# Supplementary material for: A machine learning classifier to identify and prioritise genes associated with murine cardiac development
Source: PLoS Genet. 2026 Feb 10;22(2):e1011489. doi: 10.1371/journal.pgen.1011489 (PMC12919933; doi:10.1371/journal.pgen.1011489)
Supplement: S1 Table — (XLSX) [file pgen.1011489.s001.xlsx]

## Sheet: S1 Cardiac gene dataset
Table S1: Cardiac gene dataset.
Figure compiled from these feature values							Figure 1							Figure 2
Gene_name	MGI_ID	Ensembl_ID	Longest_TrasncriptID	UniProt_ID	UniProt_Accession	Chromosome	Gene_Length	GC_content	Transcript_count	ExonCount	ExonLength	IntronLength	ProteinLength	pLOF	MW	Aliphatic	Aromatic	Non-polar	Polar	Charged	Basic	Acidic	A	C	D	E	F	G	H	I	K	L	M	N	P	Q	R	S	T	V	W	Y	GlycoProtein	Phosphoprotein	Acetylation	Transcription	SignalPeptide	ec1	ec2
2700049A03Rik	MGI:1924217	ENSMUSG00000034601	ENSMUST00000149564	E9PV87	TALD3_MOUSE	12	106456	41.42	3	30	5763	100693	1520	1.49	166721	27.105	5.658	46.118	53.882	26.842	13.816	13.026	7.5	0.789	5.592	7.434	1.842	3.882	2.368	4.079	6.513	8.618	2.566	3.816	8.487	6.053	4.934	10.461	6.711	6.908	0.329	1.118	0	1	0	0	0	0	0
Abcc9	MGI:1352630	ENSMUSG00000030249	ENSMUST00000073173	P70170	ABCC9_MOUSE	6	114454	42.47	6	40	7433	107021	1546	1.87	174239	33.894	12.16	57.05	42.95	21.539	11.902	9.638	7.18	1.552	4.01	5.627	4.981	5.563	2.329	7.18	5.045	13.131	2.781	4.528	3.428	3.493	4.528	6.792	6.598	6.404	1.811	3.04	1	0	0	0	0	0	0
Abi1	MGI:104913	ENSMUSG00000058835	ENSMUST00000140164	Q8CBW3	ABI1_MOUSE	2	100169	39.73	15	10	3403	96766	481	0.318	52287.5	24.324	8.316	51.767	48.233	22.037	12.058	9.979	7.692	0.416	5.198	4.782	1.247	6.653	2.079	5.821	4.574	5.198	1.871	5.198	12.266	4.574	5.405	8.94	7.484	5.613	0.624	4.366	0	1	1	0	0	0	0
Acadl	MGI:87866	ENSMUSG00000026003	ENSMUST00000027153	P51174	ACADL_MOUSE	1	32439	42.24	2	11	1916	30523	430	1.71	47907.9	30.233	11.395	54.651	45.349	26.744	15.349	11.395	9.535	1.628	3.023	8.372	3.721	8.14	3.023	6.279	6.512	8.372	2.791	3.023	3.488	3.953	5.814	6.977	4.651	6.047	1.86	2.791	0	1	1	0	0	1	0
Acadvl	MGI:895149	ENSMUSG00000018574	ENSMUST00000102574	P50544	ACADV_MOUSE	11	5229	54.75	7	20	2168	3061	656	0.616	70875.5	32.165	8.232	56.402	43.598	23.018	12.805	10.213	9.909	1.067	3.811	6.402	4.573	9.756	1.372	5.335	6.098	9.756	3.049	3.354	3.506	4.878	5.335	7.774	4.573	7.165	0.457	1.829	0	1	1	0	0	1	0
Acvr2b	MGI:87912	ENSMUSG00000061393	ENSMUST00000215746	P27040	AVR2B_MOUSE	9	32878	51.07	6	11	3175	29703	536	1.6	60542.2	27.612	12.127	56.157	43.843	27.239	13.806	13.433	6.53	3.918	4.851	8.582	3.545	7.276	3.172	3.731	4.664	11.007	1.866	3.172	6.53	3.358	5.97	5.597	4.478	6.343	2.799	2.612	1	1	0	0	1	0	1
Adgrg6	MGI:1916151	ENSMUSG00000039116	ENSMUST00000041168	Q6F3F9	AGRG6_MOUSE	10	143077	39.28	5	25	6507	136570	1165	0.774	129721	28.755	12.189	54.077	45.923	18.798	9.871	8.927	5.322	3.262	4.893	4.034	6.009	6.009	1.545	6.094	4.893	10.644	2.06	7.382	3.348	3.262	3.433	10.644	5.837	6.695	1.974	2.661	1	1	0	0	1	0	0
Adgrl2	MGI:2139714	ENSMUSG00000028184	ENSMUST00000196526	Q8JZZ7	AGRL2_MOUSE	3	174973	41.45	20	22	5615	169358	1487	0.309	166577	27.505	12.441	54.069	45.931	21.385	11.298	10.087	6.523	2.69	5.178	4.909	4.438	5.918	1.95	5.582	4.64	9.079	2.286	5.985	5.178	3.295	4.707	8.339	6.927	6.321	1.479	4.573	1	1	0	0	1	0	0
Adra2b	MGI:87935	ENSMUSG00000058620	ENSMUST00000104934	P30545	ADA2B_MOUSE	2	4014	53.56	2	1	4014	0	450	0.981	50172.2	33.556	12.667	61.556	38.444	19.111	11.556	7.556	9.556	2.889	1.778	5.778	5.333	6	1.556	6.222	3.556	10.444	0.444	2.667	7.556	4.444	6.444	7.778	4.444	7.333	2.889	2.889	0	0	0	0	0	0	0
Afdn	MGI:1314653	ENSMUSG00000068036	ENSMUST00000139666	Q9QZQ1	AFAD_MOUSE	17	145612	40.81	17	33	7732	137880	1820	0.557	206499	23.901	8.516	45.824	54.176	31.813	16.264	15.549	6.758	0.934	6.484	9.066	2.582	5.11	2.253	3.626	6.264	8.626	2.473	3.242	7.143	5.879	7.747	8.132	5.11	4.89	0.879	2.802	0	1	1	0	0	0	0
Ago2	MGI:2446632	ENSMUSG00000036698	ENSMUST00000044113	Q8CJG0	AGO2_MOUSE	15	89092	49.56	3	19	13800	75292	860	1.2	97304.2	27.093	12.209	53.256	46.744	25.814	16.512	9.302	6.163	2.558	4.535	4.767	4.535	6.163	3.721	5.581	6.163	7.093	2.442	2.558	6.512	6.512	6.628	5.233	6.628	8.256	0.698	3.256	0	1	0	1	0	0	0
Akap12	MGI:1932576	ENSMUSG00000038587	ENSMUST00000045730	Q9WTQ5	AKA12_MOUSE	10	93091	45.53	5	4	6195	86896	1684	0.371	180695	24.644	3.385	41.093	58.907	34.501	11.876	22.625	9.857	0.594	6.176	16.449	1.069	6.71	1.603	1.96	7.482	5.404	1.306	1.188	6.057	6.473	2.791	9.62	7.126	7.423	0.416	0.297	0	1	0	0	0	0	0
Akap13	MGI:2676556	ENSMUSG00000066406	ENSMUST00000207750	E9Q394	AKP13_MOUSE	7	299076	40.73	17	38	12597	286479	2776	1.28	303976	23.703	5.908	43.732	56.268	28.854	13.797	15.058	6.16	2.305	5.439	9.618	2.45	5.908	2.233	3.17	6.628	8.682	2.378	3.206	5.764	5.656	4.935	12.032	6.52	5.692	0.324	0.901	0	1	0	0	0	0	0
Aldh1a2	MGI:107928	ENSMUSG00000013584	ENSMUST00000034723	Q62148	AL1A2_MOUSE	9	80455	42.11	1	14	2264	78191	518	0.122	56625.9	30.502	9.459	57.915	42.085	22.78	11.197	11.583	9.266	1.737	4.44	7.143	5.212	9.073	0.772	6.95	5.985	7.143	2.703	4.44	5.212	4.247	4.44	5.405	5.212	7.143	1.158	2.317	0	1	0	0	0	1	0
Amer1	MGI:1919595	ENSMUSG00000050332	ENSMUST00000084535	Q7TS75	AMER1_MOUSE	X	24555	44.09	1	2	8496	16059	1132	1.94	124164	19.876	8.746	45.936	54.064	29.505	11.661	17.845	6.802	1.413	5.742	12.102	2.915	7.951	2.297	1.413	4.594	7.862	2.208	3.18	8.039	4.859	4.77	11.572	4.947	3.799	0.707	2.827	0	0	1	0	0	0	0
Anks6	MGI:1922941	ENSMUSG00000066191	ENSMUST00000107747	Q6GQX6	ANKS6_MOUSE	4	41759	51.88	5	17	3980	37779	883	1.78	93474.1	28.539	7.248	52.548	47.452	24.689	14.043	10.646	10.193	0.793	5.21	5.436	1.812	9.173	3.511	2.039	4.643	10.872	2.039	3.058	8.267	3.511	5.889	10.985	5.21	5.436	1.019	0.906	0	1	0	0	0	0	0
Arid3a	MGI:1328360	ENSMUSG00000019564	ENSMUST00000019708	Q62431	ARI3A_MOUSE	10	27976	55.87	5	9	5361	22615	601	0.284	64172.7	26.622	5.824	52.246	47.754	24.626	10.982	13.644	10.982	0.166	4.16	9.484	2.329	8.652	1.664	2.829	3.661	8.319	3.661	2.496	8.985	5.324	5.657	9.151	6.156	4.493	0.499	1.331	0	1	0	1	0	0	0
Arsb	MGI:88075	ENSMUSG00000042082	ENSMUST00000091403	P50429	ARSB_MOUSE	13	171387	44.12	2	8	4038	167349	534	0.434	59647.1	25.281	14.045	57.116	42.884	23.034	13.483	9.551	4.494	1.873	5.056	4.494	3.558	9.176	4.494	3.558	4.307	12.36	2.06	4.12	9.176	3.558	4.682	6.18	5.993	4.869	2.247	3.745	1	0	0	0	1	0	0
Ate1	MGI:1333870	ENSMUSG00000030850	ENSMUST00000033139	Q9Z2A5	ATE1_MOUSE	7	128877	40.52	8	12	4735	124142	516	0.244	59146.4	21.705	12.984	50.388	49.612	29.845	17.054	12.791	4.845	3.295	5.233	7.558	3.488	5.62	2.907	3.488	8.721	8.14	2.519	1.744	7.171	5.814	5.426	9.884	2.326	5.233	0.969	5.62	0	0	0	0	0	0	1
Bmpr1a	MGI:1338938	ENSMUSG00000021796	ENSMUST00000049005	P36895	BMR1A_MOUSE	14	92608	39.93	4	13	5956	86652	532	?	60063.3	28.195	11.09	54.887	45.113	24.436	13.346	11.09	5.639	4.511	5.451	5.639	3.195	6.579	2.256	7.331	6.015	9.586	3.008	3.947	3.759	4.135	5.075	6.767	5.827	5.639	1.504	4.135	1	0	0	0	1	0	1
Cacnb2	MGI:894644	ENSMUSG00000057914	ENSMUST00000114723	Q8CC27	CACB2_MOUSE	2	384821	40.3	16	14	3945	380876	655	0.941	73149.2	23.817	9.008	42.137	57.863	32.061	18.321	13.74	7.939	0.916	5.954	7.786	2.443	4.58	3.817	3.664	6.412	6.26	1.527	3.817	6.107	5.038	8.092	12.672	4.275	5.954	0.611	2.137	0	1	0	0	0	0	0
Calr	MGI:88252	ENSMUSG00000003814	ENSMUST00000003912	P14211	CALR_MOUSE	8	5085	48.79	4	9	2184	2901	416	0.609	47994.5	20.192	12.019	44.952	55.048	39.904	14.183	25.721	5.048	0.721	13.462	12.26	4.327	6.25	1.683	4.567	10.337	6.49	1.202	3.846	6.25	3.606	2.163	4.327	3.365	4.087	2.644	3.365	0	0	1	0	1	0	0
Casp8	MGI:1261423	ENSMUSG00000026029	ENSMUST00000027189	O89110	CASP8_MOUSE	1	52130	42.29	4	9	2585	49545	480	1.06	55356.9	23.75	10.208	46.667	53.333	32.917	15.417	17.5	3.542	3.542	7.917	9.583	4.792	4.583	1.875	5	8.333	11.458	2.708	4.583	3.75	3.958	5.208	8.125	3.75	3.75	0.417	3.125	0	1	1	0	0	0	0
Casq2	MGI:1309469	ENSMUSG00000027861	ENSMUST00000029454	O09161	CASQ2_MOUSE	3	60100	45.91	5	11	2556	57544	415	0.259	48176.2	26.747	11.566	47.229	52.771	38.072	11.325	26.747	4.578	0.241	15.181	11.566	5.783	3.855	1.205	4.819	7.229	10.361	1.928	4.578	4.096	2.892	2.892	4.337	2.892	6.988	1.205	3.373	1	1	0	0	1	0	0
Cav3	MGI:107570	ENSMUSG00000062694	ENSMUST00000075477	P51637	CAV3_MOUSE	6	13368	47.45	1	2	1157	12211	151	0.438	17358.3	33.775	14.57	60.265	39.735	23.841	11.921	11.921	4.636	5.96	5.298	6.623	5.96	3.974	2.649	10.596	5.298	9.934	1.325	3.311	3.311	1.325	3.974	5.96	5.298	8.609	2.649	3.311	0	0	0	0	0	0	0
Ccp110	MGI:2141942	ENSMUSG00000033904	ENSMUST00000106557	Q7TSH4	CP110_MOUSE	7	24473	43.16	6	16	5073	19400	1004	0.716	111139	27.092	5.677	45.817	54.183	27.789	15.538	12.251	8.267	1.494	4.183	8.068	2.49	4.482	1.594	2.988	7.669	9.163	2.59	4.183	6.076	6.673	6.275	9.96	5.578	6.673	0.398	1.195	0	1	0	0	0	0	0
Cd2ap	MGI:1330281	ENSMUSG00000061665	ENSMUST00000024709	Q9JLQ0	CD2AP_MOUSE	17	83715	38.93	6	18	5364	78351	637	1.68	70449.9	25.432	6.122	47.567	52.433	33.595	16.954	16.641	6.122	0.471	5.965	10.675	2.826	6.436	1.099	4.71	11.617	8.948	0.628	4.082	9.576	2.669	4.239	7.221	4.867	5.651	0.785	1.413	0	1	0	0	0	0	0
Cd36	MGI:107899	ENSMUSG00000002944	ENSMUST00000169095	Q08857	CD36_MOUSE	5	107112	37.16	6	16	2677	104435	472	1.41	52698	29.873	12.288	57.415	42.585	22.669	12.712	9.958	5.72	2.119	4.873	5.085	5.508	6.78	1.483	6.992	7.839	7.839	2.119	5.297	5.72	2.542	3.39	6.568	5.508	9.322	1.059	4.237	1	0	0	0	0	0	0
Cdk5rap1	MGI:1914221	ENSMUSG00000027487	ENSMUST00000109731	Q8BTW8	CK5P1_MOUSE	2	37631	42.78	7	15	2160	35471	588	0.916	66109.5	27.721	8.333	49.15	50.85	26.701	15.306	11.395	5.612	2.721	4.932	6.463	3.231	5.102	2.041	4.082	4.762	10.544	2.041	3.401	5.272	4.932	8.503	9.524	6.293	7.483	0.51	2.551	0	0	0	0	0	0	1
Cfl1	MGI:101757	ENSMUSG00000056201	ENSMUST00000209469	P18760	COF1_MOUSE	19	4747	52.64	4	4	2354	2393	166	1.89	18559.5	29.518	7.831	50.602	49.398	34.337	18.072	16.265	7.229	2.41	7.229	9.036	3.012	5.422	0.602	5.422	15.06	8.434	2.41	2.41	3.614	1.205	2.41	6.627	4.819	8.434	0.602	3.614	0	1	1	0	0	0	0
Chmp5	MGI:1924209	ENSMUSG00000028419	ENSMUST00000030128	Q9D7S9	CHMP5_MOUSE	4	16897	43.24	1	8	1519	15378	219	0.296	24575.7	27.397	4.566	46.119	53.881	35.16	14.612	20.548	9.132	0.457	10.959	9.589	1.826	4.566	0	4.566	10.959	9.132	4.11	3.196	5.023	6.393	3.653	5.023	4.11	4.566	0	2.74	0	1	0	0	0	0	0
Ciapin1	MGI:1922083	ENSMUSG00000031781	ENSMUST00000162538	Q8WTY4	CPIN1_MOUSE	8	18555	47.22	10	9	4359	14196	309	1.21	33428.9	28.479	5.502	49.838	50.162	27.184	12.621	14.563	7.767	3.236	5.178	9.385	2.589	6.149	1.294	1.618	8.091	11.974	1.942	3.56	5.825	4.531	3.236	11.974	2.913	7.12	0.647	0.971	0	1	0	0	0	0	0
Ckm	MGI:88413	ENSMUSG00000030399	ENSMUST00000208710	P07310	KCRM_MOUSE	7	18066	51.89	3	8	2742	15324	381	0.904	43045	24.409	11.811	50.131	49.869	31.496	17.323	14.173	3.675	1.05	7.349	6.824	4.199	8.661	3.937	3.675	8.661	9.711	2.887	4.987	5.249	3.412	4.724	5.249	4.724	7.349	1.05	2.625	0	1	0	0	0	0	1
Ckmt2	MGI:1923972	ENSMUSG00000021622	ENSMUST00000022122	Q6P8J7	KCRS_MOUSE	13	23499	44.06	1	10	1486	22013	419	0.65	47473.3	27.208	10.263	52.267	47.733	29.833	16.706	13.126	5.728	1.909	6.921	6.205	3.58	7.637	2.387	5.251	5.967	10.024	2.387	3.819	5.251	3.103	8.353	5.251	5.728	6.205	1.193	3.103	0	1	0	0	0	0	1
Cluap1	MGI:1924029	ENSMUSG00000014232	ENSMUST00000040881	Q8R3P7	CLUA1_MOUSE	16	32347	44.48	5	12	1779	30568	413	0.752	47952.9	26.392	6.78	42.373	57.627	39.467	16.707	22.76	6.78	0	9.685	13.075	3.148	3.39	0.969	5.085	8.475	10.654	3.874	3.874	2.906	4.358	7.264	6.295	3.632	3.874	0.242	2.421	0	1	0	0	0	0	0
Col2a1	MGI:88452	ENSMUSG00000022483	ENSMUST00000023123	P28481	CO2A1_MOUSE	15	29094	54.86	10	54	5104	23990	1487	1.37	141973	17.687	3.362	67.586	32.414	19.368	9.886	9.482	9.146	1.278	4.506	4.976	1.614	27.169	0.538	2.354	4.371	3.968	1.345	2.219	17.283	4.102	4.976	3.766	2.959	2.219	0.471	0.74	1	0	0	0	1	0	0
Crkl	MGI:104686	ENSMUSG00000006134	ENSMUST00000006293	P47941	CRKL_MOUSE	16	35448	42.83	3	3	5042	30406	303	0.305	33830	25.083	11.551	52.805	47.195	24.752	13.201	11.551	6.601	0.66	5.281	6.271	3.63	6.601	2.64	4.62	4.62	6.931	1.65	5.611	9.901	3.96	5.941	7.261	5.611	6.931	1.32	3.96	0	1	0	0	0	0	0
Csde1	MGI:92356	ENSMUSG00000068823	ENSMUST00000029446	Q91W50	CSDE1_MOUSE	3	37761	38.61	17	20	4318	33443	798	1.02	88790.6	26.441	10.025	50.376	49.624	29.449	15.163	14.286	5.639	1.88	6.642	7.644	5.514	8.271	2.381	5.89	7.519	6.391	1.88	5.388	4.261	4.01	5.263	5.764	5.013	8.521	0.125	2.005	0	1	1	0	0	0	0
Csnk2a1	MGI:88543	ENSMUSG00000074698	ENSMUST00000099224	Q60737	CSK21_MOUSE	2	55014	41.52	5	13	4206	50808	391	0.513	45133.5	27.621	14.578	53.197	46.803	29.156	16.624	12.532	5.882	0.512	6.905	5.627	3.325	5.371	4.092	5.627	5.882	8.44	3.581	4.348	5.627	3.069	6.65	6.65	3.581	7.673	1.279	5.882	0	1	0	1	0	0	1
Csrp2	MGI:1202907	ENSMUSG00000020186	ENSMUST00000020403	P97314	CSRP2_MOUSE	10	19834	45.59	7	6	1384	18450	193	0.522	20925.8	18.135	12.953	56.995	43.005	26.425	17.617	8.808	7.772	8.29	2.591	6.218	3.109	15.026	3.109	3.109	9.845	3.627	1.554	3.627	4.145	3.109	4.663	4.663	5.181	3.627	1.036	5.699	0	0	1	0	0	0	0
Csrp3	MGI:1330824	ENSMUSG00000030470	ENSMUST00000032658	P50462	CSRP3_MOUSE	7	17636	45.27	4	6	877	16759	194	0.226	20894.8	18.557	12.371	55.155	44.845	25.773	17.01	8.763	8.247	8.247	2.062	6.701	4.639	13.402	3.093	2.577	10.309	3.608	1.546	2.577	4.124	3.608	3.608	6.186	6.701	4.124	1.031	3.608	0	1	0	1	0	0	0
Ctnna3	MGI:2661445	ENSMUSG00000060843	ENSMUST00000105441	Q65CL1	CTNA3_MOUSE	10	1573570	39.39	5	18	2907	1570663	895	0.833	99802.7	34.19	6.145	49.274	50.726	28.939	14.972	13.966	10.168	1.788	6.369	7.598	1.788	2.793	2.123	7.151	7.151	9.832	3.017	4.022	3.464	4.581	5.698	7.151	6.034	7.039	0.559	1.676	0	1	0	0	0	0	0
Cxadr	MGI:1201679	ENSMUSG00000022865	ENSMUST00000114229	P97792	CXAR_MOUSE	16	58286	43.59	6	8	1657	56629	365	0.64	39947.6	27.397	8.219	52.877	47.123	23.014	12.055	10.959	6.027	2.74	5.479	5.479	2.74	6.575	1.37	5.753	6.575	8.493	2.192	3.836	7.123	4.11	4.11	10.411	5.753	7.123	0.822	3.288	1	1	0	0	1	0	0
Cxcr4	MGI:109563	ENSMUSG00000045382	ENSMUST00000052172	P70658	CXCR4_MOUSE	1	4095	48.64	2	2	1805	2290	359	1.78	40426.3	34.54	16.156	60.724	39.276	20.056	12.256	7.799	5.85	2.507	5.014	2.786	6.407	5.85	3.343	10.306	5.571	11.142	1.95	2.507	3.064	2.507	3.343	10.864	3.343	7.242	1.671	4.735	1	1	0	0	0	0	0
Cyp2j5	MGI:1270149	ENSMUSG00000052520	ENSMUST00000030299	O54749	CP2J5_MOUSE	4	35382	37.98	1	9	2345	33037	501	0.574	57784	27.146	13.772	53.094	46.906	25.15	14.77	10.379	3.593	0.998	3.194	7.186	7.385	5.589	3.194	5.589	6.188	11.776	3.194	5.19	5.589	4.591	5.389	6.188	5.788	6.188	1.397	1.796	0	0	0	0	0	1	0
Cyp26a1	MGI:1096359	ENSMUSG00000024987	ENSMUST00000025946	O55127	CP26A_MOUSE	19	3739	52.71	2	7	1791	1948	497	0.956	56177.5	30.584	11.469	57.948	42.052	25.352	14.889	10.463	6.036	2.817	3.823	6.64	5.231	7.445	2.414	5.231	5.433	13.28	2.414	2.817	5.634	3.823	7.042	5.433	4.628	6.036	1.207	2.616	0	0	0	0	0	1	0
Cyp51	MGI:106040	ENSMUSG00000001467	ENSMUST00000001507	Q8K0C4	CP51A_MOUSE	5	23602	42.39	4	10	3931	19671	503	0.681	56775.7	30.219	13.121	57.654	42.346	23.658	13.519	10.139	7.555	1.392	3.976	6.163	4.97	6.958	2.386	5.567	6.163	12.127	2.386	3.579	5.964	3.976	4.97	5.368	5.765	4.97	1.392	4.374	0	0	0	0	0	1	0
Dbh	MGI:94864	ENSMUSG00000000889	ENSMUST00000000910	Q64237	DOPO_MOUSE	2	17968	51.66	2	12	2552	15416	622	0.56	70314	27.331	13.344	55.305	44.695	23.633	11.897	11.736	6.592	2.412	5.305	6.431	4.019	5.466	3.698	4.984	3.215	9.003	2.894	3.055	7.556	5.466	4.984	6.27	6.27	6.752	1.286	4.341	1	1	0	0	0	1	0
Dchs1	MGI:2685011	ENSMUSG00000036862	ENSMUST00000078482	E9PVD3	PCD16_MOUSE	7	34665	50.44	3	21	10754	23911	3291	0.95	346384	32.148	7.961	57.399	42.601	21.27	9.48	11.79	10.483	0.395	6.563	5.226	2.978	9.48	2.522	2.583	0.638	10.969	0.577	2.461	9.359	3.829	6.32	7.84	7.201	8.113	0.365	2.097	1	1	0	0	1	0	0
Dedd	MGI:1333874	ENSMUSG00000013973	ENSMUST00000111300	Q9Z1L3	DEDD_MOUSE	1	13187	46.98	10	6	2563	10624	318	1.09	36805.2	27.673	9.748	49.057	50.943	32.075	18.868	13.208	4.403	2.516	6.604	6.604	3.459	5.031	2.83	4.403	5.346	12.264	1.258	2.83	5.66	5.346	10.692	5.66	5.031	6.604	0.629	2.83	0	0	0	1	0	0	0
Des	MGI:94885	ENSMUSG00000026208	ENSMUST00000027409	P31001	DESM_MOUSE	1	8251	52.59	3	9	3028	5223	469	1.58	53497.8	28.998	7.036	43.923	56.077	32.196	15.139	17.058	9.595	0.213	4.904	12.154	2.772	4.478	1.279	4.051	4.478	10.021	2.559	4.478	1.919	6.823	9.382	7.463	5.117	5.33	0.213	2.772	0	1	0	0	0	0	0
Dguok	MGI:1351602	ENSMUSG00000014554	ENSMUST00000014698	Q9QX60	DGUOK_MOUSE	6	26753	46.84	8	7	1107	25646	277	0.136	32280.9	29.242	14.079	52.347	47.653	27.437	15.523	11.913	7.942	0.722	3.61	8.303	5.415	5.054	3.61	3.971	3.971	12.274	3.249	3.971	3.61	6.859	7.942	5.776	3.61	5.054	2.166	2.888	0	0	0	0	0	0	1
Dhrs3	MGI:1315215	ENSMUSG00000066026	ENSMUST00000154208	O88876	DHRS3_MOUSE	4	35383	48.86	7	6	2337	33046	302	1.25	33652.5	33.444	9.934	58.609	41.391	22.185	13.245	8.94	7.947	2.318	3.311	5.629	4.305	6.954	2.318	5.298	4.967	12.252	3.974	3.311	4.305	3.642	5.96	4.636	7.616	7.947	1.656	1.656	0	0	0	0	0	1	0
Disp1	MGI:1916147	ENSMUSG00000030768	ENSMUST00000195372	Q3TDN0	DISP1_MOUSE	1	135257	44.41	5	9	4901	130356	1521	0.181	170130	26.693	13.675	54.438	45.562	21.105	11.834	9.27	7.035	3.945	4.274	4.997	5.457	4.734	3.616	4.076	3.813	9.402	2.564	3.879	6.443	4.536	4.405	9.665	6.377	6.18	1.446	3.156	1	0	0	0	0	0	0
Dnaaf2	MGI:1923566	ENSMUSG00000020973	ENSMUST00000021356	Q8BPI1	KTU_MOUSE	12	9343	44.72	1	3	3390	5953	814	1.63	88327.1	27.764	8.108	52.334	47.666	27.887	12.285	15.602	9.951	1.966	5.897	9.705	2.457	7.371	2.703	2.457	3.071	8.845	0.86	2.948	8.968	4.177	6.511	7.494	5.16	6.511	0.369	2.58	0	1	0	0	0	0	0
Dnah11	MGI:1100864	ENSMUSG00000018581	ENSMUST00000084806	E9Q7N9	E9Q7N9_MOUSE	12	321062	41.48	4	82	14072	306990	4488	0.183	516318	30.637	12.21	52.54	47.46	27.807	14.171	13.636	6.796	1.582	5.593	8.044	5.036	4.167	2.562	5.214	5.905	12.143	2.317	3.654	4.189	4.835	5.704	5.593	5.57	6.484	1.76	2.852	0	0	0	0	0	0	0
Dnm1l	MGI:1921256	ENSMUSG00000022789	ENSMUST00000023477	Q8K1M6	DNM1L_MOUSE	16	46730	37.09	7	18	3951	42779	742	0.378	82658	32.615	6.469	51.213	48.787	27.763	14.69	13.073	6.873	1.213	5.256	7.817	2.156	5.526	2.022	6.873	6.199	11.321	2.022	4.987	5.391	4.043	6.469	6.199	5.795	7.547	0.539	1.752	1	1	1	0	0	0	0
Dock1	MGI:2429765	ENSMUSG00000058325	ENSMUST00000084488	Q8BUR4	DOCK1_MOUSE	7	502986	45.48	6	52	6807	496179	1865	0.586	215085	27.131	11.528	50.402	49.598	29.383	15.818	13.566	4.826	0.912	5.952	7.614	4.933	4.772	2.252	5.845	7.828	9.973	3.271	3.753	5.04	4.879	5.737	6.113	5.469	6.488	0.912	3.432	0	1	0	0	0	0	0
Dsc2	MGI:103221	ENSMUSG00000024331	ENSMUST00000039247	P55292	DSC2_MOUSE	18	28922	39.92	4	17	4630	24292	902	0.36	99961.4	27.605	9.091	50.998	49.002	23.725	10.421	13.304	5.211	2.217	6.874	6.43	3.104	6.763	1.552	5.432	3.548	9.202	1.663	4.435	5.211	4.435	5.322	7.539	8.869	7.761	0.776	3.659	1	1	0	0	1	0	0
Dsg2	MGI:1196466	ENSMUSG00000044393	ENSMUST00000059787	O55111	DSG2_MOUSE	18	46448	42.44	3	15	5766	40682	1122	0.386	122385	30.303	8.289	50.535	49.465	24.866	11.765	13.102	7.13	1.248	5.348	7.754	2.763	6.417	2.406	5.437	5.08	8.289	1.515	4.011	5.169	4.011	4.278	9.091	7.487	9.447	0.535	2.585	1	1	0	0	1	0	0
Dusp8	MGI:106626	ENSMUSG00000037887	ENSMUST00000039926	O09112	DUS8_MOUSE	7	16354	55.13	2	7	4804	11550	663	1.71	68847.5	25.49	6.184	56.109	43.891	20.211	11.011	9.201	8.296	2.413	5.279	3.922	3.167	11.312	1.056	3.469	3.62	9.351	1.659	2.112	10.106	3.167	6.335	14.63	3.771	4.374	0.603	1.357	0	0	0	0	0	0	0
Dvl2	MGI:106613	ENSMUSG00000020888	ENSMUST00000102575	Q60838	DVL2_MOUSE	11	11707	53.57	7	16	5037	6670	736	0.741	78860.9	22.283	8.967	53.668	46.332	23.37	11.821	11.549	6.25	0.679	5.163	6.386	2.717	10.19	2.582	2.989	2.446	7.201	3.261	2.853	10.87	2.174	6.793	12.908	5.027	5.842	0.815	2.853	0	1	0	0	0	0	0
Dvl3	MGI:108100	ENSMUSG00000003233	ENSMUST00000171572	Q61062	DVL3_MOUSE	16	17029	51.45	4	16	3983	13046	716	0.337	78122.9	20.81	10.754	49.721	50.279	26.397	14.246	12.151	6.425	0.838	6.285	5.866	3.771	8.38	3.631	4.19	3.352	6.145	3.352	3.212	9.218	1.816	7.263	13.408	5.447	4.05	0.838	2.514	0	1	0	0	0	0	0
Dync2li1	MGI:1913996	ENSMUSG00000024253	ENSMUST00000025101	Q8K0T2	DC2L1_MOUSE	17	29093	44.22	2	13	1354	27739	351	0.22	39469.4	27.35	9.687	49.573	50.427	30.199	16.524	13.675	5.128	1.14	7.407	6.268	3.419	5.983	2.279	7.123	9.972	9.687	2.279	1.709	5.413	3.704	4.274	9.117	5.698	5.413	1.709	2.279	0	0	0	0	0	0	0
Dyrk1a	MGI:1330299	ENSMUSG00000022897	ENSMUST00000119878	Q61214	DYR1A_MOUSE	16	125508	42.41	6	12	5759	119749	763	0.777	85493.8	22.28	13.761	46.527	53.473	25.819	16.645	9.174	6.291	1.18	4.849	4.325	3.145	6.815	6.16	3.801	5.242	7.077	3.277	4.456	5.374	6.815	5.242	9.961	6.422	5.111	0.655	3.801	0	1	0	0	0	0	1
Eaf2	MGI:2146616	ENSMUSG00000022838	ENSMUST00000075946	Q91ZD6	EAF2_MOUSE	16	82120	37.25	9	6	1878	80242	262	1.65	29187.2	19.084	6.87	38.931	61.069	30.153	13.74	16.412	3.435	2.29	7.252	9.16	1.908	4.58	2.29	3.435	5.344	8.779	3.053	2.29	5.344	5.344	6.107	17.557	5.725	3.435	0.382	2.29	0	1	0	1	0	0	0
Edn1	MGI:95283	ENSMUSG00000021367	ENSMUST00000021796	P22387	EDN1_MOUSE	13	6515	45.56	1	5	2139	4376	202	1.56	22809.5	24.752	9.406	49.505	50.495	28.713	20.297	8.416	6.931	4.95	3.96	4.455	3.465	5.446	1.98	2.97	10.891	9.406	1.485	2.97	5.446	5.446	7.426	9.406	3.96	5.446	1.485	2.475	0	0	0	0	1	0	0
Eif2ak1	MGI:1353448	ENSMUSG00000029613	ENSMUST00000100487	Q9Z2R9	E2AK1_MOUSE	5	37527	46.48	3	15	4325	33202	619	0.288	69702	28.756	9.532	48.788	51.212	27.625	14.055	13.57	5.17	1.454	5.008	8.562	3.069	5.977	3.231	4.685	5.331	11.632	1.939	4.2	4.362	6.3	5.493	8.239	4.847	7.27	0.646	2.585	0	1	0	0	0	0	1
Eloa	MGI:1351315	ENSMUSG00000028668	ENSMUST00000030427	Q8CB77	ELOA1_MOUSE	4	18396	45.75	1	11	4708	13688	773	1.37	87161.4	21.992	9.185	41.785	58.215	36.481	22.768	13.713	6.856	0.776	5.175	8.538	2.329	4.398	4.01	2.329	11.902	6.727	1.423	3.622	8.021	4.01	6.856	10.996	3.105	6.08	0.517	2.329	0	1	1	1	0	0	0
Emd	MGI:108117	ENSMUSG00000001964	ENSMUST00000088313	O08579	EMD_MOUSE	X	6862	46.56	6	6	1338	5524	259	1.01	29435.5	24.324	14.286	48.649	51.351	25.097	11.197	13.9	6.564	0	7.722	6.178	4.247	4.247	1.544	3.475	3.861	9.653	1.544	1.931	5.792	5.019	5.792	15.058	4.247	4.633	1.158	7.336	0	1	1	0	0	0	0
Enkur	MGI:1918483	ENSMUSG00000026679	ENSMUST00000027992	Q6SP97	ENKUR_MOUSE	2	24635	40.04	3	5	1199	23436	255	0.206	29527.4	22.745	9.804	44.706	55.294	37.255	23.529	13.725	4.706	1.176	5.882	7.843	3.137	3.137	2.745	7.451	17.255	5.882	3.137	4.706	7.451	3.137	3.529	5.882	4.314	4.706	0.392	3.529	0	0	0	0	0	0	0
Erbb3	MGI:95411	ENSMUSG00000018166	ENSMUST00000082059	Q61526	ERBB3_MOUSE	10	22130	48.61	1	28	6016	16114	1339	1.84	147613	25.915	10.082	55.489	44.511	24.347	12.995	11.352	5.751	4.332	4.63	6.721	2.689	9.111	3.137	3.883	3.659	10.082	2.465	4.108	6.721	3.883	6.199	7.468	4.705	6.199	1.12	3.137	1	1	0	0	1	0	1
Erbb4	MGI:104771	ENSMUSG00000062209	ENSMUST00000121473	Q61527	ERBB4_MOUSE	1	1075874	36.02	5	27	12037	1063837	1308	1.6	146855	24.388	11.468	54.128	45.872	24.083	12.538	11.544	5.352	4.434	5.352	6.193	3.67	6.957	2.523	5.122	4.969	8.333	2.752	5.734	6.651	3.823	5.046	6.269	5.963	5.581	1.223	4.052	1	1	0	1	1	0	1
F5	MGI:88382	ENSMUSG00000026579	ENSMUST00000086040	O88783	FA5_MOUSE	1	68440	41.94	1	25	7430	61010	2183	1.07	247230	22.538	12.185	47.045	52.955	26.111	13.284	12.826	4.123	0.916	7.1	5.726	3.756	5.36	2.84	5.176	5.726	8.383	1.97	5.36	6.917	4.718	4.718	10.307	6.459	4.856	1.603	3.985	1	1	0	0	1	0	0
Fgf16	MGI:1931627	ENSMUSG00000031230	ENSMUST00000033581	Q9ESL8	FGF16_MOUSE	X	10661	48.47	1	3	1645	9016	207	1.91	23777.9	22.222	16.425	51.208	48.792	29.469	18.357	11.111	3.382	0.966	4.831	6.28	6.28	10.145	4.348	3.382	4.348	11.111	1.449	3.382	4.348	2.899	9.662	8.696	4.348	4.348	0.966	4.831	1	1	0	0	0	0	0
Fhl2	MGI:1338762	ENSMUSG00000008136	ENSMUST00000185893	O70433	FHL2_MOUSE	1	73911	44.75	3	6	1421	72490	279	0.343	32072.6	15.054	14.337	50.538	49.462	29.391	16.487	12.903	3.226	12.545	4.659	8.244	5.018	6.452	3.226	3.584	9.319	5.735	1.075	3.226	4.301	4.659	3.943	5.735	6.452	2.509	1.434	4.659	0	1	0	1	0	0	0
Fitm2	MGI:2444508	ENSMUSG00000048486	ENSMUST00000109418	P59266	FITM2_MOUSE	2	6251	49.67	1	2	3967	2284	262	1.25	30016.2	32.443	19.084	61.832	38.168	19.847	14.122	5.725	6.87	3.053	1.527	4.198	5.725	6.87	4.962	3.435	4.198	14.885	2.29	1.908	3.053	2.29	4.962	6.107	8.015	7.252	3.817	4.58	0	0	0	0	0	0	0
Fkbp1a	MGI:95541	ENSMUSG00000032966	ENSMUST00000044011	P26883	FKB1A_MOUSE	2	19210	45.93	10	5	1658	17552	108	0.486	11922.6	25	11.111	54.63	45.37	27.778	15.741	12.037	4.63	0.926	5.556	6.481	4.63	12.037	2.778	5.556	7.407	6.481	2.778	0.926	5.556	4.63	5.556	5.556	6.481	8.333	0.926	2.778	0	0	1	0	0	0	0
Flrt3	MGI:1918686	ENSMUSG00000051379	ENSMUST00000172544	Q8BGT1	FLRT3_MOUSE	2	20556	40.04	3	4	739	19817	649	0.364	72878.5	29.738	9.553	52.234	47.766	22.034	12.327	9.707	4.777	1.849	4.931	4.777	2.773	4.622	2.003	6.934	4.777	12.635	1.695	7.396	6.78	2.928	5.547	9.091	6.317	5.393	1.233	3.544	1	0	0	0	1	0	0
Flvcr1	MGI:2444881	ENSMUSG00000066595	ENSMUST00000085635	B2RXV4	FLVC1_MOUSE	1	20312	41.97	6	10	4040	16272	560	1.46	60468.6	35.893	11.786	66.786	33.214	12.679	6.25	6.429	7.857	1.607	2.679	3.75	5.536	9.286	1.071	6.786	2.5	13.214	2.143	4.107	7.143	3.393	2.679	6.429	6.607	8.036	1.607	3.571	1	1	0	0	0	0	0
Foxc2	MGI:1347481	ENSMUSG00000046714	ENSMUST00000054691	Q61850	FOXC2_MOUSE	8	2725	62.02	1	1	2725	0	494	0.693	52874.3	25.911	12.146	57.692	42.308	21.053	13.158	7.895	12.348	1.215	3.441	4.453	2.227	8.502	4.251	1.822	4.453	7.49	2.227	3.441	11.943	4.656	4.453	8.704	4.453	4.251	0.607	5.061	0	1	0	1	0	0	0
Foxm1	MGI:1347487	ENSMUSG00000001517	ENSMUST00000073316	O08696	FOXM1_MOUSE	6	13180	50.28	8	8	4652	8528	760	0.781	83694.1	24.342	7.105	50.132	49.868	26.316	14.079	12.237	5.395	1.316	3.289	8.947	2.763	5.132	2.237	4.474	6.184	10	1.579	3.158	12.895	3.947	5.658	11.842	4.605	4.474	1.184	0.921	0	1	0	1	0	0	0
Foxp4	MGI:1921373	ENSMUSG00000023991	ENSMUST00000113265	Q9DBY0	FOXP4_MOUSE	17	57513	52.84	8	17	3999	53514	795	0.88	85981	25.66	7.799	53.459	46.541	19.245	10.692	8.553	8.428	1.384	3.27	5.283	2.264	7.547	2.642	1.509	3.396	11.069	2.642	3.145	11.069	9.811	4.654	10.189	4.151	4.654	1.006	1.887	0	1	0	1	0	0	0
Fubp1	MGI:1196294	ENSMUSG00000028034	ENSMUST00000166984	Q91WJ8	FUBP1_MOUSE	3	26405	38.56	20	20	6523	19882	651	0.34	68539.6	23.349	8.602	60.215	39.785	19.969	11.214	8.756	9.985	0.461	4.762	3.994	1.69	14.747	2.304	5.837	4.301	3.379	2.304	3.533	13.057	8.756	4.608	3.994	3.533	4.147	0.922	3.687	0	1	1	1	0	0	0
Fxn	MGI:1096879	ENSMUSG00000059363	ENSMUST00000081333	O35943	FRDA_MOUSE	19	19153	47.71	3	5	1114	18039	207	0.453	22923.9	30.435	12.077	53.14	46.86	25.121	14.493	10.628	7.729	0.966	5.797	4.831	1.932	8.696	3.382	2.899	5.314	13.527	0.483	4.831	3.865	1.932	5.797	7.729	7.246	6.28	2.899	3.865	0	0	0	0	0	1	0
Fxyd1	MGI:1889273	ENSMUSG00000036570	ENSMUST00000206305	Q9Z239	PLM_MOUSE	7	5522	55.4	17	8	568	4954	92	0.881	10323	29.348	8.696	55.435	44.565	25	15.217	9.783	6.522	4.348	3.261	6.522	4.348	7.609	2.174	9.783	2.174	11.957	2.174	1.087	5.435	4.348	10.87	8.696	5.435	1.087	0	2.174	0	1	0	0	1	0	0
Gaa	MGI:95609	ENSMUSG00000025579	ENSMUST00000106259	P70699	LYAG_MOUSE	11	17568	55.42	8	20	3633	13935	953	0.74	106248	27.387	13.012	56.663	43.337	20.042	10.073	9.969	5.981	1.364	4.617	5.352	4.722	7.24	2.518	3.358	2.413	11.123	2.204	3.358	7.975	4.722	5.142	8.185	7.03	6.925	2.204	3.568	1	0	0	0	1	0	0
Gab1	MGI:108088	ENSMUSG00000031714	ENSMUST00000210676	Q9QYY0	GAB1_MOUSE	8	116082	44.85	3	11	4985	111097	695	0.303	76812.5	18.705	9.065	47.194	52.806	25.468	12.518	12.95	3.885	1.727	7.626	5.324	3.309	5.036	1.871	3.453	5.468	6.043	2.302	4.173	12.23	3.885	5.18	12.806	6.475	5.324	0.863	3.022	0	1	1	0	0	0	0
Gas2l3	MGI:1918780	ENSMUSG00000074802	ENSMUST00000099374	Q3UWW6	GA2L3_MOUSE	10	35145	41.78	8	11	6748	28397	683	0.629	74235.1	24.305	7.028	49.78	50.22	25.769	16.837	8.931	6.589	2.343	3.514	5.417	2.489	6.735	2.489	3.075	9.078	8.931	2.05	3.514	9.81	4.392	5.271	11.42	5.124	5.71	0.732	1.318	0	1	0	0	0	0	0
Gata4	MGI:95664	ENSMUSG00000021944	ENSMUST00000067417	Q08369	GATA4_MOUSE	14	72771	47.31	6	7	3400	69371	441	0.435	44580.5	25.397	9.07	58.73	41.27	15.42	10.431	4.989	14.286	1.814	2.041	2.948	1.814	13.379	2.721	1.587	2.721	6.122	2.494	3.401	9.297	3.175	4.989	13.832	5.442	3.401	1.134	3.401	0	0	0	1	0	0	0
Gbe1	MGI:1921435	ENSMUSG00000022707	ENSMUST00000163832	Q9D6Y9	GLGB_MOUSE	16	255768	38.6	7	16	2984	252784	702	0.305	80363.7	25.641	17.949	55.556	44.444	26.923	14.387	12.536	6.98	1.14	6.125	6.41	5.556	7.835	4.274	5.128	5.128	9.259	2.422	4.701	4.843	2.279	4.986	6.838	3.704	4.274	2.137	5.983	0	1	1	0	0	0	1
Gbx2	MGI:95668	ENSMUSG00000034486	ENSMUST00000036954	P48031	GBX2_MOUSE	1	3224	57.6	2	2	2135	1089	348	0.858	37359.2	26.724	9.483	54.31	45.69	23.276	13.506	9.77	11.782	0.575	3.448	6.322	4.31	7.184	3.161	2.299	5.747	8.333	2.299	2.011	11.207	6.322	4.598	9.77	4.31	4.31	0.575	1.437	0	0	0	1	0	0	0
Gng5	MGI:109164	ENSMUSG00000068523	ENSMUST00000090031	Q80SZ7	GBG5_MOUSE	3	5766	43.29	3	3	593	5173	68	1.13	7318.48	32.353	5.882	51.471	48.529	17.647	13.235	4.412	10.294	2.941	2.941	1.471	4.412	4.412	1.471	0	7.353	11.765	2.941	4.412	4.412	10.294	4.412	13.235	2.941	10.294	0	0	0	1	1	0	0	0	0
Grk2	MGI:87940	ENSMUSG00000024858	ENSMUST00000088737	Q99MK8	ARBK1_MOUSE	19	20222	55.01	9	21	3376	16846	689	1.14	79638.7	26.705	12.482	51.814	48.186	31.785	17.271	14.514	5.515	2.032	5.806	8.708	5.225	5.806	3.048	4.499	7.837	11.03	3.338	2.758	4.499	4.644	6.386	5.806	3.193	5.66	1.016	3.193	0	1	0	0	0	0	1
Hadha	MGI:2135593	ENSMUSG00000025745	ENSMUST00000156859	Q8BMS1	ECHA_MOUSE	5	36859	43.8	9	20	4017	32842	763	0.903	82669.9	31.979	7.471	56.225	43.775	24.246	13.893	10.354	8.388	1.573	4.325	6.029	4.194	9.436	0.786	5.242	8.65	9.567	2.49	3.145	4.063	4.718	4.456	6.422	5.242	8.781	0.131	2.359	0	1	1	0	0	1	1
Hand1	MGI:103577	ENSMUSG00000037335	ENSMUST00000160392	Q64279	HAND1_MOUSE	11	4114	54.18	3	3	1806	2308	216	0.99	23806	24.537	12.037	53.241	46.759	29.63	19.444	10.185	11.574	0.926	3.704	6.481	3.241	7.407	5.093	2.315	6.944	8.333	1.389	1.852	12.037	4.167	7.407	7.407	3.704	2.315	1.389	2.315	0	1	0	1	0	0	0
Hbegf	MGI:96070	ENSMUSG00000024486	ENSMUST00000025363	Q06186	HBEGF_MOUSE	18	10879	49.59	3	6	2375	8504	208	0.771	22807.6	29.327	9.615	55.769	44.231	26.923	18.269	8.654	5.769	3.365	3.846	4.808	2.404	9.615	3.365	0.962	8.654	14.904	1.442	2.404	5.769	2.404	6.25	6.731	5.769	7.692	0	3.846	1	0	0	0	1	0	0
Hexim1	MGI:2385923	ENSMUSG00000048878	ENSMUST00000053063	Q8R409	HEXI1_MOUSE	11	3495	49.21	1	1	3495	0	356	0.223	40243.1	19.101	8.146	40.73	59.27	37.64	17.978	19.663	6.742	0.843	5.618	14.045	1.966	8.146	3.09	0.281	7.584	9.551	1.685	2.528	5.899	7.022	7.303	8.146	3.933	2.528	1.124	1.966	0	1	0	1	0	0	0
Hey2	MGI:1341884	ENSMUSG00000019789	ENSMUST00000019924	Q9QUS4	HEY2_MOUSE	10	10443	42.03	2	5	2550	7893	339	1.07	35873.4	30.973	10.029	52.212	47.788	21.534	13.569	7.965	14.749	1.475	2.95	5.015	2.95	5.015	5.31	2.36	2.95	9.145	2.95	2.655	7.08	2.655	5.31	12.389	8.555	4.72	0.59	1.18	0	0	0	1	0	0	0
Hmgcl	MGI:96158	ENSMUSG00000028672	ENSMUST00000030432	P38060	HMGCL_MOUSE	4	16170	51	5	9	1418	14752	325	0.939	34238.8	35.077	7.077	60.923	39.077	19.077	11.077	8	10.769	2.462	3.077	4.923	2.769	9.231	1.538	4	6.462	9.231	3.692	3.077	4.923	3.692	3.077	8	5.231	11.077	0.308	2.462	0	0	1	0	0	0	0
Hnrnpa1	MGI:104820	ENSMUSG00000046434	ENSMUST00000230171	P49312	ROA1_MOUSE	15	6261	42.31	5	11	1283	4978	320	0.15	34196.2	13.75	13.438	50.312	49.688	26.562	15.625	10.938	3.438	0.625	5.312	5.625	6.875	20.312	2.5	2.5	5.625	2.5	1.875	5.625	2.812	3.125	7.5	10.625	3.75	5.312	0.312	3.75	0	1	1	0	0	0	0
Hsd11b2	MGI:104720	ENSMUSG00000031891	ENSMUST00000034363	P51661	DHI2_MOUSE	8	5234	54.81	1	5	1840	3394	386	0.31	42186.8	39.637	9.326	66.062	33.938	20.466	12.694	7.772	11.658	2.073	4.145	3.627	3.109	7.772	2.073	4.145	3.627	18.135	2.073	2.85	7.254	2.332	6.995	3.886	4.404	5.699	2.073	2.073	0	0	0	0	0	1	0
Huwe1	MGI:1926884	ENSMUSG00000025261	ENSMUST00000026292	Q7TMY8	HUWE1_MOUSE	X	134611	37.9	24	83	14579	120032	4377	0.222	482635	28.444	7.357	48.526	51.474	26.022	12.154	13.868	7.311	1.576	5.62	8.248	2.81	5.346	2.308	4.272	4.387	11.378	2.513	3.176	5.597	5.232	5.46	10.03	7.014	5.483	0.594	1.645	0	1	1	0	0	0	1
Ier3	MGI:104814	ENSMUSG00000003541	ENSMUST00000003635	P46694	IEX1_MOUSE	17	1240	54.52	1	2	1131	109	153	0.743	16875.5	31.373	7.843	55.556	44.444	24.183	14.379	9.804	9.15	1.307	2.614	7.19	3.922	3.922	2.614	4.575	1.961	11.765	1.961	2.614	11.765	1.961	9.804	8.497	7.19	5.882	0	1.307	1	1	0	0	0	0	0
Ift46	MGI:1923818	ENSMUSG00000002031	ENSMUST00000002099	Q9DB07	IFT46_MOUSE	9	25540	45.24	15	12	4169	21371	301	0.883	34053.7	24.585	11.296	46.179	53.821	33.555	12.292	21.262	5.648	0.664	11.96	9.302	3.987	2.99	3.322	5.98	7.309	9.635	1.661	2.658	8.306	3.654	1.661	8.97	4.983	3.322	0.997	2.99	0	1	0	0	0	0	0
Ift57	MGI:1921166	ENSMUSG00000032965	ENSMUST00000046777	Q8BXG3	IFT57_MOUSE	16	65894	39.29	4	11	2601	63293	429	0.41	48771.9	27.273	9.091	47.086	52.914	32.634	14.452	18.182	6.993	0.932	5.128	13.054	2.797	5.594	2.098	3.963	6.993	10.023	2.331	3.497	3.963	4.662	5.361	5.828	6.294	6.294	0.932	3.263	0	0	0	1	0	0	0
Ift88	MGI:98715	ENSMUSG00000040040	ENSMUST00000122063	Q61371	IFT88_MOUSE	14	93875	41.71	5	26	3088	90787	824	1.04	92994.1	28.277	9.709	49.515	50.485	28.398	14.078	14.32	9.466	1.214	5.947	8.374	3.398	4.733	0.971	5.583	7.646	8.738	2.67	5.461	3.883	4.369	5.461	8.131	4.126	4.49	0.485	4.854	0	0	0	0	0	0	0
Ift172	MGI:2682064	ENSMUSG00000038564	ENSMUST00000041565	Q6VH22	IF172_MOUSE	5	37840	47.68	11	48	5403	32437	1749	1.69	197548	31.332	12.064	53.745	46.255	28.816	14.58	14.237	10.234	1.772	5.031	9.205	3.087	6.518	2.687	4.345	6.346	10.12	2.058	3.545	2.687	4.117	5.546	5.089	4.688	6.632	1.772	4.517	0	0	1	0	0	0	0
Igf2r	MGI:96435	ENSMUSG00000023830	ENSMUST00000024599	Q07113	MPRI_MOUSE	17	87259	47.96	3	48	8887	78372	2483	1.81	273815	24.446	10.874	52.155	47.845	24.245	11.961	12.284	5.84	4.954	6.162	6.122	3.907	7.491	1.853	3.786	5.558	7.773	1.248	4.188	4.994	3.504	4.551	9.102	6.806	7.048	1.047	4.068	1	1	1	0	1	0	0
Igfbp2	MGI:96437	ENSMUSG00000039323	ENSMUST00000047328	P47877	IBP2_MOUSE	1	27972	48.43	3	4	1307	26665	305	1.01	32846.7	24.918	5.902	58.033	41.967	25.246	14.426	10.82	6.557	6.23	3.607	7.213	0.984	11.475	2.951	1.639	4.59	11.803	2.295	3.279	10.164	5.246	6.885	4.262	3.934	4.918	0.328	1.639	1	0	0	0	1	0	0
Intu	MGI:2443752	ENSMUSG00000060798	ENSMUST00000091186	Q059U7	INTU_MOUSE	3	73770	43.15	3	16	6387	67383	942	1.34	104821	28.875	9.873	50.212	49.788	27.919	14.437	13.482	6.688	1.805	4.883	8.599	3.397	5.732	3.079	3.609	6.369	11.89	1.274	2.229	5.732	4.989	4.989	9.979	4.671	6.688	0.743	2.654	0	1	0	0	0	0	0
Irx4	MGI:1355275	ENSMUSG00000021604	ENSMUST00000176684	Q9QY61	IRX4_MOUSE	13	9130	55.4	2	6	2384	6746	515	1.37	54700.8	25.049	8.738	53.592	46.408	22.524	11.262	11.262	12.039	1.942	4.272	6.99	2.33	8.738	1.553	1.165	4.66	8.35	1.553	2.913	9.126	2.718	5.049	9.32	8.932	3.495	1.165	3.689	0	0	0	0	0	0	0
Itga4	MGI:96603	ENSMUSG00000027009	ENSMUST00000099972	Q00651	ITA4_MOUSE	2	77698	38.83	5	28	9767	67931	1039	0.284	115696	27.623	12.031	53.609	46.391	23.58	12.608	10.972	5.39	2.406	5.005	5.967	4.62	7.796	2.599	6.064	5.39	8.566	2.406	4.909	3.946	3.85	4.62	8.758	5.294	7.603	0.77	4.042	1	1	0	0	1	0	0
Itpa	MGI:96622	ENSMUSG00000074797	ENSMUST00000103193	Q9D892	ITPA_MOUSE	2	14005	47.58	5	8	1390	12615	198	1.14	21897	27.778	11.616	57.576	42.424	24.242	12.121	12.121	8.081	3.03	5.051	7.071	5.556	9.091	2.02	4.545	6.566	10.101	1.515	2.02	6.566	7.071	3.535	5.051	4.04	5.051	1.01	3.03	0	1	1	0	0	0	0
Jmjd6	MGI:1858910	ENSMUSG00000056962	ENSMUST00000047616	Q9ERI5	JMJD6_MOUSE	11	6018	52.06	7	6	1668	4350	403	1.46	46567.2	20.099	12.655	45.161	54.839	31.514	17.866	13.648	4.467	1.241	6.203	7.444	3.226	5.459	2.233	3.226	7.692	6.7	1.489	3.722	6.452	3.474	7.94	10.174	5.955	5.707	2.978	4.218	0	0	0	1	0	1	0
Jph2	MGI:1891496	ENSMUSG00000017817	ENSMUST00000109425	Q9ET78	JPH2_MOUSE	2	61752	49.93	2	7	4155	57597	696	0.308	74692.1	23.563	8.621	53.448	46.552	27.155	14.799	12.356	10.057	0.431	3.017	9.339	2.011	12.069	2.155	1.868	5.029	7.328	1.149	2.299	9.77	3.592	7.615	8.046	5.46	4.31	1.437	3.017	0	1	0	1	0	0	0
Kcnq1	MGI:108083	ENSMUSG00000009545	ENSMUST00000009689	P97414	KCNQ1_MOUSE	7	320681	46.61	7	16	3029	317652	668	0.395	74514.3	30.539	11.527	56.587	43.413	22.754	14.671	8.084	6.886	1.198	4.042	4.042	4.79	7.036	2.096	6.138	5.389	9.281	1.796	2.096	6.587	4.341	7.186	8.533	5.689	8.234	1.647	2.994	1	1	0	0	0	0	0
Kdm6a	MGI:1095419	ENSMUSG00000037369	ENSMUST00000044484	O70546	KDM6A_MOUSE	X	117362	35.19	10	29	5918	111444	1401	1.12	154355	26.267	10.778	50.25	49.75	20.985	12.134	8.851	7.423	2.355	3.498	5.353	2.641	6.281	3.498	3.498	5.282	10.136	1.784	6.638	6.281	6.138	3.355	9.707	6.281	5.211	1.713	2.926	0	1	0	0	0	1	0
Kif3a	MGI:107689	ENSMUSG00000018395	ENSMUST00000120613	P28741	KIF3A_MOUSE	11	34589	43.85	8	18	3161	31428	701	1.91	80169.9	25.535	6.562	43.367	56.633	36.519	18.688	17.832	5.706	0.856	5.849	11.983	1.712	5.991	1.854	4.708	9.558	9.272	3.281	4.565	2.996	4.422	7.275	5.991	5.136	5.849	0.428	2.568	0	1	0	0	0	0	0
Kmt2b	MGI:109565	ENSMUSG00000006307	ENSMUST00000108154	O08550	KMT2B_MOUSE	7	19869	54.6	8	37	8454	11415	2713	0.272	294821	23.553	7.114	54.22	45.78	27.534	15.334	12.201	7.335	2.838	4.46	7.741	2.543	8.736	2.285	2.101	4.46	8.22	1.29	1.696	12.975	4.128	8.588	8.183	4.239	5.898	0.958	1.327	0	1	1	1	0	0	1
Kras	MGI:96680	ENSMUSG00000030265	ENSMUST00000032399	P32883	RASK_MOUSE	6	33541	38.01	7	5	4678	28863	189	1.62	21655.8	27.513	9.524	49.206	50.794	31.746	16.402	15.344	4.762	2.646	6.878	8.466	3.175	5.82	1.587	7.407	8.466	6.349	2.646	2.116	2.646	5.291	6.349	4.762	6.878	8.995	0	4.762	0	0	1	0	0	0	0
Lamp2	MGI:96748	ENSMUSG00000016534	ENSMUST00000074913	P17047	LAMP2_MOUSE	X	55098	40.57	5	9	2184	52914	415	0.87	45681.1	29.157	12.289	53.494	46.506	15.904	8.916	6.988	6.988	2.169	3.373	3.614	5.783	5.301	1.928	6.024	5.542	8.193	1.446	8.193	5.06	4.578	1.446	6.988	10.843	7.952	0.964	3.614	1	0	0	0	1	0	0
Lasp1	MGI:109656	ENSMUSG00000038366	ENSMUST00000043843	Q61792	LASP1_MOUSE	11	39765	52.04	16	7	3540	36225	263	1.21	29994.4	17.49	11.787	46.768	53.232	28.517	15.209	13.308	5.703	2.662	4.943	8.365	2.281	7.224	2.281	3.422	7.985	2.662	3.042	4.183	6.844	8.745	4.943	6.464	5.323	5.703	0.76	6.464	0	1	1	0	0	0	0
Lats2	MGI:1354386	ENSMUSG00000021959	ENSMUST00000022531	Q7TSJ6	LATS2_MOUSE	14	68727	47.2	9	8	5191	63536	1042	0.336	115472	25.336	11.324	51.919	48.081	26.775	15.451	11.324	9.213	1.536	5.182	6.142	3.455	6.91	3.455	2.975	5.95	8.349	2.111	2.879	8.157	5.278	6.046	7.774	5.374	4.798	0.96	3.455	0	1	0	0	0	0	1
Ldb1	MGI:894762	ENSMUSG00000025223	ENSMUST00000156585	P70662	LDB1_MOUSE	19	13645	54.47	8	11	3133	10512	411	0.795	46502.6	18.735	11.679	49.878	50.122	24.574	13.139	11.436	4.38	2.676	5.353	6.083	5.109	6.569	2.19	3.406	5.109	7.786	4.38	5.109	8.029	4.623	5.839	9.246	6.569	3.163	1.46	2.92	0	1	1	0	0	0	0
Ly6e	MGI:106651	ENSMUSG00000022587	ENSMUST00000169343	Q64253	LY6E_MOUSE	15	4855	54.62	16	5	2154	2701	136	0.933	14391.8	35.294	8.088	63.971	36.029	8.824	5.147	3.676	8.088	7.353	1.471	2.206	3.676	7.353	1.471	2.941	2.206	18.382	2.941	8.824	4.412	3.676	1.471	11.765	2.941	5.882	0.735	2.206	1	0	0	0	1	0	0
Mab21l2	MGI:1346022	ENSMUSG00000057777	ENSMUST00000077524	Q8BPP1	MB212_MOUSE	3	3049	47.75	2	1	2703	346	359	1.66	40907.4	30.919	10.028	54.318	45.682	27.019	15.599	11.421	7.521	3.621	4.178	7.242	3.064	4.735	1.671	4.457	6.685	11.978	1.95	3.343	4.735	4.457	7.242	6.964	3.9	6.964	1.95	3.343	0	0	0	0	0	0	0
Map1s	MGI:2443304	ENSMUSG00000019261	ENSMUST00000019405	Q8C052	MAP1S_MOUSE	8	11598	55.83	11	7	3314	8284	973	0.364	102939	31.757	5.755	58.171	41.829	22.919	12.23	10.689	11.202	1.85	4.83	5.858	2.467	7.194	1.953	0.822	2.364	12.641	0.822	1.85	12.744	3.186	7.914	9.147	4.728	7.091	0.617	0.719	0	1	0	0	0	0	0
Map3k3	MGI:1346874	ENSMUSG00000020700	ENSMUST00000002044	Q61084	M3K3_MOUSE	11	70834	41.85	3	16	3450	67384	626	0.134	70775.6	23.642	9.904	46.486	53.514	28.594	16.613	11.981	5.112	1.278	5.591	6.39	2.556	6.55	3.035	4.952	4.633	8.147	2.716	3.834	5.431	5.272	8.946	10.863	4.952	5.431	0.639	3.674	0	1	0	0	0	0	1
Mapk3	MGI:1346859	ENSMUSG00000063065	ENSMUST00000057669	Q63844	MK03_MOUSE	7	6219	55.2	8	9	1800	4419	380	1.32	43066.5	30.263	11.842	56.053	43.947	26.842	14.211	12.632	7.105	1.579	6.053	6.579	3.421	6.316	2.895	6.842	5.526	11.053	2.368	3.421	6.579	4.211	5.789	4.474	5	5.263	0.789	4.737	0	1	1	0	0	0	1
Mapk11	MGI:1338024	ENSMUSG00000053137	ENSMUST00000088823	Q9WUI1	MK11_MOUSE	15	7143	56.1	4	12	2461	4682	364	0.474	41397.2	31.319	11.813	54.121	45.879	27.473	13.736	13.736	7.692	1.099	5.495	8.242	2.747	5.22	3.297	4.67	4.396	11.813	2.473	2.747	5.495	5.22	6.044	6.593	3.846	7.143	1.374	4.396	0	1	0	1	0	0	1
Mdm4	MGI:107934	ENSMUSG00000054387	ENSMUST00000186617	O35618	MDM4_MOUSE	1	71078	43.82	14	11	4694	66384	489	1.15	54963.3	23.313	8.998	43.149	56.851	30.879	14.724	16.155	5.521	3.885	8.589	7.566	2.863	4.499	2.863	4.499	6.953	8.589	1.636	3.476	3.681	5.112	4.908	10.429	6.953	4.703	1.431	1.84	0	1	0	0	0	0	0
Med1	MGI:1100846	ENSMUSG00000018160	ENSMUST00000107545	Q925J9	MED1_MOUSE	11	41140	42.58	7	17	8024	33116	1575	1	167141	20	7.429	45.27	54.73	23.111	13.651	9.46	4.889	1.079	5.524	3.937	2.54	7.937	2.984	3.81	7.873	6.73	3.048	4.19	8.762	4	2.794	17.524	5.905	4.571	0.254	1.651	0	1	1	1	0	0	0
Mef2a	MGI:99532	ENSMUSG00000030557	ENSMUST00000156690	Q60929	MEF2A_MOUSE	7	141696	37.85	12	12	5538	136158	498	1.64	53578.9	21.687	6.225	48.996	51.004	19.076	10.04	9.036	5.221	0.602	4.819	4.217	2.61	7.028	1.205	3.213	3.815	8.434	3.414	5.422	11.245	6.024	5.02	14.257	6.225	4.819	0.402	2.008	0	1	1	1	0	0	0
Mef2c	MGI:99458	ENSMUSG00000005583	ENSMUST00000005722	Q8CFN5	MEF2C_MOUSE	13	163047	37.5	31	11	6217	156830	474	1.5	51278.3	22.152	7.173	47.046	52.954	21.73	12.447	9.283	4.43	1.266	5.063	4.219	1.477	7.173	2.743	3.586	4.008	9.494	2.954	6.329	9.072	3.586	5.696	14.346	6.962	4.641	0.422	2.532	0	1	1	1	0	0	0
Megf8	MGI:2446294	ENSMUSG00000045039	ENSMUST00000128119	P60882	MEGF8_MOUSE	7	48754	52.95	2	41	10040	38714	2789	1.93	297487	24.597	11.223	60.918	39.082	19.971	11.223	8.749	8.067	6.992	4.195	4.554	3.37	12.298	3.55	1.112	1.327	10.147	1.076	2.725	8.283	3.729	6.346	7.53	5.127	5.271	2.08	2.223	1	1	0	0	1	0	0
Meis2	MGI:108564	ENSMUSG00000027210	ENSMUST00000110907	P97367	MEIS2_MOUSE	2	202776	41.51	19	13	3718	199058	477	0.69	51727.9	22.642	11.74	53.669	46.331	24.528	13.627	10.901	7.128	1.258	7.338	3.564	2.516	9.224	6.289	3.354	3.564	7.128	4.822	3.774	10.273	5.66	3.774	8.595	3.774	5.031	0.629	2.306	0	0	0	1	0	0	0
Mesp1	MGI:107785	ENSMUSG00000030544	ENSMUST00000032760	P97309	MESP1_MOUSE	7	1548	63.11	1	2	1275	273	243	0.922	26385.7	24.691	6.996	54.733	45.267	21.811	12.757	9.053	10.288	2.469	3.292	5.761	1.235	6.584	1.646	1.646	0.823	9.877	2.058	1.235	13.58	4.938	10.288	13.58	3.704	2.881	2.881	1.235	0	0	0	1	0	0	0
Mmachc	MGI:1914346	ENSMUSG00000028690	ENSMUST00000030453	Q9CZD0	MMAC_MOUSE	4	6128	43.95	2	4	2106	4022	279	1.11	31648.3	27.599	14.695	59.14	40.86	23.656	13.62	10.036	7.885	1.792	3.943	6.093	5.376	4.659	3.584	3.226	3.226	9.677	1.434	1.792	12.545	4.301	6.81	5.735	5.376	6.81	2.151	3.584	0	1	0	0	0	1	1
Mrtfa	MGI:2384495	ENSMUSG00000042292	ENSMUST00000239114	Q8K4J6	MRTFA_MOUSE	15	178477	45.25	12	14	4366	174111	964	0.221	102546	27.905	4.772	52.075	47.925	21.162	10.27	10.892	8.817	0.519	4.253	6.639	1.763	5.809	1.763	2.386	5.29	12.344	2.282	1.245	12.552	8.091	3.216	12.137	5.29	4.357	0.207	1.037	0	1	0	1	0	0	0
Mtdh	MGI:1914404	ENSMUSG00000022255	ENSMUST00000022865	Q80WJ7	LYRIC_MOUSE	15	62931	38	12	12	6919	56012	579	1.27	63846	21.244	4.836	39.378	60.622	32.815	18.135	14.68	6.563	0.345	6.736	7.945	0.864	6.563	0.691	2.591	12.263	7.427	0.518	5.181	6.563	4.836	5.181	11.572	6.218	4.663	2.591	0.691	0	1	1	0	0	0	0
Mterf4	MGI:1918355	ENSMUSG00000026273	ENSMUST00000112944	Q8BVN4	MTEF4_MOUSE	1	6705	47.37	5	4	3097	3608	346	0.646	40249.2	26.59	10.116	47.11	52.89	30.925	16.474	14.451	3.468	2.312	2.601	11.85	3.757	3.468	3.468	3.757	6.069	13.295	2.312	2.312	5.78	7.514	6.936	7.803	4.335	6.069	0.578	2.312	0	0	0	0	0	0	0
Mtmr14	MGI:1916075	ENSMUSG00000030269	ENSMUST00000113146	Q8VEL2	MTMRE_MOUSE	6	43550	47.94	10	19	2676	40874	648	0.471	72442.8	25.309	13.272	51.698	48.302	24.846	13.272	11.574	5.864	2.16	5.864	5.71	5.556	7.253	2.623	3.549	4.784	10.957	1.543	2.623	4.784	3.549	5.864	12.037	5.247	4.938	1.852	3.241	1	1	1	0	0	0	0
Mybpc3	MGI:102844	ENSMUSG00000002100	ENSMUST00000169776	O70468	MYPC3_MOUSE	2	18373	53.08	3	35	4163	14210	1270	0.461	140632	27.874	9.213	52.362	47.638	29.37	15.118	14.252	7.717	1.732	5.906	8.346	3.228	7.402	2.047	4.016	7.087	7.008	1.339	2.283	6.85	4.016	5.984	6.378	5.591	9.134	1.496	2.441	0	1	1	0	0	0	0
Myh6	MGI:97255	ENSMUSG00000040752	ENSMUST00000081857	Q02566	MYH6_MOUSE	14	25007	51.33	7	39	6113	18894	1938	0.949	223565	28.225	7.482	42.621	57.379	36.791	18.111	18.679	8.669	0.722	5.315	13.364	2.89	3.767	1.858	4.438	10.63	10.681	2.786	4.902	1.496	6.502	5.624	4.954	4.231	4.438	0.516	2.219	0	1	0	0	0	0	0
Mylk3	MGI:2443063	ENSMUSG00000031698	ENSMUST00000122452	Q3UIZ8	MYLK3_MOUSE	8	62043	43.69	5	13	3036	59007	795	0.859	86371.9	29.56	7.799	52.83	47.17	25.912	12.453	13.459	7.925	1.384	5.157	8.302	2.893	8.302	2.642	3.899	5.031	10.44	2.264	2.642	6.164	4.78	4.78	7.799	6.038	7.296	1.006	1.258	0	1	0	0	0	0	1
Ncor2	MGI:1337080	ENSMUSG00000029478	ENSMUST00000111398	Q9WU42	NCOR2_MOUSE	5	162067	55.08	15	48	8808	153259	2472	0.406	269807	23.18	7.322	48.382	51.618	28.843	15.939	12.905	8.374	0.485	3.722	9.183	1.294	6.472	3.317	3.317	5.825	7.565	1.861	2.104	12.379	4.652	6.796	10.275	5.744	3.924	0.485	2.225	0	1	1	1	0	0	0
Nek8	MGI:1890646	ENSMUSG00000017405	ENSMUST00000017549	Q91ZR4	NEK8_MOUSE	11	10570	50.65	8	15	2809	7761	698	1.09	75264.8	32.235	8.166	59.026	40.974	21.777	12.464	9.312	7.88	3.009	3.438	5.874	2.436	9.742	2.865	4.728	3.438	11.891	2.149	2.436	6.59	4.441	6.16	7.163	5.158	7.736	0.716	2.149	0	1	0	0	0	0	1
Nexn	MGI:1916060	ENSMUSG00000039103	ENSMUST00000046045	Q7TPW1	NEXN_MOUSE	3	29369	40.82	16	13	2564	26805	607	0.222	72107.9	19.11	6.755	34.926	65.074	47.776	21.252	26.524	5.272	0.824	5.601	20.923	3.13	3.954	1.153	4.119	10.544	6.096	2.471	2.801	2.965	4.778	9.555	5.272	4.448	3.624	0.494	1.977	0	1	0	0	0	0	0
Nfat5	MGI:1859333	ENSMUSG00000003847	ENSMUST00000133026	Q9WV30	NFAT5_MOUSE	8	86048	38.09	14	16	13443	72605	1534	1.3	165800	22.099	5.932	43.677	56.323	14.993	6.975	8.018	5.737	1.108	3.194	4.824	3.194	5.411	1.63	4.172	3.129	6.649	3.129	5.606	7.627	14.276	2.216	14.342	7.106	5.541	0.13	0.978	0	1	1	1	0	0	0
Nkx2-5	MGI:97350	ENSMUSG00000015579	ENSMUST00000235454	P42582	NKX25_MOUSE	17	6346	54.81	2	3	1357	4989	318	0.832	34162.8	29.56	8.805	61.006	38.994	20.755	12.264	8.491	15.409	2.201	4.088	4.403	3.145	6.918	0.314	1.258	4.717	8.491	1.258	2.83	12.579	5.346	7.233	6.918	3.145	4.403	0.629	4.717	0	0	0	0	0	0	0
Nodal	MGI:97359	ENSMUSG00000037171	ENSMUST00000049339	P43021	NODAL_MOUSE	10	7367	52.22	1	3	2095	5272	354	0.346	40476.3	27.119	12.147	54.802	45.198	24.576	13.842	10.734	6.497	2.825	4.52	6.215	2.825	5.085	3.107	3.672	3.39	11.299	1.977	2.26	8.757	6.215	7.345	7.062	5.085	5.65	3.39	2.825	1	0	0	0	1	0	0
Notch2	MGI:97364	ENSMUSG00000027878	ENSMUST00000079812	O35516	NOTC2_MOUSE	3	136835	46.82	2	34	10500	126335	2473	0.245	265633	21.593	8.937	55.317	44.683	21.27	9.988	11.282	6.874	9.826	6.106	5.176	2.548	9.017	3.195	3.154	3.073	6.834	1.658	6.025	7.481	5.014	3.72	6.996	5.378	4.731	0.768	2.426	1	1	0	1	1	0	0
Nox4	MGI:1354184	ENSMUSG00000030562	ENSMUST00000032781	Q9JHI8	NOX4_MOUSE	7	152615	36.59	8	18	3753	148862	578	0.426	66519.3	29.066	15.917	57.093	42.907	20.761	13.322	7.439	3.633	3.46	3.287	4.152	5.882	5.19	3.287	6.055	4.844	12.976	1.73	5.363	5.017	3.114	5.19	8.304	5.363	6.401	2.249	4.498	1	0	0	0	0	1	0
Nppb	MGI:97368	ENSMUSG00000029019	ENSMUST00000103231	P40753	ANFB_MOUSE	4	1418	50.21	1	3	781	637	121	0.278	13756.2	28.099	8.264	49.587	50.413	25.62	18.182	7.438	1.653	1.653	2.479	4.959	3.306	6.612	3.306	4.132	8.264	18.182	3.306	1.653	4.959	9.091	6.612	11.57	2.479	4.132	0	1.653	0	0	0	0	1	0	0
Nr6a1	MGI:1352459	ENSMUSG00000063972	ENSMUST00000112877	Q64249	NR6A1_MOUSE	2	204319	39.64	11	12	6334	197985	495	0.901	55975.7	23.636	11.515	52.929	47.071	25.859	13.333	12.525	4.646	3.636	4.646	7.879	3.838	7.273	2.828	5.051	4.444	10.505	3.232	3.636	6.465	5.051	6.061	9.091	3.434	3.434	0.808	4.04	0	0	0	1	0	0	0
Nsun4	MGI:1919431	ENSMUSG00000028706	ENSMUST00000030475	C4P6S0	SHTAP_MOUSE	4	21035	45.06	6	6	2439	18596	806	0.112	86303.6	17.618	8.437	51.613	48.387	16.625	12.159	4.467	3.598	4.467	1.861	2.605	2.357	4.342	3.474	3.474	3.598	6.948	0.993	4.715	19.231	4.342	5.087	17.122	5.583	3.598	0.124	2.481	0	0	0	0	0	0	0
Osr1	MGI:1344424	ENSMUSG00000048387	ENSMUST00000217975	Q9WVG7	OSR1_MOUSE	12	11385	50.48	2	2	572	10813	266	1.21	29584.2	24.436	14.662	53.008	46.992	27.82	20.677	7.143	7.143	3.008	3.383	3.759	5.263	7.143	6.391	2.632	9.023	10.526	1.128	1.88	9.023	3.383	5.263	7.143	6.767	4.135	0.752	2.256	0	0	0	1	0	0	0
Pcsk6	MGI:102897	ENSMUSG00000030513	ENSMUST00000055576	F6XJP7	F6XJP7_MOUSE	7	188653	47.27	6	22	4405	184248	959	1.74	106056	24.088	11.575	53.18	46.82	25.86	15.12	10.74	7.925	5.839	5.005	5.735	2.503	7.925	3.754	3.233	4.588	7.195	1.147	4.067	6.361	3.65	6.778	7.508	5.735	5.735	1.877	3.441	0	0	0	0	0	0	0
Pdcd1	MGI:104879	ENSMUSG00000026285	ENSMUST00000027507	Q02242	PDCD1_MOUSE	1	14252	49.17	1	5	1933	12319	288	1.74	31842.1	27.778	11.111	56.597	43.403	20.486	10.069	10.417	8.333	2.083	3.472	6.944	3.472	7.292	2.083	3.819	2.431	10.069	2.431	3.472	7.986	4.167	5.556	9.375	5.903	5.556	3.819	1.736	1	1	0	0	1	0	0
Pdgfa	MGI:97527	ENSMUSG00000025856	ENSMUST00000110896	P20033	PDGFA_MOUSE	5	21357	54.91	7	8	1363	19994	211	1.85	24101.9	29.858	7.109	47.393	52.607	36.019	23.223	12.796	7.583	4.739	2.37	10.427	0.474	3.318	4.265	5.213	7.109	9.005	0.474	2.844	6.161	2.37	11.848	6.635	4.739	8.057	0.948	1.422	1	0	0	0	1	0	0
Pdlim5	MGI:1927489	ENSMUSG00000028273	ENSMUST00000029941	Q8CI51	PDLI5_MOUSE	3	156107	38.18	13	13	5016	151091	591	0.488	63299.2	24.535	9.475	51.269	48.731	21.997	13.367	8.629	9.306	3.723	2.876	5.753	3.553	7.276	3.215	3.723	5.753	5.245	1.354	4.061	8.122	4.569	4.399	11.506	6.599	6.261	1.015	1.692	0	1	1	0	0	0	0
Pdpk1	MGI:1338068	ENSMUSG00000024122	ENSMUST00000052462	Q9Z2A0	PDPK1_MOUSE	17	77245	43.4	11	14	1832	75413	559	0.635	63758.6	25.224	12.88	50.805	49.195	26.834	14.669	12.165	5.367	1.431	4.651	7.513	5.009	5.546	2.683	4.651	6.798	10.197	1.789	3.578	6.619	5.367	5.188	8.05	5.367	5.009	1.073	4.114	0	1	1	1	0	0	1
Pgp	MGI:1914328	ENSMUSG00000043445	ENSMUST00000053024	Q8CHP8	PGP_MOUSE	17	2719	56.75	2	2	2627	92	321	1.95	34540.7	33.956	7.165	60.436	39.564	24.299	11.526	12.773	9.969	2.492	6.854	5.919	3.427	9.657	0.623	2.804	4.05	12.15	2.181	2.181	5.607	2.492	6.854	5.296	5.296	9.034	0.623	2.492	0	0	0	0	0	0	0
Pitx2	MGI:109340	ENSMUSG00000028023	ENSMUST00000174661	P97474	PITX2_MOUSE	3	19714	48.87	8	5	1942	17772	317	0.296	35320.7	20.82	9.464	46.372	53.628	21.767	13.88	7.886	7.571	2.208	3.155	4.732	4.101	4.101	0.946	0.946	6.625	6.625	2.839	7.571	7.886	5.994	6.309	13.88	4.416	5.678	1.262	3.155	0	1	0	0	0	0	0
Pkd2	MGI:1099818	ENSMUSG00000034462	ENSMUST00000086831	O35245	PKD2_MOUSE	5	46370	43.41	3	15	5219	41151	966	0.841	108982	27.743	11.594	53.106	46.894	26.812	13.147	13.665	6.936	1.242	5.694	7.971	5.59	7.867	1.656	4.969	3.002	9.42	2.381	3.52	3.934	4.141	8.489	8.903	3.52	6.418	1.449	2.899	1	1	0	0	0	0	0
Pkp2	MGI:1914701	ENSMUSG00000041957	ENSMUST00000039408	Q3TIY5	Q3TIY5_MOUSE	16	59395	40.88	3	13	2918	56477	795	0.135	88045.8	28.805	8.805	49.811	50.189	24.528	14.969	9.56	8.176	1.132	4.403	5.157	1.635	6.918	2.767	4.025	4.654	11.069	2.264	4.403	4.654	5.535	7.547	9.937	5.786	5.535	1.132	3.27	0	0	0	0	0	0	0
Pla2g15	MGI:2178076	ENSMUSG00000031903	ENSMUST00000034377	Q8VEB4	PAG15_MOUSE	8	14317	48.78	4	6	2706	11611	412	0.441	47307.2	27.184	14.563	58.01	41.99	23.544	12.379	11.165	4.369	1.699	5.34	5.825	4.369	7.282	2.67	2.913	3.155	11.893	3.155	3.641	6.796	3.883	6.553	5.097	5.825	8.01	2.427	5.097	1	0	0	0	1	0	1
Plagl1	MGI:1100874	ENSMUSG00000019817	ENSMUST00000193426	Q9JLQ4	Q9JLQ4_MOUSE	10	71191	43.04	25	8	1237	69954	704	0.999	79213.8	21.307	9.517	56.108	43.892	24.574	10.795	13.778	5.54	2.699	2.415	11.364	3.977	4.119	3.977	2.273	4.545	10.085	4.83	2.415	17.614	9.517	2.273	3.693	3.693	3.409	0.142	1.42	0	0	0	0	0	0	0
Plce1	MGI:1921305	ENSMUSG00000024998	ENSMUST00000182481	Q8K4S1	PLCE1_MOUSE	19	303918	43	7	33	8357	295561	2282	0.794	255047	25.241	9.422	48.51	51.49	26.424	13.453	12.971	5.872	2.585	5.127	7.844	3.856	5.872	2.235	4.689	5.916	9.334	2.454	4.514	5.171	5.215	5.302	10.561	4.777	5.346	1.008	2.323	0	1	0	0	0	0	0
Pln	MGI:97622	ENSMUSG00000038583	ENSMUST00000046221	P61014	PPLA_MOUSE	10	8321	37.18	6	2	2334	5987	52	0.156	6094.51	44.231	5.769	63.462	36.538	13.462	9.615	3.846	5.769	5.769	0	3.846	3.846	0	0	15.385	1.923	19.231	5.769	5.769	1.923	9.615	7.692	3.846	3.846	3.846	0	1.923	0	1	1	0	0	0	0
Ppp1r13l	MGI:3525053	ENSMUSG00000040734	ENSMUST00000047621	Q5I1X5	IASPP_MOUSE	7	18785	52.31	5	13	3130	15655	824	1.52	88976	25.121	8.131	55.947	44.053	22.451	11.893	10.558	10.073	0.728	4.612	5.947	2.549	7.524	1.942	2.549	2.791	8.495	1.942	1.942	14.442	5.704	7.16	9.466	4.49	4.005	1.335	2.306	0	1	1	1	0	0	0
Ppp3cb	MGI:107163	ENSMUSG00000021816	ENSMUST00000159027	P48453	PP2BB_MOUSE	14	47210	35.27	9	14	3831	43379	525	0.266	59173.5	27.81	12.381	55.619	44.381	26.095	13.143	12.952	7.238	2.286	4.952	8	5.524	6.095	2.857	5.143	4.19	9.143	2.667	4.952	7.238	2.857	6.095	5.714	4.762	6.286	0.762	3.238	0	1	1	0	0	0	0
Prkci	MGI:99260	ENSMUSG00000037643	ENSMUST00000108249	Q62074	KPCI_MOUSE	3	57213	42.79	5	18	4708	52505	595	1.16	68203.4	23.025	13.109	51.261	48.739	30.084	15.126	14.958	3.866	3.025	7.227	7.731	5.21	6.723	3.697	5.042	5.378	8.235	3.529	3.529	5.546	4.202	6.05	6.723	4.202	5.882	1.176	3.025	0	1	1	0	0	0	1
Ptpn11	MGI:99511	ENSMUSG00000043733	ENSMUST00000100770	P35235	PTN11_MOUSE	5	60865	48.19	4	16	5599	55266	593	0.3	68034.8	23.103	11.636	46.543	53.457	31.366	17.201	14.165	3.541	1.686	5.565	8.6	3.204	7.083	3.373	4.553	7.42	7.083	2.192	4.553	4.216	5.228	6.408	5.902	6.408	7.926	1.18	3.879	0	1	1	0	0	0	0
Rac1	MGI:97845	ENSMUSG00000001847	ENSMUST00000080537	P63001	RAC1_MOUSE	5	24403	47.12	4	6	4159	20244	192	0.666	21450.1	31.771	9.375	58.333	41.667	25.521	14.583	10.938	6.771	3.646	6.25	4.688	3.125	5.729	1.042	5.208	8.854	10.938	1.562	3.125	7.292	2.604	4.688	3.646	6.771	8.854	1.042	4.167	0	0	0	0	0	0	0
Rad17	MGI:1333807	ENSMUSG00000021635	ENSMUST00000022136	Q6NXW6	RAD17_MOUSE	13	33888	39.45	5	17	2839	31049	688	1.55	77390.9	27.326	9.593	48.401	51.599	27.471	13.953	13.517	5.814	1.453	5.669	7.849	4.36	4.797	2.18	5.523	6.977	11.192	1.599	4.215	5.814	5.087	4.797	9.884	4.942	4.797	1.163	1.89	0	1	0	0	0	0	0
Rad51d	MGI:1261809	ENSMUSG00000018841	ENSMUST00000146053	O55230	RA51D_MOUSE	11	14181	48.53	6	9	3547	10634	329	0.638	35259.7	36.17	4.255	56.231	43.769	21.277	10.942	10.334	9.422	1.52	4.863	5.471	1.824	9.422	0.608	3.647	3.951	14.59	2.432	1.52	3.04	6.991	6.383	6.383	7.599	8.511	0.608	1.216	0	0	0	0	0	0	0
Rb1cc1	MGI:1341850	ENSMUSG00000025907	ENSMUST00000027040	Q9ESK9	RBCC1_MOUSE	1	70452	38.04	16	24	7607	62845	1588	1.22	182350	28.401	7.746	43.703	56.297	32.872	15.932	16.94	6.045	2.267	5.416	11.524	3.023	2.015	2.834	4.597	8.438	12.217	2.96	4.03	3.149	6.486	4.66	7.935	4.975	5.542	0.441	1.448	0	1	0	1	0	0	0
Rbm24	MGI:3610364	ENSMUSG00000038132	ENSMUST00000037923	D3Z4I3	RBM24_MOUSE	13	12662	44.35	5	4	3086	9576	236	0.922	24821.9	36.441	13.559	65.254	34.746	14.831	8.898	5.932	22.881	0.424	4.237	1.695	3.814	7.627	2.119	4.661	2.966	2.966	1.695	1.271	7.627	8.051	3.814	2.542	8.051	5.932	0	7.627	0	0	0	0	0	0	0
Rdh10	MGI:1924238	ENSMUSG00000025921	ENSMUST00000027053	Q8VCH7	RDH10_MOUSE	1	27961	43.04	2	6	3587	24374	341	0.349	38075.5	33.724	11.73	60.411	39.589	24.047	13.49	10.557	9.384	3.519	3.226	7.331	5.279	6.452	2.639	4.692	5.279	9.677	3.519	3.812	4.106	2.346	5.572	3.519	5.865	9.971	1.173	2.639	0	0	0	0	0	1	0
Rfx3	MGI:106582	ENSMUSG00000040929	ENSMUST00000046898	P48381	RFX3_MOUSE	19	249446	37.27	8	16	8988	240458	749	1.3	83511.9	26.702	10.147	48.465	51.535	20.294	10.414	9.88	6.676	1.202	4.272	5.607	2.804	5.741	2.67	4.005	3.071	8.812	3.338	3.872	4.005	9.212	4.673	9.746	8.411	7.21	1.202	3.471	0	0	0	1	0	0	0
Rnls	MGI:1915045	ENSMUSG00000071573	ENSMUST00000163093	A7RDN6	RNLS_MOUSE	19	254549	39.01	2	5	1378	253171	342	1.47	37597.4	29.24	10.819	56.14	43.86	21.345	12.573	8.772	4.971	3.509	3.509	5.263	2.924	8.187	3.216	6.725	6.14	10.234	2.339	2.632	5.263	4.971	3.216	9.649	5.263	7.31	1.17	3.509	0	0	0	0	1	1	0
Rock2	MGI:107926	ENSMUSG00000020580	ENSMUST00000020904	P70336	ROCK2_MOUSE	12	92929	37.16	4	33	7644	85285	1388	0.662	160586	25.504	7.565	42.795	57.205	35.447	17.723	17.723	5.908	1.441	6.556	11.167	2.666	3.314	1.873	4.755	10.663	10.663	3.098	4.755	3.746	6.484	5.187	6.412	4.107	4.179	0.793	2.233	0	1	0	0	0	0	1
Rpgrip1l	MGI:1920563	ENSMUSG00000033282	ENSMUST00000047783	Q8CG73	FTM_MOUSE	8	96233	39.84	8	26	7009	89224	1264	1.13	145000	26.978	8.465	43.671	56.329	32.753	15.744	17.009	5.38	1.187	6.804	10.206	3.165	3.877	2.294	5.301	7.516	10.206	1.661	4.035	3.797	7.12	5.934	7.041	5.38	6.092	0.316	2.69	0	0	0	0	0	0	0
Rps6ka2	MGI:1342290	ENSMUSG00000023809	ENSMUST00000024575	Q9WUT3	KS6A2_MOUSE	17	133201	48.88	5	21	5406	127795	733	0.436	83156.6	29.059	12.278	53.342	46.658	29.332	16.644	12.688	6.685	1.091	6.139	6.548	4.911	6.548	3.001	5.048	7.094	10.641	2.592	2.729	4.775	3.547	6.548	6.685	4.366	6.685	0.819	3.547	0	1	0	0	0	0	1
Rrad	MGI:1930943	ENSMUSG00000031880	ENSMUST00000034351	O88667	RAD_MOUSE	8	3258	54.08	2	5	1577	1681	308	1.75	33279.4	28.571	7.143	52.273	47.727	30.195	17.208	12.987	10.065	1.623	6.494	6.494	2.273	11.688	1.948	3.571	4.221	8.117	1.623	1.623	3.571	2.597	11.039	9.416	3.896	6.818	1.299	1.623	0	1	0	0	0	0	0
Rspo3	MGI:1920030	ENSMUSG00000019880	ENSMUST00000092623	Q2TJ95	RSPO3_MOUSE	10	83452	37.73	2	5	3085	80367	277	0.156	31454.1	15.523	8.664	43.682	56.318	31.047	21.3	9.747	2.166	8.303	3.249	6.498	3.249	7.581	2.527	3.971	10.469	5.415	2.166	4.332	3.971	5.415	8.303	10.108	5.415	3.971	0.722	2.166	1	0	0	0	1	0	0
Rtel1	MGI:2139369	ENSMUSG00000038685	ENSMUST00000098971	Q0VGM9	RTEL1_MOUSE	2	36878	46.8	21	33	4307	32571	1203	0.329	133767	28.096	10.058	52.037	47.963	25.52	14.63	10.889	7.398	2.328	4.821	6.068	3.824	6.234	2.993	3.99	6.151	9.975	2.244	2.161	6.068	6.899	5.486	8.562	4.821	6.733	0.665	2.577	0	0	0	0	0	0	0
Rxra	MGI:98214	ENSMUSG00000015846	ENSMUST00000077257	P28700	RXRA_MOUSE	2	86518	54.37	8	10	4905	81613	467	0.218	51216.8	26.338	9.208	53.533	46.467	24.625	14.133	10.493	6.21	2.784	4.497	5.996	3.64	7.281	3.212	4.283	5.782	10.493	3.426	4.283	7.709	2.998	5.139	9.422	5.139	5.353	0.428	1.927	0	1	1	1	0	0	0
Serpinc1	MGI:88095	ENSMUSG00000026715	ENSMUST00000064725	P32261	ANT3_MOUSE	1	27279	46.06	8	8	4970	22309	465	0.528	52003.6	29.032	9.677	52.903	47.097	25.806	13.118	12.688	6.882	1.935	5.376	7.312	5.376	5.806	1.075	4.946	7.312	10.323	2.151	5.806	5.376	3.441	4.731	7.097	4.946	6.882	0.86	2.366	1	1	0	0	1	0	0
Slc8a1	MGI:107956	ENSMUSG00000054640	ENSMUST00000235015	P70414	NAC1_MOUSE	17	365273	40.08	6	12	3339	361934	970	0.554	108035	31.443	12.165	55.67	44.33	25.258	11.237	14.021	7.216	1.443	5.258	8.763	6.082	7.216	2.062	7.938	4.948	7.835	2.165	3.093	3.299	2.371	4.227	6.495	7.113	8.454	1.237	2.784	1	1	0	0	1	0	0
Slc9a1	MGI:102462	ENSMUSG00000028854	ENSMUST00000030669	Q61165	SL9A1_MOUSE	4	53997	51.1	5	12	4676	49321	820	0.853	91467.7	34.024	12.927	59.756	40.244	22.561	12.683	9.878	5.244	0.976	4.024	5.854	5.854	7.073	3.415	8.293	4.756	12.317	1.829	2.561	6.341	2.683	4.512	7.439	5	8.171	1.22	2.439	1	1	0	0	0	0	0
Slc25a4	MGI:1353495	ENSMUSG00000031633	ENSMUST00000034049	P48962	ADT1_MOUSE	8	4488	49.84	2	4	1925	2563	298	0.453	32904.3	32.55	13.758	62.081	37.919	21.477	14.094	7.383	10.738	1.342	5.369	2.013	6.711	10.403	1.007	6.04	7.718	8.054	2.685	2.685	2.349	4.698	5.369	5.705	3.356	7.718	1.678	4.362	0	1	1	0	0	0	0
Smad2	MGI:108051	ENSMUSG00000024563	ENSMUST00000168423	Q62432	SMAD2_MOUSE	18	69384	40.89	7	11	8089	61295	467	1.77	52266.1	23.983	11.563	51.82	48.18	22.056	11.777	10.278	4.497	3.426	3.426	6.852	2.998	6.852	2.784	4.069	4.283	8.994	1.499	5.139	7.281	4.925	4.711	8.565	7.495	6.424	2.355	3.426	0	1	1	1	0	0	0
Smarcd3	MGI:1914243	ENSMUSG00000028949	ENSMUST00000195943	Q6P9Z1	SMRD3_MOUSE	5	33594	53.78	9	14	1712	31882	483	0.465	54985.9	26.087	8.903	49.896	50.104	29.4	16.977	12.422	7.039	0.828	6.625	5.797	3.52	4.969	1.863	4.348	7.039	9.524	2.899	2.07	8.075	7.66	8.075	7.453	3.52	5.176	0.828	2.692	0	1	1	1	0	0	0
Smo	MGI:108075	ENSMUSG00000001761	ENSMUST00000001812	P56726	SMO_MOUSE	6	25863	48.36	2	12	3779	22084	793	0.172	87450	30.517	11.854	60.277	39.723	21.059	12.61	8.449	8.953	3.279	3.405	5.044	4.792	7.566	2.396	4.035	3.783	10.214	1.892	3.153	7.566	3.153	6.431	6.936	5.422	7.314	2.396	2.27	1	0	0	0	1	0	0
Smtn	MGI:1354727	ENSMUSG00000020439	ENSMUST00000020721	Q921U8	SMTN_MOUSE	11	23090	54.34	10	21	3335	19755	923	0.281	100289	23.402	4.659	44.42	55.58	28.061	15.493	12.568	8.451	1.083	3.792	8.776	2.167	6.501	1.625	2.059	4.334	8.234	1.842	2.817	8.559	4.659	9.534	12.026	8.017	4.659	0.325	0.542	0	1	1	0	0	0	0
Smyd1	MGI:104790	ENSMUSG00000055027	ENSMUST00000114188	P97443	SMYD1_MOUSE	6	108294	43.62	6	10	2064	106230	490	1.16	56495.7	26.531	14.082	52.041	47.959	29.592	16.531	13.061	7.143	3.469	4.082	8.98	4.694	5.714	4.694	4.286	6.531	8.571	4.082	4.694	2.857	5.306	5.306	4.694	3.673	6.531	1.224	3.469	0	0	0	1	0	0	1
Snai1	MGI:98330	ENSMUSG00000042821	ENSMUST00000052631	Q02085	SNAI1_MOUSE	2	4620	56.95	1	3	1621	2999	264	1.09	29190.4	25.379	10.985	51.894	48.106	23.485	15.909	7.576	8.712	4.167	3.409	4.167	4.167	3.788	3.788	1.894	5.303	10.606	1.136	2.273	10.227	5.303	6.818	12.5	4.545	4.167	1.136	1.894	1	1	0	0	0	0	0
Snx27	MGI:1923992	ENSMUSG00000028136	ENSMUST00000029783	Q3UHD6	SNX27_MOUSE	3	85173	41.39	8	12	6261	78912	539	0.32	60988.8	26.16	13.173	52.505	47.495	28.386	14.842	13.544	6.308	2.041	4.824	8.72	4.824	8.534	3.154	4.267	5.566	7.05	2.041	4.638	3.711	4.638	6.122	5.195	4.638	8.534	1.113	4.082	0	1	0	0	0	0	0
Sod2	MGI:98352	ENSMUSG00000006818	ENSMUST00000232726	P09671	SODM_MOUSE	17	33218	45.24	8	7	4057	29161	222	0.224	24602.9	28.829	14.414	55.856	44.144	24.775	15.766	9.009	9.459	1.802	3.153	5.856	2.703	10.36	4.955	4.505	7.207	9.91	0.901	5.856	4.505	4.505	3.604	4.054	4.955	4.955	2.703	4.054	0	0	1	0	0	1	0
Sox4	MGI:98366	ENSMUSG00000076431	ENSMUST00000067230	Q06831	SOX4_MOUSE	13	4795	51.14	1	1	4795	0	440	0.341	45043.6	24.318	7.955	51.364	48.636	23.182	12.727	10.455	12.273	0.909	5.682	4.773	2.727	10.227	2.273	2.045	6.591	6.818	1.818	2.273	8.409	1.364	3.864	18.864	2.955	3.182	0.909	2.045	0	0	0	1	0	0	0
Sox7	MGI:98369	ENSMUSG00000063060	ENSMUST00000079652	P40646	SOX7_MOUSE	14	7060	49.01	1	2	3299	3761	380	1.25	41489.4	22.368	11.579	53.684	46.316	24.211	13.158	11.053	6.842	1.579	4.737	6.316	1.842	8.158	4.474	0.789	3.684	11.316	2.368	2.632	12.105	3.947	5	10.526	5	3.421	0.789	4.474	0	0	0	1	0	0	0
Sox11	MGI:98359	ENSMUSG00000063632	ENSMUST00000079063	Q7M6Y2	SOX11_MOUSE	12	8311	46.48	1	1	8311	0	395	0.489	42629.4	24.81	8.101	50.886	49.114	30.38	13.924	16.456	12.405	2.025	9.62	6.835	3.038	6.329	1.772	2.025	7.848	7.848	2.532	1.772	8.861	3.544	4.304	11.139	2.278	2.532	1.013	2.278	0	0	0	1	0	0	0
Srsf10	MGI:1333805	ENSMUSG00000028676	ENSMUST00000126641	Q9R0U0	SRS10_MOUSE	4	14162	39.08	10	6	3754	10408	262	0.923	31300.5	9.924	12.214	30.153	69.847	40.458	29.771	10.687	3.053	0.382	6.489	4.198	3.435	3.817	2.29	1.527	8.015	2.29	1.145	3.817	4.962	3.053	19.466	18.321	4.198	3.053	0.763	5.725	0	1	0	0	0	0	0
Sumo2	MGI:2158813	ENSMUSG00000020738	ENSMUST00000153892	P61957	SUMO2_MOUSE	11	13175	43.57	7	4	1051	12124	95	0.269	10871.2	21.053	8.421	44.211	55.789	32.632	15.789	16.842	4.211	1.053	8.421	8.421	4.211	7.368	2.105	5.263	8.421	5.263	4.211	4.211	4.211	9.474	5.263	3.158	6.316	6.316	0	2.105	0	0	1	0	0	0	0
Tab1	MGI:1913763	ENSMUSG00000022414	ENSMUST00000023050	Q8CF89	TAB1_MOUSE	15	28581	50.34	3	11	2964	25617	502	0.519	54616.2	28.287	8.964	50.996	49.004	22.908	11.155	11.753	8.167	0.996	5.378	6.375	2.988	7.57	2.59	2.59	3.586	10.558	2.191	3.586	5.578	6.175	4.98	9.96	6.375	6.972	0.598	2.789	0	1	0	0	0	0	0
Tax1bp1	MGI:1289308	ENSMUSG00000004535	ENSMUST00000080723	Q3UKC1	TAXB1_MOUSE	6	53052	38.65	7	18	3285	49767	814	0.421	93630.3	25.184	9.705	43.366	56.634	33.661	15.971	17.69	6.388	2.334	5.897	11.794	3.317	3.194	2.826	2.58	9.091	10.319	1.843	4.3	3.931	7.002	4.054	6.143	5.528	5.897	0.737	2.826	0	1	0	0	0	0	0
Tbx2	MGI:98494	ENSMUSG00000000093	ENSMUST00000000095	Q60707	TBX2_MOUSE	11	9398	55.36	1	7	3626	5772	711	0.922	75081.1	28.833	9.423	58.509	41.491	24.613	14.487	10.127	14.909	0.563	4.079	6.048	4.219	9.001	2.954	2.11	4.923	9.142	2.391	1.406	11.252	2.532	6.61	9.142	3.797	2.672	0.422	1.828	0	1	0	1	0	0	0
Tbx3	MGI:98495	ENSMUSG00000018604	ENSMUST00000079719	P70324	TBX3_MOUSE	5	14056	48.64	6	7	4982	9074	741	0.375	79159.5	28.34	10.121	54.656	45.344	22.807	13.09	9.717	13.225	0.945	4.723	4.993	4.588	6.613	3.104	2.834	4.993	8.367	3.104	2.294	8.637	3.509	4.993	11.201	5.533	3.914	0.54	1.889	0	1	0	1	0	0	0
Tbx5	MGI:102541	ENSMUSG00000018263	ENSMUST00000018407	P70326	TBX5_MOUSE	5	52552	47.77	3	9	3942	48610	518	0.658	57831.9	19.691	13.707	49.228	50.772	24.131	14.672	9.459	5.405	1.737	3.668	5.792	3.861	6.371	5.019	2.51	5.212	6.564	3.282	3.475	9.459	5.792	4.44	10.811	6.564	5.212	0.965	3.861	0	0	1	1	0	0	0
Tbx20	MGI:1888496	ENSMUSG00000031965	ENSMUST00000052946	Q9ES03	TBX20_MOUSE	9	56166	40.1	5	8	9091	47075	445	0.683	49095.7	24.719	12.135	50.787	49.213	22.921	13.258	9.663	6.742	0.674	3.146	6.517	4.944	5.843	3.596	5.843	5.393	8.09	2.697	2.247	8.315	4.27	4.27	12.809	6.966	4.045	0.674	2.921	0	0	0	1	0	0	0
Tcea1	MGI:1196624	ENSMUSG00000033813	ENSMUST00000081551	P10711	TCEA1_MOUSE	1	40096	38.79	2	10	2547	37549	301	0.682	33880.5	23.92	4.319	41.86	58.14	33.223	17.608	15.615	7.641	2.658	6.312	9.302	1.661	3.654	0.332	3.987	10.631	7.641	3.987	5.648	3.654	3.322	6.645	8.97	6.977	4.651	0.664	1.661	0	1	1	1	0	0	0
Tctn2	MGI:1915228	ENSMUSG00000118662	ENSMUST00000239505	Q2MV57	TECT2_MOUSE	5	28992	47.9	5	17	2913	26079	700	0.647	77110.9	29.571	10.714	56.429	43.571	20.714	10.286	10.429	6.857	3.714	4.571	5.857	3.714	6.571	3.286	4	1.714	11	2	3.286	7.143	5.143	5.286	7.857	6.571	7.714	1.571	2.143	1	0	0	0	1	0	0
Tctn3	MGI:1914840	ENSMUSG00000025008	ENSMUST00000025981	Q8R2Q6	TECT3_MOUSE	19	15788	44.17	4	14	2743	13045	595	1.2	64824.2	28.739	10.084	56.303	43.697	16.807	9.748	7.059	7.395	4.034	3.697	3.361	5.378	5.546	1.849	2.185	2.857	10.588	1.176	4.202	8.571	6.05	5.042	9.748	6.891	8.571	1.176	1.681	1	0	0	0	1	0	0
Tefm	MGI:1915800	ENSMUSG00000046909	ENSMUST00000050207	Q5SSK3	TEFM_MOUSE	11	5498	43.62	3	4	1309	4189	364	0.998	41873.7	31.319	10.165	51.374	48.626	28.022	17.033	10.989	5.769	1.923	3.846	7.143	4.396	3.846	1.374	5.495	7.967	12.637	0.824	3.846	4.67	4.396	7.692	7.692	4.67	7.418	1.648	2.747	0	0	0	1	0	0	0
Tfam	MGI:107810	ENSMUSG00000003923	ENSMUST00000092430	P40630	TFAM_MOUSE	10	12817	43.75	5	7	4167	8650	243	0.474	27987.5	26.337	9.053	49.383	50.617	34.568	21.399	13.169	8.642	1.646	3.704	9.465	2.469	4.938	0.823	4.115	12.757	9.053	3.704	1.646	4.527	3.704	7.819	9.465	1.235	4.527	2.058	3.704	0	1	0	1	0	0	0
Tfb1m	MGI:2146851	ENSMUSG00000036983	ENSMUST00000041003	Q8JZM0	TFB1M_MOUSE	17	38526	41.04	3	7	1402	37124	345	0.91	38961.6	30.145	10.435	55.652	44.348	27.246	16.812	10.435	4.928	1.449	4.928	5.507	5.217	6.957	2.319	5.797	8.406	12.174	2.029	2.899	6.957	4.348	6.087	4.638	5.217	7.246	0.58	2.319	0	0	0	1	0	0	1
Tfpi	MGI:1095418	ENSMUSG00000027082	ENSMUST00000111718	O54819	TFPI1_MOUSE	2	43921	39.21	10	10	2027	41894	306	0.805	34986.8	19.281	12.092	50.654	49.346	28.105	16.34	11.765	4.902	6.209	4.575	7.19	4.902	6.863	1.307	2.614	7.843	5.882	2.614	7.19	4.902	2.288	7.19	5.556	6.209	5.882	0.654	5.229	1	0	0	0	1	0	0
Tfrc	MGI:98822	ENSMUSG00000022797	ENSMUST00000023486	Q62351	TFR1_MOUSE	16	23875	39.29	7	19	4890	18985	763	0.49	85731.4	28.702	12.844	52.687	47.313	24.509	12.713	11.796	7.733	0.917	5.242	6.553	5.898	6.16	1.835	4.849	6.553	9.436	2.359	5.505	3.539	3.67	4.325	8.519	5.111	6.684	1.311	3.801	1	1	0	0	0	0	0
Tgfbr3	MGI:104637	ENSMUSG00000029287	ENSMUST00000031224	O88393	TGBR3_MOUSE	5	183060	45.22	4	17	6087	176973	850	1.24	93828.5	27.294	10.941	53.412	46.588	23.294	11.882	11.412	5.765	2	4.824	6.588	4.588	5.882	3.059	4.706	4.706	8.471	2	4.824	8.353	3.529	4.118	9.059	5.882	8.353	0.941	2.353	1	0	0	0	1	0	0
Timp3	MGI:98754	ENSMUSG00000020044	ENSMUST00000020234	P39876	TIMP3_MOUSE	10	49135	47.36	4	5	4722	44413	211	?	24182	22.275	17.062	58.294	41.706	21.801	15.166	6.635	3.791	6.161	2.844	3.791	2.844	8.531	3.318	3.318	8.057	9.479	2.844	3.791	4.739	3.318	3.791	7.583	5.213	5.687	3.318	7.583	0	0	0	0	1	0	0
Timp4	MGI:109125	ENSMUSG00000030317	ENSMUST00000032462	Q9JHB3	TIMP4_MOUSE	6	10314	46.21	2	5	5496	4818	224	1.68	25773.9	29.464	16.071	57.143	42.857	24.554	15.625	8.929	6.696	5.357	4.018	4.911	2.232	4.464	5.357	6.25	6.696	11.161	1.339	2.232	5.804	5.804	3.571	6.696	3.571	5.357	3.125	5.357	0	0	0	0	1	0	0
Tk2	MGI:1913266	ENSMUSG00000035824	ENSMUST00000050211	Q9R088	KITM_MOUSE	8	21874	49.54	8	10	2406	19468	270	0.869	31208.9	28.519	12.222	54.815	45.185	27.778	15.185	12.593	5.926	1.481	4.444	8.148	2.222	5.185	2.963	4.815	4.074	10.741	3.704	4.074	6.667	2.222	8.148	7.037	4.074	7.037	3.333	3.704	0	0	0	0	0	0	1
Tkt	MGI:105992	ENSMUSG00000021957	ENSMUST00000022529	P40142	TKT_MOUSE	14	26362	50.17	9	14	3223	23139	623	0.661	67630.5	32.263	9.952	56.34	43.66	25.361	13.965	11.396	11.557	1.926	5.939	5.457	4.013	7.705	2.568	7.063	7.063	7.063	2.247	2.568	4.815	4.013	4.334	6.421	5.297	6.581	0.642	2.729	0	1	1	0	0	0	1
Tnni3k	MGI:2443276	ENSMUSG00000040086	ENSMUST00000143410	Q5GIG6	TNI3K_MOUSE	3	269117	41.8	3	23	2762	266355	834	0.872	92575	29.376	13.07	53.717	46.283	25.659	14.269	11.391	7.194	2.758	5.036	6.355	3.717	7.314	4.916	4.916	4.556	10.911	1.799	4.676	4.317	3.477	4.796	8.993	3.477	6.355	0.719	3.717	0	1	0	0	0	0	1
Tnnt2	MGI:104597	ENSMUSG00000026414	ENSMUST00000188028	P50752	TNNT2_MOUSE	1	15907	51.4	15	16	1200	14707	301	0.525	35825.4	21.262	5.648	33.555	66.445	51.495	22.924	28.571	7.641	0	5.648	22.924	1.993	3.654	1.661	3.987	11.296	5.648	1.329	4.651	3.322	5.316	9.967	2.658	2.326	3.987	0.997	0.997	0	1	1	0	0	0	0
Tns1	MGI:104552	ENSMUSG00000055322	ENSMUST00000191104	E9Q0S6	E9Q0S6_MOUSE	1	214219	51.43	23	33	9904	204315	1888	0.75	201383	24.364	9.216	52.754	47.246	21.875	12.712	9.163	7.733	1.536	3.919	5.244	2.86	8.316	3.443	2.913	4.025	7.521	1.483	2.966	11.282	4.767	5.244	12.553	5.085	6.197	0.424	2.489	0	0	0	0	0	0	0
Trim55	MGI:3036269	ENSMUSG00000060913	ENSMUST00000029139	G3X8Y1	G3X8Y1_MOUSE	3	47948	42.69	2	10	2595	45353	545	1.29	60138.1	25.505	7.339	47.706	52.294	27.706	11.009	16.697	6.972	3.303	3.853	12.844	3.119	6.055	2.018	4.954	5.138	7.523	1.835	3.486	5.688	6.606	3.853	9.358	5.138	6.055	0.367	1.835	0	0	0	0	0	0	0
Trmu	MGI:1919276	ENSMUSG00000022386	ENSMUST00000023019	Q9DAT5	MTU1_MOUSE	15	18083	48.52	9	11	1526	16557	417	0.405	47240.1	29.257	13.669	54.197	45.803	28.537	16.787	11.751	7.674	2.398	6.235	5.516	5.276	6.715	3.597	2.878	6.715	10.072	1.439	3.597	4.317	4.077	6.475	5.036	4.556	8.633	1.439	3.357	0	0	0	0	0	0	1
Tsc1	MGI:1929183	ENSMUSG00000026812	ENSMUST00000028155	Q9EP53	TSC1_MOUSE	2	49940	46.34	11	23	7674	42266	1161	0.576	128746	25.237	8.527	45.995	54.005	28.252	14.815	13.437	5.599	1.55	5.426	8.01	2.153	5.426	3.531	2.239	5.771	12.145	1.981	2.756	6.804	5.168	5.512	11.886	5.943	5.254	0.603	2.239	0	1	0	0	0	0	0
Tsc22d1	MGI:109127	ENSMUSG00000022010	ENSMUST00000110888	P62500	T22D1_MOUSE	14	92805	45.05	16	5	4999	87806	1077	0.558	109811	28.784	4.735	52.182	47.818	11.421	5.85	5.571	10.214	0.093	1.671	3.9	1.3	7.892	2.693	3.993	1.764	6.592	1.671	3.714	11.699	11.421	1.393	14.02	7.242	7.985	0.093	0.65	0	1	0	1	0	0	0
Ttn	MGI:98864	ENSMUSG00000051747	ENSMUST00000111882	A2ASS6	TITIN_MOUSE	2	278568	41.67	25	313	101674	176894	35213	1.65	3.90649e+06	27.453	8.062	50.456	49.544	29.137	14.682	14.455	6.358	1.46	4.919	9.536	2.559	5.91	1.323	5.773	8.627	6.049	1.201	3.138	7.693	2.758	4.731	7.068	7.443	9.272	1.332	2.848	0	1	0	0	0	0	1
Usp8	MGI:1934029	ENSMUSG00000027363	ENSMUST00000028841	Q80U87	UBP8_MOUSE	2	51970	41.18	3	19	4145	47825	1080	0.328	122611	24.815	8.889	45.185	54.815	31.667	17.407	14.259	7.407	1.481	5.741	8.519	2.5	4.167	2.037	3.611	8.981	9.259	1.667	3.796	6.204	5.278	6.389	8.426	5.648	4.537	1.111	3.241	0	1	0	0	0	0	0
Utf1	MGI:1276125	ENSMUSG00000047751	ENSMUST00000168457	Q6J1H4	UTF1_MOUSE	7	1324	63.44	1	2	1227	97	339	0.471	36407.9	26.844	5.31	51.032	48.968	23.009	13.274	9.735	9.44	0.295	5.31	4.425	2.36	7.08	1.77	1.475	1.475	12.094	1.18	1.475	12.094	5.9	10.029	10.914	7.67	3.835	0.59	0.59	0	1	0	1	0	0	0
Vcl	MGI:98927	ENSMUSG00000021823	ENSMUST00000022369	Q64727	VINC_MOUSE	14	104279	40.63	3	21	5267	99012	1066	1.29	116717	33.302	4.034	50.938	49.062	28.612	14.259	14.353	12.57	0.938	6.004	8.349	1.407	5.253	1.032	5.347	7.036	8.818	3.377	3.659	5.066	5.91	6.191	5.159	5.722	6.567	0.844	0.75	0	1	1	0	0	0	0
Wdpcp	MGI:2144467	ENSMUSG00000020319	ENSMUST00000020568	Q8C456	FRITZ_MOUSE	11	326755	39.24	6	18	2792	323963	722	0.428	81730.8	30.609	10.111	52.77	47.23	27.285	13.296	13.989	4.986	2.078	6.094	7.895	3.601	5.679	2.216	5.402	5.263	13.989	2.078	2.355	4.432	4.155	5.817	9.003	4.432	6.233	1.662	2.632	0	0	0	0	0	0	0
Xirp1	MGI:1333878	ENSMUSG00000079243	ENSMUST00000111635	O70373	XIRP1_MOUSE	9	9844	55.12	3	3	5839	4005	1129	0.912	123431	25.598	6.2	49.69	50.31	26.749	12.4	14.349	6.909	1.151	4.783	9.566	2.214	8.326	2.214	3.366	3.809	9.035	1.771	1.771	8.857	7.972	6.377	7.44	6.377	6.289	0.974	0.797	0	1	0	0	0	0	0
Zdhhc16	MGI:1921418	ENSMUSG00000025157	ENSMUST00000026154	Q9ESG8	ZDH16_MOUSE	19	10625	45.98	11	11	1821	8804	361	0.647	41794.1	30.748	18.837	63.435	36.565	20.222	15.789	4.432	5.54	4.709	2.493	1.939	4.986	6.094	4.709	4.709	2.77	12.188	1.662	3.601	6.094	1.662	8.31	6.371	4.709	8.31	3.601	5.54	0	0	0	0	0	0	1
Zfp36l1	MGI:107946	ENSMUSG00000021127	ENSMUST00000021552	P23950	TISB_MOUSE	12	5260	50.23	4	2	2990	2270	338	0.923	36384.6	20.71	11.243	50	50	23.077	13.609	9.467	6.509	2.367	5.325	4.142	5.917	8.58	3.55	2.367	3.254	10.355	1.479	2.663	9.172	2.663	6.805	15.089	6.509	1.479	0	1.775	0	1	0	0	0	0	0
Zfpm2	MGI:1334444	ENSMUSG00000022306	ENSMUST00000053467	Q8CCH7	FOG2_MOUSE	15	449558	37.29	4	8	4981	444577	1151	0.653	127692	22.155	9.557	47.263	52.737	25.804	13.727	12.076	5.821	3.475	4.865	7.211	3.562	5.126	3.215	3.649	6.777	7.732	2.172	5.734	7.993	5.821	3.736	10.339	5.039	4.952	0.695	2.085	0	1	0	1	0	0	0
Zic3	MGI:106676	ENSMUSG00000067860	ENSMUST00000088629	Q62521	ZIC3_MOUSE	X	19037	45.61	4	3	1951	17086	466	1.61	50446.2	20.815	16.309	52.146	47.854	25.536	17.597	7.94	10.086	2.146	3.004	4.936	4.936	9.442	7.94	1.717	5.15	5.15	2.575	4.077	8.798	3.219	4.506	10.086	4.936	3.863	0.644	2.79	0	0	0	1	0	0	0
Acvrl1	MGI:1338946	ENSMUSG00000000530	ENSMUST00000000542	Q61288	ACVL1_MOUSE	15	16815	52.3	11	11	3640	13175	502	1.05	56518.9	29.283	11.355	54.382	45.618	25.299	14.741	10.558	5.976	3.586	4.98	5.578	3.187	6.574	3.785	3.984	3.785	12.151	2.191	3.386	5.179	4.382	7.171	7.57	4.98	7.171	1.992	2.39	1	1	0	0	1	0	1
Ada	MGI:87916	ENSMUSG00000017697	ENSMUST00000017841	P03958	ADA_MOUSE	2	23656	51.38	2	12	1688	21968	352	0.164	39991.6	28.409	12.216	53.125	46.875	30.966	15.341	15.625	6.818	1.42	5.682	9.943	3.693	6.25	3.125	4.545	7.955	8.807	2.841	3.977	5.114	2.557	4.261	4.261	5.114	8.239	1.136	4.261	0	0	1	0	0	0	0
Adar	MGI:1889575	ENSMUSG00000027951	ENSMUST00000098924	Q99MU3	DSRAD_MOUSE	3	38425	48.2	9	15	5909	32516	1178	0.316	130447	25.297	10.441	52.207	47.793	27.165	15.874	11.29	7.725	1.952	4.669	6.621	3.905	7.47	2.886	3.82	6.621	8.998	1.698	3.141	8.234	4.414	6.367	8.659	4.414	4.754	1.104	2.547	0	1	0	1	0	0	0
Aip	MGI:109622	ENSMUSG00000024847	ENSMUST00000117831	O08915	AIP_MOUSE	19	11413	49.41	6	7	1378	10035	330	1.42	37604.9	30.303	10.909	52.121	47.879	31.818	16.667	15.152	9.091	2.424	6.97	8.182	3.03	5.455	3.636	5.758	7.273	9.697	2.121	2.727	4.545	6.667	5.758	3.636	3.03	5.758	1.212	3.03	0	1	0	0	0	0	0
Apela	MGI:3642370	ENSMUSG00000079042	ENSMUST00000142822	P0DMC4	ELA_MOUSE	8	8920	42.9	2	4	975	7945	54	1.68	6828.25	22.222	24.074	61.111	38.889	25.926	24.074	1.852	1.852	3.704	0	1.852	16.667	0	3.704	5.556	3.704	9.259	3.704	3.704	11.111	3.704	16.667	5.556	0	5.556	1.852	1.852	0	0	0	0	1	0	0
Aph1a	MGI:2385110	ENSMUSG00000015750	ENSMUST00000015894	Q8BVF7	APH1A_MOUSE	3	4320	53.54	4	6	2863	1457	265	1.34	28986	40.755	15.472	69.434	30.566	14.717	8.302	6.415	10.189	1.132	3.774	2.642	7.925	8.679	1.509	6.792	1.132	13.962	1.509	0.755	3.396	1.887	5.66	9.434	3.774	9.811	2.264	3.774	0	0	0	0	0	0	0
Arhgdia	MGI:2178103	ENSMUSG00000025132	ENSMUST00000106197	Q99PT1	GDIR1_MOUSE	11	3521	60.04	2	6	1867	1654	204	0.765	23407.4	25.98	9.804	47.059	52.941	33.824	15.686	18.137	6.373	0.49	6.863	11.275	2.451	4.902	1.471	5.392	9.314	7.843	2.451	3.431	4.902	3.922	4.902	6.373	5.392	6.373	1.471	4.412	0	1	1	0	0	0	0
Arid3b	MGI:1930768	ENSMUSG00000004661	ENSMUST00000164010	Q9Z1N7	ARI3B_MOUSE	9	46441	46.71	10	5	1259	45182	568	0.601	61015.4	27.289	5.81	50.528	49.472	22.711	11.796	10.915	10.739	0.352	4.049	6.866	2.113	7.218	0.88	4.049	4.93	8.979	2.113	2.641	8.627	7.042	5.986	11.972	5.106	3.521	0.704	2.113	0	1	1	1	0	0	0
Arnt	MGI:88071	ENSMUSG00000015522	ENSMUST00000090804	P53762	ARNT_MOUSE	3	62853	40.93	11	21	4325	58528	791	0.073	86962.9	21.745	8.85	47.282	52.718	21.871	11.504	10.367	5.942	1.896	4.804	5.563	4.425	6.827	2.023	3.287	3.287	6.448	2.655	4.298	7.332	7.712	6.195	11.631	7.206	6.068	0.885	1.517	0	1	1	1	0	0	0
Aurkb	MGI:107168	ENSMUSG00000020897	ENSMUST00000108666	O70126	AURKB_MOUSE	11	6018	49.07	8	9	1831	4187	345	0.193	39384.3	27.826	11.304	51.304	48.696	26.957	16.812	10.145	6.667	1.159	2.899	7.246	3.188	5.507	2.899	5.217	7.536	11.304	2.029	4.348	6.377	5.797	6.377	7.536	4.058	4.638	1.449	3.768	0	1	0	0	0	0	1
Birc6	MGI:1276108	ENSMUSG00000024073	ENSMUST00000180037	O88738	BIRC6_MOUSE	17	175062	39.48	22	73	15768	159294	4882	1.16	532170	31.79	8.419	52.786	47.214	22.409	11.512	10.897	8.05	2.335	5.039	5.858	2.683	5.592	3.011	4.383	4.547	12.884	2.11	3.748	5.551	4.896	3.953	10.262	5.899	6.473	0.983	1.741	0	1	0	0	0	0	1
Braf	MGI:88190	ENSMUSG00000002413	ENSMUST00000002487	P28028	BRAF_MOUSE	6	122227	38.7	5	22	9728	112499	751	0.414	82514.6	25.166	10.386	52.863	47.137	24.101	13.449	10.652	6.258	1.731	5.06	5.593	4.394	9.188	2.663	5.459	5.459	8.522	2.264	3.329	6.791	5.593	5.326	9.188	4.927	4.927	1.065	2.264	0	1	1	0	0	0	1
Calcrl	MGI:1926944	ENSMUSG00000059588	ENSMUST00000074262	Q9R1W5	CALRL_MOUSE	2	94786	36.88	3	16	4882	89904	463	0.108	53264.9	32.181	17.063	59.179	40.821	19.006	10.799	8.207	5.832	3.672	4.104	4.104	5.616	4.536	4.104	7.991	4.104	11.663	3.024	6.048	2.808	4.32	2.592	6.048	5.4	6.695	2.376	4.968	1	1	0	0	1	0	0
Cbs	MGI:88285	ENSMUSG00000024039	ENSMUST00000236853	Q91WT9	CBS_MOUSE	17	28345	50.59	12	17	6226	22119	561	1.17	61543.7	29.947	7.665	54.367	45.633	25.847	13.369	12.478	7.665	2.317	5.882	6.595	2.674	8.2	1.961	5.882	6.239	9.269	3.387	3.209	4.813	4.1	5.169	7.13	5.348	7.13	1.604	1.426	0	1	0	0	0	0	0
Ccm2	MGI:2384924	ENSMUSG00000000378	ENSMUST00000000388	Q8K2Y9	CCM2_MOUSE	11	49858	47.75	8	10	1858	48000	453	1.39	49917.1	27.815	9.713	48.124	51.876	29.139	14.349	14.79	6.623	1.766	7.726	7.064	3.532	5.96	3.532	5.519	5.298	10.375	1.545	1.325	4.857	3.311	5.519	12.141	5.96	5.298	0.442	2.208	0	1	0	0	0	0	0
Cdh5	MGI:105057	ENSMUSG00000031871	ENSMUST00000034339	P55284	CADH5_MOUSE	8	42887	47.26	2	12	3995	38892	784	0.937	87903	27.934	10.969	50.638	49.362	26.148	12.372	13.776	6.505	0.638	6.505	7.27	4.082	6.122	2.168	6.505	5.995	7.27	1.913	5.995	5.23	4.337	4.209	5.867	7.015	7.653	0.638	4.082	1	1	0	0	1	0	0
Cited2	MGI:1306784	ENSMUSG00000039910	ENSMUST00000038107	O35740	CITE2_MOUSE	10	2457	54.13	3	2	1979	478	269	0.171	28321.5	18.959	14.498	56.877	43.123	18.959	12.639	6.32	8.178	1.115	3.717	2.602	4.089	14.87	8.55	2.23	1.487	5.204	6.691	6.32	9.294	5.948	2.602	7.807	4.089	3.346	0.372	1.487	0	0	0	1	0	0	0
Creld1	MGI:2152539	ENSMUSG00000030284	ENSMUST00000032422	Q91XD7	CREL1_MOUSE	6	10047	51.37	6	10	2306	7741	420	1.42	45717.8	22.381	10.476	59.048	40.952	25	11.19	13.81	6.429	9.524	4.048	9.762	4.048	11.667	2.381	1.905	3.81	8.571	1.429	2.143	5.952	3.81	5	5.952	4.048	5.476	1.905	2.143	1	0	0	0	1	0	0
Ctnnb1	MGI:88276	ENSMUSG00000006932	ENSMUST00000007130	Q02248	CTNB1_MOUSE	9	31292	46.34	15	15	3623	27669	781	0.359	85470.6	33.419	8.195	54.93	45.07	23.303	11.78	11.524	10.243	1.408	5.378	6.146	1.665	7.17	3.457	4.225	3.329	12.036	3.841	3.969	4.353	6.274	4.994	5.378	6.146	6.914	0.896	2.177	1	1	1	1	0	0	0
Dact1	MGI:1891740	ENSMUSG00000044548	ENSMUST00000061273	Q8R4A3	DACT1_MOUSE	12	10224	46.56	2	4	3650	6574	778	0.213	84305.5	25.193	6.941	46.915	53.085	28.406	16.967	11.44	9.64	2.185	4.242	7.198	2.185	7.455	2.442	1.542	6.427	9.126	1.157	3.085	6.427	4.113	8.098	11.954	5.527	4.884	0.514	1.799	0	1	0	0	0	0	0
Dlc1	MGI:1354949	ENSMUSG00000031523	ENSMUST00000163663	Q9R0Z9	RHG07_MOUSE	8	385393	41.01	9	18	5113	380280	1092	0.615	123367	24.451	10.073	45.33	54.67	28.297	15.751	12.546	5.037	1.923	6.136	6.41	3.114	4.029	3.205	3.297	6.136	10.348	2.198	4.579	5.861	4.67	6.41	12.363	4.762	5.769	1.099	2.656	0	1	0	0	0	0	0
Dll4	MGI:1859388	ENSMUSG00000027314	ENSMUST00000102517	Q9JI71	DLL4_MOUSE	2	10179	52.87	2	11	3747	6432	686	0.494	74990.7	19.679	10.641	54.665	45.335	21.429	12.391	9.038	4.227	9.475	4.227	4.81	3.353	10.058	3.061	2.915	3.353	8.163	0.875	5.977	6.997	4.227	5.977	8.601	5.102	4.373	1.458	2.77	1	0	0	0	1	0	0
Dph3	MGI:1922658	ENSMUSG00000021905	ENSMUST00000022461	Q8K0W9	DPH3_MOUSE	14	5164	44.5	7	4	1057	4107	82	0.549	9286.32	21.951	12.195	52.439	47.561	30.488	7.317	23.171	4.878	7.317	10.976	12.195	6.098	3.659	1.22	6.098	6.098	3.659	2.439	3.659	6.098	2.439	0	4.878	6.098	7.317	0	4.878	0	0	0	0	0	0	0
Ece1	MGI:1101357	ENSMUSG00000057530	ENSMUST00000102518	Q4PZA2	ECE1_MOUSE	4	102993	51.88	4	20	4816	98177	769	0.644	87072.6	26.788	12.484	52.796	47.204	23.407	11.704	11.704	7.542	1.821	4.941	6.762	4.551	5.462	1.691	4.161	5.202	8.453	2.731	6.502	5.202	4.161	4.811	7.152	5.982	6.632	2.341	3.901	1	1	0	0	0	0	0
Epo	MGI:95407	ENSMUSG00000029711	ENSMUST00000111038	P07321	EPO_MOUSE	5	50223	52.51	3	6	855	49368	192	1.37	21365.1	35.938	5.729	58.854	41.146	22.917	11.979	10.938	7.292	2.604	3.125	7.812	2.083	5.208	0.521	4.167	4.167	18.229	2.083	2.604	7.812	3.646	7.292	5.729	6.25	6.25	1.042	2.083	1	0	0	0	1	0	0
Epor	MGI:95408	ENSMUSG00000006235	ENSMUST00000006397	P14753	EPOR_MOUSE	9	4610	55.73	2	8	1761	2849	507	0.767	55194.3	28.402	10.651	57.002	42.998	21.696	9.665	12.032	6.903	2.17	4.931	7.101	2.959	7.298	2.564	2.17	1.775	13.412	0.986	1.381	10.059	2.564	5.325	12.229	5.128	5.917	2.564	2.564	1	1	0	0	1	0	0
Etv2	MGI:99253	ENSMUSG00000006311	ENSMUST00000108147	P41163	ETV2_MOUSE	7	2237	56.24	1	6	1048	1189	335	0.67	37083	18.806	14.328	54.925	45.075	22.687	11.045	11.642	6.567	2.09	5.97	5.672	3.582	11.045	2.388	1.493	3.582	7.164	1.493	3.284	9.552	3.881	5.075	8.358	6.866	3.582	4.776	3.582	0	0	0	0	0	0	0
Eya1	MGI:109344	ENSMUSG00000025932	ENSMUST00000168081	P97767	EYA1_MOUSE	1	141282	40.84	9	18	4366	136916	591	1.25	64324.2	22.504	12.014	50.592	49.408	18.613	9.475	9.137	6.599	0.677	4.399	4.738	3.553	8.291	2.369	4.23	2.876	7.953	2.2	4.061	7.276	5.076	4.23	13.536	8.122	3.723	1.015	5.076	0	0	0	1	0	0	0
F2r	MGI:101802	ENSMUSG00000048376	ENSMUST00000059193	P30558	PAR1_MOUSE	13	16685	46.98	1	2	3336	13349	430	1.82	47790.1	33.721	13.256	63.256	36.744	14.651	8.14	6.512	6.512	3.953	2.558	3.953	6.047	3.953	1.395	5.814	2.791	12.326	3.488	3.721	6.279	1.628	3.953	11.628	5.116	9.07	0.93	4.884	1	1	0	0	1	0	0
Fbxl5	MGI:2152883	ENSMUSG00000039753	ENSMUST00000114047	Q8C2S5	FBXL5_MOUSE	5	77024	40.67	12	11	2762	74262	690	0.479	77893.7	25.797	12.029	49.42	50.58	26.812	12.609	14.203	6.522	3.768	5.652	8.551	3.188	5.362	3.188	3.478	5.362	11.014	2.319	3.478	3.333	4.348	4.058	9.565	6.377	4.783	2.174	3.478	0	0	0	0	0	0	0
Fga	MGI:1316726	ENSMUSG00000028001	ENSMUST00000166581	E9PV24	FIBA_MOUSE	3	7552	43.79	2	6	2587	4965	789	0.349	87429.3	19.518	10.013	45.881	54.119	28.39	14.322	14.068	4.689	1.648	7.478	6.591	3.549	10.393	1.774	3.422	5.45	6.464	1.521	5.196	4.563	4.183	7.098	10.266	6.084	4.943	1.901	2.788	1	1	0	0	1	0	0
Flna	MGI:95556	ENSMUSG00000031328	ENSMUST00000114299	Q8BTM8	FLNA_MOUSE	X	26360	51.23	16	47	8456	17904	2647	0.88	281222	27.012	9.218	55.912	44.088	23.574	11.976	11.598	6.876	1.889	5.591	6.007	2.871	11.296	2.493	4.685	6.045	5.138	1.171	3.098	7.82	3.551	3.438	7.178	6.687	10.314	0.642	3.211	0	1	1	0	0	0	0
Flt1	MGI:95558	ENSMUSG00000029648	ENSMUST00000031653	P35969	VGFR1_MOUSE	5	164408	46.17	6	30	6895	157513	1333	1.67	149876	26.332	10.803	49.737	50.263	25.506	14.554	10.953	4.801	2.476	5.176	5.776	3.526	5.476	2.401	5.251	6.602	10.053	1.875	3.976	5.176	3.376	5.551	9.752	7.652	6.227	1.2	3.676	1	1	0	0	1	0	1
Fzd5	MGI:108571	ENSMUSG00000045005	ENSMUST00000063982	Q9EQD0	FZD5_MOUSE	1	7194	52.93	2	2	6915	279	585	0.175	64137.7	30.94	13.504	64.786	35.214	17.436	10.769	6.667	8.889	4.786	2.564	4.103	4.615	7.692	2.564	4.274	3.077	10.598	2.393	1.709	8.034	2.393	5.128	8.205	5.47	7.179	2.393	3.932	1	0	0	0	1	0	0
G6pdx	MGI:105979	ENSMUSG00000031400	ENSMUST00000004327	Q00612	G6PD1_MOUSE	X	19712	44.93	4	13	2652	17060	515	1.24	59262.6	26.99	13.398	53.786	46.214	27.961	14.563	13.398	6.408	1.553	5.825	7.573	5.243	6.602	2.524	5.437	5.437	8.35	2.913	4.854	4.854	4.66	6.602	3.883	4.854	6.796	1.359	4.272	0	1	1	0	0	1	0
H2ax	MGI:102688	ENSMUSG00000049932	ENSMUST00000052686	P27661	H2AX_MOUSE	9	1384	62.28	1	1	1384	0	143	0.36	15142.6	37.063	5.594	57.343	42.657	25.874	19.58	6.294	14.685	0	1.399	4.895	0.699	11.189	2.098	4.196	9.091	11.189	0.699	3.497	4.895	4.196	8.392	5.594	3.497	6.993	0	2.797	0	1	1	0	0	0	0
Hand2	MGI:103580	ENSMUSG00000038193	ENSMUST00000040104	Q61039	HAND2_MOUSE	8	3651	55.33	1	2	2351	1300	217	1.82	23665.8	27.65	11.982	53.917	46.083	29.493	18.433	11.06	12.903	0.922	3.687	7.373	2.304	8.295	4.608	3.226	8.295	7.373	1.843	3.226	7.834	1.843	5.53	7.373	4.147	4.147	1.382	3.687	0	0	0	1	0	0	0
Hsd17b7	MGI:1330808	ENSMUSG00000026675	ENSMUST00000027989	O88736	DHB7_MOUSE	1	19707	43.45	4	9	4612	15095	334	0.152	37316.9	31.737	11.677	55.09	44.91	21.257	11.377	9.88	7.186	1.796	4.491	5.389	5.09	5.389	2.395	4.491	4.79	13.174	2.395	5.689	4.491	3.892	4.192	7.784	6.287	6.886	1.198	2.994	1	0	0	0	0	1	0
Htt	MGI:96067	ENSMUSG00000029104	ENSMUST00000080036	P42859	HD_MOUSE	5	150795	42.43	8	67	13215	137580	3119	0.989	344690	32.671	8.849	53.735	46.265	22.539	11.767	10.773	7.118	2.276	4.489	6.284	3.046	4.745	2.918	4.457	3.815	13.466	2.148	2.821	5.963	5.547	5.034	9.811	5.547	7.631	1.026	1.86	0	1	1	0	0	0	0
Hus1	MGI:1277962	ENSMUSG00000020413	ENSMUST00000020683	Q8BQY8	HUS1_MOUSE	11	18055	44.19	6	8	4640	13415	280	1.36	31680	32.857	7.857	50.357	49.643	26.071	14.286	11.786	5	3.214	4.286	7.5	3.929	1.786	2.5	6.429	7.857	13.214	2.857	6.429	4.286	3.571	3.929	8.929	4.643	8.214	0.714	0.714	0	0	0	0	0	0	0
Ifng	MGI:107656	ENSMUSG00000055170	ENSMUST00000068592	P01580	IFNG_MOUSE	10	4847	41.39	2	4	1208	3639	155	1.77	17906.7	30.323	12.258	49.032	50.968	23.871	14.194	9.677	5.161	2.581	3.871	5.806	6.452	2.581	2.581	8.387	6.452	10.968	2.581	7.742	1.29	5.806	5.161	10.968	2.581	5.806	1.29	1.935	1	0	0	0	1	0	0
Itga5	MGI:96604	ENSMUSG00000000555	ENSMUST00000023128	P11688	ITA5_MOUSE	15	22478	50.81	4	30	4382	18096	1053	0.41	115043	28.205	11.111	57.265	42.735	19.658	9.877	9.782	6.648	1.899	4.558	5.223	4.274	9.592	1.614	3.514	3.799	11.681	0.855	3.514	7.217	6.268	4.463	8.547	4.748	6.363	1.33	3.894	1	1	0	0	1	0	0
Itgav	MGI:96608	ENSMUSG00000027087	ENSMUST00000028499	P43406	ITAV_MOUSE	2	82520	41.34	9	30	7054	75466	1044	0.876	115360	29.119	10.728	55.843	44.157	22.701	11.111	11.59	7.375	1.82	6.226	5.364	4.981	8.142	1.437	5.077	4.885	9.674	1.82	5.172	5.651	5.077	4.789	6.322	4.885	6.992	0.862	3.448	1	0	0	0	1	0	0
Itgb8	MGI:1338035	ENSMUSG00000025321	ENSMUST00000026360	Q0VBD0	ITB8_MOUSE	12	80781	37.52	3	14	8403	72378	767	0.263	84518.7	26.858	10.3	53.716	46.284	24.25	13.82	10.43	5.476	7.04	4.694	5.737	2.999	7.432	3.911	5.476	5.867	8.475	1.825	5.346	4.172	4.563	4.042	8.475	3.651	7.432	0.913	2.477	1	0	0	0	1	0	0
Kat7	MGI:2182799	ENSMUSG00000038909	ENSMUST00000107734	Q5SVQ0	KAT7_MOUSE	11	35988	43.52	11	15	3560	32428	613	1.47	70641.4	20.392	11.582	42.904	57.096	31.974	18.597	13.377	4.078	1.958	5.873	7.504	2.773	4.894	3.263	3.752	7.667	8.646	2.447	4.078	4.894	4.241	7.667	10.93	5.873	3.915	0.979	4.568	0	1	1	1	0	0	1
Klf2	MGI:1342772	ENSMUSG00000055148	ENSMUST00000067912	Q60843	KLF2_MOUSE	8	2624	60.52	1	3	1847	777	354	1.79	37656.8	22.881	11.582	63.559	36.441	23.729	14.689	9.04	10.734	2.542	3.672	5.367	3.672	11.582	4.237	1.13	3.39	10.169	1.412	1.977	17.797	1.13	7.062	5.085	4.52	0.847	1.13	2.542	0	1	0	1	0	0	0
Lif	MGI:96787	ENSMUSG00000034394	ENSMUST00000066283	P09056	LIF_MOUSE	11	14958	55.19	3	4	4026	10932	203	0.925	22287.1	34.483	9.852	58.621	41.379	18.719	13.3	5.419	7.882	2.956	2.956	2.463	2.956	5.911	3.448	3.941	6.404	12.808	2.463	7.389	6.404	4.926	3.448	4.926	5.419	9.852	0.493	2.956	1	0	0	0	1	0	0
Mib1	MGI:2443157	ENSMUSG00000024294	ENSMUST00000052838	Q80SY4	MIB1_MOUSE	18	93157	38.67	6	21	10231	82926	1006	0.166	110088	29.225	7.952	51.69	48.31	27.833	15.209	12.624	7.952	4.175	7.356	5.268	1.69	8.648	3.479	4.274	6.064	9.046	1.789	4.672	3.38	5.368	5.666	5.964	4.473	7.952	1.392	1.392	0	1	0	0	0	0	1
Mtf1	MGI:101786	ENSMUSG00000028890	ENSMUST00000106193	Q07243	MTF1_MOUSE	4	47697	47.6	5	12	7554	40143	675	0.672	72603	24.148	9.037	50.963	49.037	21.481	10.37	11.111	7.407	2.815	4.889	6.222	3.556	6.963	3.556	4.148	3.704	7.852	1.185	3.704	10.37	6.963	3.111	9.185	7.704	4.741	0.148	1.778	0	1	1	1	0	0	0
Nfe2l2	MGI:108420	ENSMUSG00000015839	ENSMUST00000102672	Q60795	NF2L2_MOUSE	2	29129	44.8	2	5	2475	26654	597	0.821	66901.2	23.283	9.548	44.221	55.779	29.983	12.73	17.253	6.198	1.173	7.705	9.548	4.523	4.355	3.015	3.685	6.03	10.05	2.345	3.685	6.533	6.7	3.685	11.055	4.355	3.35	0.335	1.675	1	1	1	1	0	0	0
Nos3	MGI:97362	ENSMUSG00000028978	ENSMUST00000030834	P70313	NOS3_MOUSE	5	19665	51.79	2	26	4132	15533	1202	0.138	132916	27.787	10.233	56.656	43.344	22.962	12.313	10.649	8.07	2.413	4.409	6.24	3.827	7.987	2.08	3.328	2.995	10.399	1.664	2.08	8.652	5.99	7.238	7.072	5.241	5.99	1.747	2.579	0	1	0	0	0	1	0
Nr2f2	MGI:1352452	ENSMUSG00000030551	ENSMUST00000089565	P43135	COT2_MOUSE	7	14792	47.74	6	3	1664	13128	414	0.13	45571.2	26.812	10.145	56.039	43.961	20.048	12.319	7.729	7.971	3.865	3.382	4.348	3.865	7.246	2.899	3.623	3.382	9.179	2.899	3.14	7.971	7.971	6.039	8.454	4.348	6.039	0.966	2.415	0	1	0	1	0	0	0
Numb	MGI:107423	ENSMUSG00000021224	ENSMUST00000117217	Q9QZS3	NUMB_MOUSE	12	127901	40.91	12	11	3549	124352	653	0.384	70812.9	25.268	9.648	51.608	48.392	23.43	13.783	9.648	10.567	1.685	3.675	5.972	4.9	5.666	2.757	2.603	5.666	4.747	1.685	3.063	10.413	5.666	5.36	8.729	7.504	7.351	1.072	0.919	0	1	0	0	0	0	0
Pak4	MGI:1917834	ENSMUSG00000030602	ENSMUST00000108283	Q8BTW9	PAK4_MOUSE	7	39367	53.72	4	10	2899	36468	593	1.19	64622.9	27.656	7.42	54.469	45.531	27.319	16.863	10.455	9.444	0.675	4.553	5.902	2.53	7.926	2.867	3.541	5.059	8.432	2.698	2.361	10.961	3.879	8.938	7.757	4.216	6.239	0.675	1.349	0	1	0	0	0	0	1
Paxip1	MGI:1890430	ENSMUSG00000002221	ENSMUST00000002291	Q6NZQ4	PAXI1_MOUSE	5	51612	46.06	7	21	5850	45762	1056	0.476	119269	27.652	10.133	50.379	49.621	22.917	12.973	9.943	6.913	2.178	3.314	6.629	3.409	4.356	3.504	4.072	5.492	10.511	1.326	3.314	8.239	12.784	3.977	6.345	4.261	6.155	1.042	2.178	0	1	0	1	0	0	0
Pdgfra	MGI:97530	ENSMUSG00000029231	ENSMUST00000000476	P26618	PGFRA_MOUSE	5	45924	47.06	9	23	6549	39375	1089	0.276	122683	28.742	10.468	51.148	48.852	27.089	12.489	14.601	4.867	1.561	6.336	8.264	2.847	5.418	2.204	6.152	5.877	9.275	2.571	4.04	4.591	2.847	4.408	8.632	6.244	8.448	1.286	4.132	1	1	0	0	1	0	1
Pdgfrb	MGI:97531	ENSMUSG00000024620	ENSMUST00000025522	P05622	PGFRB_MOUSE	18	39912	51.52	2	23	5407	34505	1098	0.931	122790	28.415	10.565	53.916	46.084	23.224	10.656	12.568	4.372	1.73	5.647	6.922	3.005	6.102	2.186	5.009	3.643	10.474	2.732	3.643	6.557	3.916	4.827	9.199	6.102	8.561	1.275	4.098	1	1	0	0	1	0	1
Proc	MGI:97771	ENSMUSG00000024386	ENSMUST00000171765	P33587	PROC_MOUSE	18	16445	46.96	8	9	1566	14879	460	1.93	51818.1	25.435	11.304	53.478	46.522	27.609	14.348	13.261	4.565	5.217	6.522	6.739	3.696	8.696	2.826	5.652	5.217	9.348	1.739	3.696	3.913	3.696	6.304	6.522	5	5.87	2.609	2.174	1	0	0	0	1	0	0
Psen2	MGI:109284	ENSMUSG00000010609	ENSMUST00000111108	Q61144	PSN2_MOUSE	1	36435	50.17	12	11	1997	34438	448	0.145	49983.2	33.929	12.277	64.062	35.938	18.973	7.143	11.83	7.366	2.232	3.795	8.036	4.911	6.473	0.67	6.027	3.348	12.723	3.795	2.009	6.027	2.455	3.125	6.92	5.58	7.812	1.786	4.911	0	1	0	0	0	0	0
Ptpn9	MGI:1928376	ENSMUSG00000032290	ENSMUST00000034832	O35239	PTN9_MOUSE	9	67885	41.71	4	13	4101	63784	593	1.1	67970	27.487	12.816	53.457	46.543	26.138	14.84	11.298	5.396	1.855	4.216	7.083	4.89	6.071	2.867	4.89	5.396	9.949	2.361	4.216	5.734	5.059	6.577	5.228	5.902	7.251	1.518	3.541	0	0	1	0	0	0	0
Rad23b	MGI:105128	ENSMUSG00000028426	ENSMUST00000030134	P54728	RD23B_MOUSE	4	42195	40.22	4	10	3810	38385	416	0.531	43512.6	29.087	5.529	53.846	46.154	18.269	7.692	10.577	12.5	0.24	3.365	7.212	2.885	8.413	0.962	4.327	4.567	6.731	2.163	3.365	9.375	8.654	2.163	7.212	8.654	5.529	0	1.683	0	1	0	0	0	0	0
Slc20a1	MGI:108392	ENSMUSG00000027397	ENSMUST00000028880	Q61609	S20A1_MOUSE	2	12853	45.49	8	11	3316	9537	681	0.213	74153.1	33.333	10.426	59.765	40.235	19.677	10.426	9.251	7.783	1.909	3.965	5.286	4.405	8.076	1.615	6.608	5.433	10.279	3.377	3.377	4.258	2.203	3.377	9.398	5.58	8.664	2.056	2.349	0	1	0	0	0	0	0
Smad5	MGI:1328787	ENSMUSG00000021540	ENSMUST00000069557	P97454	SMAD5_MOUSE	13	39368	43.48	6	7	6584	32784	465	1.54	52172.2	22.581	13.548	51.828	48.172	22.796	13.763	9.032	4.731	2.581	3.656	5.376	4.301	4.731	4.516	3.441	5.376	7.742	2.581	5.591	10.323	4.516	3.871	11.183	4.086	6.667	1.72	3.011	0	1	1	1	0	0	0
Sptbn1	MGI:98388	ENSMUSG00000020315	ENSMUST00000006629	Q62261	SPTB2_MOUSE	11	168781	42.54	8	36	8461	160320	2363	0.622	274223	28.1	9.479	43.462	56.538	35.083	17.139	17.943	8.252	0.635	6.729	11.215	2.581	3.343	2.92	4.994	7.617	10.453	2.878	4.063	1.947	6.39	6.602	6.306	4.697	4.401	1.947	2.031	1	1	1	0	0	0	0
Sufu	MGI:1345643	ENSMUSG00000025231	ENSMUST00000039922	Q9Z0P7	SUFU_MOUSE	19	91909	49.1	7	12	4522	87387	484	1.29	53956.8	25.413	11.57	53.512	46.488	26.033	12.603	13.43	5.372	1.24	5.372	8.058	3.926	7.851	3.512	4.959	3.099	10.331	1.86	2.479	9.091	3.926	5.992	8.264	5.785	4.752	1.86	2.273	0	1	1	0	0	0	0
Tal1	MGI:98480	ENSMUSG00000028717	ENSMUST00000030489	P22091	TAL1_MOUSE	4	15330	50.98	4	5	4213	11117	329	0.46	34278.6	29.179	5.167	58.663	41.337	24.316	13.07	11.246	13.678	0.608	4.559	6.687	2.128	10.638	1.52	2.128	3.951	9.422	1.824	3.343	12.766	2.736	7.599	7.295	3.647	3.951	0.304	1.216	0	1	0	1	0	0	0
Tbx4	MGI:102556	ENSMUSG00000000094	ENSMUST00000108047	P70325	TBX4_MOUSE	11	29676	50.74	3	9	3153	26523	552	0.758	61100.8	24.275	12.681	51.812	48.188	23.007	13.587	9.42	9.058	1.449	4.167	5.254	3.986	5.254	3.986	3.08	4.891	7.428	3.08	3.986	9.058	5.072	4.71	10.326	5.797	4.71	0.906	3.804	0	1	0	1	0	0	0
Tfap2a	MGI:104671	ENSMUSG00000021359	ENSMUST00000223869	P34056	AP2A_MOUSE	13	23075	48.39	9	7	2037	21038	437	0.741	47971	26.316	10.069	50.801	49.199	25.172	15.103	10.069	6.636	1.602	5.263	4.805	2.288	6.865	4.577	3.204	5.263	11.213	0.915	6.178	9.611	4.805	5.263	8.696	4.348	5.263	0.458	2.746	0	1	0	1	0	0	0
Tgfb2	MGI:98726	ENSMUSG00000039239	ENSMUST00000045288	P27090	TGFB2_MOUSE	1	83198	45.37	6	7	5116	78082	414	1.65	47588.6	26.329	11.594	50	50	27.536	15.942	11.594	6.039	3.623	5.072	6.522	3.382	2.657	2.174	5.556	7.246	9.903	1.691	4.106	6.28	3.623	6.522	9.179	5.556	4.831	1.208	4.831	1	0	0	0	1	0	0
Tlk2	MGI:1346023	ENSMUSG00000020694	ENSMUST00000106939	O55047	TLK2_MOUSE	11	105153	40.73	12	22	5494	99659	718	0.535	82261	24.095	9.61	44.15	55.85	32.312	18.106	14.206	5.71	1.95	5.292	8.914	2.786	5.153	2.925	5.014	8.496	9.471	1.95	4.735	4.318	6.267	6.685	7.939	4.596	3.9	0.557	3.343	0	1	0	0	0	0	1
Ube4b	MGI:1927086	ENSMUSG00000028960	ENSMUST00000103212	Q9ES00	UBE4B_MOUSE	4	98334	47.25	14	27	5626	92708	1173	0.167	133318	27.366	9.804	50.128	49.872	25.661	12.958	12.702	5.968	1.961	5.2	7.502	4.774	3.581	1.876	4.518	5.286	11.765	3.495	3.836	5.797	5.712	5.797	9.292	5.371	5.115	0.682	2.472	0	1	1	0	0	0	1
Vegfa	MGI:103178	ENSMUSG00000023951	ENSMUST00000071648	Q00731	VEGFA_MOUSE	17	15377	54.83	10	7	3451	11926	214	0.379	25283.3	18.224	11.682	44.393	55.607	35.047	23.364	11.682	3.271	7.477	3.738	7.944	3.271	2.804	4.206	4.206	10.28	6.542	2.804	2.336	5.607	5.607	8.879	7.944	4.673	4.206	1.869	2.336	1	0	0	0	1	0	0
Vhl	MGI:103223	ENSMUSG00000033933	ENSMUST00000035673	P40338	VHL_MOUSE	6	7675	47.32	4	3	2792	4883	181	1.38	20769.6	27.072	9.945	53.039	46.961	29.282	14.917	14.365	3.867	1.105	4.42	9.945	2.762	5.525	2.762	3.867	2.21	11.602	1.105	3.867	11.05	4.42	9.945	6.63	2.762	7.735	1.105	3.315	0	0	0	0	0	0	0
Wdr4	MGI:1889002	ENSMUSG00000024037	ENSMUST00000171171	Q9EP82	WDR4_MOUSE	17	25659	50.66	14	11	4154	21505	413	1.39	45755.9	28.087	10.412	53.511	46.489	25.908	13.317	12.591	7.748	3.632	7.022	5.569	4.843	7.022	1.695	1.453	4.358	11.138	1.211	0.242	4.843	5.085	7.264	10.169	5.085	7.748	2.179	1.695	0	1	1	0	0	0	0
A4gnt	MGI:2143261	ENSMUSG00000037953	ENSMUST00000042553	Q14BT6	A4GCT_MOUSE	9	9866	43.73	1	3	2757	7109	341	0.143	39276.4	25.806	16.716	57.771	42.229	21.114	12.903	8.211	4.399	2.346	3.226	4.985	6.452	5.865	2.933	4.692	5.279	10.85	3.226	3.812	6.745	4.106	4.692	8.798	4.399	5.865	2.639	4.692	1	0	0	0	0	0	1
Abca5	MGI:2386607	ENSMUSG00000018800	ENSMUST00000043961	Q8K448	ABCA5_MOUSE	11	68348	38.53	5	39	8231	60117	1642	0.611	185895	32.826	13.337	57.247	42.753	22.473	12.119	10.353	6.516	1.705	4.08	6.273	6.395	4.629	2.01	7.674	7.125	11.389	2.923	3.471	3.837	3.593	2.984	8.465	4.75	7.247	1.34	3.593	1	0	0	0	0	0	0
Abca12	MGI:2676312	ENSMUSG00000050296	ENSMUST00000087268	B2RY11	B2RY11_MOUSE	1	172635	39.6	5	53	9137	163498	2595	0.584	292476	29.75	12.37	53.988	46.012	21.811	12.254	9.557	5.01	1.58	4.624	4.933	5.202	5.434	2.389	6.358	5.934	12.254	2.697	4.933	4.547	3.815	3.931	8.94	6.513	6.127	1.156	3.622	0	0	0	0	0	0	0
Abcb1a	MGI:97570	ENSMUSG00000040584	ENSMUST00000047753	P21447	MDR1A_MOUSE	5	88499	39.91	4	28	4997	83502	1276	0.343	140647	33.699	10.345	56.426	43.574	22.649	12.618	10.031	9.169	0.705	4.31	5.721	5.251	7.994	1.411	8.15	6.661	9.091	2.665	3.918	2.429	4.702	4.545	6.975	5.329	7.288	0.862	2.821	1	1	0	0	0	0	0
Abcc4	MGI:2443111	ENSMUSG00000032849	ENSMUST00000166646	E9Q236	MRP4_MOUSE	14	223528	46.56	6	30	5504	218024	1325	0.258	148888	34.868	11.698	57.132	42.868	23.396	13.057	10.34	8	1.132	4.453	5.887	4.981	5.736	2.113	6.717	5.811	12.906	2.038	3.321	3.774	3.698	5.132	6.868	5.585	7.245	1.811	2.792	0	1	0	0	0	0	0
Abcc6	MGI:1351634	ENSMUSG00000030834	ENSMUST00000002850	Q9R1S7	MRP6_MOUSE	7	62748	50.26	5	31	4974	57774	1498	1.31	164857	36.048	11.015	60.547	39.453	19.426	11.282	8.144	9.68	2.003	3.471	4.673	4.406	7.276	2.403	3.338	2.737	14.753	2.069	2.069	4.539	5.207	6.142	7.677	5.073	8.278	2.27	1.936	1	1	0	0	0	0	0
Abra	MGI:2444891	ENSMUSG00000042895	ENSMUST00000054742	Q8BUZ1	ABRA_MOUSE	15	5645	42.05	1	2	2979	2666	375	0.589	42830.8	23.733	10.4	45.6	54.4	35.733	19.467	16.267	7.733	0.8	6.4	9.867	1.6	7.2	3.733	3.467	6.667	6.667	2.133	3.2	5.067	4.533	9.067	5.867	5.067	5.867	2.133	2.933	0	1	0	1	0	0	0
Ace	MGI:87874	ENSMUSG00000020681	ENSMUST00000001963	P09470	ACE_MOUSE	11	22020	52.61	4	25	4906	17114	1312	0.458	150918	26.982	15.701	54.726	45.274	24.39	13.034	11.357	7.393	1.143	4.726	6.631	4.573	5.64	3.277	4.116	4.649	10.518	2.363	5.03	6.174	4.726	5.107	6.707	4.421	4.954	3.125	4.726	1	1	0	0	1	0	0
Acta2	MGI:87909	ENSMUSG00000035783	ENSMUST00000039631	P62737	ACTA_MOUSE	19	14501	44.6	2	9	2035	12466	377	1.27	42008.9	28.117	10.875	55.172	44.828	25.464	12.202	13.263	7.692	1.857	5.57	7.692	3.183	7.427	2.387	7.958	5.04	7.162	4.244	3.183	5.04	2.918	4.775	6.897	6.366	5.305	1.061	4.244	0	0	1	0	0	0	0
Adam15	MGI:1333882	ENSMUSG00000028041	ENSMUST00000184651	O88839	ADA15_MOUSE	3	11455	54.73	13	24	3914	7541	864	1.16	92663.9	27.083	7.176	58.912	41.088	20.023	10.764	9.259	6.944	5.556	5.093	4.167	1.736	8.681	2.894	1.968	1.736	12.847	1.968	2.662	11.343	5.671	6.134	8.912	3.819	5.324	1.389	1.157	1	1	0	0	1	0	0
Adam19	MGI:105377	ENSMUSG00000011256	ENSMUST00000011400	O35674	ADA19_MOUSE	11	91352	46.39	4	23	6383	84969	920	1.62	100860	21.522	10.543	54.022	45.978	24.239	14.891	9.348	6.522	5.543	3.478	5.87	2.826	9.348	3.804	2.935	4.457	7.826	1.848	4.13	9.022	4.565	6.63	7.5	5.543	4.239	1.087	2.826	1	0	0	0	1	0	0
Adamts12	MGI:2146046	ENSMUSG00000047497	ENSMUST00000061318	Q811B3	ATS12_MOUSE	15	284442	41.43	3	24	8579	275863	1600	0.561	177769	21.625	11	51	49	25.062	14.375	10.688	4.938	5.438	4.75	5.938	3.062	7.875	3.312	4.25	5.812	6.938	1.5	4.125	6.875	4.75	5.25	8.812	6.25	5.5	2.438	2.188	1	0	0	0	1	0	0
Adgra2	MGI:1925810	ENSMUSG00000031486	ENSMUST00000178514	Q91ZV8	AGRA2_MOUSE	8	37854	51.85	4	16	5129	32725	1336	0.214	143170	30.763	9.581	59.132	40.868	19.536	12.126	7.41	8.982	2.919	2.844	4.566	2.32	9.805	3.144	3.443	2.246	12.201	1.647	3.668	7.56	2.919	6.737	9.656	5.09	6.138	1.647	2.47	1	1	0	0	1	0	0
Adrb1	MGI:87937	ENSMUSG00000035283	ENSMUST00000236875	P34971	ADRB1_MOUSE	19	10915	48.03	2	3	494	10421	466	1.26	50493.7	35.193	9.442	63.734	36.266	18.884	11.159	7.725	12.232	3.648	4.721	3.004	4.721	6.223	0.644	3.863	2.361	11.803	1.502	2.361	8.369	1.931	8.155	8.584	4.506	7.296	2.146	1.931	1	1	0	0	0	0	0
Adtrp	MGI:1924596	ENSMUSG00000058022	ENSMUST00000072012	Q8C138	ADTRP_MOUSE	13	84537	43.98	8	7	2440	82097	230	0.555	27002.8	32.174	22.174	63.478	36.522	20	13.913	6.087	5.217	0.87	3.913	2.174	10.435	5.652	3.478	8.261	6.087	12.609	1.739	4.348	4.348	1.739	4.348	4.348	6.087	6.087	3.043	5.217	0	0	0	0	0	0	0
Agt	MGI:87963	ENSMUSG00000031980	ENSMUST00000238882	P11859	ANGT_MOUSE	8	13173	52.25	2	5	1891	11282	477	0.515	51990.4	32.285	9.644	55.765	44.235	19.078	9.224	9.853	7.128	1.048	4.403	5.451	4.822	6.709	2.306	3.983	3.145	14.046	1.677	4.403	6.709	4.822	3.774	8.176	7.757	7.128	1.048	1.468	1	0	0	0	1	0	0
Agtr1a	MGI:87964	ENSMUSG00000049115	ENSMUST00000066412	P29754	AGTRA_MOUSE	13	46427	43.05	6	3	2199	44228	359	0.887	40855.8	36.49	15.599	63.51	36.49	17.549	12.256	5.292	7.242	2.786	3.343	1.95	7.242	3.343	2.228	10.306	6.407	12.535	3.064	4.457	4.457	1.393	3.621	7.799	5.292	6.407	1.393	4.735	1	1	0	0	0	0	0
Ahr	MGI:105043	ENSMUSG00000019256	ENSMUST00000116436	Q8R4S5	AHR_MUSMM	12	37065	41.99	3	11	5548	31517	883	0.287	99039.5	24.915	11.665	49.83	50.17	22.877	12.231	10.646	6.682	2.152	5.889	4.757	4.757	5.096	3.284	4.417	3.964	9.513	2.152	3.851	7.135	8.72	4.983	9.626	5.096	4.304	0.793	2.831	0	0	0	1	0	0	0
Ak1	MGI:87977	ENSMUSG00000026817	ENSMUST00000113278	Q9R0Y5	KAD1_MOUSE	2	13301	54.06	6	7	2085	11216	194	0.649	21539.6	27.32	7.216	50	50	31.443	15.464	15.979	4.639	1.031	6.186	9.794	2.577	9.794	0.515	4.639	9.794	9.794	2.577	2.062	2.577	3.093	5.155	6.186	7.216	8.247	0	4.124	0	1	1	0	0	0	1
Anxa2	MGI:88246	ENSMUSG00000032231	ENSMUST00000034756	P07356	ANXA2_MOUSE	9	38176	47.34	6	13	1447	36729	339	1.83	38676.2	28.024	9.145	48.083	51.917	32.153	16.814	15.339	5.605	1.475	8.26	7.08	2.065	5.605	1.18	6.49	9.735	10.029	2.655	2.95	2.36	3.835	5.9	7.67	5.31	5.9	0.295	5.605	0	1	1	0	0	0	0
Apln	MGI:1353624	ENSMUSG00000037010	ENSMUST00000039026	Q9R0R4	APEL_MOUSE	X	9708	50.89	1	3	3149	6559	77	0.185	8658.35	25.974	7.792	62.338	37.662	22.078	18.182	3.896	3.896	2.597	1.299	2.597	2.597	11.688	1.299	0	3.896	16.883	5.195	1.299	10.39	3.896	12.987	5.195	5.195	5.195	2.597	1.299	0	0	0	0	1	0	0
Appl1	MGI:1920243	ENSMUSG00000040760	ENSMUST00000036570	Q8K3H0	DP13A_MOUSE	14	52245	38.81	5	22	7642	44603	707	0.749	79328.1	25.743	8.487	45.686	54.314	28.006	13.437	14.569	6.506	1.697	5.799	8.769	3.678	5.375	1.98	5.092	6.082	9.477	2.546	4.102	3.819	6.789	5.375	9.901	5.516	4.668	0.283	2.546	0	1	0	0	0	0	0
Arf6	MGI:99435	ENSMUSG00000044147	ENSMUST00000050063	P62331	ARF6_MOUSE	12	1634	60.71	1	2	1534	100	175	0.909	20082.2	28.571	10.857	52.571	47.429	28	16	12	4.571	1.143	7.429	4.571	2.857	8	1.714	8	7.429	9.714	2.857	4.571	2.857	4	6.857	3.429	7.429	6.286	2.286	4	0	0	0	0	0	0	0
Arhgef12	MGI:1916882	ENSMUSG00000059495	ENSMUST00000165665	Q8R4H2	ARHGC_MOUSE	9	143397	41.93	6	41	10752	132645	1543	0.675	172349	26.248	8.036	45.949	54.051	30.655	15.23	15.424	6.092	1.361	6.286	9.138	2.657	5.444	3.111	4.342	6.157	9.527	1.685	2.852	6.286	6.092	5.962	9.397	5.055	6.286	0.583	1.685	0	1	1	0	0	0	0
Arhgef26	MGI:1918053	ENSMUSG00000036885	ENSMUST00000079300	D3YYY8	D3YYY8_MOUSE	3	123878	41.76	6	14	5638	118240	869	0.677	97388.4	25.547	7.595	45.57	54.43	28.423	15.765	12.658	5.524	1.151	4.833	7.825	2.762	4.603	1.841	3.797	6.904	10.012	2.186	3.682	6.329	4.488	7.02	11.507	6.329	6.214	0.806	2.186	0	0	0	0	0	0	0
Arl6	MGI:1927136	ENSMUSG00000022722	ENSMUST00000023405	O88848	ARL6_MOUSE	16	26443	38.82	4	8	1696	24747	186	0.933	20959.3	30.645	9.677	50.538	49.462	28.495	16.129	12.366	3.763	1.613	8.065	4.301	3.763	6.452	2.688	8.065	9.677	12.366	2.151	3.226	2.688	4.839	3.763	9.14	3.763	6.452	1.613	1.613	0	0	0	0	0	0	0
Arrb1	MGI:99473	ENSMUSG00000018909	ENSMUST00000098266	Q8BWG8	ARRB1_MOUSE	7	71306	51.36	10	16	7132	64174	418	0.273	46972.6	27.99	9.091	50.478	49.522	32.297	16.507	15.789	5.502	1.914	7.895	7.895	3.828	5.502	2.392	3.589	8.373	10.048	1.196	4.545	7.177	2.153	5.742	4.306	6.22	8.852	0	2.871	0	1	0	1	0	0	0
Atp1a1	MGI:88105	ENSMUSG00000033161	ENSMUST00000036493	Q8VDN2	AT1A1_MOUSE	3	28466	48.23	3	23	3679	24787	1023	1.48	112982	32.454	9.58	57.185	42.815	24.145	11.632	12.512	7.82	2.248	5.67	6.843	4.497	7.429	1.564	7.722	5.474	9.286	2.542	4.106	4.497	3.128	4.594	5.572	5.865	7.625	1.173	2.346	0	1	1	0	0	0	0
Atp1a2	MGI:88106	ENSMUSG00000007097	ENSMUST00000085913	Q6PIE5	AT1A2_MOUSE	1	26356	49.67	5	23	6227	20129	1020	0.254	112217	32.255	8.627	56.569	43.431	23.627	11.471	12.157	7.941	2.255	5.49	6.667	4.216	7.745	1.176	7.549	5.392	9.608	2.745	3.725	4.118	3.725	4.902	6.078	6.275	7.157	1.078	2.157	0	1	0	0	0	0	0
Atp2a3	MGI:1194503	ENSMUSG00000020788	ENSMUST00000108486	Q64518	AT2A3_MOUSE	11	31876	51.79	7	22	4540	27336	999	1.41	109530	34.535	7.708	57.758	42.242	23.724	11.612	12.112	9.51	2.503	4.805	7.307	3.604	6.707	1.101	5.405	4.104	10.41	2.703	3.103	4.705	2.903	6.406	6.006	6.507	9.209	1.301	1.702	0	1	1	0	0	0	0
B4galnt2	MGI:1342058	ENSMUSG00000013418	ENSMUST00000038343	Q09199	B4GN2_MOUSE	11	48949	46.44	1	11	1722	47227	510	0.748	58317.3	28.627	14.118	55.098	44.902	24.902	14.706	10.196	4.706	1.176	5.49	4.706	6.078	5.49	2.549	4.118	6.863	10.98	1.373	3.333	6.863	4.706	5.294	4.902	7.059	8.824	0.98	4.51	1	0	0	0	0	0	1
Bcam	MGI:1929940	ENSMUSG00000002980	ENSMUST00000003061	Q9R069	BCAM_MOUSE	7	14886	53.87	5	15	2429	12457	622	1.46	67670.1	26.527	10.289	54.18	45.82	24.116	12.54	11.576	6.752	2.251	4.019	7.556	3.215	9.807	3.055	1.447	3.055	9.164	1.768	2.572	6.592	3.859	6.431	8.842	6.431	9.164	1.447	2.572	1	1	0	0	1	0	0
C4b	MGI:88228	ENSMUSG00000073418	ENSMUST00000069507	P01029	CO4B_MOUSE	17	15503	54.98	3	41	5379	10124	1738	0.223	192915	29.977	10.299	53.567	46.433	24.568	13.464	11.105	7.595	1.669	5.466	5.639	4.028	6.674	2.359	3.682	4.948	10.99	2.129	2.992	5.178	4.891	6.157	8.4	5.581	7.71	1.208	2.704	1	0	0	0	1	0	0
Cacna1h	MGI:1928842	ENSMUSG00000024112	ENSMUST00000159610	O88427	CAC1H_MOUSE	17	59499	55.73	10	35	8230	51269	2365	0.843	262030	29.006	11.29	56.448	43.552	23.679	12.939	10.74	7.569	2.452	4.736	6.004	4.651	6.934	3.002	4.355	2.706	10.402	2.579	3.214	7.188	2.96	7.23	8.753	4.947	6.681	1.268	2.368	1	0	0	0	0	0	0
Cacna2d1	MGI:88295	ENSMUSG00000040118	ENSMUST00000167946	O08532	CA2D1_MOUSE	5	439821	37.82	12	39	7436	432385	1103	0.745	124630	27.924	11.333	52.675	47.325	24.207	11.423	12.783	6.074	1.813	6.8	5.984	4.352	5.893	0.997	5.712	5.893	9.248	1.813	6.709	4.896	4.17	4.533	6.528	5.712	6.89	1.541	4.442	1	1	0	0	1	0	0
Cacna2d2	MGI:1929813	ENSMUSG00000010066	ENSMUST00000010210	Q6PHS9	CA2D2_MOUSE	9	129732	52.37	10	38	5783	123949	1154	0.674	130385	28.596	11.525	53.986	46.014	24.177	11.872	12.305	7.019	1.82	6.326	5.979	4.246	5.893	1.733	3.899	4.593	10.745	1.733	5.806	6.153	5.113	5.546	5.633	5.286	6.932	1.733	3.813	1	0	0	0	1	0	0
Camk2d	MGI:1341265	ENSMUSG00000053819	ENSMUST00000199300	Q6PHZ2	KCC2D_MOUSE	3	250025	40.4	28	19	5524	244501	499	0.995	56369.4	27.856	12.224	52.104	47.896	28.457	15.832	12.625	7.615	2.204	5.411	7.214	4.008	6.212	3.607	6.613	7.214	8.417	2.204	4.008	5.01	3.808	5.01	5.611	6.012	5.21	1.603	3.006	0	1	1	0	0	0	1
Cavin4	MGI:1915266	ENSMUSG00000028348	ENSMUST00000030033	A2AMM0	CAVN4_MOUSE	4	9989	45.43	1	2	2054	7935	362	0.293	41008.2	25.138	6.354	39.779	60.221	37.569	20.442	17.127	5.249	0.276	5.525	11.602	2.762	4.972	2.486	5.249	9.669	6.354	1.381	2.486	4.144	5.525	8.287	10.497	4.144	8.287	0	1.105	0	1	0	1	0	0	0
Ccdc51	MGI:1913908	ENSMUSG00000025645	ENSMUST00000026735	Q3URS9	MITOK_MOUSE	9	9997	49.88	1	4	1526	8471	406	1.02	45132.5	31.281	7.143	50.246	49.754	28.079	15.517	12.562	9.113	1.232	3.202	9.36	2.217	7.143	2.463	1.724	3.941	13.3	2.709	1.724	3.202	5.911	9.113	7.635	6.404	7.143	0.739	1.724	0	0	0	0	0	0	0
Ccn2	MGI:95537	ENSMUSG00000019997	ENSMUST00000020171	P29268	CCN2_MOUSE	10	3242	51.42	3	5	2398	844	348	1.37	37824.1	23.276	7.471	59.195	40.805	24.425	13.793	10.632	7.759	11.207	5.747	4.885	3.448	7.759	1.149	2.586	6.897	6.897	3.448	2.299	7.184	2.299	5.747	5.46	6.322	6.034	0.575	2.299	0	0	0	0	1	0	0
Cd47	MGI:96617	ENSMUSG00000055447	ENSMUST00000229640	Q61735	CD47_MOUSE	16	114478	41.36	10	13	1898	112580	303	0.495	33097.5	39.604	8.581	63.366	36.634	14.851	8.911	5.941	6.271	2.97	1.65	4.29	4.29	6.931	0.66	10.561	5.611	13.861	2.64	5.611	3.3	2.31	2.64	7.261	6.601	8.911	1.32	2.31	1	1	0	0	1	0	0
Cd82	MGI:104651	ENSMUSG00000027215	ENSMUST00000116457	P40237	CD82_MOUSE	2	44030	53.35	11	10	1683	42347	266	1.21	29628.5	33.835	13.534	63.158	36.842	17.669	7.895	9.774	6.391	4.511	3.008	6.767	6.391	8.271	0.752	6.767	5.639	10.902	2.256	5.639	1.504	3.008	1.504	5.639	4.887	9.774	2.256	4.135	1	0	0	0	0	0	0
Cdo1	MGI:105925	ENSMUSG00000033022	ENSMUST00000035804	P60334	CDO1_MOUSE	18	15203	42.41	5	5	1595	13608	200	0.857	23025.9	24	15	46.5	53.5	30.5	16.5	14	5	2	5.5	8.5	5	5.5	5.5	4	6	10.5	2	6.5	3.5	3	5	6.5	7	4.5	1.5	3	0	0	0	0	0	1	0
Cisd2	MGI:1914256	ENSMUSG00000028165	ENSMUST00000029815	Q9CQB5	CISD2_MOUSE	3	17514	42.49	4	3	3361	14153	135	0.403	15242.1	34.815	8.889	57.037	42.963	25.926	17.037	8.889	5.926	2.963	5.185	3.704	3.704	4.444	1.481	5.185	11.111	14.815	0.741	5.185	6.667	3.704	4.444	4.444	3.704	8.889	1.481	2.222	0	0	0	0	0	0	0
Cldn5	MGI:1276112	ENSMUSG00000041378	ENSMUST00000043577	O54942	CLD5_MOUSE	16	1416	60.45	1	1	1416	0	218	1.61	23054.3	41.284	10.55	72.936	27.064	11.468	6.881	4.587	13.303	5.505	1.835	2.752	2.752	9.633	0.917	2.294	3.211	13.303	2.294	1.835	4.587	3.211	2.752	4.128	6.422	12.385	3.211	3.67	0	0	0	0	0	0	0
Col3a1	MGI:88453	ENSMUSG00000026043	ENSMUST00000087883	P08121	CO3A1_MOUSE	1	38169	35.86	7	51	5564	32605	1464	0.83	138943	14.139	4.44	67.896	32.104	18.238	9.426	8.811	6.489	1.503	3.689	5.123	1.708	28.279	1.298	2.664	4.167	2.937	1.366	3.074	19.467	2.869	3.962	5.669	2.254	2.049	0.478	0.956	1	0	0	0	1	0	0
Col15a1	MGI:88449	ENSMUSG00000028339	ENSMUST00000102917	O35206	COFA1_MOUSE	4	105007	48.55	9	40	5172	99835	1367	0.991	140472	23.702	6.73	60.278	39.722	19.824	8.559	11.266	6.511	0.585	4.682	6.584	3.438	15.362	1.463	3.438	3.146	7.315	1.902	2.56	13.46	3.365	3.95	7.388	6.584	6.437	0.732	1.097	1	0	0	0	1	0	0
Col18a1	MGI:88451	ENSMUSG00000001435	ENSMUST00000081654	P39061	COIA1_MOUSE	10	114371	50.81	5	42	5063	109308	1774	0.319	182172	22.322	7.948	61.781	38.219	19.729	9.696	10.034	6.652	1.015	4.679	5.355	3.439	16.065	2.086	2.537	3.213	7.835	0.958	1.635	15.558	4.51	4.397	8.286	4.059	5.299	1.127	1.297	1	1	0	0	1	0	0
Cox6a2	MGI:104649	ENSMUSG00000030785	ENSMUST00000033049	P43023	CX6A2_MOUSE	7	953	53.93	1	3	680	273	97	1.81	10749.4	28.866	19.588	61.856	38.144	23.711	18.557	5.155	10.309	2.062	2.062	3.093	4.124	9.278	10.309	2.062	3.093	12.371	3.093	5.155	9.278	0	5.155	4.124	5.155	4.124	3.093	2.062	0	0	0	0	0	0	0
Cpeb2	MGI:2442640	ENSMUSG00000039782	ENSMUST00000169035	Q812E0	CPEB2_MOUSE	5	56555	38.61	7	11	7050	49505	521	0.73	58441.9	23.992	11.9	52.399	47.601	24.184	13.628	10.557	6.718	2.303	6.91	3.647	4.223	6.718	3.071	4.415	4.031	8.061	2.495	4.415	8.061	6.718	6.526	9.213	3.071	4.798	1.919	2.687	0	1	0	0	0	0	0
Creb1	MGI:88494	ENSMUSG00000025958	ENSMUST00000087366	Q01147	CREB1_MOUSE	1	71904	38.54	11	8	8364	63540	327	0.537	35122.3	31.193	3.058	46.789	53.211	20.183	9.48	10.703	11.315	0.917	3.67	7.034	0	4.587	0.917	5.505	3.976	5.81	2.141	3.67	5.81	11.009	4.587	8.257	10.092	8.563	0	2.141	0	1	0	1	0	0	0
Crhr2	MGI:894312	ENSMUSG00000003476	ENSMUST00000003568	Q60748	CRFR2_MOUSE	6	42968	51.29	9	13	2695	40273	411	0.74	47622.6	34.063	17.762	63.017	36.983	18.978	10.949	8.029	6.813	3.65	3.163	4.866	6.813	4.623	2.92	7.299	2.676	12.165	1.703	4.866	4.136	2.92	5.353	4.38	5.839	7.786	3.163	4.866	1	0	0	0	1	0	0
Csrp1	MGI:88549	ENSMUSG00000026421	ENSMUST00000097561	P97315	CSRP1_MOUSE	1	32172	49.66	2	6	1828	30344	193	0.161	20583.4	18.653	12.953	56.477	43.523	25.907	17.098	8.808	7.772	7.772	2.073	6.736	4.145	15.544	3.109	2.591	11.917	3.627	1.036	3.109	3.627	3.109	2.073	6.736	4.663	4.663	1.036	4.663	0	1	1	0	0	0	0
Ctbs	MGI:1921495	ENSMUSG00000028189	ENSMUST00000061937	Q8R242	DIAC_MOUSE	3	16055	38.69	4	7	2892	13163	366	0.232	41295.1	28.415	13.115	57.65	42.35	22.404	10.929	11.475	9.016	3.552	7.104	4.372	3.279	6.011	1.093	6.284	6.284	7.377	2.459	3.825	5.191	5.464	3.552	6.557	4.098	5.738	2.732	6.011	1	0	0	0	1	0	0
Cx3cr1	MGI:1333815	ENSMUSG00000052336	ENSMUST00000177637	Q9Z0D9	CX3C1_MOUSE	9	168264	49.72	3	3	3156	165108	354	0.435	40266.2	33.898	17.797	62.712	37.288	18.079	10.452	7.627	7.062	2.825	3.672	3.955	10.169	5.085	2.542	6.215	3.39	14.124	2.26	4.237	3.39	1.695	4.52	7.345	5.932	6.497	1.13	3.955	0	1	0	0	0	0	0
Cyp4a10	MGI:88611	ENSMUSG00000066072	ENSMUST00000058785	O88833	CP4AA_MOUSE	4	15386	42.57	2	13	2109	13277	509	1.36	58330.3	28.684	15.128	55.01	44.99	25.933	15.717	10.216	5.697	1.179	6.483	3.733	5.894	5.697	4.126	4.715	5.894	12.77	2.554	2.947	5.894	4.715	5.697	7.466	3.929	5.501	1.965	3.143	0	1	0	0	0	1	0
Cyp4a14	MGI:1096550	ENSMUSG00000028715	ENSMUST00000030487	O35728	CP4AE_MOUSE	4	9943	41.46	2	12	2496	7447	507	0.65	58720.1	28.205	16.568	55.424	44.576	25.838	16.174	9.665	5.128	1.972	5.523	4.142	6.312	5.128	4.536	5.523	6.114	12.623	2.761	3.156	5.325	4.142	5.523	7.298	4.142	4.931	2.17	3.55	0	1	0	0	0	0	0
Cyp11b2	MGI:88584	ENSMUSG00000022589	ENSMUST00000238900	P15539	C11B2_MOUSE	15	5309	52.48	2	9	1625	3684	500	0.448	57373	32.6	11.6	55.4	44.6	24.6	15.6	9	7.4	0.6	2.8	6.2	4.4	4.6	3.2	3.2	4	15	3.8	3	5.4	5.4	8.4	6.8	4.8	7	2	2	0	0	0	0	0	1	0
Cysltr1	MGI:1926218	ENSMUSG00000052821	ENSMUST00000113480	Q99JA4	CLTR1_MOUSE	X	29334	36.7	2	4	5142	24192	352	0.954	40715.2	30.398	16.477	58.807	41.193	17.898	12.784	5.114	3.977	3.693	1.989	3.125	7.955	3.409	2.557	7.67	6.25	10.511	3.977	5.682	3.409	3.125	3.977	7.102	7.386	8.239	0.568	5.398	1	0	0	0	0	0	0
Dbnl	MGI:700006	ENSMUSG00000020476	ENSMUST00000102928	Q62418	DBNL_MOUSE	11	12475	52.1	3	13	2295	10180	436	0.937	48699.6	23.165	9.174	47.477	52.523	29.587	12.844	16.743	8.945	1.147	3.44	13.303	2.982	7.569	1.606	2.982	4.358	5.046	1.606	4.128	6.422	6.193	6.881	7.339	5.275	6.193	1.376	3.211	0	1	1	0	0	0	0
Dcbld2	MGI:1920629	ENSMUSG00000035107	ENSMUST00000046663	Q91ZV3	DCBD2_MOUSE	16	61285	42.47	7	16	6561	54724	769	0.436	83774	27.438	10.273	54.876	45.124	21.717	12.094	9.623	7.802	1.821	4.291	5.332	2.601	8.713	2.341	4.421	4.941	8.973	1.691	3.251	7.282	4.161	4.811	7.802	8.192	6.242	1.56	3.771	1	1	0	0	1	0	0
Dlx1	MGI:94901	ENSMUSG00000041911	ENSMUST00000037119	Q64317	DLX1_MOUSE	2	5869	53.77	6	3	4111	1758	255	0.223	27308.6	21.569	10.98	51.765	48.235	16.863	11.765	5.098	8.627	0.392	1.176	3.922	2.745	9.02	2.745	1.569	5.098	7.059	3.922	3.529	8.627	7.059	3.922	17.255	3.529	4.314	1.176	4.314	0	0	0	1	0	0	0
E2f4	MGI:103012	ENSMUSG00000014859	ENSMUST00000015003	Q8R0K9	E2F4_MOUSE	8	7708	50.16	3	10	1993	5715	410	0.259	43833.4	28.78	4.634	51.22	48.78	22.683	9.268	13.415	5.854	1.707	5.366	8.049	1.463	5.61	1.22	4.39	5.122	11.951	0.976	2.439	10.732	4.878	2.927	13.415	5.366	6.585	0.732	1.22	0	1	1	1	0	0	0
E2f5	MGI:105091	ENSMUSG00000027552	ENSMUST00000029069	Q61502	E2F5_MOUSE	3	27669	39.63	2	8	1779	25890	335	0.824	36555	28.358	6.567	48.06	51.94	23.582	10.746	12.836	7.164	1.493	6.567	6.269	2.388	5.075	2.09	5.672	5.672	9.851	1.493	4.478	7.164	8.06	2.985	10.746	5.075	5.672	0.597	1.493	0	0	0	1	0	0	0
Efemp2	MGI:1891209	ENSMUSG00000024909	ENSMUST00000166303	Q9WVJ9	FBLN4_MOUSE	19	8564	54.29	17	11	2634	5930	443	0.997	49425.4	21.896	11.738	56.208	43.792	21.896	9.481	12.415	5.643	9.255	6.095	6.321	3.16	6.772	2.709	2.935	0.677	7.449	1.806	4.515	7.449	6.095	6.095	7.449	3.837	5.869	0.451	5.418	1	0	0	0	1	0	0
Elk3	MGI:101762	ENSMUSG00000008398	ENSMUST00000008542	P41971	ELK3_MOUSE	10	63722	47.61	4	5	4212	59510	409	1.43	44413.8	29.584	9.535	51.589	48.411	22.249	13.203	9.046	7.579	0.978	3.912	5.134	3.912	3.912	2.934	4.156	6.846	13.692	1.222	3.423	9.291	2.445	3.423	15.892	4.401	4.156	0.978	1.711	0	1	0	1	0	0	0
Eln	MGI:95317	ENSMUSG00000029675	ENSMUST00000015138	P54320	ELN_MOUSE	5	44731	49.78	5	37	3853	40878	860	0.841	71938.4	38.372	4.419	90.233	9.767	5.581	5.581	0	21.047	0.233	0	0	1.744	36.279	0.116	2.326	4.419	6.395	0.116	0.233	10.93	1.047	1.047	1.279	1.628	8.605	0	2.558	0	0	0	0	1	0	0
Enpp1	MGI:97370	ENSMUSG00000037370	ENSMUST00000105520	P06802	ENPP1_MOUSE	10	74246	41.98	5	25	6777	67469	906	0.732	103176	24.945	14.018	53.091	46.909	25.828	13.907	11.921	3.863	3.974	5.519	6.402	4.305	5.629	3.642	4.525	5.74	11.369	1.545	4.746	6.623	3.311	4.525	8.499	4.525	5.188	1.325	4.746	1	1	0	0	0	0	0
Epha2	MGI:95278	ENSMUSG00000006445	ENSMUST00000006614	Q03145	EPHA2_MOUSE	4	28145	53.89	4	17	3913	24232	977	1.52	108852	28.045	10.645	54.862	45.138	24.36	12.385	11.975	7.267	2.661	4.708	7.267	3.48	7.062	1.638	4.504	5.015	7.779	2.968	2.968	5.118	3.787	5.732	7.779	6.244	8.495	1.638	3.889	1	1	0	0	1	0	1
Ephx2	MGI:99500	ENSMUSG00000022040	ENSMUST00000070515	P34914	HYES_MOUSE	14	40127	45.65	3	19	2035	38092	554	0.744	62515.3	28.339	11.733	57.22	42.78	23.827	12.094	11.733	7.401	1.805	4.332	7.401	5.776	5.957	1.625	5.957	6.137	8.845	3.971	4.152	7.04	3.971	4.332	5.957	4.874	6.137	2.166	2.166	0	1	1	0	0	0	0
Erg	MGI:95415	ENSMUSG00000040732	ENSMUST00000233269	P81270	ERG_MOUSE	16	227425	45.95	8	11	2232	225193	486	0.17	54614.3	21.605	12.963	50.617	49.383	23.457	13.374	10.082	6.173	1.029	5.556	4.527	2.469	5.144	3.704	2.881	4.938	7.819	3.292	4.527	10.288	4.733	4.733	10.082	6.584	4.733	1.852	4.938	0	1	0	1	0	0	0
Esam	MGI:1916774	ENSMUSG00000001946	ENSMUST00000002011	Q925F2	ESAM_MOUSE	9	10242	48.41	6	7	1865	8377	394	0.602	41810.2	33.249	6.091	57.868	42.132	17.513	10.406	7.107	8.883	1.269	2.03	5.076	2.03	7.614	1.015	3.299	4.315	10.914	2.03	3.553	8.629	4.061	5.076	10.914	6.091	10.152	1.269	1.777	1	1	0	0	1	0	0
F10	MGI:103107	ENSMUSG00000031444	ENSMUST00000063820	O88947	FA10_MOUSE	8	19369	47.83	5	9	2503	16866	481	1.01	54018	22.661	9.563	49.896	50.104	28.898	14.137	14.761	4.99	5.198	5.821	8.94	4.366	8.316	1.247	4.158	6.237	7.692	1.663	5.405	3.742	3.119	6.653	5.821	6.861	5.821	1.04	2.911	1	0	0	0	1	0	0
Fbln1	MGI:95487	ENSMUSG00000006369	ENSMUST00000057410	Q08879	FBLN1_MOUSE	15	80587	50.36	3	17	3659	76928	705	0.947	78032.8	21.702	9.504	52.766	47.234	24.539	11.348	13.191	4.113	10.213	6.099	7.092	3.688	7.518	2.553	5.674	2.411	6.099	1.135	5.816	5.248	4.255	6.383	8.085	4.539	5.816	0.142	3.121	1	0	0	0	1	0	0
Fbn1	MGI:95489	ENSMUSG00000027204	ENSMUST00000103234	Q61554	FBN1_MOUSE	2	207400	43.38	3	65	11971	195429	2873	0.656	312298	17.16	8.423	55.204	44.796	23.216	10.129	13.087	3.341	12.565	6.23	6.857	2.959	10.755	1.74	4.977	3.759	4.977	1.81	6.509	6.23	3.307	4.629	6.056	5.708	3.864	0.452	3.272	1	1	0	0	1	0	0
Fmnl1	MGI:1888994	ENSMUSG00000055805	ENSMUST00000042286	Q9JL26	FMNL1_MOUSE	11	27795	53.19	7	26	3806	23989	1094	0.675	122060	28.428	7.221	52.102	47.898	27.148	13.437	13.711	7.587	1.188	5.393	8.318	3.565	4.662	1.28	4.113	6.033	11.426	2.468	3.473	9.415	5.119	6.124	7.038	5.119	5.302	0.457	1.92	0	1	0	0	0	0	0
Foxe3	MGI:1353569	ENSMUSG00000044518	ENSMUST00000050940	Q9QY14	FOXE3_MOUSE	4	867	73.13	1	1	867	0	288	1.74	30541.2	30.208	9.375	69.444	30.556	19.097	11.458	7.639	15.278	1.389	3.125	4.514	4.861	8.681	0.694	1.736	2.431	10.764	1.042	2.083	19.444	2.431	8.333	4.514	2.431	2.431	0.694	3.125	0	0	0	1	0	0	0
Foxh1	MGI:1347465	ENSMUSG00000033837	ENSMUST00000037824	O88621	FOXH1_MOUSE	15	1724	58.93	2	3	1365	359	401	0.742	44001	24.688	10.474	56.608	43.392	19.95	11.97	7.98	7.731	1.746	4.489	3.491	2.244	6.983	1.995	2.993	3.99	9.975	1.496	1.995	13.217	5.486	5.985	10.723	5.237	3.99	2.993	3.242	0	0	0	1	0	0	0
Fras1	MGI:2385368	ENSMUSG00000034687	ENSMUST00000036019	Q80T14	FRAS1_MOUSE	5	410774	42.73	6	74	15848	394926	4010	0.458	442369	25.636	11.596	52.394	47.606	24.289	12.269	12.02	5.91	4.988	5.985	6.035	3.94	6.933	3.965	4.539	4.09	8.055	1.446	3.242	5.761	5.362	4.214	8.429	6.284	7.132	0.748	2.943	1	1	0	0	1	0	0
Fst	MGI:95586	ENSMUSG00000021765	ENSMUST00000223640	P47931	FST_MOUSE	13	6662	47.22	6	6	2833	3829	344	1.35	37866	20.93	6.686	51.163	48.837	27.035	13.081	13.953	5.523	11.337	4.942	9.012	1.453	7.558	0.872	2.907	7.849	7.849	1.453	4.942	4.07	3.488	4.36	8.721	4.651	4.651	1.744	2.616	1	0	0	0	1	0	0
Fzd4	MGI:108520	ENSMUSG00000049791	ENSMUST00000058755	Q61088	FZD4_MOUSE	7	8780	45.91	1	2	6720	2060	537	0.341	60143.3	30.912	13.035	62.197	37.803	18.994	10.428	8.566	6.145	3.911	3.352	5.214	5.214	7.821	1.676	6.89	4.469	10.987	3.352	3.724	4.842	2.607	4.283	6.518	5.959	6.89	2.793	3.352	1	0	0	0	1	0	0
Gch1	MGI:95675	ENSMUSG00000037580	ENSMUST00000089959	Q05915	GCH1_MOUSE	14	35519	44.95	2	6	2775	32744	241	0.408	27014.1	29.461	8.299	53.112	46.888	28.216	15.768	12.448	8.299	1.245	4.149	8.299	2.905	6.224	2.49	4.979	5.809	8.299	4.149	2.49	6.224	4.979	7.469	5.809	5.394	7.884	0.83	2.075	0	1	0	0	0	0	0
Gdf2	MGI:1321394	ENSMUSG00000072625	ENSMUST00000100720	Q9WV56	GDF2_MOUSE	14	6160	49.04	1	2	2988	3172	428	1.46	47702.8	26.402	10.514	50	50	26.168	12.617	13.551	6.075	2.336	6.075	7.477	3.972	6.075	2.336	4.206	5.841	8.645	2.103	3.505	4.907	4.206	4.439	8.879	7.243	7.477	1.402	2.804	1	0	0	0	1	0	0
Gja5	MGI:95716	ENSMUSG00000057123	ENSMUST00000199597	Q01231	CXA5_MOUSE	3	172724	45.5	3	4	3668	169056	358	0.268	40413.4	26.816	14.246	54.749	45.251	24.581	14.804	9.777	6.145	2.514	4.19	5.587	5.028	6.983	3.911	4.469	5.866	8.939	2.793	2.793	5.307	5.028	5.028	8.101	4.749	7.263	1.676	3.631	0	1	0	0	0	0	0
Gjd3	MGI:2384150	ENSMUSG00000047197	ENSMUST00000062931	Q91YD1	CXD3_MOUSE	11	837	70.25	1	1	837	0	278	1.07	30220.2	34.892	12.59	66.906	33.094	19.424	11.871	7.554	11.511	3.597	3.237	4.317	5.396	8.273	2.878	2.158	1.799	14.029	1.079	0.36	9.353	3.957	7.194	6.835	2.518	7.194	1.439	2.878	0	0	0	0	0	0	0
Gla	MGI:1347344	ENSMUSG00000031266	ENSMUST00000033621	P51569	AGAL_MOUSE	X	12977	42.58	3	7	3172	9805	419	0.708	47642.7	29.117	13.126	58.95	41.05	22.196	10.979	11.217	6.683	3.819	6.683	4.535	3.341	7.16	1.909	5.251	4.057	11.456	2.864	4.773	4.773	4.535	5.012	5.967	3.58	5.728	3.819	4.057	1	1	0	0	1	0	0
Gpr4	MGI:2441992	ENSMUSG00000044317	ENSMUST00000060225	Q8BUD0	GPR4_MOUSE	7	11637	50.4	1	2	2882	8755	365	1.59	41104.9	35.342	15.616	62.74	37.26	19.452	12.329	7.123	9.315	3.288	3.562	3.562	5.753	4.932	3.288	4.11	3.014	13.425	1.644	3.836	5.205	2.192	6.027	7.671	4.11	8.493	2.466	4.11	1	0	0	0	0	0	0
Gpr180	MGI:1930949	ENSMUSG00000022131	ENSMUST00000022728	Q8BPS4	GP180_MOUSE	14	26104	45.96	1	9	1875	24229	441	0.541	48975	36.054	13.379	60.317	39.683	18.367	11.111	7.256	9.297	2.948	2.948	4.308	4.762	6.122	3.401	5.442	2.948	14.739	1.814	1.587	3.401	5.442	4.762	9.07	5.215	6.576	2.268	2.948	1	0	0	0	1	0	0
Gpsm1	MGI:1915089	ENSMUSG00000026930	ENSMUST00000066936	Q6IR34	GPSM1_MOUSE	2	32723	53.32	13	14	3384	29339	673	1.71	74362.1	28.678	9.51	52.006	47.994	28.678	14.71	13.967	11.738	1.486	6.389	7.578	3.269	7.875	2.675	2.675	3.566	10.55	1.486	2.972	5.646	6.092	8.47	6.538	3.715	3.715	0.594	2.972	0	1	0	0	0	0	0
Gsn	MGI:95851	ENSMUSG00000026879	ENSMUST00000201185	P13020	GELS_MOUSE	2	51513	50.22	7	18	2607	48906	780	1.13	85941.6	27.821	10.769	53.718	46.282	25.513	12.949	12.564	9.231	0.897	5.897	6.667	4.103	9.103	1.795	3.077	5.256	8.077	1.795	3.333	5.128	5.513	5.897	7.179	4.744	7.436	1.923	2.949	0	1	1	0	1	0	0
Guca2b	MGI:1270851	ENSMUSG00000032978	ENSMUST00000044426	O09051	GUC2B_MOUSE	4	2348	53.24	2	3	605	1743	106	0.951	11627.5	35.849	6.604	57.547	42.453	19.811	10.377	9.434	10.377	5.66	1.887	7.547	1.887	3.774	1.887	2.83	4.717	15.094	1.887	3.774	5.66	7.547	3.774	7.547	3.774	7.547	0.943	1.887	0	0	0	0	1	0	0
Gucy1a1	MGI:1926562	ENSMUSG00000033910	ENSMUST00000048976	Q9ERL9	GCYA1_MOUSE	3	53363	39.79	5	9	4554	48809	691	0.634	77587.6	28.799	10.854	54.414	45.586	26.483	14.327	12.156	6.078	3.184	4.776	7.381	5.644	6.223	2.46	5.789	6.802	10.854	2.315	3.473	5.499	4.342	5.065	7.091	4.197	6.078	0.434	2.315	0	1	0	0	0	0	0
Gucy1b1	MGI:1860604	ENSMUSG00000028005	ENSMUST00000029635	O54865	GCYB1_MOUSE	3	42684	40.01	4	14	3223	39461	620	1.54	70597.6	28.548	11.452	51.774	48.226	28.548	13.548	15	4.032	2.258	5.968	9.032	4.516	6.452	3.065	6.452	5.161	11.29	2.419	4.194	3.71	3.871	5.323	5.645	5.968	6.774	0.323	3.548	0	0	0	0	0	0	0
Gulo	MGI:1353434	ENSMUSG00000034450	ENSMUST00000059970	P58710	GGLO_MOUSE	14	22422	49.09	1	12	2263	20159	440	1.41	50478.3	27.5	16.591	55.455	44.545	25.909	15.682	10.227	5.455	2.5	4.773	5.455	5.682	6.364	4.318	4.091	7.5	10.227	2.727	3.636	4.091	3.636	3.864	6.136	5.227	7.727	2.273	4.318	0	0	0	0	0	1	0
Hcn3	MGI:1298211	ENSMUSG00000028051	ENSMUST00000029686	O88705	HCN3_MOUSE	3	14123	50.65	4	8	4002	10121	779	0.691	86641.5	31.579	10.655	59.05	40.95	23.235	14.634	8.601	8.858	1.027	3.338	5.263	3.979	7.317	2.696	4.365	2.567	11.553	3.209	1.669	7.959	3.723	9.371	7.831	4.493	6.804	1.412	2.567	1	1	0	0	0	0	0
Hif1an	MGI:2442345	ENSMUSG00000036450	ENSMUST00000040455	Q8BLR9	HIF1N_MOUSE	19	13425	48.31	2	8	6194	7231	349	0.576	40241.4	24.355	14.613	53.868	46.132	25.788	12.894	12.894	5.731	0.86	4.298	8.596	4.871	7.45	2.579	5.158	5.158	8.023	2.292	6.59	6.877	5.731	5.158	4.011	4.011	5.444	2.292	4.871	0	0	1	1	0	1	0
Hmox2	MGI:109373	ENSMUSG00000004070	ENSMUST00000004172	O70252	HMOX2_MOUSE	16	40382	43.62	6	6	1730	38652	315	0.541	35738.6	27.937	12.698	51.429	48.571	29.841	14.921	14.921	10.159	0.952	5.079	9.841	5.079	5.714	2.54	2.222	8.571	10.476	3.175	4.127	3.492	4.762	3.81	4.762	5.079	5.079	0.635	4.444	0	1	1	0	0	1	0
Hrc	MGI:96226	ENSMUSG00000038239	ENSMUST00000085351	G5E8J6	G5E8J6_MOUSE	7	3685	55.14	2	6	2411	1274	738	1.12	85171.6	13.144	15.041	31.436	68.564	50.271	19.512	30.759	3.659	2.033	12.331	18.428	1.22	7.859	11.111	1.22	1.897	4.065	0.813	2.439	3.659	5.691	6.504	7.588	2.575	4.201	0.542	2.168	0	0	0	0	0	0	0
Idua	MGI:96418	ENSMUSG00000033540	ENSMUST00000071650	P48441	IDUA_MOUSE	5	24227	49.5	8	15	3536	20691	634	0.434	71254.4	30.284	14.826	58.517	41.483	20.978	11.672	9.306	7.571	0.946	5.521	3.785	4.89	5.836	3.785	2.681	2.366	12.618	2.05	3.312	8.36	4.574	5.521	7.571	5.047	7.413	2.366	3.785	0	0	0	0	1	0	0
Ifi27	MGI:1277180	ENSMUSG00000064215	ENSMUST00000066701	Q70LN3	Q70LN3_MOUSE	12	6029	48.9	9	6	889	5140	260	1.29	25551.5	40.769	5	64.615	35.385	14.231	7.692	6.538	18.462	0.385	1.923	4.615	3.846	11.538	0.385	5	5	8.462	3.846	1.538	3.462	1.154	2.308	13.077	5.385	8.846	0	0.769	0	0	0	0	0	0	0
Il2	MGI:96548	ENSMUSG00000027720	ENSMUST00000029275	P04351	IL2_MOUSE	3	5437	38.44	1	4	1144	4293	169	0.792	19400	27.811	8.284	44.379	55.621	21.302	9.467	11.834	4.734	2.367	5.325	6.509	4.734	1.183	1.183	2.959	4.142	14.793	2.959	3.55	2.959	13.018	4.142	10.651	7.101	5.325	0.592	1.775	1	0	0	0	1	0	0
Il12rb2	MGI:1270861	ENSMUSG00000018341	ENSMUST00000018485	P97378	I12R2_MOUSE	6	84871	41.12	2	16	2998	81873	874	1.59	98196.9	27.46	11.327	51.831	48.169	21.396	12.243	9.153	5.378	2.174	3.776	5.378	2.975	5.034	2.746	6.522	4.92	9.84	1.487	5.492	7.094	4.92	4.577	9.497	6.865	5.721	2.403	3.204	1	1	0	0	1	0	0
Irag1	MGI:1338023	ENSMUSG00000005611	ENSMUST00000005751	Q9WUX5	IRAG1_MOUSE	7	114196	46.22	7	21	6198	107998	899	0.191	97434.4	25.695	5.451	48.165	51.835	27.03	13.237	13.793	8.12	1.335	3.226	10.567	1.557	6.452	2.002	2.336	6.229	9.455	2.336	3.56	8.899	5.117	5.006	11.68	4.449	5.784	0.779	1.112	0	1	0	0	0	0	0
Itga9	MGI:104756	ENSMUSG00000039115	ENSMUST00000044165	B8JK39	ITA9_MOUSE	9	294314	47.48	6	28	7020	287294	1036	1.83	114416	29.633	11.68	56.178	43.822	24.035	12.259	11.776	7.143	2.22	5.502	6.274	4.923	8.591	2.606	5.309	4.633	9.266	2.124	4.537	4.537	3.764	5.019	7.239	4.247	7.915	0.965	3.185	1	0	0	0	1	0	0
Jcad	MGI:2685174	ENSMUSG00000033960	ENSMUST00000037029	Q5DTX6	JCAD_MOUSE	18	47992	45.72	3	4	6782	41210	1320	0.773	144798	21.136	8.409	46.742	53.258	26.894	14.167	12.727	5.909	1.591	5.076	7.652	2.273	7.197	2.955	2.197	5.152	8.258	1.364	2.955	10	6.136	6.061	12.121	5.152	4.773	1.288	1.894	0	1	0	0	0	0	0
Kcna1	MGI:96654	ENSMUSG00000047976	ENSMUST00000055168	P16388	KCNA1_MOUSE	6	5988	52	3	2	4031	1957	495	1.23	56409.4	29.293	13.333	54.545	45.455	24.646	11.313	13.333	5.859	1.616	4.848	8.485	7.071	5.253	1.818	8.485	3.838	8.283	2.424	4.242	4.444	3.232	5.657	7.677	5.657	6.667	0.808	3.636	1	1	0	0	0	0	0
Kcnh2	MGI:1341722	ENSMUSG00000038319	ENSMUST00000036092	O35219	KCNH2_MOUSE	5	32016	54.29	5	15	4221	27795	1162	1.33	126886	29.948	10.069	57.057	42.943	22.633	12.737	9.897	8.348	1.979	5.077	4.819	4.045	7.831	2.582	4.905	3.012	10.671	1.979	3.098	7.831	3.184	7.143	9.208	4.819	6.024	1.033	2.41	1	1	0	0	0	0	0
Kcnip2	MGI:2135916	ENSMUSG00000025221	ENSMUST00000162528	Q9JJ69	KCIP2_MOUSE	19	24223	50.44	11	10	2395	21828	270	1.96	30945.8	21.852	11.481	48.519	51.481	29.63	13.333	16.296	4.074	2.222	7.778	8.519	6.296	5.926	1.852	4.074	5.185	9.259	2.963	4.444	5.926	5.556	6.296	7.778	4.074	4.444	0.37	2.963	0	1	0	0	0	0	0
Kcnj1	MGI:1927248	ENSMUSG00000041248	ENSMUST00000047334	O88335	KCNJ1_MOUSE	9	26705	45.83	3	2	2987	23718	372	0.238	42775.6	29.301	15.591	55.645	44.355	23.656	13.978	9.677	5.108	2.151	4.57	5.108	8.333	5.645	2.419	7.796	5.645	8.602	2.151	4.57	3.226	2.688	5.914	5.645	7.796	7.796	1.613	3.226	1	1	0	0	0	0	0
Kcnj2	MGI:104744	ENSMUSG00000041695	ENSMUST00000042970	P35561	KCNJ2_MOUSE	11	10658	41.66	1	2	5444	5214	428	0.648	48389.4	29.907	12.383	53.972	46.028	26.168	13.084	13.084	6.308	3.037	5.607	7.477	5.374	5.374	2.57	7.243	5.14	7.71	2.57	4.206	3.271	2.57	5.374	7.944	5.14	8.645	1.402	3.037	0	0	0	0	0	0	0
Kcnj5	MGI:104755	ENSMUSG00000032034	ENSMUST00000034533	P48545	KCNJ5_MOUSE	9	29644	47.53	3	4	4685	24959	419	0.978	47668.6	27.208	11.695	53.461	46.539	26.014	12.411	13.604	5.251	2.148	4.773	8.831	5.251	6.921	1.909	6.205	5.012	9.069	3.819	4.057	3.58	3.58	5.489	5.967	6.921	6.683	1.671	2.864	0	1	0	0	0	0	0
Kcnj8	MGI:1100508	ENSMUSG00000030247	ENSMUST00000203945	P97794	KCNJ8_MOUSE	6	6778	45.74	2	3	2548	4230	424	0.781	47979.9	33.019	9.434	54.009	45.991	23.821	14.387	9.434	7.075	2.123	3.066	6.368	4.481	4.481	2.123	9.434	4.481	8.255	3.538	4.953	3.538	3.774	7.783	7.547	5.896	8.255	1.179	1.651	0	1	0	0	0	0	0
Kcnmb1	MGI:1334203	ENSMUSG00000020155	ENSMUST00000020362	Q8CAE3	KCMB1_MOUSE	11	10629	48.01	1	4	4191	6438	191	1.13	21845.5	32.984	13.089	58.115	41.885	19.895	12.565	7.33	7.33	3.141	2.618	4.712	3.141	4.712	2.094	3.665	6.283	12.565	2.618	4.188	3.665	6.806	4.188	4.712	6.283	9.424	2.094	5.759	1	0	0	0	0	0	0
Kel	MGI:1346053	ENSMUSG00000029866	ENSMUST00000031899	Q9EQF2	KELL_MOUSE	6	18010	41.37	5	19	2530	15480	713	1.46	80865.5	29.032	13.745	56.662	43.338	21.038	11.08	9.958	7.714	2.384	3.506	6.452	5.61	5.049	3.086	4.488	2.805	12.763	2.104	3.366	7.433	7.013	5.189	7.994	3.927	4.067	2.104	2.945	1	0	0	0	0	0	0
Klkb1	MGI:102849	ENSMUSG00000109764	ENSMUST00000026907	P26262	KLKB1_MOUSE	8	28171	40.74	1	15	5249	22922	638	0.857	71382.6	22.884	12.539	52.665	47.335	21.944	12.853	9.091	4.545	5.799	3.918	5.172	4.702	7.524	2.194	6.426	6.426	7.367	1.411	3.762	4.702	4.859	4.232	8.464	8.307	4.545	1.567	4.075	1	0	0	0	1	0	0
Kpna1	MGI:103560	ENSMUSG00000022905	ENSMUST00000004054	Q60960	IMA5_MOUSE	16	58382	39.63	10	14	5039	53343	538	0.686	60182.6	31.041	7.807	52.045	47.955	23.792	10.595	13.197	7.993	2.416	4.647	8.55	3.717	5.019	0.929	6.506	5.019	10.595	2.416	6.134	4.275	6.32	4.647	7.063	4.647	5.948	1.301	1.859	0	1	1	0	0	0	0
Krt1	MGI:96698	ENSMUSG00000046834	ENSMUST00000023790	P04104	K2C1_MOUSE	15	5369	49.45	3	9	2455	2914	637	0.408	65605.9	17.111	7.535	51.02	48.98	20.879	10.989	9.89	3.14	1.413	4.239	5.651	4.082	21.664	0.471	3.925	5.338	6.122	2.669	3.611	1.099	5.965	5.181	14.757	3.768	3.925	0.157	2.826	0	1	0	0	0	0	0
Lama4	MGI:109321	ENSMUSG00000019846	ENSMUST00000019992	P97927	LAMA4_MOUSE	10	144674	40.82	7	38	6046	138628	1816	0.531	201819	26.817	10.738	50.385	49.615	26.377	13.546	12.83	6.663	2.588	6.222	6.608	4.295	7.048	2.643	4.681	5.672	8.811	1.652	5.452	4.185	4.24	5.231	8.645	4.901	6.663	0.771	3.029	1	0	0	0	1	0	0
Lcat	MGI:96755	ENSMUSG00000035237	ENSMUST00000038896	P16301	LCAT_MOUSE	8	3832	52.51	1	6	1342	2490	438	1.31	49746.9	28.082	15.525	58.676	41.324	22.831	12.329	10.502	5.251	1.37	5.479	5.023	4.566	6.849	4.11	4.11	3.653	11.872	1.826	4.795	9.132	3.425	4.566	4.795	5.479	6.849	2.74	4.11	1	0	0	0	1	0	1
Lims2	MGI:2385067	ENSMUSG00000024395	ENSMUST00000234549	Q91XD2	LIMS2_MOUSE	18	36330	51.21	12	3	430	35900	341	1.35	39031.3	22.287	14.956	56.305	43.695	29.912	18.475	11.437	5.865	9.971	4.106	7.331	6.452	6.452	4.692	2.639	7.918	8.211	2.639	4.692	4.692	2.639	5.865	4.692	1.76	5.572	0.88	2.933	0	1	0	0	0	0	0
Lipa	MGI:96789	ENSMUSG00000024781	ENSMUST00000178114	Q9Z0M5	LICH_MOUSE	19	35157	42.19	6	10	2965	32192	397	1.58	45325.4	28.463	15.869	58.186	41.814	20.403	12.091	8.312	4.534	1.259	5.038	3.275	5.542	7.305	3.275	6.297	5.793	11.587	3.526	5.542	5.038	4.534	3.023	7.053	4.282	6.045	3.275	3.778	1	0	0	0	1	0	0
Lox	MGI:96817	ENSMUSG00000024529	ENSMUST00000171470	P28301	LYOX_MOUSE	18	13801	41.57	2	8	4468	9333	411	0.795	46700.9	22.384	14.842	53.528	46.472	23.844	14.355	9.489	9.246	2.92	7.056	2.433	2.433	5.839	3.163	2.433	1.217	6.813	1.217	4.136	9.489	5.353	9.976	8.029	5.109	3.893	1.703	7.543	1	0	0	0	1	1	0
Loxl2	MGI:2137913	ENSMUSG00000034205	ENSMUST00000022660	P58022	LOXL2_MOUSE	14	86767	47.07	2	14	5316	81451	776	1.01	87003.1	24.227	13.273	53.479	46.521	25.387	13.66	11.727	5.67	4.639	4.253	7.474	3.737	9.021	3.608	4.51	4.768	6.186	1.675	5.026	4.253	4.768	5.284	7.088	4.253	7.861	2.448	3.479	1	0	0	1	1	1	0
Lpl	MGI:96820	ENSMUSG00000015568	ENSMUST00000168401	P11152	LIPL_MOUSE	8	26958	42.17	5	11	1900	25058	474	0.841	53109.4	27.848	13.713	53.165	46.835	26.582	15.19	11.392	6.751	2.11	5.274	6.118	4.641	7.173	3.376	5.063	7.173	8.017	1.477	4.641	4.219	2.532	4.641	8.65	4.43	8.017	1.899	3.797	1	0	0	0	1	0	0
Ltc4s	MGI:107498	ENSMUSG00000020377	ENSMUST00000125555	Q60860	LTC4S_MOUSE	11	2156	60.67	7	5	716	1440	150	0.27	16814	42.667	16.667	72	28	14	10	4	14.667	1.333	0.667	3.333	8.667	5.333	2	1.333	0.667	19.333	2.667	0.667	5.333	4	7.333	4.667	4.667	7.333	2	4	0	1	0	0	0	0	1
Lyve1	MGI:2136348	ENSMUSG00000030787	ENSMUST00000033050	Q8BHC0	LYVE1_MOUSE	7	12633	43.97	2	6	2893	9740	318	0.52	34573.6	29.874	8.805	53.145	46.855	20.755	11.321	9.434	10.377	2.83	2.516	6.918	4.403	4.717	0.943	4.088	7.233	6.918	2.201	4.403	5.66	3.459	3.145	8.491	9.748	8.491	1.258	2.201	1	0	0	0	1	0	0
Lyzl1	MGI:1914578	ENSMUSG00000024233	ENSMUST00000025076	Q9CPX3	LYZL1_MOUSE	18	16401	41.94	2	5	846	15555	148	0.089	16802.2	26.351	14.865	53.378	46.622	25	14.865	10.135	8.784	5.405	4.73	5.405	4.054	6.757	2.703	6.757	9.459	6.081	2.703	6.757	0	2.703	2.703	6.757	5.405	4.73	3.378	4.73	1	0	0	0	1	0	0
Man1a2	MGI:104676	ENSMUSG00000008763	ENSMUST00000008907	P39098	MA1A2_MOUSE	3	123296	38.75	6	13	7969	115327	641	1.48	72871.5	28.393	14.665	55.382	44.618	29.797	17.161	12.637	7.644	0.624	4.992	7.644	4.68	8.268	4.056	4.524	6.708	10.92	2.496	3.276	4.992	1.872	6.396	5.304	4.368	5.304	2.184	3.744	1	0	1	0	0	0	0
Man2b1	MGI:107286	ENSMUSG00000005142	ENSMUST00000034121	O09159	MA2B1_MOUSE	8	15013	50.26	6	24	3822	11191	1013	0.596	114648	27.443	13.425	53.801	46.199	22.211	12.734	9.477	6.219	0.987	5.035	4.442	4.245	6.318	2.863	2.468	4.047	11.155	2.468	5.035	6.022	5.232	5.824	7.897	5.824	7.601	2.468	3.85	1	0	0	0	1	0	0
Manba	MGI:88175	ENSMUSG00000028164	ENSMUST00000029814	Q8K2I4	MANBA_MOUSE	3	85794	44.23	11	17	3675	82119	879	0.252	100831	27.076	16.496	54.152	45.848	22.867	12.742	10.125	5.119	1.365	5.233	4.892	5.802	5.916	2.958	5.347	5.916	8.874	1.82	4.551	4.437	4.778	3.868	8.532	5.119	7.736	3.072	4.664	1	0	0	0	1	0	0
Maoa	MGI:96915	ENSMUSG00000025037	ENSMUST00000026013	Q64133	AOFA_MOUSE	X	68121	36.55	1	15	4167	63954	526	1.02	59601.9	29.848	12.167	57.224	42.776	26.236	14.259	11.977	6.654	1.901	4.373	7.605	3.232	7.414	1.901	7.034	7.414	8.175	2.471	3.232	5.323	3.232	4.943	4.563	5.513	7.985	2.281	4.753	0	1	1	0	0	1	0
Map3k15	MGI:2448588	ENSMUSG00000031303	ENSMUST00000033665	A2AQW0	M3K15_MOUSE	X	134919	39.81	1	29	4348	130571	1331	0.649	149327	28.926	10.368	52.667	47.333	27.047	12.923	14.125	6.612	1.653	6.161	7.964	3.606	7.062	2.404	6.011	4.583	10.518	1.953	3.606	5.109	5.034	5.935	7.363	4.282	5.785	1.052	3.306	0	0	0	0	0	0	1
Masp2	MGI:1330832	ENSMUSG00000028979	ENSMUST00000052060	Q91WP0	MASP2_MOUSE	4	12946	48.15	4	11	3058	9888	685	1.64	75516.6	25.401	14.161	57.372	42.628	21.898	11.241	10.657	6.131	3.796	5.547	5.109	4.526	9.051	2.92	4.818	4.818	8.321	1.314	2.92	6.569	2.92	3.504	7.737	7.153	6.131	1.898	4.818	1	0	0	0	1	0	0
Mb	MGI:96922	ENSMUSG00000018893	ENSMUST00000166179	P04247	MYG_MOUSE	15	35184	49.93	6	4	1058	34126	154	0.441	17069.7	30.519	11.688	51.948	48.052	33.117	18.831	14.286	8.442	0.649	5.844	8.442	4.545	9.74	4.545	5.844	12.987	11.688	1.948	1.948	1.948	4.545	1.299	4.545	3.896	4.545	1.299	1.299	0	1	0	0	0	0	0
Mgat2	MGI:2384966	ENSMUSG00000043998	ENSMUST00000060579	Q921V5	MGAT2_MOUSE	12	2614	49.08	1	1	2614	0	442	1.18	51029.8	28.733	14.932	55.882	44.118	26.018	15.611	10.407	5.656	2.715	5.882	4.525	4.751	5.43	3.167	4.525	6.109	11.312	1.357	3.62	5.882	4.299	6.335	5.882	4.299	7.24	2.941	4.072	1	0	0	0	0	0	1
Mgp	MGI:96976	ENSMUSG00000030218	ENSMUST00000032342	P19788	MGP_MOUSE	6	3389	44.02	2	4	617	2772	104	0.904	12359.1	26.923	14.423	52.885	47.115	27.885	18.269	9.615	13.462	2.885	1.923	7.692	2.885	1.923	0.962	3.846	5.769	6.731	3.846	6.731	3.846	4.808	11.538	5.769	1.923	2.885	0.962	9.615	0	1	0	0	1	0	0
Mkks	MGI:1891836	ENSMUSG00000027274	ENSMUST00000110089	Q9JI70	MKKS_MOUSE	2	17610	39.75	3	6	3178	14432	570	0.654	61923.6	34.035	9.123	54.211	45.789	21.579	12.632	8.947	7.193	4.386	3.509	5.439	2.632	5.965	3.684	4.211	4.912	14.561	1.053	2.982	3.333	3.333	4.035	10.175	7.719	8.07	0.877	1.93	0	0	0	0	0	0	0
Mlycd	MGI:1928485	ENSMUSG00000074064	ENSMUST00000098367	Q99J39	DCMC_MOUSE	8	16225	52.2	2	5	2128	14097	492	0.462	54736	30.488	10.569	57.317	42.683	23.374	14.024	9.35	7.724	2.033	2.033	7.317	3.659	8.943	2.439	3.049	4.268	13.211	2.033	3.659	5.691	5.285	7.317	7.317	3.049	6.504	1.626	2.846	0	0	1	0	0	0	0
Mmp7	MGI:103189	ENSMUSG00000018623	ENSMUST00000018767	Q10738	MMP7_MOUSE	9	7496	41.85	1	6	1068	6428	264	1.48	29755	25	15.53	56.061	43.939	24.621	14.015	10.606	5.682	1.136	7.197	3.409	5.682	8.333	3.788	4.545	6.061	9.091	3.409	3.03	6.439	4.167	4.167	7.197	4.924	5.682	1.894	4.167	0	0	0	0	1	0	0
Mmp10	MGI:97007	ENSMUSG00000047562	ENSMUST00000034488	O55123	MMP10_MOUSE	9	7889	40.35	1	10	1722	6167	476	0.934	53911	23.95	17.227	54.832	45.168	26.681	14.076	12.605	5.882	0.84	6.723	5.882	7.773	6.933	3.782	3.992	6.513	7.983	1.891	2.311	7.773	3.151	3.782	8.193	4.832	6.092	1.891	3.782	0	0	0	0	1	0	0
Mydgf	MGI:2156020	ENSMUSG00000019579	ENSMUST00000019723	Q9CPT4	MYDGF_MOUSE	17	8177	53.6	3	6	1710	6467	166	1.31	17982.3	29.518	13.253	56.024	43.976	21.687	11.446	10.241	13.855	1.205	2.41	7.831	6.627	7.229	1.807	1.807	6.024	6.024	1.807	1.205	4.819	4.217	3.614	9.036	7.831	7.831	1.807	3.012	0	0	0	0	1	0	0
Myo1e	MGI:106621	ENSMUSG00000032220	ENSMUST00000214042	E9Q634	MYO1E_MOUSE	9	192417	45.74	4	29	4699	187718	1107	0.355	126818	25.474	12.014	50.768	49.232	28.094	16.17	11.924	4.878	0.994	5.059	6.865	4.607	6.956	2.078	6.143	8.13	8.311	2.439	4.788	4.968	5.872	5.962	6.865	3.613	6.143	1.084	4.246	0	1	0	0	0	0	0
Myof	MGI:1919192	ENSMUSG00000048612	ENSMUST00000172095	Q69ZN7	MYOF_MOUSE	19	144542	44.63	12	53	7094	137448	2048	0.628	233324	26.27	11.426	52.051	47.949	28.662	14.502	14.16	4.834	1.367	6.543	7.617	4.102	6.396	1.807	5.859	7.08	8.691	2.002	4.15	6.396	3.369	5.615	6.104	5.664	6.885	2.051	3.467	0	1	1	0	0	0	0
Naglu	MGI:1351641	ENSMUSG00000001751	ENSMUST00000001802	O54752	O54752_MOUSE	11	7661	53.06	3	6	2560	5101	739	0.462	82610.5	32.476	14.885	61.976	38.024	19.621	10.555	9.066	10.014	1.353	4.195	4.871	4.736	7.848	2.706	2.571	2.3	12.855	1.894	3.383	6.225	4.736	5.548	6.089	4.195	7.037	3.383	4.06	0	0	0	0	1	0	0
Ncf1	MGI:97283	ENSMUSG00000015950	ENSMUST00000146354	Q09014	NCF1_MOUSE	5	9573	53.68	7	12	1497	8076	390	0.097	44666.9	24.359	11.538	50.769	49.231	30.256	17.179	13.077	5.897	0.769	5.897	7.179	3.59	6.154	2.308	5.385	6.667	6.923	2.308	2.051	7.949	4.359	8.205	6.41	6.154	6.154	1.795	3.846	0	1	0	0	0	0	0
Ndp	MGI:102570	ENSMUSG00000040138	ENSMUST00000040134	P48744	NDP_MOUSE	X	26254	41.48	1	3	1939	24315	131	0.254	14700.1	23.664	10.687	48.855	51.145	25.191	18.321	6.87	5.344	8.397	3.817	3.053	2.29	3.053	5.344	3.053	4.58	11.45	5.344	0.763	3.053	3.053	8.397	17.557	4.58	3.817	0	3.053	0	0	0	0	1	0	0
Ndufs4	MGI:1343135	ENSMUSG00000021764	ENSMUST00000022286	Q9CXZ1	NDUS4_MOUSE	13	100464	39.82	6	5	1698	98766	175	0.856	19784.7	26.857	8	46.286	53.714	27.429	17.143	10.286	9.143	0.571	4.571	5.714	2.857	3.429	0.571	3.429	9.143	6.286	4	5.714	4	2.286	7.429	9.143	9.143	8	3.429	1.143	0	1	0	0	0	0	0
Nme5	MGI:1922783	ENSMUSG00000035984	ENSMUST00000079287	Q99MH5	NDK5_MOUSE	18	16482	43.65	4	6	843	15639	211	0.761	24001.9	30.332	12.322	58.294	41.706	25.118	12.796	12.322	7.109	1.422	4.265	8.057	3.791	4.265	2.844	7.583	6.635	10.9	3.791	4.265	9.005	2.844	3.318	5.687	3.791	4.739	1.422	4.265	0	0	0	0	0	0	0
Nos1ap	MGI:1917979	ENSMUSG00000038473	ENSMUST00000160456	Q9D3A8	CAPON_MOUSE	1	287194	45.04	9	10	3022	284172	503	0.794	55873.3	28.628	7.952	48.708	51.292	28.827	14.712	14.115	6.759	0.994	6.759	7.356	2.783	6.362	3.181	4.175	6.561	11.332	2.584	2.584	5.368	7.356	4.97	8.549	3.976	6.362	0.596	1.392	0	1	0	0	0	0	0
Nostrin	MGI:3606242	ENSMUSG00000034738	ENSMUST00000041865	Q6WKZ7	NOSTN_MOUSE	2	53531	42.58	2	16	1808	51723	506	1.11	57673	25.692	8.696	42.095	57.905	32.609	19.565	13.043	7.312	2.174	4.15	8.893	1.976	3.162	2.767	3.36	13.439	12.055	2.174	4.545	2.964	5.929	3.36	9.881	4.941	2.964	1.383	2.569	0	1	0	0	0	0	0
Nppa	MGI:97367	ENSMUSG00000041616	ENSMUST00000103230	P05125	ANF_MOUSE	4	1358	52.8	1	3	865	493	152	1.63	16571.9	28.289	9.211	57.895	42.105	23.026	11.842	11.184	7.895	1.316	5.263	5.921	4.605	9.211	1.316	2.632	2.632	13.158	2.632	3.289	8.553	1.974	7.895	11.184	2.632	4.605	1.974	1.316	0	1	0	0	1	0	0
Npr1	MGI:97371	ENSMUSG00000027931	ENSMUST00000029540	P18293	ANPRA_MOUSE	3	15276	51.46	5	22	4066	11210	1057	0.449	119109	30.464	11.258	55.535	44.465	26.206	13.907	12.299	7.001	1.419	5.487	6.812	4.447	7.474	2.271	3.595	3.879	12.488	2.081	3.406	5.109	3.879	7.758	5.771	5.203	7.379	1.514	3.027	1	1	0	0	1	0	0
Npr3	MGI:97373	ENSMUSG00000022206	ENSMUST00000066529	P70180	ANPRC_MOUSE	15	67392	42.95	5	8	6892	60500	536	0.292	59807.8	30.224	12.5	54.291	45.709	28.172	15.299	12.873	9.515	1.119	5.784	7.09	4.664	8.396	2.985	3.918	4.291	9.888	2.425	2.612	2.612	2.799	8.022	7.836	4.291	6.903	0.933	3.918	1	0	0	0	1	0	0
Nt5e	MGI:99782	ENSMUSG00000032420	ENSMUST00000034992	Q61503	5NTD_MOUSE	9	44896	44.48	4	9	3995	40901	576	1.15	63864.4	31.597	11.806	57.639	42.361	22.222	11.806	10.417	6.076	1.389	5.382	5.035	4.167	8.333	2.431	6.597	6.076	10.243	2.083	5.556	4.861	3.819	3.299	6.076	4.688	8.681	1.562	3.646	1	0	0	0	1	0	0
Olfr78	MGI:2157548	ENSMUSG00000043366	ENSMUST00000060187	Q8VBV9	O51E2_MOUSE	7	20961	38.77	4	4	3410	17551	320	0.331	35577.5	40	15	67.188	32.812	15.938	10.312	5.625	8.438	2.812	3.438	2.188	7.5	4.688	3.75	8.125	2.812	14.062	4.062	2.812	4.375	1.562	3.75	6.875	5.625	9.375	0.625	3.125	1	0	0	0	0	0	0
Olr1	MGI:1261434	ENSMUSG00000030162	ENSMUST00000032265	Q9EQ09	OLR1_MOUSE	6	21922	38.52	5	8	3572	18350	363	1.06	41643.4	25.895	8.54	44.353	55.647	26.171	14.05	12.121	5.785	2.204	3.857	8.264	3.306	4.683	1.653	4.408	9.366	13.774	1.377	5.785	3.306	11.57	3.03	6.887	5.234	1.928	2.479	1.102	1	0	0	0	0	0	0
Optc	MGI:2151113	ENSMUSG00000010311	ENSMUST00000153617	Q920A0	OPT_MOUSE	1	10801	50.09	5	7	1615	9186	328	0.761	36422.4	31.402	9.146	53.049	46.951	21.951	9.756	12.195	5.793	1.829	5.488	6.707	3.354	4.878	2.744	5.183	2.439	16.768	1.829	5.488	6.707	4.268	4.573	8.841	6.402	3.659	0	3.049	1	0	0	0	1	0	0
Oxsr1	MGI:1917378	ENSMUSG00000036737	ENSMUST00000040853	Q6P9R2	OXSR1_MOUSE	9	83996	43.09	4	18	4647	79349	527	0.626	58213.5	29.981	7.78	51.613	48.387	28.083	14.421	13.662	7.97	0.949	5.313	8.349	3.036	6.831	1.898	6.072	7.59	9.488	2.277	2.277	5.693	5.313	4.934	8.539	4.175	6.452	1.139	1.708	0	1	1	0	0	0	1
P2ry6	MGI:2673874	ENSMUSG00000048779	ENSMUST00000209196	Q9ERK9	P2RY6_MOUSE	7	37020	50.24	3	2	676	36344	328	1.52	36721.4	36.89	13.415	65.854	34.146	16.768	12.805	3.963	11.28	4.268	2.744	1.22	5.488	5.183	1.829	4.573	2.134	12.5	1.524	2.134	6.402	4.268	8.841	4.573	6.402	8.537	1.524	4.573	1	0	0	0	0	0	0
Pacsin2	MGI:1345153	ENSMUSG00000016664	ENSMUST00000171436	Q9WVE8	PACN2_MOUSE	15	89000	47.28	11	11	3693	85307	486	0.252	55832.8	21.811	10.288	41.77	58.23	34.979	16.255	18.724	6.996	1.235	7.407	11.317	3.086	5.144	1.852	2.675	9.671	6.79	2.058	4.527	3.086	6.173	4.733	7.613	4.938	5.35	2.263	3.086	0	1	1	0	0	0	0
Pcsk1	MGI:97511	ENSMUSG00000021587	ENSMUST00000022075	P63239	NEC1_MOUSE	13	45036	38.39	3	14	5040	39996	753	0.636	84173.9	25.1	11.288	48.871	51.129	26.56	13.811	12.749	7.437	1.461	6.375	6.375	2.789	7.437	2.523	3.851	6.109	7.835	1.859	6.242	4.25	4.25	5.179	8.367	5.71	5.976	2.523	3.453	1	0	0	0	1	0	0
Pcsk2	MGI:97512	ENSMUSG00000027419	ENSMUST00000028905	P21661	NEC2_MOUSE	2	270130	42.04	2	12	4723	265407	637	1.19	70785.4	25.746	12.402	52.747	47.253	26.374	13.815	12.559	8.32	1.57	6.907	5.651	3.611	9.419	2.983	3.768	5.181	8.163	2.826	5.181	3.768	3.297	5.651	6.436	5.965	5.495	2.198	3.611	1	0	0	0	1	0	0
Pde9a	MGI:1277179	ENSMUSG00000041119	ENSMUST00000047168	O70628	PDE9A_MOUSE	17	90101	49.65	28	19	2089	88012	534	0.859	61636	27.528	10.861	51.498	48.502	29.401	14.794	14.607	6.18	2.996	5.618	8.989	4.12	2.809	2.622	5.805	6.367	9.551	4.307	4.869	5.618	2.996	5.805	5.805	5.431	5.993	1.124	2.996	0	1	0	0	0	0	0
Peak1	MGI:2442366	ENSMUSG00000074305	ENSMUST00000061552	Q69Z38	PEAK1_MOUSE	9	216942	40.28	4	7	6996	209946	1735	1.93	191097	23.343	8.012	46.052	53.948	26.974	14.352	12.622	6.571	2.133	4.611	8.012	2.421	5.187	2.421	4.265	6.974	7.55	1.153	4.669	8.646	4.669	4.957	11.527	6.11	4.957	0.865	2.305	0	1	0	0	0	0	0
Pecam1	MGI:97537	ENSMUSG00000020717	ENSMUST00000068021	Q08481	PECA1_MOUSE	11	96412	47.18	8	16	2977	93435	727	1.61	81262.6	27.923	9.766	48.418	51.582	25.997	13.755	12.242	5.777	2.063	3.576	8.666	3.714	4.264	2.476	6.19	7.428	6.465	2.476	4.127	4.402	4.677	3.851	10.454	6.327	9.491	0.413	3.164	1	1	0	0	1	0	0
Pglyrp3	MGI:2685266	ENSMUSG00000042244	ENSMUST00000047660	A1A547	PGRP3_MOUSE	3	17000	40.11	1	7	1107	15893	347	1.07	38503.2	30.259	13.833	59.078	40.922	19.02	10.663	8.357	6.916	3.458	4.035	4.323	4.323	7.493	3.458	6.916	4.611	9.51	1.729	4.899	5.764	5.476	2.594	7.493	4.035	6.916	2.017	4.035	1	0	0	0	1	0	0
Pglyrp4	MGI:2686324	ENSMUSG00000042250	ENSMUST00000169698	Q0VB07	PGRP4_MOUSE	3	14612	44.45	3	8	2229	12383	374	0.978	41190	28.877	12.834	56.417	43.583	20.856	12.299	8.556	6.15	2.941	4.813	3.743	3.476	9.091	3.743	5.08	5.08	10.16	1.872	4.545	4.545	5.348	3.476	9.091	3.743	7.487	2.139	3.476	1	0	0	0	1	0	0
Pilra	MGI:2450529	ENSMUSG00000046245	ENSMUST00000058897	Q2YFS3	PILRA_MOUSE	5	14330	47.54	5	7	2578	11752	302	0.698	33063.5	27.483	10.927	52.98	47.02	19.205	11.258	7.947	6.954	1.325	2.649	5.298	4.305	8.278	2.649	5.96	4.967	9.272	1.325	5.298	6.291	5.629	3.642	8.609	8.278	5.298	2.318	1.656	1	1	0	0	1	0	0
Plekhg5	MGI:2652860	ENSMUSG00000039713	ENSMUST00000105662	Q66T02	PKHG5_MOUSE	4	42903	53.31	9	22	3933	38970	1073	0.162	118924	25.07	8.201	48.835	51.165	28.705	15.377	13.327	5.778	2.33	4.846	8.481	2.796	6.71	2.889	2.237	4.753	11.463	2.05	1.957	7.363	4.194	7.735	11.277	5.033	5.592	0.839	1.678	0	1	0	0	0	0	0
Plg	MGI:97620	ENSMUSG00000059481	ENSMUST00000014578	P20918	PLMN_MOUSE	17	40778	45.73	2	19	2757	38021	812	0.507	90807.9	18.842	11.207	51.724	48.276	25	13.054	11.946	4.68	5.911	4.926	7.02	2.34	8.128	1.97	3.571	5.542	5.542	1.478	4.68	8.128	4.064	5.542	7.635	6.897	5.049	2.34	4.557	0	1	0	0	1	0	0
Plxnd1	MGI:2154244	ENSMUSG00000030123	ENSMUST00000015511	Q3UH93	PLXD1_MOUSE	6	40195	56.12	5	36	6907	33288	1925	0.176	211608	30.234	9.87	55.584	44.416	22.39	12.312	10.078	8.571	3.065	4.519	5.558	3.688	6.286	2.649	4.416	3.896	10.442	1.87	3.74	6.909	4.675	5.766	7.636	5.974	6.805	0.883	2.649	1	0	0	0	1	0	0
Pon1	MGI:103295	ENSMUSG00000002588	ENSMUST00000002663	P52430	PON1_MOUSE	6	25857	43.3	4	9	1513	24344	355	0.912	39565.2	32.394	13.521	56.62	43.38	22.817	10.704	12.113	5.352	0.845	5.634	6.479	4.507	6.479	3.099	6.197	5.634	12.394	1.127	5.915	5.352	1.408	1.972	6.761	6.479	8.451	1.127	4.789	1	0	0	0	1	0	0
Ppia	MGI:97749	ENSMUSG00000071866	ENSMUST00000132846	P17742	PPIA_MOUSE	11	4375	48.71	6	5	1170	3205	164	0.862	17971.3	20.122	13.415	53.049	46.951	26.22	14.634	11.585	4.878	1.829	4.878	6.707	9.146	13.415	2.439	6.098	7.927	4.268	3.049	5.488	3.659	1.829	4.268	6.098	7.317	4.878	0.61	1.22	1	1	1	0	0	0	0
Prkag1	MGI:108411	ENSMUSG00000067713	ENSMUST00000168846	O54950	AAKG1_MOUSE	15	18725	47.83	6	12	1652	17073	330	0.184	37520.4	33.939	13.03	52.727	47.273	26.061	14.545	11.515	5.758	0.909	4.242	7.273	4.848	3.03	3.636	6.667	6.97	10.909	1.515	3.939	3.939	3.03	3.939	8.182	6.061	10.606	0.606	3.939	0	1	0	0	0	0	0
Prkg1	MGI:108174	ENSMUSG00000052920	ENSMUST00000065067	P0C605	KGP1_MOUSE	19	1200545	39.49	8	18	6976	1193569	671	1.25	76350.4	26.975	11.475	51.416	48.584	31.148	15.648	15.499	5.514	1.639	6.855	8.644	5.216	6.855	1.937	7.303	8.793	8.942	2.385	3.13	4.024	2.832	4.918	5.812	5.663	5.216	1.192	3.13	0	1	1	0	0	0	1
Prom1	MGI:1100886	ENSMUSG00000029086	ENSMUST00000171543	O54990	PROM1_MOUSE	5	108413	44.4	19	27	3681	104732	867	1.79	97113.4	31.257	10.265	54.21	45.79	21.338	11.188	10.15	4.614	2.422	5.19	4.96	4.268	5.652	1.73	7.036	6.69	12.803	2.422	6.113	3.922	4.614	2.768	7.382	6.344	6.805	0.807	3.46	1	1	1	0	1	0	0
Ptgir	MGI:99535	ENSMUSG00000043017	ENSMUST00000086101	P43252	PI2R_MOUSE	7	4416	54.55	2	3	2725	1691	415	1.07	44463	33.253	12.53	67.47	32.53	13.976	9.157	4.819	11.325	4.578	2.892	1.928	6.024	9.157	2.41	3.133	0.964	12.771	3.614	1.446	6.747	3.133	5.783	9.157	4.819	6.024	1.687	2.41	1	1	0	0	0	0	0
Pzp	MGI:87854	ENSMUSG00000030359	ENSMUST00000112132	Q61838	PZP_MOUSE	6	43154	41.61	4	36	4681	38473	1495	1.28	165853	30.033	11.505	53.846	46.154	21.204	11.304	9.9	6.555	1.605	3.746	6.154	4.615	5.886	2.341	5.418	6.288	9.833	1.672	4.95	5.485	5.418	2.676	8.094	6.488	8.227	0.87	3.679	1	0	0	0	1	0	0
Rac2	MGI:97846	ENSMUSG00000033220	ENSMUST00000043214	Q05144	RAC2_MOUSE	15	13617	53.4	3	7	3038	10579	192	0.281	21440.8	31.25	9.375	56.25	43.75	24.479	13.021	11.458	6.771	3.646	7.292	4.167	3.125	4.688	1.042	5.208	7.292	10.938	1.042	2.604	7.292	4.167	4.688	5.729	6.771	8.333	1.042	4.167	0	0	1	0	0	0	0
Ren1	MGI:97898	ENSMUSG00000070645	ENSMUST00000094556	P06281	RENI1_MOUSE	1	9816	52.02	2	9	1592	8224	402	0.365	44342.8	27.612	12.438	56.965	43.035	19.652	10.697	8.955	4.478	1.741	4.229	4.726	4.975	8.955	1.99	4.726	3.731	10.199	2.488	2.736	5.721	2.985	4.975	9.453	8.209	8.209	1.493	3.98	1	0	0	0	1	0	0
Rfx5	MGI:1858421	ENSMUSG00000005774	ENSMUST00000137088	Q9JL61	RFX5_MOUSE	3	7487	50.06	17	10	4333	3154	658	0.191	69734.6	27.052	4.407	55.623	44.377	26.748	15.805	10.942	8.511	1.216	3.343	7.599	0.912	11.854	1.216	3.799	7.143	9.271	1.064	2.128	11.246	3.799	7.447	7.751	3.951	5.471	0.608	1.672	0	1	1	1	0	0	0
Rgs2	MGI:1098271	ENSMUSG00000026360	ENSMUST00000127206	O08849	RGS2_MOUSE	1	4824	43.62	4	5	3021	1803	211	0.424	24293.8	22.275	11.848	45.972	54.028	30.332	17.062	13.27	8.531	2.37	3.791	9.479	6.635	2.844	0.948	4.265	12.796	7.583	2.37	3.318	5.213	6.161	3.318	8.057	6.161	1.896	1.422	2.844	0	1	0	0	0	0	0
Rgs6	MGI:1354730	ENSMUSG00000021219	ENSMUST00000186458	Q9Z2H2	RGS6_MOUSE	12	573765	44.18	22	17	5588	568177	472	0.652	54531.1	25.847	11.229	48.305	51.695	29.873	15.678	14.195	6.356	1.271	7.415	6.78	4.237	4.025	1.483	6.992	8.263	7.203	2.542	2.966	4.873	6.356	5.932	7.627	4.873	5.297	2.119	3.39	0	0	0	0	0	0	0
Rspo2	MGI:1922667	ENSMUSG00000051920	ENSMUST00000226810	Q8BFU0	RSPO2_MOUSE	15	150033	38.29	3	6	3091	146942	243	0.229	28275.7	15.638	11.934	49.383	50.617	32.099	22.222	9.877	4.527	10.288	4.115	5.761	5.35	6.996	2.469	3.292	8.23	4.938	2.881	4.527	4.115	3.704	11.523	6.173	4.115	2.881	1.646	2.469	1	0	0	0	1	0	0
Scarb1	MGI:893578	ENSMUSG00000037936	ENSMUST00000086075	Q61009	SCRB1_MOUSE	5	64008	51.23	11	13	2521	61487	509	1.28	56754	28.684	13.163	60.314	39.686	17.878	10.216	7.662	4.126	1.572	2.75	4.912	6.287	8.251	1.965	4.519	4.912	11.591	3.929	5.108	6.68	4.126	3.34	8.644	3.929	8.448	1.572	3.34	1	0	0	0	0	0	0
Scarb2	MGI:1196458	ENSMUSG00000029426	ENSMUST00000031377	O35114	SCRB2_MOUSE	5	65520	45.32	2	12	4698	60822	478	0.93	54044	30.335	12.762	56.276	43.724	21.548	9.833	11.715	4.603	1.674	4.812	6.904	6.276	6.276	1.674	7.322	4.603	10.251	2.301	6.904	4.603	2.929	3.556	5.021	7.322	8.159	1.255	3.556	1	0	0	0	0	0	0
Scpep1	MGI:1921867	ENSMUSG00000000278	ENSMUST00000000287	Q920A5	RISC_MOUSE	11	31446	47.22	1	13	2097	29349	452	0.811	50964.7	29.646	13.274	57.522	42.478	21.681	10.619	11.062	6.637	1.106	5.531	5.531	4.867	7.08	1.106	4.204	7.301	11.504	3.54	3.761	3.982	4.425	2.212	8.186	4.425	7.301	3.54	3.761	1	0	0	0	1	0	0
Sdc2	MGI:1349165	ENSMUSG00000022261	ENSMUST00000022871	P43407	SDC2_MOUSE	15	114213	39.8	1	5	3527	110686	202	0.35	22130.9	30.198	7.426	50	50	27.723	10.396	17.327	9.406	0.495	7.426	9.901	2.475	4.95	0.495	6.436	6.436	9.406	2.475	0.99	4.95	2.475	3.465	10.396	8.416	4.95	0.495	3.96	1	1	0	0	1	0	0
Sdc4	MGI:1349164	ENSMUSG00000017009	ENSMUST00000017153	O35988	SDC4_MOUSE	2	19641	51.13	2	5	2458	17183	198	1.89	21482.4	31.818	7.071	59.091	40.909	27.273	9.091	18.182	6.566	0.505	8.081	10.101	4.04	8.586	0.505	5.556	5.051	12.626	2.02	3.03	9.596	1.515	3.535	6.566	2.525	7.071	0	2.525	1	0	0	0	1	0	0
Selp	MGI:98280	ENSMUSG00000026580	ENSMUST00000162746	Q01102	LYAM3_MOUSE	1	34763	43.72	5	16	3438	31325	768	0.729	83098.7	21.615	11.849	56.901	43.099	17.839	9.115	8.724	7.552	7.812	3.125	5.599	4.036	8.984	2.474	3.385	3.646	6.38	1.823	5.599	7.292	3.776	2.995	8.594	7.292	4.297	2.344	2.995	1	0	0	0	1	0	0
Serpine1	MGI:97608	ENSMUSG00000037411	ENSMUST00000041388	P22777	PAI1_MOUSE	5	10765	50.16	3	9	3011	7754	402	0.253	45170.1	30.846	10.945	53.483	46.517	23.134	12.189	10.945	7.463	0.249	4.975	5.97	6.468	4.975	2.239	3.731	4.975	10.945	4.726	3.234	3.98	5.721	4.975	7.463	6.965	8.706	0.995	1.244	1	0	0	0	1	0	0
Sftpc	MGI:109517	ENSMUSG00000022097	ENSMUST00000022692	P21841	PSPC_MOUSE	14	3133	50.72	2	6	792	2341	193	1.27	21054.6	32.124	8.808	59.585	40.415	21.244	11.399	9.845	7.254	2.073	3.627	6.218	2.591	6.736	2.073	5.181	4.663	10.881	4.663	0.518	7.254	3.109	4.663	9.845	5.699	8.808	0	4.145	0	0	0	0	0	0	0
Slc4a5	MGI:2443220	ENSMUSG00000068323	ENSMUST00000113900	E9Q3M5	E9Q3M5_MOUSE	6	85118	47.97	6	27	3630	81488	1116	0.911	124186	30.108	11.918	57.348	42.652	23.477	13.172	10.305	6.272	1.523	5.197	5.108	5.735	7.616	2.24	7.079	6.183	10.842	2.419	2.24	6.004	3.495	4.749	7.975	5.466	5.914	1.613	2.33	0	0	0	0	0	0	0
Slc6a18	MGI:1336892	ENSMUSG00000021612	ENSMUST00000109679	O88576	S6A18_MOUSE	13	16272	47.22	10	11	4149	12123	615	0.567	69229.1	32.683	15.935	65.691	34.309	14.472	7.805	6.667	5.691	2.764	2.927	3.74	7.317	7.805	1.301	6.992	2.927	13.333	2.602	3.252	5.203	3.577	3.577	7.642	5.366	6.667	3.089	4.228	1	0	0	0	0	0	0
Slc12a3	MGI:108114	ENSMUSG00000031766	ENSMUST00000034218	P59158	S12A3_MOUSE	8	37014	51.35	7	25	3299	33715	1002	0.648	110694	33.134	12.375	61.277	38.723	19.361	10.679	8.683	7.585	1.996	4.092	4.591	5.09	8.383	1.896	7.884	4.092	10.778	2.395	3.593	4.89	3.094	4.691	7.285	5.389	6.886	1.896	3.493	1	1	0	0	0	0	0
Slc23a2	MGI:1859682	ENSMUSG00000027340	ENSMUST00000028815	Q9EPR4	S23A2_MOUSE	2	92613	45.44	7	16	6364	86249	648	0.263	70048.5	32.87	12.037	63.58	36.42	15.278	8.179	7.099	7.716	2.006	3.395	3.704	6.173	10.031	0.926	8.179	4.475	10.957	2.469	3.241	5.093	2.778	2.778	8.025	7.099	6.019	1.698	3.241	1	1	0	0	0	0	0
Slc30a5	MGI:1916298	ENSMUSG00000021629	ENSMUST00000067246	Q8R4H9	ZNT5_MOUSE	13	30780	41	5	16	3179	27601	761	0.979	83773.1	34.691	15.637	62.286	37.714	19.974	12.352	7.622	6.57	2.234	4.074	3.548	7.359	8.673	5.125	7.622	4.336	12.746	2.891	1.84	3.285	3.022	2.891	8.279	4.599	7.753	1.051	2.102	0	0	1	0	0	0	0
Sln	MGI:1913652	ENSMUSG00000042045	ENSMUST00000048485	Q9CQD6	SARCO_MOUSE	9	4397	42.23	1	2	1318	3079	31	0.136	3807.57	38.71	16.129	61.29	38.71	12.903	6.452	6.452	0	0	0	6.452	6.452	0	0	6.452	0	19.355	6.452	3.226	0	6.452	6.452	6.452	9.677	12.903	3.226	6.452	0	0	0	0	0	0	0
Smtnl1	MGI:1915928	ENSMUSG00000027077	ENSMUST00000028471	Q99LM3	SMTL1_MOUSE	2	11477	48.92	1	8	1761	9716	459	0.368	49525	22.222	4.793	43.355	56.645	34.423	13.29	21.133	10.022	1.089	6.1	15.033	1.961	7.407	0.871	1.743	8.715	5.447	1.525	2.832	7.19	3.486	3.704	9.586	6.318	5.011	0.871	1.089	0	1	0	0	0	0	0
Srl	MGI:2146620	ENSMUSG00000022519	ENSMUST00000133440	Q7TQ48	SRCA_MOUSE	16	61601	46.27	5	4	366	61235	472	0.424	54286.7	29.025	11.864	53.178	46.822	28.178	14.619	13.559	4.873	1.483	5.932	7.627	5.508	5.297	1.907	6.78	7.415	12.5	2.331	4.025	5.085	4.025	5.297	5.508	5.085	4.873	0.847	3.602	1	1	0	0	1	0	0
Ssbp2	MGI:1914220	ENSMUSG00000003992	ENSMUST00000004094	Q9CYZ8	SSBP2_MOUSE	13	243147	39.64	10	17	3957	239190	361	0.527	37845.5	16.343	9.418	62.604	37.396	14.404	7.756	6.648	5.54	0.831	3.324	3.324	2.77	14.958	1.939	1.662	1.939	5.817	6.925	6.648	16.066	3.324	3.878	9.972	3.047	3.324	1.385	3.324	0	1	1	1	0	0	0
Tdg	MGI:108247	ENSMUSG00000034674	ENSMUST00000151390	P56581	TDG_MOUSE	10	20972	45.33	11	10	3502	17470	421	0.98	46879.1	24.703	10.214	51.781	48.219	27.791	14.727	13.064	9.026	1.663	4.276	8.789	4.038	6.888	2.138	3.8	8.551	5.701	2.85	4.038	7.601	6.413	4.038	5.463	4.513	6.176	0.475	3.563	0	0	0	1	0	0	0
Tgfb3	MGI:98727	ENSMUSG00000021253	ENSMUST00000003687	P17125	TGFB3_MOUSE	12	22297	48.98	1	7	3383	18914	410	0.317	46884.7	25.854	11.463	50	50	29.024	16.829	12.195	3.902	3.415	4.146	8.049	3.171	5.61	4.146	4.634	5.854	11.22	1.951	4.878	5.854	3.659	6.829	6.585	5.854	6.098	0.976	3.171	1	0	0	0	1	0	0
Tlr3	MGI:2156367	ENSMUSG00000031639	ENSMUST00000034056	Q99MB1	TLR3_MOUSE	8	15416	39.44	9	7	4407	11009	905	0.179	103671	30.608	13.149	50.387	49.613	21.547	12.707	8.84	3.315	1.657	3.867	4.972	5.525	3.867	3.536	6.298	5.304	17.348	0.994	8.95	3.646	4.309	3.867	9.834	4.972	3.646	1.547	2.541	1	1	0	0	1	0	0
Tmbim1	MGI:1916910	ENSMUSG00000006301	ENSMUST00000016309	Q8BJZ3	LFG3_MOUSE	1	17376	51.34	8	12	2378	14998	309	0.595	34393.1	33.01	16.505	67.961	32.039	13.916	7.767	6.149	6.149	2.265	3.56	2.589	5.502	7.443	2.265	9.061	2.265	7.767	2.265	2.589	8.738	3.236	3.236	5.502	6.796	10.032	0.971	7.767	0	1	0	0	0	0	0
Tmsb4x	MGI:99510	ENSMUSG00000049775	ENSMUST00000112172	P20065	TYB4_MOUSE	X	2223	47.77	3	3	768	1455	50	1.35	5679.47	18	2	36	64	40	18	22	6	0	6	16	2	2	0	4	18	8	6	2	8	6	0	8	8	0	0	0	0	1	1	0	0	0	0
Tnni3	MGI:98783	ENSMUSG00000035458	ENSMUST00000098859	P48787	TNNI3_MOUSE	7	5925	53.69	8	8	912	5013	211	0.843	24258.8	27.488	5.213	43.602	56.398	41.232	23.697	17.536	9.953	0.948	6.635	10.9	1.422	5.213	1.422	3.791	10.9	9.479	2.844	1.896	3.318	4.739	11.374	4.739	3.791	4.265	0.474	1.896	0	1	1	0	0	0	0
Traf3ip2	MGI:2143599	ENSMUSG00000019842	ENSMUST00000019987	Q8N7N6	CIKS_MOUSE	10	42374	46.81	5	9	2867	39507	555	0.37	62439.9	25.225	9.91	54.054	45.946	25.766	13.694	12.072	6.126	1.081	4.324	7.748	3.063	5.045	3.063	3.784	3.423	10.09	2.162	3.423	13.694	5.946	7.207	7.568	3.243	5.225	0.901	2.883	0	0	0	0	0	0	1
Treml1	MGI:1918576	ENSMUSG00000023993	ENSMUST00000024792	Q8K558	TRML1_MOUSE	17	7261	50.59	5	6	1235	6026	317	0.11	33522.3	30.915	6.625	59.937	40.063	20.82	9.779	11.041	6.625	2.208	5.363	5.678	1.893	9.148	2.208	2.839	2.839	11.987	1.577	1.262	11.672	4.101	4.732	10.095	3.785	9.464	0.631	1.893	0	1	0	0	1	0	0
Twist1	MGI:98872	ENSMUSG00000035799	ENSMUST00000049089	P26687	TWST1_MOUSE	12	2159	58.68	1	2	1628	531	206	0.298	21198.3	21.359	5.825	51.942	48.058	23.301	13.592	9.709	9.709	0.485	4.369	5.34	1.456	17.476	0.971	2.427	4.854	5.825	2.913	1.456	4.854	5.825	7.767	15.049	2.427	3.398	0.971	2.427	0	0	0	1	0	0	0
Uhmk1	MGI:1341908	ENSMUSG00000026667	ENSMUST00000027979	P97343	UHMK1_MOUSE	1	21978	41.95	3	8	7864	14114	419	0.668	46489.2	31.742	12.649	58.95	41.05	23.628	11.933	11.695	9.308	2.625	5.012	6.683	4.535	7.16	2.864	3.819	4.296	11.933	2.148	2.864	5.489	4.057	4.773	7.399	3.103	6.683	1.432	3.819	0	0	0	0	0	0	1
Uts2r	MGI:2183450	ENSMUSG00000039321	ENSMUST00000039044	Q8VIH9	UR2R_MOUSE	11	1703	57.78	1	1	1703	0	385	0.541	42522.9	35.844	12.208	63.117	36.883	13.506	9.87	3.636	7.532	1.818	2.078	1.558	4.156	7.013	1.558	3.636	1.558	16.883	2.597	2.857	5.195	3.377	6.753	10.13	7.013	7.792	2.078	4.416	1	0	0	0	0	0	0
Vash1	MGI:2442543	ENSMUSG00000021256	ENSMUST00000021681	Q8C1W1	VASH1_MOUSE	12	13392	53.5	1	7	2599	10793	375	0.901	41874.7	25.333	9.867	51.467	48.533	31.467	18.667	12.8	8.267	0.8	4.267	8.533	3.2	7.733	2.933	4	7.2	7.467	2.4	1.867	8.267	2.667	8.533	6.933	5.6	5.6	1.067	2.667	0	0	0	0	0	0	0
Vash2	MGI:2444826	ENSMUSG00000037568	ENSMUST00000166139	Q8C5G2	VASH2_MOUSE	1	31651	50.47	3	8	3897	27754	355	1.71	40498.8	25.07	12.676	51.549	48.451	28.732	19.718	9.014	5.634	0.845	3.662	5.352	3.662	6.761	3.944	5.352	7.606	8.732	3.662	2.817	6.479	3.099	8.169	8.169	5.634	5.352	1.127	3.944	0	1	0	0	0	0	0
Vav3	MGI:1888518	ENSMUSG00000033721	ENSMUST00000046864	Q9R0C8	VAV3_MOUSE	3	345046	40.4	6	27	5019	340027	847	0.266	97967.9	25.738	12.161	50.177	49.823	30.46	16.293	14.168	4.959	2.479	6.021	8.146	4.486	5.549	2.597	5.077	7.556	10.153	2.243	4.841	4.604	4.723	6.139	4.841	4.959	5.549	1.181	3.896	0	1	0	0	0	0	0
Vip	MGI:98933	ENSMUSG00000019772	ENSMUST00000019906	P32648	VIP_MOUSE	10	8400	37.62	2	7	1530	6870	170	1.01	19048.5	28.235	10.588	50.588	49.412	27.647	14.118	13.529	7.059	0	8.235	5.294	5.294	5.294	1.176	4.706	6.471	11.176	1.765	3.529	5.882	3.529	6.471	12.353	2.353	5.294	0.588	3.529	1	1	0	0	1	0	0
Vkorc1	MGI:106442	ENSMUSG00000096145	ENSMUST00000033074	Q9CRC0	VKOR1_MOUSE	7	2555	49.82	3	3	748	1807	161	0.486	17768.1	39.13	13.665	65.839	34.161	16.149	11.801	4.348	8.696	4.348	2.484	1.863	4.969	8.075	2.484	4.348	3.106	17.391	1.863	2.484	1.242	1.863	6.211	9.317	4.348	8.696	2.484	3.727	0	0	0	0	0	1	0
Vldlr	MGI:98935	ENSMUSG00000024924	ENSMUST00000167487	P98156	VLDLR_MOUSE	19	37748	43.62	8	19	7971	29777	873	1.06	96372.7	23.597	8.591	51.088	48.912	27.377	11.34	16.037	5.956	7.675	9.737	6.3	2.291	7.446	1.718	5.498	5.269	6.758	1.375	5.269	4.124	3.551	4.353	7.904	4.811	5.384	2.405	2.176	1	0	0	0	1	0	0
Vwf	MGI:98941	ENSMUSG00000001930	ENSMUST00000112254	Q8CIZ8	VWF_MOUSE	6	139906	48.13	11	52	8834	131072	2813	0.823	309269	24.92	9.598	54.995	45.005	23.427	11.411	12.016	5.83	8.283	5.546	6.47	3.164	6.897	2.808	3.484	3.59	7.999	1.706	3.413	6.399	4.977	5.012	7.608	5.581	7.608	0.853	2.773	1	0	0	0	1	0	0
Wnk3	MGI:2652875	ENSMUSG00000041245	ENSMUST00000096285	Q80XP9	WNK3_MOUSE	X	122075	37.63	6	22	8551	113524	1757	0.638	193991	24.132	7.968	45.475	54.525	25.896	13.034	12.863	6.716	1.537	4.667	8.196	3.415	4.952	1.821	4.098	6.716	6.431	2.049	3.813	6.659	6.545	4.496	11.497	6.773	6.887	0.683	2.049	0	1	0	0	0	0	1
Zeb1	MGI:1344313	ENSMUSG00000024238	ENSMUST00000025081	Q64318	ZEB1_MOUSE	18	183608	40.54	12	8	5801	177807	1117	1.18	122465	22.023	6.446	43.509	56.491	29.722	12.802	16.92	6.446	3.044	5.64	11.28	1.343	5.551	2.596	3.402	6.446	6.356	1.074	4.745	7.968	6.446	3.76	10.743	4.834	5.819	0.179	2.328	0	1	0	1	0	0	0
Zfp385a	MGI:1352495	ENSMUSG00000000552	ENSMUST00000168828	Q8VD12	Z385A_MOUSE	15	26199	50.68	3	8	2298	23901	386	1.68	40446.7	28.756	6.218	59.067	40.933	22.021	15.026	6.995	9.845	1.554	1.554	5.44	1.813	9.845	3.109	3.627	6.218	10.363	1.554	2.591	14.249	3.627	5.699	8.808	3.886	4.922	0	1.295	0	1	0	1	0	0	0
Actn4	MGI:1890773	ENSMUSG00000054808	ENSMUST00000068045	P57780	ACTN4_MOUSE	7	69093	49.34	11	21	3877	65216	912	1.04	104977	27.961	11.075	47.259	52.741	31.689	15.241	16.447	8.333	0.877	7.018	9.43	3.289	4.715	3.289	6.579	6.14	9.101	2.741	5.154	3.18	6.25	5.811	5.044	4.605	3.947	1.754	2.741	0	1	1	0	0	0	0
Aggf1	MGI:1913799	ENSMUSG00000021681	ENSMUST00000022189	Q7TN31	AGGF1_MOUSE	13	24670	43.49	2	14	3249	21421	711	0.602	79445.3	21.8	8.72	42.475	57.525	34.037	15.893	18.143	6.188	1.688	7.173	10.97	1.688	6.61	2.672	3.376	7.032	6.47	0.844	2.532	5.485	5.063	6.188	10.408	5.485	5.767	0.703	3.657	0	1	1	0	0	0	0
Alpl	MGI:87983	ENSMUSG00000028766	ENSMUST00000030551	P09242	PPBT_MOUSE	4	54652	51.22	8	12	2522	52130	524	1.1	57514.2	29.389	11.832	54.008	45.992	25	14.122	10.878	9.351	1.145	5.534	5.344	2.863	8.397	4.198	3.626	5.534	9.351	3.053	5.153	4.389	3.053	4.389	5.725	7.061	7.061	1.145	3.626	1	1	0	0	1	0	0
Amot	MGI:108440	ENSMUSG00000041688	ENSMUST00000112835	Q8VHG2	AMOT_MOUSE	X	58757	41.52	6	12	6519	52238	1126	0.564	120915	29.574	5.95	48.757	51.243	23.446	13.055	10.391	14.21	0.533	2.931	7.46	0.977	4.352	2.842	2.753	4.44	7.638	2.575	3.375	8.615	7.726	5.773	9.947	6.75	4.973	0.178	1.954	0	1	0	0	0	0	0
Angptl6	MGI:1917976	ENSMUSG00000038742	ENSMUST00000043726	Q8R0Z6	ANGL6_MOUSE	9	5920	53.6	1	6	1582	4338	457	1.48	51095.4	30.197	11.597	53.611	46.389	27.133	16.63	10.503	10.941	1.532	4.376	6.127	1.313	9.628	4.376	0.438	1.313	14.004	0.875	1.751	4.158	7.002	10.941	6.565	3.939	4.814	2.845	3.063	1	0	0	0	1	0	0
Ankrd17	MGI:1932101	ENSMUSG00000055204	ENSMUST00000014421	Q99NH0	ANR17_MOUSE	5	139412	37.59	14	34	10458	128954	2603	1.96	274213	29.235	5.801	51.21	48.79	21.859	11.602	10.257	10.757	1.306	3.765	6.493	1.537	7.53	2.728	3.573	4.917	8.682	2.151	4.687	7.914	4.879	3.957	10.334	7.03	6.224	0.384	1.153	0	1	1	0	0	0	0
Anxa7	MGI:88031	ENSMUSG00000021814	ENSMUST00000065504	Q07076	ANXA7_MOUSE	14	24874	42.82	11	13	2851	22023	463	0.265	49925.3	22.678	10.367	59.827	40.173	18.143	9.071	9.071	8.423	1.08	4.536	4.536	3.888	12.527	0.432	3.888	3.24	6.911	4.104	2.16	9.503	7.127	5.4	7.775	4.968	3.456	0.216	5.832	0	0	1	0	0	0	0
Ap1m1	MGI:102776	ENSMUSG00000003033	ENSMUST00000003117	P35585	AP1M1_MOUSE	8	17368	51.96	8	12	2084	15284	423	0.538	48542.8	28.132	12.766	52.482	47.518	28.132	15.13	13.002	3.783	0.709	4.019	8.983	4.965	5.674	2.364	6.619	7.565	8.274	2.837	4.492	4.728	2.6	5.201	8.274	4.019	9.456	1.418	4.019	0	1	1	0	0	0	0
Apex1	MGI:88042	ENSMUSG00000035960	ENSMUST00000049411	P28352	APEX1_MOUSE	14	2172	49.45	4	5	1239	933	317	1.45	35490.4	27.129	10.726	52.997	47.003	30.284	16.404	13.88	8.517	2.208	5.363	8.517	2.839	7.571	1.893	2.524	9.464	11.356	0.946	3.155	6.309	3.155	5.047	6.625	3.785	4.732	2.208	3.785	0	1	1	1	0	0	0
Arap3	MGI:2147274	ENSMUSG00000024451	ENSMUST00000237272	Q8R5G7	ARAP3_MOUSE	18	26342	49.66	9	33	5359	20983	1538	0.384	169741	28.088	9.038	54.356	45.644	24.772	13.199	11.573	7.542	2.211	4.876	6.697	3.576	7.217	2.341	3.121	3.511	12.354	1.625	2.081	8.518	4.941	7.347	8.778	5.072	5.072	1.625	1.495	0	1	0	0	0	0	0
Asb4	MGI:1929751	ENSMUSG00000042607	ENSMUST00000043294	Q9WV71	ASB4_MOUSE	6	49637	41.68	2	6	3286	46351	426	1.41	48097.9	34.038	12.911	56.808	43.192	26.526	15.962	10.563	10.094	4.225	4.695	5.869	2.582	3.756	5.399	6.103	6.573	12.207	2.817	5.634	4.46	2.347	3.991	4.46	4.225	5.634	1.643	3.286	0	0	0	0	0	0	0
Atf2	MGI:109349	ENSMUSG00000027104	ENSMUST00000112016	P16951	ATF2_MOUSE	2	76131	36.1	19	12	3943	72188	487	0.194	52297.8	26.899	5.339	46.201	53.799	23.203	12.936	10.267	8.419	1.027	4.312	5.955	1.848	3.491	3.08	3.08	5.339	7.598	1.848	3.285	10.678	6.776	4.517	12.115	8.419	7.803	0.205	0.205	0	1	1	1	0	0	0
B9d1	MGI:1351471	ENSMUSG00000001039	ENSMUST00000102657	Q9R1S0	B9D1_MOUSE	11	7788	48.78	6	7	817	6971	204	1.22	22591.7	25.49	12.745	58.333	41.667	19.118	9.804	9.314	4.902	0.98	5.392	3.922	5.392	9.314	0.98	2.941	4.412	6.373	2.451	2.451	8.333	6.373	4.412	6.863	6.863	11.275	1.961	4.412	0	0	0	0	0	0	0
Bcar1	MGI:108091	ENSMUSG00000031955	ENSMUST00000166232	Q61140	BCAR1_MOUSE	8	33336	52.83	3	7	3142	30194	874	0.564	94284.9	27.803	8.924	55.721	44.279	22.883	11.327	11.556	8.238	0.458	6.522	5.034	2.288	7.666	2.632	1.716	3.89	9.497	1.03	1.831	12.471	6.522	4.805	7.666	5.378	8.352	0.686	3.318	0	1	1	0	0	0	0
Bcas3	MGI:2385848	ENSMUSG00000059439	ENSMUST00000108061	Q8CCN5	BCAS3_MOUSE	11	472892	43.2	16	28	3810	469082	928	0.611	101021	25.108	9.698	52.371	47.629	21.228	11.53	9.698	5.065	2.586	4.31	5.388	3.448	7.759	3.017	4.095	3.341	8.405	2.371	3.233	7.866	4.418	5.172	11.207	7.543	7.543	1.185	2.047	0	1	1	1	0	0	0
Bmp10	MGI:1338820	ENSMUSG00000030046	ENSMUST00000032125	Q9R229	BMP10_MOUSE	6	8684	45	1	2	4490	4194	421	0.445	47888	26.128	10.926	49.644	50.356	28.504	12.114	16.39	5.226	1.9	7.838	8.551	4.276	4.751	2.375	5.701	5.226	9.739	3.325	4.276	4.988	4.276	4.513	8.076	5.226	5.463	0.95	3.325	1	0	0	0	1	0	0
Bmpr2	MGI:1095407	ENSMUSG00000067336	ENSMUST00000087435	O35607	BMPR2_MOUSE	1	115615	38.17	3	13	12899	102716	1038	0.397	115020	25.626	8.478	48.17	51.83	24.663	12.717	11.946	6.358	2.216	5.01	6.936	2.023	5.78	2.697	4.432	4.335	8.767	2.601	6.455	6.166	4.143	5.684	9.249	7.322	6.069	1.06	2.697	1	1	0	0	1	0	1
C1galt1c1	MGI:1913493	ENSMUSG00000048970	ENSMUST00000058265	Q9JMG2	C1GLC_MOUSE	X	4303	40.41	1	2	1449	2854	316	1.68	36067.5	26.899	14.557	54.114	45.886	26.266	14.241	12.025	6.013	2.215	5.696	6.329	5.696	5.696	3.481	4.43	7.595	8.544	5.063	5.38	3.165	3.165	3.165	7.595	3.481	7.911	1.582	3.797	0	0	0	0	0	0	0
Capn2	MGI:88264	ENSMUSG00000026509	ENSMUST00000068505	O08529	CAN2_MOUSE	1	50349	49.87	5	21	3225	47124	700	1.06	79872.2	26.857	12.143	52.143	47.857	29.571	13	16.571	6.571	2.143	6.714	9.857	5.286	7.429	1.429	6.429	5.857	9.571	1.429	3.714	3.571	3.857	5.714	5.429	5.286	4.286	2.286	3.143	0	0	1	0	0	0	0
Ccnf	MGI:102551	ENSMUSG00000072082	ENSMUST00000115390	P51944	CCNF_MOUSE	17	29287	48.5	10	17	4133	25154	777	0.495	86622.9	28.571	10.296	51.609	48.391	26.512	14.801	11.712	6.821	4.247	4.633	7.079	2.831	5.405	3.218	3.732	5.405	11.712	1.287	2.059	5.019	4.118	6.178	11.326	4.376	6.306	1.673	2.574	0	1	0	0	0	0	0
Cd2bp2	MGI:1917483	ENSMUSG00000042502	ENSMUST00000166791	Q9CWK3	CD2B2_MOUSE	7	4391	53.36	9	7	3284	1107	342	0.621	37694.4	22.222	8.187	50	50	31.579	11.988	19.591	6.725	0.585	8.772	10.819	2.924	11.111	1.17	2.047	4.678	8.772	2.632	2.632	6.433	4.678	6.14	6.725	4.386	4.678	1.462	2.632	0	1	1	0	0	0	0
Cdh2	MGI:88355	ENSMUSG00000024304	ENSMUST00000025166	P15116	CADH2_MOUSE	18	220370	40.41	3	16	4843	215527	906	1.2	99796.4	30.022	7.837	53.642	46.358	23.731	9.823	13.907	7.285	0.883	8.168	5.74	2.87	6.291	1.214	7.616	3.974	8.278	1.656	6.512	8.168	4.525	4.636	5.188	6.402	6.843	0.883	2.87	1	1	0	0	1	0	0
Cdkn1c	MGI:104564	ENSMUSG00000037664	ENSMUST00000037287	P49919	CDN1C_MOUSE	7	2712	63.24	5	4	1901	811	348	0.605	37371.7	24.713	3.448	51.437	48.563	29.023	8.908	20.115	10.345	0.862	6.034	14.08	2.011	7.759	0.287	1.437	1.724	5.172	1.437	3.161	13.506	6.322	6.897	6.034	4.023	7.759	0.575	0.575	0	0	0	0	0	0	0
Cfc1	MGI:109448	ENSMUSG00000026124	ENSMUST00000027298	P97766	CFC1_MOUSE	1	8666	47.95	1	6	1040	7626	202	0.498	21792	28.218	9.901	57.426	42.574	19.802	12.871	6.931	5.941	6.931	3.96	2.97	2.97	9.901	3.465	3.465	1.98	13.861	0.99	2.475	4.95	3.465	7.426	11.881	4.95	4.95	0.99	2.475	1	0	0	0	1	0	0
Col5a1	MGI:88457	ENSMUSG00000026837	ENSMUST00000028280	O88207	CO5A1_MOUSE	2	153090	51.15	3	66	8406	144684	1838	0.717	183677	15.996	5.604	63.983	36.017	21.872	9.684	12.187	4.733	0.653	5.767	6.42	2.339	23.232	0.762	2.775	5.223	5.55	1.36	1.85	17.9	4.189	3.7	4.298	3.808	2.938	0.381	2.122	0	0	0	0	1	0	0
Col5a2	MGI:88458	ENSMUSG00000026042	ENSMUST00000086430	Q3U962	CO5A2_MOUSE	1	128962	36.19	4	54	6625	122337	1497	0.701	145018	15.965	3.674	65.999	34.001	19.639	10.154	9.486	5.478	1.202	4.342	5.144	1.269	26.854	1.136	2.672	4.008	4.208	1.804	2.605	17.635	3.941	5.01	4.008	3.808	3.607	0.401	0.868	1	0	0	0	1	0	0
Commd1	MGI:109474	ENSMUSG00000051355	ENSMUST00000159081	Q8K4M5	COMD1_MOUSE	11	86247	42.76	6	3	4508	81739	188	0.522	20996	28.191	10.106	48.936	51.064	28.723	15.957	12.766	6.915	0.532	3.191	9.574	4.787	7.979	3.191	5.319	8.511	11.702	2.66	2.66	2.66	6.383	4.255	10.638	2.66	4.255	1.596	0.532	0	0	0	1	0	0	0
Crk	MGI:88508	ENSMUSG00000017776	ENSMUST00000108425	Q64010	CRK_MOUSE	11	27650	43.52	5	3	4290	23360	304	0.651	33814.7	25	10.526	52.961	47.039	25.658	12.5	13.158	5.592	0.329	5.263	7.895	3.289	8.553	1.974	4.276	3.618	7.895	0.658	4.605	9.868	5.263	6.908	8.882	2.632	7.237	1.645	3.618	0	1	1	0	0	0	0
Ddx3x	MGI:103064	ENSMUSG00000000787	ENSMUST00000000804	Q62167	DDX3X_MOUSE	X	13083	39.75	5	17	4692	8391	662	1.03	73101.4	22.356	11.48	50.755	49.245	28.701	15.257	13.444	5.74	1.057	7.1	6.344	4.834	12.236	2.115	4.834	4.834	7.1	2.115	3.625	3.625	3.021	8.308	10.272	3.625	4.683	1.057	3.474	0	1	1	1	0	0	0
E2f3	MGI:1096340	ENSMUSG00000016477	ENSMUST00000102948	O35261	E2F3_MOUSE	13	79489	45.73	4	7	5097	74392	457	1.03	48757.2	29.54	5.033	52.079	47.921	22.757	10.941	11.816	8.096	1.532	5.033	6.783	1.094	8.096	1.313	3.939	6.346	13.129	1.313	3.501	7.877	5.689	3.282	9.409	6.565	4.376	0.219	2.407	0	0	0	1	0	0	0
Elavl1	MGI:1100851	ENSMUSG00000040028	ENSMUST00000098950	P70372	ELAV1_MOUSE	8	40032	43.36	4	6	5743	34289	326	0.551	36169	26.074	11.656	51.84	48.16	23.926	14.11	9.816	7.055	0.92	4.908	4.908	5.521	8.589	2.454	6.135	5.521	6.442	3.374	6.748	3.681	3.681	6.135	8.896	4.908	6.442	0.613	3.067	0	1	1	0	0	0	0
Eng	MGI:95392	ENSMUSG00000026814	ENSMUST00000009705	Q63961	EGLN_MOUSE	2	36075	50.15	6	15	3422	32653	653	1.39	70020.7	32.466	8.116	56.662	43.338	16.845	8.729	8.116	6.585	2.45	3.828	4.288	3.522	6.279	2.144	4.747	3.522	11.792	2.144	2.297	7.351	5.207	3.063	11.026	7.963	9.342	0.766	1.685	1	1	0	0	1	0	0
Ep300	MGI:1276116	ENSMUSG00000055024	ENSMUST00000068387	B2RWS6	EP300_MOUSE	15	66727	40.64	10	31	9566	57161	2412	0.246	263305	21.144	7.007	51.327	48.673	18.988	11.609	7.38	6.302	2.114	3.234	4.146	1.741	7.463	2.902	3.109	4.561	7.421	4.726	5.1	11.774	11.111	4.146	8.375	5.1	4.312	0.498	1.866	0	1	1	1	0	0	1
Epha3	MGI:99612	ENSMUSG00000052504	ENSMUST00000064405	P29319	EPHA3_MOUSE	16	320642	36.09	6	17	5663	314979	983	1.37	109955	26.551	10.58	52.085	47.915	24.72	13.327	11.394	5.697	3.154	5.392	6.002	3.357	6.104	2.136	6.205	6.002	7.121	2.442	4.883	5.392	3.357	5.188	8.342	6.612	7.528	1.424	3.662	1	1	0	0	1	0	1
Esx1	MGI:1096388	ENSMUSG00000023443	ENSMUST00000074698	Q9Z2U3	Q9Z2U3_MOUSE	X	6687	49.71	3	5	1600	5087	387	1.03	44170.8	19.897	13.437	59.69	40.31	20.672	9.302	11.37	7.494	0.517	2.067	9.302	8.01	4.134	1.034	1.55	1.292	6.46	2.842	6.202	19.897	6.977	6.977	5.426	1.034	4.393	1.292	3.101	0	0	0	0	0	0	0
Fbxl12	MGI:1354738	ENSMUSG00000066892	ENSMUST00000155280	Q9EPX5	FXL12_MOUSE	9	26650	46.01	10	2	356	26294	326	0.813	37231.1	33.742	9.202	59.202	40.798	23.926	14.417	9.509	4.294	3.374	4.601	4.908	2.147	5.521	2.454	4.294	3.067	18.098	3.988	0.307	5.828	3.988	8.896	7.055	5.521	7.055	2.454	2.147	0	0	0	0	0	0	0
Fgf15	MGI:1096383	ENSMUSG00000031073	ENSMUST00000033389	O35622	FGF15_MOUSE	7	4423	50.21	5	3	1810	2613	218	0.516	25235.8	26.606	13.303	51.835	48.165	27.982	15.138	12.844	5.963	2.294	6.881	5.963	5.505	4.587	2.294	4.587	5.046	10.092	3.211	2.752	4.128	5.505	7.798	9.633	2.294	5.963	1.376	4.128	0	0	0	0	1	0	0
Fgfrl1	MGI:2150920	ENSMUSG00000008090	ENSMUST00000112560	Q91V87	FGRL1_MOUSE	5	14543	55.7	5	6	2318	12225	529	0.072	57013.4	26.465	8.129	55.198	44.802	22.495	14.934	7.561	6.616	2.457	4.348	3.214	1.701	9.641	2.647	3.592	5.671	8.507	2.079	2.457	9.074	3.592	6.616	8.885	7.372	7.75	1.89	1.89	1	0	0	0	1	0	0
Fgg	MGI:95526	ENSMUSG00000033860	ENSMUST00000048486	Q8VCM7	FIBG_MOUSE	3	7326	42.79	2	10	1695	5631	436	1.01	49391.4	21.56	13.991	50.229	49.771	25.229	12.615	12.615	5.275	2.752	7.339	5.275	4.817	8.486	2.294	5.963	7.11	7.569	2.294	4.817	3.44	5.734	3.211	7.11	6.881	2.752	2.523	4.358	1	1	0	0	1	0	0
Foxf1	MGI:1347470	ENSMUSG00000042812	ENSMUST00000181504	Q61080	FOXF1_MOUSE	8	3759	54.54	1	2	2415	1344	378	0.946	39958	22.751	13.228	59.524	40.476	17.725	12.434	5.291	9.788	1.852	2.116	3.175	3.704	12.963	4.497	2.646	3.968	6.878	3.704	4.233	9.524	4.762	3.968	11.111	2.646	3.439	0.794	4.233	0	0	0	1	0	0	0
Galnt1	MGI:894693	ENSMUSG00000000420	ENSMUST00000000430	O08912	GALT1_MOUSE	18	81475	40.82	8	13	3977	77498	559	1.61	64255	26.297	11.807	53.131	46.869	27.907	15.385	12.522	3.757	2.862	5.725	6.798	4.293	6.619	2.504	5.725	6.082	9.123	3.22	4.83	4.83	3.578	6.798	5.367	5.188	7.692	1.968	3.041	1	0	0	0	0	0	1
Gatad2a	MGI:2384585	ENSMUSG00000036180	ENSMUST00000177851	Q8CHY6	P66A_MOUSE	8	89309	47.39	6	12	5007	84302	629	0.398	67334	29.253	3.498	49.444	50.556	22.576	13.99	8.585	10.016	0.954	2.226	6.359	1.113	6.2	1.272	3.339	6.359	9.221	2.703	2.862	8.108	6.677	6.359	10.97	7.472	6.677	0.636	0.477	0	1	0	1	0	0	0
Ggcx	MGI:1927655	ENSMUSG00000053460	ENSMUST00000065906	Q9QYC7	VKGC_MOUSE	6	16405	47.64	5	15	2929	13476	757	1.13	87194.7	29.326	15.192	56.935	43.065	22.457	12.814	9.643	4.888	1.321	4.359	5.284	5.68	5.416	2.774	2.378	4.359	15.192	2.51	3.567	5.945	4.756	5.68	7.926	4.359	6.869	2.378	4.359	0	0	1	0	0	0	0
Has2	MGI:107821	ENSMUSG00000022367	ENSMUST00000050544	P70312	HYAS2_MOUSE	15	28913	40.66	1	4	4237	24676	552	0.418	63510.3	30.072	15.942	59.42	40.58	20.29	12.138	8.152	4.529	2.536	3.804	4.348	5.797	6.703	1.993	6.884	5.978	10.688	3.986	3.442	2.174	3.804	4.167	7.609	5.435	7.971	2.536	5.616	0	0	0	0	0	0	1
Hdac7	MGI:1891835	ENSMUSG00000022475	ENSMUST00000116408	Q8C2B3	HDAC7_MOUSE	15	51839	52.98	13	24	4226	47613	938	0.785	101287	28.252	8.316	54.584	45.416	24.094	13.966	10.128	8.209	1.599	4.051	6.077	2.132	8.209	4.051	2.132	3.412	11.94	1.599	2.559	10.661	5.437	6.503	9.382	3.945	5.97	1.066	1.066	0	1	0	1	0	0	0
Hgf	MGI:96079	ENSMUSG00000028864	ENSMUST00000199581	Q08048	HGF_MOUSE	5	66658	35.3	6	19	3468	63190	728	0.519	82944.6	20.604	13.187	52.473	47.527	27.473	16.346	11.126	3.434	5.495	5.495	5.632	2.473	8.242	3.434	5.632	7.418	7.005	1.923	5.357	6.456	3.022	5.495	5.632	6.044	4.533	2.61	4.67	1	0	0	0	1	0	0
Hs6st1	MGI:1354958	ENSMUSG00000045216	ENSMUST00000088174	Q9QYK5	H6ST1_MOUSE	1	38047	51.85	2	2	3719	34328	411	0.563	48302.2	22.141	13.382	51.825	48.175	30.9	17.762	13.139	4.136	2.92	5.839	7.299	4.866	6.569	2.19	2.433	4.38	10.706	2.676	2.92	6.326	4.136	11.192	4.623	5.596	4.866	1.703	4.623	1	0	0	0	0	0	1
Hspb7	MGI:1352494	ENSMUSG00000006221	ENSMUST00000102486	P35385	HSPB7_MOUSE	4	4533	57.8	1	3	2769	1764	169	0.167	18634.7	22.485	11.243	44.379	55.621	27.811	14.793	13.018	8.876	0.592	6.509	6.509	6.509	4.142	4.142	4.142	2.959	5.325	3.55	2.367	6.509	2.959	7.692	14.793	7.692	4.142	0	0.592	0	0	0	0	0	0	0
Ihh	MGI:96533	ENSMUSG00000006538	ENSMUST00000164097	P97812	IHH_MOUSE	1	6358	59.37	2	3	2468	3890	411	1.29	45484.9	31.387	12.652	57.908	42.092	25.547	15.328	10.219	10.219	1.46	4.38	5.839	4.136	7.786	3.893	1.946	3.163	11.436	1.46	2.433	7.056	2.676	8.273	6.813	4.623	7.786	1.946	2.676	1	0	0	0	1	0	0
Il11ra1	MGI:107426	ENSMUSG00000073889	ENSMUST00000108041	Q64385	I11RA_MOUSE	4	69486	50.01	10	14	1953	67533	432	0.73	46654.9	28.241	9.028	59.722	40.278	19.444	10.185	9.259	7.639	2.546	4.63	4.63	2.083	9.028	1.852	1.852	1.62	10.88	0.926	1.157	11.806	5.556	6.713	9.491	4.63	7.87	3.009	2.083	1	0	0	0	1	0	0
Il15	MGI:103014	ENSMUSG00000031712	ENSMUST00000034148	P48346	IL15_MOUSE	8	71591	39.37	10	8	1908	69683	162	1.98	18593.5	29.63	12.963	51.235	48.765	22.222	10.494	11.728	3.086	4.321	3.086	8.642	5.556	2.469	3.086	8.025	4.938	12.346	3.086	6.79	1.852	2.469	2.469	9.259	8.025	6.173	0.617	3.704	1	0	0	0	1	0	0
Itga3	MGI:96602	ENSMUSG00000001507	ENSMUST00000120375	Q62470	ITA3_MOUSE	11	32328	50.82	6	26	4697	27631	1053	0.317	116745	30.389	10.351	56.03	43.97	22.032	11.586	10.446	7.312	1.994	5.603	4.843	3.229	7.787	2.184	3.514	3.324	12.726	2.184	4.463	5.508	5.033	6.078	6.743	5.698	6.838	1.519	3.419	1	0	0	0	1	0	0
Kat2a	MGI:1343101	ENSMUSG00000020918	ENSMUST00000006973	Q9JHD2	KAT2A_MOUSE	11	7720	55.25	4	18	3043	4677	830	1.02	93393.9	26.867	10.602	54.217	45.783	26.506	15.783	10.723	6.988	2.048	3.253	7.47	4.096	5.783	2.169	4.337	7.47	9.759	2.53	3.133	8.554	3.855	6.145	6.867	5.422	5.783	0.843	3.494	0	0	1	1	0	0	1
Kat6a	MGI:2442415	ENSMUSG00000031540	ENSMUST00000238975	Q8BZ21	KAT6A_MOUSE	8	83725	41.5	4	18	9191	74534	2003	0.571	224919	19.621	7.389	44.483	55.517	29.256	14.279	14.978	4.843	2.596	5.042	9.935	2.097	5.142	2.197	3.445	6.79	7.139	3.145	4.094	8.787	7.039	5.292	10.334	4.793	4.194	0.649	2.446	0	1	1	1	0	0	1
Kctd10	MGI:2141207	ENSMUSG00000001098	ENSMUST00000102581	Q922M3	BACD3_MOUSE	5	16942	54.26	7	7	3103	13839	315	0.647	35701.5	27.302	9.841	49.206	50.794	30.476	15.556	14.921	6.984	2.222	5.397	9.524	2.857	6.349	1.905	5.397	6.667	9.524	2.222	4.127	3.175	3.175	6.984	6.984	6.032	5.397	0.635	4.444	0	1	1	0	0	0	0
Klf5	MGI:1338056	ENSMUSG00000005148	ENSMUST00000005279	Q9Z0Z7	KLF5_MOUSE	14	16346	44.32	2	4	3352	12994	446	0.987	49753.6	22.87	11.659	51.794	48.206	22.197	14.126	8.072	7.175	2.018	4.036	4.036	3.587	3.139	4.709	3.139	4.26	8.296	2.915	3.812	13.901	6.278	5.157	8.072	7.848	4.26	0.448	2.915	0	0	0	1	0	0	0
Klf6	MGI:1346318	ENSMUSG00000000078	ENSMUST00000000080	O08584	KLF6_MOUSE	13	8913	43.44	3	4	4225	4688	283	1.06	31877.3	17.668	12.367	42.403	57.597	30.389	16.608	13.781	2.827	3.887	4.947	8.834	3.887	6.007	4.24	2.827	6.007	8.127	1.06	3.18	5.654	2.827	6.36	16.254	4.947	3.887	1.767	2.473	0	0	0	1	0	0	0
Lefty2	MGI:2443573	ENSMUSG00000066652	ENSMUST00000085797	P57785	LFTY2_MOUSE	1	5996	48.57	2	4	2473	3523	368	1.27	41175.2	29.348	8.967	55.163	44.837	22.826	12.228	10.598	6.793	2.446	3.533	7.065	2.989	7.065	2.174	2.446	2.174	12.772	2.717	1.902	6.793	7.065	7.88	7.88	5.163	7.337	2.717	1.087	1	0	0	0	1	0	0
Lfng	MGI:1095413	ENSMUSG00000029570	ENSMUST00000031555	O09010	LFNG_MOUSE	5	8226	58.05	3	8	2305	5921	378	0.633	41952.2	30.159	12.169	56.614	43.386	26.455	16.402	10.053	8.995	2.381	5.026	5.026	4.497	7.143	4.233	3.704	3.175	11.111	1.852	1.852	7.143	2.116	8.995	7.672	5.291	6.349	1.323	2.116	1	0	0	0	0	0	1
Llgl1	MGI:102682	ENSMUSG00000020536	ENSMUST00000052346	Q80Y17	L2GL1_MOUSE	11	14464	56.03	3	22	4303	10161	1036	0.515	112618	30.598	10.618	55.695	44.305	22.973	12.259	10.714	9.556	2.124	5.212	5.502	4.151	7.143	3.282	3.378	3.378	10.425	1.448	1.834	7.046	4.537	5.598	8.977	5.985	7.239	1.448	1.737	0	1	0	0	0	0	0
Lmx1b	MGI:1100513	ENSMUSG00000038765	ENSMUST00000041730	O88609	LMX1B_MOUSE	2	79644	53.34	4	8	4887	74757	395	1.2	44101.9	21.266	7.848	49.114	50.886	27.342	14.177	13.165	6.076	5.316	6.582	6.582	3.544	6.835	1.519	2.278	5.823	8.101	3.544	1.266	5.823	8.608	6.835	9.873	3.797	4.81	0.506	2.278	0	0	0	1	0	0	0
Lrp1	MGI:96828	ENSMUSG00000040249	ENSMUST00000049149	Q91ZX7	LRP1_MOUSE	10	82988	53.4	10	89	14888	68100	4545	0.927	504742	21.76	10.583	51.969	48.031	26.513	12.673	13.839	5.369	7.305	8.603	5.237	2.948	8.339	2.816	4.29	3.806	6.733	1.694	5.501	5.105	3.476	6.051	6.733	5.809	5.369	1.936	2.882	1	1	1	0	1	0	0
Lrrc6	MGI:1859553	ENSMUSG00000022375	ENSMUST00000023006	O88978	TILB_MOUSE	15	121053	40.42	1	12	2084	118969	473	1.03	55049.1	23.89	8.245	40.803	59.197	35.941	17.759	18.182	3.383	1.691	6.554	11.628	2.326	3.171	2.748	5.497	8.879	9.937	1.691	4.651	4.863	5.92	6.131	6.342	6.342	5.074	1.057	2.114	0	0	0	0	0	0	0
Lsr	MGI:1927471	ENSMUSG00000001247	ENSMUST00000001279	Q99KG5	LSR_MOUSE	7	15695	50.38	5	10	2167	13528	594	0.528	66108	24.411	10.269	54.209	45.791	26.599	13.805	12.795	8.418	3.535	6.902	5.892	2.189	6.397	2.02	2.862	2.02	6.902	1.347	2.525	10.269	3.535	9.764	8.923	4.209	6.229	1.347	4.714	0	1	0	0	1	0	0
Map2k1	MGI:1346866	ENSMUSG00000004936	ENSMUST00000005066	P31938	MP2K1_MOUSE	9	67862	45.23	4	11	2436	65426	393	1.35	43474	28.753	8.906	54.707	45.293	26.972	14.249	12.723	6.107	1.527	5.089	7.634	3.562	7.634	2.545	6.616	7.125	9.924	3.053	3.308	7.379	4.071	4.58	7.888	3.053	6.107	0.509	2.29	0	1	0	0	0	0	1
Mapk7	MGI:1346347	ENSMUSG00000001034	ENSMUST00000125840	Q9WVS8	MK07_MOUSE	11	5595	54.78	14	7	3134	2461	806	0.423	87732.7	29.032	7.444	56.7	43.3	24.814	12.283	12.531	9.926	0.993	5.459	7.072	2.73	6.452	1.861	3.722	3.598	9.801	2.109	1.737	12.531	5.087	6.824	7.692	3.97	5.583	0.744	2.109	0	1	1	0	0	0	1
Mark2	MGI:99638	ENSMUSG00000024969	ENSMUST00000032557	Q05512	MARK2_MOUSE	19	66465	47.52	21	18	4488	61977	776	1.36	86305.9	24.356	8.376	46.521	53.479	27.577	17.01	10.567	6.443	0.902	4.124	6.443	3.222	5.799	2.32	3.479	7.345	8.634	2.706	5.155	6.701	3.608	7.345	11.34	5.799	5.799	0.515	2.32	0	1	0	0	0	0	1
Med23	MGI:1917458	ENSMUSG00000019984	ENSMUST00000092646	Q80YQ2	MED23_MOUSE	10	43696	43.47	10	30	5098	38598	1367	1.32	156087	31.748	13.753	56.474	43.526	22.604	13.094	9.51	5.999	2.487	3.95	5.56	4.828	3.95	3.95	5.779	4.974	13.46	2.78	4.17	5.706	4.755	4.17	6.876	5.121	6.511	1.756	3.219	0	0	0	1	0	0	0
Mmp14	MGI:101900	ENSMUSG00000000957	ENSMUST00000225641	P53690	MMP14_MOUSE	14	13753	53.13	7	10	3238	10515	582	0.303	65919	24.399	14.948	57.56	42.44	25.43	13.918	11.512	7.388	0.859	5.155	6.357	6.357	8.935	2.062	3.952	5.67	7.732	2.749	3.952	7.732	3.436	6.186	5.155	4.467	5.326	2.405	4.124	0	1	0	0	1	0	0
Morf4l1	MGI:1096551	ENSMUSG00000062270	ENSMUST00000169860	P60762	MO4L1_MOUSE	9	23110	40.53	12	12	1824	21286	362	0.594	41492.6	27.072	11.602	50.552	49.448	31.215	18.508	12.707	7.459	0.552	4.972	7.735	3.039	4.696	2.21	2.486	11.326	9.392	1.657	4.42	7.182	4.696	4.972	4.972	4.144	7.735	1.381	4.972	0	0	1	1	0	0	0
Mrtfb	MGI:3050795	ENSMUSG00000009569	ENSMUST00000009713	P59759	MRTFB_MOUSE	16	161049	42.96	4	17	5815	155234	1080	1.07	117547	26.019	5.648	46.389	53.611	21.759	11.111	10.648	6.389	0.463	4.63	6.019	2.407	3.056	2.037	3.241	5.926	10	2.037	2.963	11.204	9.074	3.148	12.87	6.944	6.389	0.185	1.019	1	1	0	1	0	0	0
Myb	MGI:97249	ENSMUSG00000019982	ENSMUST00000188495	P06876	MYB_MOUSE	10	36050	43.06	6	16	3693	32357	636	0.449	71422.2	24.371	10.22	46.384	53.616	28.459	15.723	12.736	6.604	1.572	4.717	8.019	2.044	4.717	4.088	4.56	6.918	8.019	1.572	4.874	8.019	5.503	4.717	8.962	5.818	5.189	1.887	2.201	0	1	1	1	0	0	0
Myocd	MGI:2137495	ENSMUSG00000020542	ENSMUST00000108695	Q8VIM5	MYCD_MOUSE	11	93429	43.5	6	14	5114	88315	935	0.778	101400	22.567	6.952	46.096	53.904	22.674	11.765	10.909	5.561	1.07	6.203	4.706	2.995	5.775	2.567	3.209	5.668	10.16	1.925	2.888	10.374	9.091	3.529	13.904	5.348	3.636	0.428	0.963	0	1	0	1	0	0	0
Nkx2-1	MGI:108067	ENSMUSG00000001496	ENSMUST00000001536	P50220	NKX21_MOUSE	12	4951	58.61	2	3	2809	2142	372	0.809	38570.2	26.613	9.409	58.065	41.935	16.667	12.097	4.57	14.247	1.075	2.419	2.151	1.613	13.172	4.032	1.344	3.763	6.72	4.032	2.419	7.796	10.484	4.301	9.946	2.419	4.301	0.806	2.957	0	1	0	1	0	0	0
Nus1	MGI:1196365	ENSMUSG00000023068	ENSMUST00000023830	Q99LJ8	NGBR_MOUSE	10	22637	41.31	2	5	4605	18032	297	0.58	33485.4	30.976	12.121	55.892	44.108	25.253	15.152	10.101	7.407	2.694	6.397	3.704	3.704	6.397	3.704	3.367	3.704	13.131	1.347	2.694	6.061	5.387	7.744	7.407	3.367	7.071	2.694	2.02	1	0	0	0	0	0	1
Ovol2	MGI:1338039	ENSMUSG00000037279	ENSMUST00000037423	Q8CIV7	OVOL2_MOUSE	2	26972	47.5	3	4	1539	25433	274	0.364	30684.7	19.708	10.219	44.891	55.109	31.752	19.708	12.044	4.38	5.109	6.204	5.839	2.92	6.934	4.38	1.825	8.394	8.759	1.46	3.285	5.839	4.38	6.934	9.489	6.204	4.745	0.365	2.555	0	1	0	1	0	0	0
Palb2	MGI:3040695	ENSMUSG00000044702	ENSMUST00000098068	Q3U0P1	PALB2_MOUSE	7	25724	44	9	13	3750	21974	1104	1.73	119097	26.449	6.612	48.188	51.812	24.275	12.862	11.413	6.793	2.717	4.529	6.884	2.174	6.703	2.446	3.351	6.793	10.688	0.996	4.076	7.156	5.344	3.623	11.413	6.703	5.616	0.906	1.087	0	1	0	0	0	0	0
Pam	MGI:97475	ENSMUSG00000026335	ENSMUST00000097625	P97467	AMD_MOUSE	1	300533	39.59	15	26	4102	296431	979	0.982	108963	25.843	12.462	52.911	47.089	27.171	14.505	12.666	5.516	1.532	5.414	7.252	5.209	8.069	3.575	4.494	5.72	7.661	2.451	3.269	6.129	3.371	5.209	8.478	4.801	8.172	1.021	2.656	1	1	0	0	1	1	0
Pax8	MGI:97492	ENSMUSG00000026976	ENSMUST00000028355	Q00288	PAX8_MOUSE	2	55040	45.55	8	12	2560	52480	457	1.08	48793.3	23.851	10.503	51.641	48.359	19.475	11.597	7.877	6.783	1.313	4.376	3.501	2.626	8.534	3.501	3.939	3.063	7.877	1.313	3.501	9.628	4.595	5.033	15.098	5.689	5.252	0.438	3.939	0	1	0	1	0	0	0
Pcbp2	MGI:108202	ENSMUSG00000056851	ENSMUST00000077037	Q61990	PCBP2_MOUSE	15	29523	40.22	31	15	2952	26571	362	1.02	38221.7	28.729	5.249	54.42	45.58	19.337	10.221	9.116	7.182	1.934	3.039	6.077	1.657	10.221	1.657	10.221	4.696	6.354	3.315	3.315	6.63	4.972	3.867	10.773	7.182	4.972	0.276	1.657	0	1	0	0	0	0	0
Pdcd10	MGI:1928396	ENSMUSG00000027835	ENSMUST00000161137	Q8VE70	PDC10_MOUSE	3	40367	36.9	6	8	1927	38440	212	0.494	24715.6	30.189	9.434	47.17	52.83	30.66	16.038	14.623	8.019	0	4.717	9.906	5.189	0.943	0.943	7.075	9.906	8.962	4.717	6.132	2.83	4.717	5.189	5.189	6.132	6.132	0	3.302	0	0	1	0	0	0	0
Pdgfb	MGI:97528	ENSMUSG00000000489	ENSMUST00000000500	P31240	PDGFB_MOUSE	15	19104	55.39	4	7	2944	16160	241	1.63	27381.6	28.216	7.054	48.133	51.867	31.95	20.332	11.618	7.469	4.564	4.564	7.054	2.49	3.734	2.905	4.564	5.809	8.714	1.66	3.32	5.809	3.734	11.618	6.639	6.224	7.469	0.83	0.83	1	0	0	0	1	0	0
Pgf	MGI:105095	ENSMUSG00000004791	ENSMUST00000223220	P49764	PLGF_MOUSE	12	11156	54.32	4	7	2080	9076	158	0.209	17875.7	25.316	10.127	53.165	46.835	26.582	15.19	11.392	3.797	5.696	3.165	8.228	3.797	5.063	3.165	4.43	5.696	8.861	3.165	3.797	6.962	3.165	6.329	7.595	5.696	8.228	0.633	2.532	1	0	0	0	1	0	0
Phc1	MGI:103248	ENSMUSG00000040669	ENSMUST00000112600	Q64028	PHC1_MOUSE	6	22831	45.05	16	14	3127	19704	1012	0.539	106317	28.854	4.447	50.889	49.111	14.921	9.091	5.83	11.561	0.988	1.383	4.447	1.383	7.213	1.877	3.261	3.755	8.597	1.779	2.964	9.486	14.229	3.458	11.265	5.731	5.435	0.099	1.087	0	1	0	0	0	0	0
Pinx1	MGI:1919650	ENSMUSG00000021958	ENSMUST00000022528	Q9CZX5	PINX1_MOUSE	14	59496	43.93	3	7	1295	58201	332	0.288	37220.9	20.482	6.024	37.048	62.952	38.855	23.795	15.06	8.434	1.506	7.53	7.53	2.108	5.422	2.108	2.108	15.964	5.422	1.807	5.12	3.916	4.819	5.723	7.831	6.325	4.518	1.205	0.602	0	1	0	0	0	0	0
Plod3	MGI:1347008	ENSMUSG00000004846	ENSMUST00000004968	Q9R0E1	PLOD3_MOUSE	5	9630	56.15	6	19	3280	6350	741	0.662	84922.4	26.721	14.44	55.466	44.534	26.046	13.495	12.551	5.128	1.35	6.208	6.343	4.453	7.287	3.239	2.969	3.509	11.606	2.024	3.779	6.883	4.723	6.748	5.263	4.723	7.018	2.159	4.588	1	0	0	0	1	1	1
Plpp3	MGI:1915166	ENSMUSG00000028517	ENSMUST00000064139	Q99JY8	PLPP3_MOUSE	4	75418	46.41	1	6	3159	72259	312	0.832	35216.1	31.41	14.103	59.295	40.705	20.833	13.462	7.372	7.372	3.526	4.167	3.205	6.731	5.449	1.923	7.372	5.449	10.577	2.244	3.846	4.487	3.205	6.09	8.654	4.167	6.09	0.321	5.128	1	1	0	0	0	0	0
Podxl	MGI:1351317	ENSMUSG00000025608	ENSMUST00000026698	Q9R0M4	PODXL_MOUSE	6	44494	49.39	2	8	5379	39115	503	0.8	53389.3	24.652	5.765	44.533	55.467	19.284	8.549	10.736	5.567	1.392	4.573	6.163	1.59	4.771	2.584	3.181	4.175	10.537	1.392	4.175	9.145	4.374	1.789	13.519	14.115	5.368	0.795	0.795	1	1	0	0	1	0	0
Pofut1	MGI:2153207	ENSMUSG00000046020	ENSMUST00000049863	Q91ZW2	OFUT1_MOUSE	2	28715	46.42	8	7	5600	23115	393	0.231	44688.5	29.008	15.776	58.015	41.985	23.919	14.504	9.415	8.906	2.036	4.071	5.344	6.107	5.344	3.817	2.799	4.835	11.196	2.799	2.29	6.87	4.58	5.852	7.634	3.562	6.107	2.29	3.562	1	0	0	0	1	0	1
Ppp3r1	MGI:107172	ENSMUSG00000033953	ENSMUST00000102880	Q63810	CANB1_MOUSE	11	41113	40.98	2	6	2859	38254	170	0.813	19299.9	25.882	10	50	50	32.353	13.529	18.824	2.941	1.176	11.176	7.647	7.059	8.235	1.176	6.471	8.824	8.235	4.118	4.706	1.765	5.294	3.529	5.882	1.765	8.235	0	1.765	0	1	0	0	0	0	0
Prdm6	MGI:2684938	ENSMUSG00000069378	ENSMUST00000091900	Q3UZD5	PRDM6_MOUSE	18	112325	43.79	5	7	2631	109694	596	1.16	64503	24.664	9.899	56.711	43.289	19.799	11.577	8.221	9.06	4.362	3.691	4.53	3.523	8.221	2.852	3.02	2.852	8.221	1.846	3.523	10.57	6.544	5.872	8.725	4.698	4.362	1.342	2.181	0	0	0	1	0	0	1
Pros1	MGI:1095733	ENSMUSG00000022912	ENSMUST00000023629	Q08761	PROS_MOUSE	16	75040	39.37	3	15	3303	71737	675	1.55	74934.4	27.407	9.63	54.37	45.63	24.593	12.148	12.444	6.519	5.333	6.37	6.074	4.444	7.111	0.889	5.185	6.667	8.889	1.63	6.222	4.148	3.852	4.593	7.407	3.556	6.815	0.889	3.407	1	0	0	0	1	0	0
Prrx1	MGI:97712	ENSMUSG00000026586	ENSMUST00000027878	P63013	PRRX1_MOUSE	1	68592	41.14	5	4	4952	63640	245	0.212	27269.4	26.939	7.347	45.714	54.286	25.714	14.694	11.02	10.612	0.408	4.898	6.122	2.449	4.898	1.224	1.224	4.49	9.388	2.041	7.347	5.306	6.122	8.98	9.388	5.714	5.714	0.816	2.857	0	1	1	0	0	0	0
Ptpn12	MGI:104673	ENSMUSG00000028771	ENSMUST00000030556	P35831	PTN12_MOUSE	5	69267	39.77	7	18	3280	65987	775	0.419	86526.4	22.839	10.323	46.194	53.806	29.935	15.226	14.71	6.968	1.677	6.452	8.258	2.968	4.645	3.742	4.903	6.194	6.065	1.806	3.871	8.645	3.871	5.29	10.065	6.065	4.903	1.29	2.323	0	1	1	0	0	0	0
Pxn	MGI:108295	ENSMUSG00000029528	ENSMUST00000067268	Q8VI36	PAXI_MOUSE	5	49312	54.06	14	11	3706	45606	591	0.511	64476.3	21.151	11.506	53.469	46.531	23.519	12.014	11.506	6.261	4.23	4.399	7.107	4.569	8.291	3.046	2.03	5.076	7.783	1.692	3.215	9.645	4.907	3.892	10.829	4.061	5.076	1.015	2.876	0	1	1	0	0	0	0
Ramp2	MGI:1859650	ENSMUSG00000001240	ENSMUST00000128260	Q9WUP0	RAMP2_MOUSE	11	13519	48.62	8	8	1478	12041	189	1.51	21017.2	33.333	10.053	58.73	41.27	20.635	9.524	11.111	7.407	3.704	5.291	5.82	2.646	3.704	2.646	4.233	3.175	15.873	2.116	4.233	8.466	3.704	3.704	8.995	3.704	5.82	2.116	2.646	1	0	0	0	1	0	0
Rap1b	MGI:894315	ENSMUSG00000052681	ENSMUST00000064667	Q99JI6	RAP1B_MOUSE	10	32165	42.16	2	8	2724	29441	184	0.586	20824.8	28.804	7.609	50	50	26.63	13.043	13.587	5.435	2.174	7.065	6.522	3.804	6.522	0	4.891	7.609	9.239	2.717	4.891	2.174	8.152	5.435	5.435	4.891	9.239	0.543	3.261	0	1	0	0	0	0	0
Rapgef2	MGI:2659071	ENSMUSG00000062232	ENSMUST00000195708	Q8CHG7	RPGF2_MOUSE	3	224002	41.91	6	30	6964	217038	1496	1.16	166415	26.471	8.222	47.727	52.273	28.209	14.773	13.436	6.551	1.136	6.15	7.286	3.142	5.548	2.473	4.679	6.417	8.957	2.607	3.743	6.217	5.013	5.882	10.027	5.281	6.283	0.802	1.805	0	1	0	0	0	0	0
Rasa1	MGI:97860	ENSMUSG00000021549	ENSMUST00000109552	E9PYG6	E9PYG6_MOUSE	13	74351	34.83	10	25	4563	69788	1038	0.833	115429	29.287	10.886	54.624	45.376	25.723	13.584	12.139	7.129	1.638	4.624	7.514	3.854	7.418	2.697	5.299	5.973	10.886	2.216	3.854	5.877	3.565	4.913	7.033	5.202	5.973	0.867	3.468	0	1	0	0	0	0	0
Rasip1	MGI:1917153	ENSMUSG00000044562	ENSMUST00000057927	Q3U0S6	RAIN_MOUSE	7	11606	52.65	1	12	3202	8404	961	1.29	103559	30.177	8.117	58.793	41.207	24.037	13.111	10.926	10.51	1.353	4.058	6.868	2.81	10.406	1.977	1.665	2.289	13.215	1.145	1.769	9.573	3.954	8.845	7.492	3.954	4.787	1.665	1.665	0	1	0	0	0	0	0
Reck	MGI:1855698	ENSMUSG00000028476	ENSMUST00000030198	Q9Z0J1	RECK_MOUSE	4	69277	43.85	3	21	4433	64844	971	0.621	106082	26.159	8.342	55.304	44.696	21.833	11.74	10.093	6.282	9.063	4.428	5.664	2.575	5.561	2.472	5.046	5.252	8.445	1.957	3.811	6.694	4.531	4.016	10.093	4.428	6.385	0.824	2.472	1	0	0	0	1	0	0
Rictor	MGI:1926007	ENSMUSG00000050310	ENSMUST00000061656	Q6QI06	RICTR_MOUSE	15	92023	39.86	5	38	9312	82711	1708	0.376	191570	30.094	9.953	48.888	51.112	26.698	14.93	11.768	5.504	2.166	5.913	5.855	3.22	4.684	3.63	5.796	5.621	13.407	1.522	4.801	4.098	3.864	5.679	10.539	5.211	5.386	0.82	2.283	0	1	0	0	0	0	0
Sdhd	MGI:1914175	ENSMUSG00000000171	ENSMUST00000000175	Q9CXV1	DHSD_MOUSE	9	7456	45.09	1	4	1231	6225	159	0.18	17013.9	40.252	13.208	64.78	35.22	16.981	13.208	3.774	11.95	3.145	3.145	0.629	1.887	8.805	5.66	1.887	2.516	16.981	1.258	1.258	3.774	3.774	5.031	8.805	4.403	9.434	1.887	3.774	0	0	0	0	0	0	0
Senp1	MGI:2445054	ENSMUSG00000033075	ENSMUST00000044189	P59110	SENP1_MOUSE	15	55001	43.2	9	18	6575	48426	640	1.08	72510.6	22.5	11.562	43.906	56.094	27.969	16.406	11.562	5.312	1.875	5	6.562	4.688	4.688	3.75	3.594	6.562	8.906	2.031	4.375	5	5.938	6.094	11.562	6.25	4.688	1.25	1.875	0	1	0	0	0	0	0
Setd2	MGI:1918177	ENSMUSG00000044791	ENSMUST00000153838	E9Q5F9	SETD2_MOUSE	9	86037	40.36	10	21	8350	77687	2537	1.17	285663	18.486	8.869	40.363	59.637	31.73	16.279	15.451	4.336	2.01	6.346	9.105	2.562	4.651	2.562	2.996	7.726	6.464	1.655	3.863	7.253	5.164	5.991	12.613	6.267	4.691	0.67	3.074	0	1	0	1	0	0	1
Shb	MGI:98294	ENSMUSG00000044813	ENSMUST00000061986	Q6PD21	SHB_MOUSE	4	109193	51.44	6	6	2244	106949	503	0.347	54707.9	21.67	8.946	49.702	50.298	27.435	15.905	11.531	9.145	2.783	5.567	5.964	2.187	9.145	1.789	2.783	6.362	6.561	1.193	2.187	7.753	4.573	7.753	12.127	3.976	3.181	0.994	3.976	0	1	0	0	0	0	0
Shoc2	MGI:1927197	ENSMUSG00000024976	ENSMUST00000169861	O88520	SHOC2_MOUSE	19	88828	38.58	7	9	3664	85164	582	0.597	64893	30.928	5.842	48.625	51.375	26.117	14.605	11.512	3.952	1.375	3.78	7.732	1.89	4.811	2.062	5.155	8.419	18.213	1.89	8.247	5.842	2.749	4.124	9.45	4.811	3.608	0.172	1.718	0	0	0	0	0	0	0
Ski	MGI:98310	ENSMUSG00000029050	ENSMUST00000030917	Q60698	SKI_MOUSE	4	68518	50.9	3	7	5522	62996	725	1.11	80119.1	28.69	7.448	50.345	49.655	30.345	16.69	13.655	10.483	2.897	3.724	9.931	2.483	4.69	2.483	1.931	6.759	10.483	1.241	1.793	7.862	4.276	7.448	8.828	4.414	5.793	0.552	1.931	0	1	0	0	0	0	0
Snap25	MGI:98331	ENSMUSG00000027273	ENSMUST00000028727	P60879	SNP25_MOUSE	2	68976	40.44	3	8	2116	66860	206	1.68	23315.1	25.243	2.427	43.204	56.796	35.437	14.563	20.874	7.767	1.942	9.223	11.65	0.971	6.796	0.485	5.34	5.825	7.767	6.311	6.796	0.971	6.311	8.252	4.854	3.398	4.369	0.485	0.485	0	1	0	0	0	0	0
Snx13	MGI:2661416	ENSMUSG00000020590	ENSMUST00000048519	Q6PHS6	SNX13_MOUSE	12	100294	37.22	7	26	6231	94063	957	1.29	110819	27.9	11.599	50.47	49.53	28.213	14.525	13.689	5.016	1.358	7.628	6.061	5.329	4.702	1.567	5.434	6.27	11.285	3.03	4.493	3.448	5.434	6.688	5.852	5.538	6.165	1.045	3.657	0	0	0	0	0	0	0
Ss18	MGI:107708	ENSMUSG00000037013	ENSMUST00000040964	Q62280	SSXT_MOUSE	18	58717	43.15	12	10	4153	54564	418	0.18	45864.2	8.134	11.722	54.785	45.215	11.005	6.22	4.785	3.11	0.478	2.871	1.914	0.239	14.115	3.11	1.435	0.957	2.153	7.895	5.981	15.55	18.66	2.153	7.656	1.914	1.435	0	8.373	0	0	1	1	0	0	0
Syna	MGI:2684898	ENSMUSG00000085957	ENSMUST00000149604	Q5G5D5	SYNA_MOUSE	5	2026	54.29	1	1	2026	0	617	0.922	68657.1	29.335	12.48	56.726	43.274	15.883	9.724	6.159	5.835	3.079	3.079	3.079	4.538	4.538	2.593	5.673	2.269	12.966	1.783	3.728	8.104	4.7	4.862	12.156	6.807	4.862	2.107	3.241	1	0	0	0	1	0	0
Synb	MGI:3045308	ENSMUSG00000047977	ENSMUST00000059362	Q8BI41	SYNB_MOUSE	14	4956	49.7	1	3	4055	901	618	0.594	69513.7	27.346	15.049	55.34	44.66	17.476	10.68	6.796	5.34	2.913	3.722	3.074	6.796	4.531	3.074	4.531	2.913	12.46	1.133	3.722	7.443	4.531	4.693	11.003	7.929	5.016	2.265	2.913	1	0	0	0	1	0	0
Tbk1	MGI:1929658	ENSMUSG00000020115	ENSMUST00000020316	Q9WUN2	TBK1_MOUSE	10	40333	46.9	7	21	3024	37309	729	1.4	83424.7	28.669	12.209	50.617	49.383	29.767	16.187	13.58	5.487	1.509	4.664	8.916	3.567	5.898	3.704	4.938	7.407	10.974	3.018	3.978	3.018	3.978	5.075	6.036	5.624	7.27	0.96	3.978	0	1	0	0	0	0	1
Tbx6	MGI:102539	ENSMUSG00000030699	ENSMUST00000094037	P70327	TBX6_MOUSE	7	4078	55.15	2	8	1727	2351	436	1.81	47006.1	25.917	12.844	60.78	39.22	22.248	13.073	9.174	11.009	1.606	4.358	4.817	3.899	9.174	4.128	2.523	2.752	8.716	1.606	1.376	13.761	3.44	6.193	7.11	5.046	3.67	1.147	3.67	0	0	0	1	0	0	0
Tdgf1	MGI:98658	ENSMUSG00000032494	ENSMUST00000035075	P51865	TDGF1_MOUSE	9	6556	46.78	4	6	1932	4624	171	0.578	18753.7	24.561	12.281	57.895	42.105	20.468	12.865	7.602	5.263	8.187	5.263	2.339	5.848	8.187	3.509	3.509	4.678	9.357	2.339	2.924	5.848	4.094	4.678	9.357	5.263	6.433	1.754	1.17	1	0	0	0	1	0	0
Tll1	MGI:106923	ENSMUSG00000053626	ENSMUST00000066166	Q62381	TLL1_MOUSE	8	191341	36.87	4	21	4767	186574	1013	1.23	114533	21.125	13.82	52.32	47.68	28.233	14.511	13.722	4.64	3.949	5.923	7.799	5.035	9.279	2.863	5.824	5.726	5.824	1.974	4.245	5.035	3.06	5.923	7.305	4.837	4.837	1.876	4.047	1	0	0	0	1	0	0
Tra2b	MGI:106016	ENSMUSG00000022858	ENSMUST00000161286	P62996	TRA2B_MOUSE	16	21457	38.26	9	9	3403	18054	288	0.572	33665.7	10.764	13.542	36.806	63.194	38.194	27.778	10.417	4.167	0.694	6.597	3.819	2.083	9.375	3.125	2.083	2.431	1.736	1.389	2.083	4.167	1.736	22.222	18.056	3.125	2.778	0.347	7.986	0	1	1	0	0	0	0
Trim28	MGI:109274	ENSMUSG00000005566	ENSMUST00000209577	Q62318	TIF1B_MOUSE	7	31922	48.13	10	7	851	31071	834	1.11	88847	27.578	6.835	53.597	46.403	25.06	12.47	12.59	10.671	3.717	5.396	7.194	2.518	8.153	2.398	2.158	5.036	8.633	2.038	2.518	7.674	4.916	5.036	9.113	4.796	6.115	0.6	1.319	0	1	1	1	0	0	1
Trp73	MGI:1336991	ENSMUSG00000029026	ENSMUST00000239448	Q9JJP2	P73_MOUSE	4	83960	51.87	8	14	5046	78914	631	1.04	69095.6	22.504	10.46	51.03	48.97	22.029	12.52	9.509	6.339	2.06	4.12	5.388	3.17	7.607	3.962	3.645	3.645	7.132	3.328	3.962	9.033	6.656	4.913	10.301	6.022	5.388	0.634	2.694	0	1	0	1	0	0	0
Txnrd2	MGI:1347023	ENSMUSG00000075704	ENSMUST00000205679	Q9JLT4	TRXR2_MOUSE	16	52690	49.71	16	17	1866	50824	524	0.68	56602.8	30.534	10.305	57.443	42.557	23.282	14.122	9.16	9.16	2.099	3.435	5.725	2.672	10.687	3.626	4.198	5.916	8.397	2.481	2.099	4.771	4.58	4.58	5.344	7.252	8.779	1.336	2.672	0	0	0	0	0	1	0
Ubp1	MGI:104889	ENSMUSG00000009741	ENSMUST00000084885	Q811S7	UBIP1_MOUSE	9	46269	43.42	7	17	3850	42419	540	1.27	60211.5	24.63	10.556	47.963	52.037	25.741	13.333	12.407	6.296	1.481	5.926	6.481	3.519	6.296	2.963	5.185	5.741	7.778	2.222	3.704	5.741	6.667	4.63	10	5.926	5.37	1.111	2.963	0	1	0	1	0	0	0
Vezf1	MGI:1313291	ENSMUSG00000018377	ENSMUST00000018521	Q5SXC4	Q5SXC4_MOUSE	11	16451	44.01	2	6	4583	11868	518	1.6	56556.9	24.517	8.687	47.104	52.896	20.463	15.251	5.212	7.529	3.475	1.737	3.475	2.317	3.282	4.44	4.247	6.95	6.371	2.896	3.861	8.687	6.564	3.861	11.004	11.004	6.371	0.772	1.158	0	0	0	0	0	0	0
Vim	MGI:98932	ENSMUSG00000026728	ENSMUST00000028062	P20152	VIME_MOUSE	2	8900	43.54	6	9	2193	6707	466	0.542	53687.7	27.253	6.438	39.485	60.515	33.262	15.236	18.026	6.652	0.215	6.223	11.803	2.146	3.004	1.288	3.219	4.721	12.017	2.146	4.936	1.717	7.082	9.227	9.871	5.365	5.365	0.215	2.79	1	1	1	0	0	0	0
Vps52	MGI:1330304	ENSMUSG00000024319	ENSMUST00000025178	Q8C754	VPS52_MOUSE	17	11224	52.28	7	20	3383	7841	723	0.88	82044	34.163	10.097	53.527	46.473	27.109	13.555	13.555	9.405	0.83	4.149	9.405	4.564	4.979	2.075	5.533	3.734	12.448	2.351	2.905	3.181	6.086	7.746	6.224	4.149	6.777	0.415	3.043	0	1	1	0	0	0	0
Wnt2	MGI:98954	ENSMUSG00000010797	ENSMUST00000010941	P21552	WNT2_MOUSE	6	41646	42.07	1	5	2255	39391	360	1.91	40482.4	23.611	11.944	53.056	46.944	27.222	17.778	9.444	7.778	6.667	6.111	3.333	3.611	8.056	2.778	2.222	6.667	7.222	2.778	3.889	2.778	2.778	8.333	7.222	5.833	6.389	3.333	2.222	1	0	0	0	1	0	0
Ybx1	MGI:99146	ENSMUSG00000028639	ENSMUST00000079644	P62960	YBOX1_MOUSE	4	16624	43.23	7	8	1628	14996	322	1.38	35730	16.46	8.075	47.205	52.795	30.124	17.702	12.422	9.317	0	4.037	8.385	2.174	11.801	0.621	0.932	4.969	1.242	1.242	6.522	10.248	7.453	12.112	4.969	3.727	4.969	0.311	4.969	0	1	1	1	0	0	0
Zfp36l2	MGI:107945	ENSMUSG00000045817	ENSMUST00000060366	P23949	TISD_MOUSE	17	4017	56.16	1	2	3530	487	484	0.731	50069.7	22.934	10.537	55.372	44.628	18.802	11.777	7.025	10.744	3.099	3.306	3.719	4.959	10.331	3.512	1.653	3.099	9.504	0.413	2.686	11.57	3.099	5.165	15.496	4.545	1.033	0	2.066	0	1	0	0	0	0	0
Zfpm1	MGI:1095400	ENSMUSG00000049577	ENSMUST00000054052	O35615	FOG1_MOUSE	8	55111	56.71	5	10	3390	51721	995	0.451	105984	24.523	7.437	54.673	45.327	25.226	13.668	11.558	11.457	2.915	3.618	7.94	1.709	7.136	2.915	2.111	3.518	6.332	1.407	2.01	14.171	3.015	7.236	9.347	5.729	4.623	0.503	2.312	0	1	0	1	0	0	0
Zmiz1	MGI:3040693	ENSMUSG00000007817	ENSMUST00000162645	Q6P1E1	ZMIZ1_MOUSE	14	207559	52.31	8	24	7482	200077	1072	0.265	115851	20.802	9.981	54.851	45.149	16.791	10.075	6.716	6.716	1.772	3.825	2.892	2.985	7.836	3.545	2.612	2.705	7.369	3.731	6.437	14.272	7.369	3.825	9.235	5.317	4.104	0.84	2.612	0	0	0	1	0	0	0
Ankrd1	MGI:1097717	ENSMUSG00000024803	ENSMUST00000237142	Q9CR42	ANKR1_MOUSE	19	8139	44.35	6	9	2020	6119	319	1.21	36003.7	31.975	7.524	49.843	50.157	35.737	20.063	15.674	9.718	1.881	5.016	10.658	2.508	5.016	2.508	3.448	11.912	12.226	2.508	4.389	3.448	2.194	5.643	3.762	4.075	6.583	0.627	1.881	0	0	0	0	0	0	0
Drd2	MGI:94924	ENSMUSG00000032259	ENSMUST00000075764	P61168	DRD2_MOUSE	9	67551	45.95	1	8	2547	65004	444	0.434	50930	31.306	12.838	57.207	42.793	21.171	14.414	6.757	5.856	2.703	3.378	3.378	4.73	2.703	2.703	7.883	5.405	9.685	4.054	5.856	6.306	2.027	6.306	7.207	6.532	7.883	1.577	3.829	1	0	0	0	0	0	0
Dusp6	MGI:1914853	ENSMUSG00000019960	ENSMUST00000220291	Q9DBB1	DUS6_MOUSE	10	4259	47.5	4	2	2359	1900	381	0.151	42407.9	26.509	9.449	51.706	48.294	22.572	9.711	12.861	4.199	2.887	6.562	6.299	4.987	6.037	1.05	4.724	3.937	12.336	2.1	6.562	5.774	3.675	4.724	10.761	4.724	5.249	0.787	2.625	0	0	0	0	0	0	0
Eif4ebp1	MGI:103267	ENSMUSG00000031490	ENSMUST00000033880	Q60876	4EBP1_MOUSE	8	16346	48.42	2	3	1997	14349	117	0.985	12324.8	18.803	4.274	51.282	48.718	20.513	9.402	11.111	5.983	1.709	5.983	5.128	2.564	9.402	0	4.274	3.419	5.128	3.419	0.855	13.675	5.128	5.983	12.821	9.402	3.419	0	1.709	0	1	1	0	0	0	0
Fbxl19	MGI:3039600	ENSMUSG00000030811	ENSMUST00000186207	Q6PB97	FXL19_MOUSE	7	24941	51.84	7	11	3178	21763	674	0.249	73787.8	24.184	5.341	54.748	45.252	29.228	17.953	11.276	6.38	4.599	4.599	6.677	1.187	9.199	2.226	1.039	4.451	12.76	1.484	1.78	12.166	2.522	11.276	8.012	3.709	4.006	1.78	0.148	0	0	0	0	0	0	0
Gnas	MGI:95777	ENSMUSG00000027523	ENSMUST00000109096	Q6R0H7	GNAS1_MOUSE	2	62425	47.95	28	13	2465	59960	1133	0.375	121505	27.096	7.149	55.34	44.66	25.772	10.768	15.004	12.886	1.677	5.649	9.356	3.442	7.149	1.147	3.795	3.001	5.296	2.03	3.266	11.386	3.53	6.62	7.59	4.501	5.119	0.794	1.765	0	1	0	0	0	0	0
Gpx7	MGI:1914555	ENSMUSG00000028597	ENSMUST00000030332	Q99LJ6	GPX7_MOUSE	4	6572	47.93	2	3	1289	5283	186	0.398	21061.1	30.108	13.441	55.914	44.086	23.118	12.903	10.215	9.677	1.613	4.839	5.376	5.914	5.376	1.613	3.226	5.914	8.065	1.613	4.301	5.376	5.914	5.376	4.839	5.914	9.14	2.688	3.226	0	0	0	0	1	1	0
Hmox1	MGI:96163	ENSMUSG00000005413	ENSMUST00000005548	P14901	HMOX1_MOUSE	8	6969	48.64	2	5	1569	5400	289	0.369	32928.7	28.72	12.111	52.249	47.751	25.952	13.841	12.111	9.343	0.346	2.422	9.689	4.152	3.806	3.46	3.46	5.536	10.727	3.806	2.422	6.92	6.92	4.844	5.882	6.574	5.19	1.038	3.46	0	1	0	0	0	1	0
Map3k1	MGI:1346872	ENSMUSG00000021754	ENSMUST00000109267	P53349	M3K1_MOUSE	13	62566	46.56	5	20	6978	55588	1493	1.43	161289	27.997	7.435	52.445	47.555	24.046	13.463	10.583	9.31	2.478	3.885	6.698	2.612	7.435	2.411	4.019	4.22	8.774	2.21	3.215	7.301	4.555	6.832	11.587	4.153	5.894	0.938	1.474	0	1	1	0	0	0	1
Nebl	MGI:1921353	ENSMUSG00000053702	ENSMUST00000028080	Q0II04	NEBL_MOUSE	2	387556	40.57	13	7	5780	381776	452	1.33	52200.8	22.345	11.062	40.929	59.071	38.717	20.575	18.142	6.637	0.664	5.973	12.168	3.097	3.982	3.54	4.204	12.832	5.531	3.54	3.319	2.876	4.646	4.204	8.186	4.204	5.973	0.221	4.204	0	0	0	0	0	0	0
Pik3r1	MGI:97583	ENSMUSG00000041417	ENSMUST00000055518	P26450	P85A_MOUSE	13	87655	44.14	7	16	7113	80542	724	0.88	83517.3	26.381	10.773	47.238	52.762	30.801	15.746	15.055	5.801	1.105	6.077	8.978	2.624	4.282	2.348	4.972	7.459	10.635	1.519	5.525	5.525	5.249	5.939	6.354	4.834	4.972	1.105	4.696	0	1	1	0	0	0	0
Pla2g4a	MGI:1195256	ENSMUSG00000056220	ENSMUST00000070200	P47713	PA24A_MOUSE	1	131673	38.88	6	18	2856	128817	748	1.34	85222.3	25	12.701	51.738	48.262	27.273	13.102	14.171	4.545	1.203	6.283	7.888	6.818	4.947	1.872	4.813	7.353	8.824	3.61	5.214	6.15	2.54	3.877	8.021	5.214	6.818	0.936	3.075	0	1	0	0	0	0	0
Rag1	MGI:97848	ENSMUSG00000061311	ENSMUST00000078494	P15919	RAG1_MOUSE	2	11220	41.99	1	2	6608	4612	1040	0.753	119185	25.288	12.308	48.173	51.827	32.115	19.615	12.5	5.865	3.173	4.519	7.981	4.519	4.423	4.327	4.615	8.269	8.942	2.404	3.173	4.904	3.462	7.019	8.942	4.135	5.865	0.962	2.5	0	0	0	0	0	0	1
Rexo2	MGI:1888981	ENSMUSG00000032026	ENSMUST00000034524	Q9D8S4	ORN_MOUSE	9	12112	45.95	10	7	1077	11035	237	1.46	26738.7	27.426	9.705	50.633	49.367	32.068	17.3	14.768	7.173	1.688	6.329	8.439	3.376	7.173	2.954	5.907	8.861	9.283	3.797	2.532	3.797	4.219	5.485	6.751	3.797	5.063	1.266	2.11	0	1	1	0	0	0	0
Sgca	MGI:894698	ENSMUSG00000001508	ENSMUST00000103162	P82350	SGCA_MOUSE	11	13537	50.93	5	11	1724	11813	387	1.78	43286.9	31.525	11.37	58.656	41.344	24.031	12.92	11.111	6.977	1.809	5.685	5.426	3.618	5.943	3.876	2.842	1.55	14.729	2.067	1.809	9.819	3.618	7.494	4.393	7.494	6.977	1.034	2.842	1	1	0	0	1	0	0
Sgta	MGI:1098703	ENSMUSG00000004937	ENSMUST00000005067	Q8BJU0	SGTA_MOUSE	10	16107	54.49	7	12	1969	14138	315	0.447	34322.4	28.889	7.937	51.746	48.254	23.175	10.476	12.698	11.111	1.27	4.444	8.254	2.54	6.984	2.222	4.127	4.127	10.159	2.857	4.762	6.032	8.254	4.127	8.571	3.492	3.492	0	3.175	0	1	1	0	0	0	0
Sirt7	MGI:2385849	ENSMUSG00000025138	ENSMUST00000127882	Q8BKJ9	SIR7_MOUSE	11	6869	53.18	11	7	3274	3595	402	0.308	45145.7	28.856	7.463	50.249	49.751	32.09	19.9	12.189	8.706	2.736	3.98	8.209	0.995	7.463	2.985	3.234	5.224	11.194	1.493	1.99	5.224	3.731	11.692	6.716	5.224	5.721	1.741	1.741	0	1	0	1	0	0	1
Sod1	MGI:98351	ENSMUSG00000022982	ENSMUST00000023707	P08228	SODC_MOUSE	16	5576	45.41	2	5	641	4935	154	0.698	15942.7	25.325	9.091	51.948	48.052	26.623	14.935	11.688	6.494	1.948	5.195	6.494	1.948	16.883	6.494	5.195	5.844	4.545	1.948	3.896	3.247	5.195	2.597	6.494	5.844	9.091	0	0.649	0	1	1	0	0	1	0
Stat3	MGI:103038	ENSMUSG00000004040	ENSMUST00000103114	P42227	STAT3_MOUSE	11	54443	46.51	14	24	6042	48401	770	0.367	88053.8	27.013	10.26	50.39	49.61	24.156	12.338	11.818	5.714	1.818	4.286	7.532	3.896	5.065	1.688	5.325	6.104	10.649	3.506	4.935	4.416	7.792	4.545	6.623	6.104	5.325	1.948	2.727	0	1	1	1	0	0	0
Wrn	MGI:109635	ENSMUSG00000031583	ENSMUST00000033991	O09053	WRN_MOUSE	8	151144	39.69	4	34	6262	144882	1401	0.486	157204	27.266	8.565	48.965	51.035	28.266	14.632	13.633	5.924	2.427	4.854	8.779	2.926	4.996	2.284	5.282	7.994	10.635	2.784	4.211	5.211	4.354	4.354	9.707	4.497	5.425	1.142	2.213	0	1	0	0	0	0	0
Abi3bp	MGI:2444583	ENSMUSG00000035258	ENSMUST00000096012	A0A338P6S8	A0A338P6S8_MOUSE	16	212258	39.22	8	35	4340	207918	1637	1.21	179513	23.946	6.659	47.831	52.169	25.779	16.188	9.591	5.803	0.672	2.688	6.903	2.443	4.093	2.138	4.215	7.819	6.842	0.367	2.321	14.233	3.604	6.231	8.186	12.279	7.086	0.733	1.344	0	0	0	0	1	0	0
Cd74	MGI:96534	ENSMUSG00000024610	ENSMUST00000050487	P04441	HG2A_MOUSE	18	8805	50.79	5	8	1224	7581	279	1.02	31557.4	23.656	9.319	51.971	48.029	24.373	14.337	10.036	3.584	2.509	3.584	6.452	2.151	6.81	2.867	1.792	6.452	12.903	5.018	5.018	7.527	5.735	5.018	6.81	6.093	5.376	1.434	2.867	1	1	0	0	0	0	0
Dnajc21	MGI:1925371	ENSMUSG00000044224	ENSMUST00000136591	E9Q8D0	DJC21_MOUSE	15	23761	42.89	5	12	2060	21701	531	1.12	61734.5	21.092	9.793	38.983	61.017	40.866	20.339	20.527	8.851	1.883	6.78	13.748	3.202	3.578	2.26	1.318	11.864	6.591	2.072	4.896	2.825	5.461	6.215	6.026	3.766	4.331	1.13	3.202	0	1	0	0	0	0	0
Grem2	MGI:1344367	ENSMUSG00000050069	ENSMUST00000055294	O88273	GREM2_MOUSE	1	88035	40.91	1	2	3745	84290	168	0.586	19334.4	25	10.119	47.619	52.381	29.167	19.048	10.119	4.167	5.357	3.571	6.548	3.571	2.976	2.381	4.167	9.524	8.333	1.19	3.571	5.357	5.357	7.143	10.119	4.167	8.333	1.786	2.381	1	0	0	0	1	0	0
Mif	MGI:96982	ENSMUSG00000033307	ENSMUST00000038169	P34884	MIF_MOUSE	10	888	62.27	2	3	544	344	115	0.868	12504.3	30.435	11.304	59.13	40.87	14.783	8.696	6.087	8.696	2.609	4.348	1.739	3.478	7.826	2.609	5.217	2.609	9.565	3.478	7.826	6.087	5.217	3.478	7.826	5.217	6.957	0.87	4.348	0	0	1	0	0	0	0
Abca1	MGI:99607	ENSMUSG00000015243	ENSMUST00000030010	P41233	ABCA1_MOUSE	4	129109	44.25	2	50	10262	118847	2261	1.33	253912	30.252	11.676	55.949	44.051	22.424	11.809	10.615	5.396	1.769	5.13	5.484	5.175	6.546	1.769	5.794	5.661	11.455	2.609	4.6	4.865	4.069	4.379	7.961	4.998	7.607	1.725	3.008	1	1	0	0	0	0	0
Abl1	MGI:87859	ENSMUSG00000026842	ENSMUST00000075759	P00520	ABL1_MOUSE	2	115852	46.86	10	11	6327	109525	1123	0.506	122673	24.31	8.37	49.866	50.134	26.892	15.138	11.754	8.459	1.603	3.74	8.014	2.582	7.035	1.959	2.76	7.213	8.37	2.226	3.384	8.281	2.671	5.966	11.22	5.966	4.72	1.158	2.671	0	1	1	0	0	0	1
Acacb	MGI:2140940	ENSMUSG00000042010	ENSMUST00000102582	E9Q4Z2	ACACB_MOUSE	5	104227	50.07	5	53	8788	95439	2448	0.275	275750	30.065	11.152	54.33	45.67	25.286	13.113	12.173	7.067	1.716	4.779	7.394	4.289	5.923	2.737	5.719	4.534	9.967	3.023	3.717	5.188	4.739	5.842	7.026	4.902	7.312	1.266	2.859	0	1	0	0	0	0	0
Ace2	MGI:1917258	ENSMUSG00000015405	ENSMUST00000112271	Q8R0I0	ACE2_MOUSE	X	49089	39.92	3	19	3578	45511	805	1.11	92367.6	26.211	13.789	52.298	47.702	23.727	11.553	12.174	6.957	0.994	4.72	7.453	4.72	5.217	1.863	4.969	5.466	8.82	3.354	6.335	4.596	4.72	4.224	7.329	5.59	5.466	2.857	4.348	1	1	0	0	1	0	0
Ackr3	MGI:109562	ENSMUSG00000044337	ENSMUST00000065587	P56485	ACKR3_MOUSE	1	12772	48.86	2	2	3065	9707	362	0.961	41635.9	34.807	17.956	62.155	37.845	16.022	9.392	6.63	4.972	3.591	3.315	3.315	6.906	2.762	2.762	8.84	4.144	10.497	2.486	4.696	3.315	2.21	2.486	8.287	6.63	10.497	2.21	6.077	1	1	0	0	0	0	0
Actc1	MGI:87905	ENSMUSG00000068614	ENSMUST00000090269	P68033	ACTC_MOUSE	2	6267	46.86	2	7	1473	4794	377	0.522	42019	28.382	10.875	55.172	44.828	25.464	12.202	13.263	7.692	1.592	5.836	7.427	3.183	7.427	2.387	7.958	5.04	7.162	4.244	3.183	5.04	2.918	4.775	6.366	6.897	5.57	1.061	4.244	0	0	1	0	0	0	0
Adam17	MGI:1096335	ENSMUSG00000052593	ENSMUST00000064536	Q9Z0F8	ADA17_MOUSE	12	50124	42.5	10	19	4443	45681	827	0.86	93056.1	23.942	10.52	48.972	51.028	29.383	14.752	14.631	5.441	4.232	7.497	7.134	4.474	5.441	2.418	4.111	7.376	8.102	1.814	4.958	5.441	3.748	4.958	7.981	4.958	6.288	0.726	2.902	1	1	0	0	1	0	0
Adamts9	MGI:1916320	ENSMUSG00000030022	ENSMUST00000113438	E9PUN6	E9PUN6_MOUSE	6	170794	42.98	6	40	8016	162778	1931	1.18	215753	20.145	11.134	49.508	50.492	26.411	15.122	11.289	5.179	6.732	5.489	5.8	2.538	7.716	3.211	2.952	5.075	5.8	1.554	4.091	5.438	4.868	6.836	9.166	5.955	6.214	2.123	3.263	1	0	0	0	1	0	0
Adra1b	MGI:104774	ENSMUSG00000050541	ENSMUST00000067258	P97717	ADA1B_MOUSE	11	126605	43.83	4	5	3331	123274	514	0.658	56418.5	29.767	11.089	59.533	40.467	20.039	12.451	7.588	7.004	3.307	3.891	3.696	5.253	8.171	1.362	5.253	4.669	12.062	1.556	3.696	7.004	1.556	6.42	9.144	6.031	5.447	1.751	2.724	1	1	0	0	0	0	0
Adra2a	MGI:87934	ENSMUSG00000033717	ENSMUST00000036700	Q01338	ADA2A_MOUSE	19	4832	58.57	2	1	4832	0	465	0.687	50555.4	30.323	11.183	62.796	37.204	19.355	12.258	7.097	9.247	2.366	3.011	4.086	5.806	10.108	0.86	6.237	3.656	7.957	1.075	3.011	8.602	3.011	7.742	7.527	4.301	6.882	1.935	2.581	1	1	0	0	0	0	0
Akt1	MGI:87986	ENSMUSG00000001729	ENSMUST00000001780	P31750	AKT1_MOUSE	12	21064	57.7	9	14	2690	18374	480	0.48	55707.3	23.75	13.333	50	50	32.083	16.042	16.042	5.208	1.458	6.042	10	5.625	6.042	2.5	4.167	7.083	8.542	3.333	3.125	4.583	3.542	6.458	4.792	6.458	5.833	1.458	3.75	1	1	1	0	0	0	1
Alkbh7	MGI:1913650	ENSMUSG00000002661	ENSMUST00000002737	Q9D6Z0	ALKB7_MOUSE	17	1984	54.89	3	4	917	1067	221	0.543	24970.4	28.054	10.86	54.299	45.701	30.769	16.29	14.48	6.335	2.262	4.977	9.502	3.167	7.692	3.62	3.62	1.81	11.765	1.81	0	7.24	3.167	10.86	9.502	2.262	6.335	1.81	2.262	0	0	0	0	0	1	0
Aplnr	MGI:1346086	ENSMUSG00000044338	ENSMUST00000057019	Q9WV08	APJ_MOUSE	2	3699	50.69	2	1	3699	0	377	0.543	42265.9	30.504	15.65	62.334	37.666	17.241	9.549	7.692	7.958	3.714	4.244	3.448	6.366	6.366	1.592	4.244	2.918	10.08	3.448	2.918	4.244	2.122	5.04	9.019	6.366	8.223	2.387	5.305	1	0	0	0	0	0	0
Ar	MGI:88064	ENSMUSG00000046532	ENSMUST00000052837	P19091	ANDR_MOUSE	X	174447	37.12	1	8	10048	164399	899	1.38	98193.6	23.915	10.345	54.394	45.606	22.247	12.013	10.234	7.786	2.892	3.893	6.34	3.003	8.899	2.67	3.115	4.449	8.899	2.447	3.003	8.565	6.785	4.894	9.677	3.893	4.116	0.89	3.782	0	1	0	1	0	0	0
Atmin	MGI:2682328	ENSMUSG00000047388	ENSMUST00000109099	Q6P9S1	ATMIN_MOUSE	8	17053	49.48	1	4	4877	12176	818	0.827	87424.1	26.65	7.09	49.267	50.733	20.538	10.147	10.391	8.191	2.567	5.134	5.257	3.056	5.012	2.567	3.056	4.034	9.535	2.078	3.056	8.435	5.746	3.545	13.325	8.068	5.868	0.489	0.978	0	0	0	1	0	0	0
Atp2a2	MGI:88110	ENSMUSG00000029467	ENSMUST00000179939	O55143	AT2A2_MOUSE	5	48713	42.73	5	21	5674	43039	1044	1.21	114858	33.142	8.525	57.375	42.625	22.797	10.824	11.973	7.95	2.778	4.789	7.184	4.023	6.322	1.149	7.184	5.747	9.387	3.065	4.119	4.693	2.778	3.927	6.705	6.226	8.621	1.533	1.82	0	1	0	0	0	0	0
Atr	MGI:108028	ENSMUSG00000032409	ENSMUST00000215311	Q9JKK8	ATR_MOUSE	9	94185	36.32	13	47	8102	86083	2635	0.385	300224	31.157	12.03	53.359	46.641	26.11	14.725	11.385	6.376	2.201	4.706	6.679	4.288	4.326	3.378	4.858	6.603	13.435	3.15	3.605	3.871	4.516	4.744	7.628	4.782	6.49	1.214	3.15	0	1	0	0	0	0	1
Bcl6	MGI:107187	ENSMUSG00000022508	ENSMUST00000023151	P41183	BCL6_MOUSE	16	23801	48.2	2	10	3525	20276	707	0.574	78981.7	22.772	10.75	50.212	49.788	26.45	15.842	10.608	7.638	4.526	3.395	7.214	3.395	3.678	4.102	3.112	5.375	8.204	2.687	4.809	9.901	3.536	6.365	10.184	4.809	3.819	0.141	3.112	0	1	1	1	0	0	0
Bicc1	MGI:1933388	ENSMUSG00000014329	ENSMUST00000143791	Q99MQ1	BICC1_MOUSE	10	236869	44.11	4	21	5431	231438	977	0.463	105037	27.021	7.267	49.642	50.358	22.62	13.204	9.417	8.291	1.228	3.787	5.629	2.252	7.165	2.764	4.094	6.244	9.621	3.173	4.504	6.551	4.606	4.197	12.487	6.141	5.015	0.614	1.638	0	1	1	0	0	0	0
Bin1	MGI:108092	ENSMUSG00000024381	ENSMUST00000091967	O08539	BIN1_MOUSE	18	58508	50.37	6	15	2091	56417	588	0.219	64470.2	26.361	8.163	49.66	50.34	26.531	11.905	14.626	9.184	0.68	4.762	9.864	3.401	5.952	1.871	2.381	7.483	8.333	1.701	3.912	8.673	6.973	2.551	7.823	5.102	6.463	1.531	1.361	0	1	1	0	0	0	0
Bmp2	MGI:88177	ENSMUSG00000027358	ENSMUST00000028836	P21274	BMP2_MOUSE	2	10727	45.82	1	3	3555	7172	394	0.174	44524.9	28.426	12.69	51.777	48.223	27.919	17.513	10.406	6.853	2.03	3.807	6.599	4.315	5.33	5.076	3.299	5.076	10.406	1.777	4.061	6.599	4.061	7.36	8.122	4.061	7.868	1.269	2.03	1	1	0	0	1	0	0
Brca1	MGI:104537	ENSMUSG00000017146	ENSMUST00000017290	P48754	BRCA1_MOUSE	11	63192	42.69	7	23	6572	56620	1812	0.311	198795	22.903	6.623	43.046	56.954	28.091	13.962	14.128	6.181	2.98	5.243	8.885	2.428	5.74	2.704	3.808	5.905	7.616	1.711	4.691	5.795	5.905	5.353	12.528	5.74	5.298	0.552	0.938	0	1	1	1	0	0	1
Bscl2	MGI:1298392	ENSMUSG00000071657	ENSMUST00000171649	Q9Z2E9	BSCL2_MOUSE	19	11217	49.53	10	12	1962	9255	383	0.727	43104.8	28.198	13.577	54.569	45.431	21.149	10.966	10.183	6.005	1.567	3.394	6.789	4.439	6.005	3.133	2.872	1.305	12.01	2.35	2.611	6.005	4.961	6.527	11.227	5.483	7.311	1.567	4.439	1	1	0	0	0	0	0
Cdk10	MGI:2448549	ENSMUSG00000033862	ENSMUST00000036880	Q3UMM4	CDK10_MOUSE	8	7409	53.18	12	13	1642	5767	360	1.06	40960.9	30	10.278	55.556	44.444	27.778	16.667	11.111	5.556	2.5	3.889	7.222	3.611	5.833	2.778	5.278	7.222	13.333	2.778	3.056	6.944	3.333	6.667	5	5.278	5.833	1.111	2.778	0	1	0	0	0	0	1
Cdk13	MGI:1916812	ENSMUSG00000041297	ENSMUST00000223490	Q69ZA1	CDK13_MOUSE	13	94783	36.98	7	14	12548	82235	1511	0.934	164553	23.891	7.28	47.452	52.548	28.326	17.34	10.986	8.604	0.86	4.765	6.221	1.919	7.611	2.25	2.978	7.346	8.736	1.191	2.78	8.868	4.633	7.743	11.979	4.831	3.574	0.596	2.515	0	1	1	0	0	0	1
Cdkn1b	MGI:104565	ENSMUSG00000003031	ENSMUST00000067327	P46414	CDN1B_MOUSE	6	5113	43.81	3	2	4552	561	197	1.05	22193.4	18.274	7.107	42.132	57.868	32.487	17.259	15.228	7.107	2.03	5.584	9.645	2.03	5.584	2.538	0.508	5.076	5.584	2.538	6.091	9.137	6.599	9.645	10.152	2.538	5.076	1.015	1.523	0	1	0	0	0	0	0
Cep120	MGI:2147298	ENSMUSG00000048799	ENSMUST00000049811	Q7TSG1	CE120_MOUSE	18	62886	43.03	4	21	4554	58332	988	0.627	112579	28.34	7.895	47.065	52.935	30.567	15.283	15.283	6.68	1.316	4.858	10.425	2.733	3.846	2.024	4.15	7.389	11.842	1.518	2.935	6.174	7.692	5.87	6.579	5.162	5.668	0.709	2.429	0	1	0	0	0	0	0
Cflar	MGI:1336166	ENSMUSG00000026031	ENSMUST00000114313	O35732	CFLAR_MOUSE	1	47377	44.88	13	10	6572	40805	481	1.16	54874.7	27.859	9.979	46.778	53.222	28.482	16.008	12.474	3.95	1.871	6.653	5.821	3.326	4.158	3.119	4.782	6.653	13.514	2.287	3.534	3.742	5.821	6.237	10.603	4.782	5.613	0.416	3.119	0	0	0	0	0	0	0
Chga	MGI:88394	ENSMUSG00000021194	ENSMUST00000021610	P26339	CMGA_MOUSE	12	10060	53.03	3	8	1883	8177	463	0.812	51789.3	20.518	5.184	39.309	60.691	36.501	14.687	21.814	8.423	0.648	6.479	15.335	2.16	6.479	1.944	1.08	6.263	7.559	2.16	1.296	6.263	10.367	6.479	8.855	3.672	3.456	0.648	0.432	1	1	0	0	1	0	0
Clec4e	MGI:1861232	ENSMUSG00000030142	ENSMUST00000032239	Q9R0Q8	CLC4E_MOUSE	6	8082	41.34	7	6	2518	5564	214	0.491	24431.5	20.561	14.019	48.131	51.869	21.495	10.748	10.748	3.271	5.14	4.673	6.075	5.14	4.206	2.336	5.607	4.673	6.542	1.869	5.607	4.673	4.673	3.738	13.084	7.009	5.14	3.738	2.804	1	0	0	0	0	0	0
Cnot3	MGI:2385261	ENSMUSG00000035632	ENSMUST00000143085	Q8K0V4	CNOT3_MOUSE	7	15842	51.05	8	17	2963	12879	751	0.864	81945.8	21.704	8.788	46.072	53.928	25.699	13.182	12.517	7.324	0.533	5.06	7.457	2.397	6.258	2.53	3.595	6.791	6.791	1.598	3.995	9.72	5.459	3.862	12.25	6.525	3.995	0.932	2.929	0	1	0	1	0	0	0
Coq9	MGI:1915164	ENSMUSG00000031782	ENSMUST00000034234	Q8K1Z0	COQ9_MOUSE	8	16575	47.05	9	9	1789	14786	313	1.27	35082.6	29.073	10.224	51.438	48.562	24.601	12.46	12.141	9.585	0.958	4.153	7.987	3.195	6.07	3.195	2.875	2.236	11.502	3.195	3.514	5.112	7.029	7.029	7.348	6.07	5.112	1.917	1.917	0	1	1	0	0	0	0
Corin	MGI:1349451	ENSMUSG00000005220	ENSMUST00000167460	Q9Z319	CORIN_MOUSE	5	204449	41.47	7	22	4639	199810	1113	1.8	123006	21.923	10.422	53.549	46.451	24.169	11.59	12.579	3.684	8.356	6.379	6.199	3.235	8.176	2.695	3.055	3.953	9.254	1.438	3.863	5.93	4.133	4.942	9.793	4.492	5.93	1.977	2.516	1	0	0	0	0	0	0
Cox7a1	MGI:1316714	ENSMUSG00000074218	ENSMUST00000098594	P56392	CX7A1_MOUSE	7	1935	53.07	2	4	393	1542	80	1.39	8986.43	28.75	12.5	53.75	46.25	23.75	17.5	6.25	7.5	2.5	3.75	2.5	3.75	7.5	3.75	0	6.25	15	3.75	3.75	2.5	3.75	7.5	8.75	6.25	6.25	1.25	3.75	0	0	0	0	0	0	0
Ctsl	MGI:88564	ENSMUSG00000021477	ENSMUST00000222517	P06797	CATL1_MOUSE	13	11554	45.12	7	9	6168	5386	334	0.159	37547.3	23.054	14.072	53.293	46.707	24.251	13.174	11.078	6.886	2.994	4.192	6.886	3.892	9.581	2.994	2.994	6.886	8.084	3.593	6.287	2.994	5.09	3.293	7.485	3.593	5.09	2.695	4.491	1	0	0	0	1	0	0
Ddias	MGI:1921291	ENSMUSG00000030641	ENSMUST00000032877	Q6NZG4	DDIAS_MOUSE	7	16723	38.8	4	6	3387	13336	898	1.8	99945.5	20.601	10.913	43.207	56.793	25.612	14.365	11.247	4.343	3.675	5.791	5.457	4.566	4.566	3.007	4.232	7.127	8.018	1.002	5.791	5.457	4.566	4.232	14.922	5.902	4.009	0.78	2.561	0	0	0	0	0	0	0
Dnaaf4	MGI:1914935	ENSMUSG00000092192	ENSMUST00000034734	Q8R368	DAAF4_MOUSE	9	14280	45.5	2	9	1975	12305	420	0.277	48125.3	29.286	8.095	49.286	50.714	34.524	18.571	15.952	10.238	1.429	5.238	10.714	3.571	3.571	0.952	4.286	10.476	10	1.905	4.048	5.952	4.048	7.143	4.048	4.048	4.762	1.429	2.143	0	0	0	0	0	0	0
Dnajb4	MGI:1914285	ENSMUSG00000028035	ENSMUST00000134701	Q9D832	DNJB4_MOUSE	3	31792	39.95	7	2	1581	30211	337	0.253	37781.9	21.365	11.573	51.335	48.665	33.531	18.398	15.134	5.045	0.89	7.715	7.418	5.935	10.386	2.077	6.825	9.496	5.341	2.374	2.967	6.825	1.78	6.825	6.528	3.858	4.154	0.297	3.264	0	1	0	0	0	0	0
Drd5	MGI:94927	ENSMUSG00000039358	ENSMUST00000041646	Q8BLD9	DRD5_MOUSE	5	3152	52.66	1	1	3152	0	478	1.3	53076.2	33.473	11.715	59.833	40.167	19.874	10.251	9.623	9.414	3.347	3.766	5.858	5.021	5.649	1.883	7.113	2.301	8.996	2.301	3.556	5.23	3.138	6.067	8.368	5.23	7.95	2.72	2.092	1	0	0	0	0	0	0
Dtna	MGI:106039	ENSMUSG00000024302	ENSMUST00000115832	Q9D2N4	DTNA_MOUSE	18	244581	40.4	10	21	6295	238286	746	0.927	84067.2	26.542	9.115	48.123	51.877	26.273	14.075	12.198	7.105	1.877	4.424	7.775	3.217	4.29	2.949	3.753	4.424	10.992	3.083	4.424	6.166	6.702	6.702	9.92	4.558	4.692	0.536	2.413	0	1	0	0	0	0	0
Efna1	MGI:103236	ENSMUSG00000027954	ENSMUST00000118587	P52793	EFNA1_MOUSE	3	9410	52.38	3	5	1632	7778	205	1.35	23802.2	28.78	16.098	54.146	45.854	26.341	14.634	11.707	6.829	2.927	4.878	6.829	3.902	2.927	4.878	3.902	5.854	11.22	1.463	3.902	6.829	6.829	3.902	6.341	2.439	6.829	1.951	5.366	1	0	0	0	1	0	0
Egfr	MGI:95294	ENSMUSG00000020122	ENSMUST00000020329	Q01279	EGFR_MOUSE	11	165956	41.94	5	28	10208	155748	1210	1.07	134853	26.694	9.752	54.545	45.455	23.967	12.893	11.074	5.702	4.959	4.793	6.281	2.81	7.107	2.479	6.033	5.207	8.926	2.149	6.033	6.364	4.05	5.207	5.95	5.455	6.033	1.24	3.223	1	1	0	0	1	0	1
Egln1	MGI:1932286	ENSMUSG00000031987	ENSMUST00000034469	Q91YE3	EGLN1_MOUSE	8	40738	49.87	1	5	3594	37144	400	1.6	43110.7	24.5	8.25	56.75	43.25	27.5	15.5	12	9.25	3.75	6.5	5.5	2.25	12.25	1.75	3.5	5.75	6.5	1.5	2.75	8.25	3.75	8	6.25	3	5.25	1.25	3	0	1	1	0	0	1	0
Entpd1	MGI:102805	ENSMUSG00000048120	ENSMUST00000134063	P55772	ENTP1_MOUSE	19	129237	43.73	11	10	2409	126828	510	0.565	57205.3	26.863	14.314	55.098	44.902	20.392	10.196	10.196	5.686	2.157	3.529	6.667	5.686	7.059	1.765	6.078	7.059	9.804	1.961	3.725	4.51	5.49	1.373	9.216	6.078	5.294	1.569	5.294	1	0	0	0	0	0	0
Epas1	MGI:109169	ENSMUSG00000024140	ENSMUST00000024954	P97481	EPAS1_MOUSE	17	79711	48.5	2	16	5516	74195	874	0.274	96712.3	21.625	10.526	50.686	49.314	24.142	12.014	12.128	5.263	2.403	5.263	6.865	4.233	6.178	2.86	3.204	5.263	9.382	3.89	2.86	8.924	4.691	3.89	11.67	5.95	3.776	0.801	2.632	0	1	0	1	0	0	0
Epm2a	MGI:1341085	ENSMUSG00000055493	ENSMUST00000069106	Q9WUA5	EPM2A_MOUSE	10	116241	41.23	2	4	3287	112954	330	0.376	36958.2	29.394	14.848	60.303	39.697	23.636	12.727	10.909	9.394	2.727	3.333	7.576	3.03	9.091	4.848	3.636	3.03	9.394	3.333	3.636	5.758	4.242	4.848	3.333	4.848	6.97	3.03	3.939	0	1	0	0	0	0	0
Erbb2	MGI:95410	ENSMUSG00000062312	ENSMUST00000058295	P70424	ERBB2_MOUSE	11	25247	53.64	3	27	5012	20235	1256	1.41	138579	27.309	9.554	56.847	43.153	23.726	12.022	11.704	6.131	4.618	4.777	6.927	2.707	7.962	2.627	3.901	3.344	10.828	1.752	3.264	8.28	4.299	6.051	6.529	5.334	6.449	1.274	2.946	1	1	0	1	1	0	1
F2	MGI:88380	ENSMUSG00000027249	ENSMUST00000028681	P19221	THRB_MOUSE	2	11095	50.67	3	14	1988	9107	618	0.463	70268.7	24.11	11.812	52.751	47.249	27.346	14.078	13.269	4.693	4.045	5.663	7.605	3.883	7.605	1.942	3.398	5.34	9.061	1.456	4.693	5.663	3.398	6.796	5.502	6.311	6.958	2.589	3.398	1	0	0	0	1	0	0
F3	MGI:88381	ENSMUSG00000028128	ENSMUST00000029771	P20352	TF_MOUSE	3	11512	45.6	4	6	1872	9640	294	0.241	32935	29.252	9.864	52.041	47.959	22.109	13.265	8.844	5.102	2.041	4.422	4.422	5.102	6.463	0.68	6.803	7.143	9.864	0.68	5.442	4.422	4.422	5.442	6.463	9.524	7.483	1.701	2.381	1	0	0	0	1	0	0
Fabp3	MGI:95476	ENSMUSG00000028773	ENSMUST00000070532	P11404	FABPH_MOUSE	4	6869	52.61	1	4	823	6046	133	0.866	14818.9	27.068	9.023	45.113	54.887	27.82	14.286	13.534	4.511	0	7.519	6.015	4.511	7.519	1.504	6.015	9.774	8.271	2.256	3.759	0.752	3.759	3.008	5.263	14.286	8.271	1.504	1.504	0	1	1	0	0	0	0
Fadd	MGI:109324	ENSMUSG00000031077	ENSMUST00000033394	Q61160	FADD_MOUSE	7	5146	51.73	1	2	3903	1243	205	0.15	22960.2	32.683	5.366	47.805	52.195	33.171	16.585	16.585	7.317	1.463	6.829	9.756	2.439	4.878	1.463	0.976	6.341	16.098	1.951	3.415	2.927	2.439	8.78	9.756	3.415	8.293	0.976	0.488	0	1	0	0	0	0	0
Fat4	MGI:3045256	ENSMUSG00000046743	ENSMUST00000061260	Q2PZL6	FAT4_MOUSE	3	125046	41.27	2	17	16109	108937	4981	1.8	540316	28.328	9.416	51.476	48.524	21.863	9.476	12.387	6.605	1.405	6.906	5.481	3.975	7.288	1.907	5.441	3.152	7.709	1.084	5.742	5.862	3.935	4.417	9.757	7.227	8.573	0.361	3.172	1	1	0	0	1	0	0
Fgf9	MGI:104723	ENSMUSG00000021974	ENSMUST00000165526	P54130	FGF9_MOUSE	14	42174	44.07	4	3	3593	38581	208	0.661	23413.5	25	13.462	53.846	46.154	27.404	15.385	12.019	2.885	0.962	5.769	6.25	4.808	10.577	3.365	3.846	4.808	10.577	0.962	3.365	6.25	3.846	7.212	6.25	5.288	7.692	0.481	4.808	1	0	0	0	0	0	0
Fgfr1	MGI:95522	ENSMUSG00000031565	ENSMUST00000084027	P16092	FGFR1_MOUSE	8	62065	49.44	19	18	5025	57040	822	0.667	91981	27.616	10.097	52.798	47.202	26.521	13.747	12.774	5.718	2.311	6.083	6.691	2.068	5.718	2.676	4.258	5.961	10.097	2.798	3.771	6.934	2.798	5.109	8.881	5.231	7.543	1.825	3.528	1	1	0	0	1	0	1
Fitm1	MGI:1915930	ENSMUSG00000022215	ENSMUST00000022826	Q91V79	FITM1_MOUSE	14	1338	58.15	1	2	971	367	292	0.695	32280.1	38.014	17.808	69.178	30.822	16.096	13.014	3.082	10.616	2.74	0.685	2.397	6.849	9.932	4.452	2.055	2.055	16.781	1.027	2.397	4.11	2.055	6.507	5.137	5.137	8.562	3.425	3.082	0	0	0	0	0	0	0
Fkbp1b	MGI:1336205	ENSMUSG00000020635	ENSMUST00000020964	Q9Z2I2	FKB1B_MOUSE	12	8418	47.28	2	4	976	7442	108	1.53	11797.6	24.074	9.259	54.63	45.37	25.926	14.815	11.111	4.63	1.852	4.63	6.481	5.556	12.037	1.852	6.481	8.333	6.481	2.778	2.778	6.481	4.63	4.63	4.63	7.407	6.481	0	1.852	0	0	0	0	0	0	0
Flrt2	MGI:3603594	ENSMUSG00000047414	ENSMUST00000057324	Q8BLU0	FLRT2_MOUSE	12	92990	39.59	2	2	7099	85891	660	0.948	73947.9	29.242	10.909	52.879	47.121	20.758	12.273	8.485	3.939	2.273	3.939	4.545	3.485	5.606	3.333	5.455	3.939	12.727	1.97	6.818	6.212	4.091	5	8.636	6.818	7.121	1.515	2.576	1	0	0	0	1	0	0
Foxp1	MGI:1914004	ENSMUSG00000030067	ENSMUST00000176565	P58462	FOXP1_MOUSE	6	597384	44.4	31	20	3727	593657	705	0.442	78833.2	25.816	7.801	44.255	55.745	20.142	11.206	8.936	7.66	1.135	2.979	5.957	1.702	3.688	3.83	2.553	3.972	10.213	2.837	4.113	6.809	16.738	3.404	8.936	5.816	5.39	0.709	1.56	0	1	0	1	0	0	0
Fstl3	MGI:1890391	ENSMUSG00000020325	ENSMUST00000020575	Q9EQC7	FSTL3_MOUSE	10	5359	57.62	3	5	1955	3404	256	1.03	27271.3	25	7.812	60.938	39.062	20.312	12.109	8.203	6.25	10.156	2.734	5.469	1.953	12.109	2.734	1.953	2.344	7.812	1.562	3.906	7.031	3.516	7.031	7.031	4.297	8.984	1.953	1.172	1	0	0	1	1	0	0
Gdf15	MGI:1346047	ENSMUSG00000038508	ENSMUST00000110103	Q9Z0J7	GDF15_MOUSE	8	3064	58.39	2	3	1380	1684	303	1.59	33225.3	32.013	7.261	57.426	42.574	23.102	14.851	8.251	8.911	2.97	4.62	3.63	0.99	6.601	3.63	0.99	0.99	17.492	1.65	1.65	10.561	5.611	10.231	8.581	3.63	4.62	1.32	1.32	1	0	0	0	1	0	0
Grb2	MGI:95805	ENSMUSG00000059923	ENSMUST00000021090	Q60631	GRB2_MOUSE	11	64553	46.01	5	6	2709	61844	217	NA	25238.4	22.12	16.129	51.152	48.848	30.415	15.668	14.747	5.53	0.922	8.295	6.452	7.834	6.912	2.765	4.147	7.373	6.452	2.765	5.991	5.069	5.069	5.53	5.069	2.304	5.991	2.304	3.226	0	1	1	0	0	0	0
Grk5	MGI:109161	ENSMUSG00000003228	ENSMUST00000003313	Q8VEB1	GRK5_MOUSE	19	206220	43.6	3	16	6580	199640	590	0.39	67732.5	23.729	11.525	50.508	49.492	30.678	16.949	13.729	4.068	2.881	5.254	8.475	4.746	7.119	2.034	4.576	8.475	9.661	2.203	4.746	5.085	4.068	6.441	5.932	4.068	5.424	0.847	3.898	0	1	0	0	0	0	1
Gstz1	MGI:1341859	ENSMUSG00000021033	ENSMUST00000222885	Q9WVL0	MAAI_MOUSE	12	17559	47.71	5	10	1571	15988	216	0.803	24275.2	33.333	7.407	55.556	44.444	21.759	11.574	10.185	6.944	1.389	4.167	6.019	2.778	4.63	0.926	8.796	5.556	10.185	2.778	3.241	6.944	8.796	5.093	6.481	4.167	7.407	0.926	2.778	0	1	1	0	0	0	1
Gucy2c	MGI:106903	ENSMUSG00000042638	ENSMUST00000032338	Q3UWA6	GUC2C_MOUSE	6	84482	45.07	2	27	3959	80523	1072	1.83	123232	27.052	12.687	51.026	48.974	27.519	14.552	12.966	4.011	1.679	6.343	6.623	4.757	5.224	2.332	5.41	6.53	10.821	2.892	4.757	3.825	2.985	5.69	7.463	6.25	6.81	1.026	4.571	1	0	0	0	1	0	0
Hdac2	MGI:1097691	ENSMUSG00000019777	ENSMUST00000019911	P70288	HDAC2_MOUSE	10	27346	40.96	4	14	2005	25341	488	0.767	55302.1	22.131	13.32	51.025	48.975	32.172	16.189	15.984	5.943	2.049	7.992	7.992	3.689	9.016	3.279	4.918	8.197	6.148	3.484	4.303	4.303	3.279	4.713	5.328	3.893	5.123	0.41	5.943	0	1	1	1	0	0	0
Hgs	MGI:104681	ENSMUSG00000025793	ENSMUST00000106205	Q99LI8	HGS_MOUSE	11	16345	51.4	5	22	2900	13445	775	1.75	86014.9	25.032	8.258	50.968	49.032	22.839	11.613	11.226	9.935	1.419	2.71	8.516	2.065	5.032	1.806	2.839	5.032	7.871	3.355	2.968	9.677	10.065	4.774	7.871	5.29	4.387	0.516	3.871	0	1	1	0	0	0	0
Hmga1	MGI:96160	ENSMUSG00000046711	ENSMUST00000232265	P17095	HMGA1_MOUSE	17	7178	58.08	17	5	1681	5497	107	0.641	11614	12.15	0	36.449	63.551	39.252	25.234	14.019	4.673	0	0.935	13.084	0	11.215	0	0.935	14.953	2.804	0.935	0.935	12.15	5.607	10.28	12.15	5.607	3.738	0	0	0	1	1	1	0	0	0
Hoxb4	MGI:96185	ENSMUSG00000038692	ENSMUST00000049241	P10284	HXB4_MOUSE	11	3372	54.24	1	2	2566	806	250	0.896	27519.2	20	10.8	57.6	42.4	23.2	16	7.2	8.4	2.4	2	5.2	2.4	7.6	2.8	2	4.4	5.2	1.6	3.6	18	4.4	8.8	8	3.2	4.4	1.2	4.4	0	1	0	1	0	0	0
Hsp90b1	MGI:98817	ENSMUSG00000020048	ENSMUST00000020238	P08113	ENPL_MOUSE	10	15301	42.75	5	18	2825	12476	802	0.957	92475.8	25.436	9.352	43.641	56.359	37.032	15.586	21.446	5.362	0.623	7.855	13.591	3.99	4.364	1.247	5.112	9.476	8.603	2.369	3.491	2.743	2.993	4.863	6.733	6.11	6.359	1.122	2.993	1	1	1	0	1	0	0
Hspb8	MGI:2135756	ENSMUSG00000041548	ENSMUST00000036991	Q9JK92	HSPB8_MOUSE	5	14374	49.17	2	3	1816	12558	196	0.554	21533.3	21.939	10.204	57.143	42.857	23.98	10.714	13.265	5.612	1.531	5.612	7.653	5.612	7.653	1.02	2.041	4.592	7.653	2.041	2.551	14.796	3.571	5.102	9.184	3.571	6.633	2.041	1.531	0	1	0	0	0	0	0
Htr2b	MGI:109323	ENSMUSG00000026228	ENSMUST00000027431	Q02152	5HT2B_MOUSE	1	12945	38.89	2	4	2083	10862	479	0.829	53596.9	34.029	11.482	57.203	42.797	18.58	11.273	7.307	7.307	2.088	3.132	4.175	5.637	4.175	1.879	8.559	5.219	11.9	3.34	4.175	3.967	3.132	4.175	8.768	8.142	6.263	1.461	2.505	1	0	0	0	0	0	0
Htra2	MGI:1928676	ENSMUSG00000068329	ENSMUST00000154829	Q9JIY5	HTRA2_MOUSE	6	4008	54.84	11	7	2512	1496	458	1.87	49348.4	34.498	7.642	58.734	41.266	20.961	11.79	9.17	10.044	0	4.585	4.585	2.62	9.17	1.31	5.24	1.965	10.044	1.528	2.838	7.205	3.493	8.515	7.642	6.332	9.17	1.965	1.747	0	0	0	0	0	0	0
Igf2	MGI:96434	ENSMUSG00000048583	ENSMUST00000105935	P09535	IGF2_MOUSE	7	16051	54.79	9	4	650	15401	180	0.523	20030.1	27.778	10	57.222	42.778	26.667	16.667	10	8.889	4.444	4.444	5.556	5	7.778	1.667	2.778	3.889	11.111	2.222	1.111	6.667	2.778	11.111	8.889	3.333	5	0.556	2.778	0	0	0	0	1	0	0
Il6st	MGI:96560	ENSMUSG00000021756	ENSMUST00000183663	Q00560	IL6RB_MOUSE	13	46017	43.3	10	17	8678	37339	917	1.29	102451	25.082	11.232	49.836	50.164	22.901	11.123	11.778	5.016	1.854	4.798	6.979	3.381	5.453	1.854	4.144	5.344	7.525	1.527	4.253	6.543	4.907	3.926	10.578	7.525	8.397	1.963	4.035	1	1	0	0	1	0	0
Ireb2	MGI:1928268	ENSMUSG00000032293	ENSMUST00000034843	Q811J3	IREB2_MOUSE	9	48742	38.42	3	22	5770	42972	963	0.825	104920	29.907	10.592	56.075	43.925	22.741	12.15	10.592	6.75	1.869	4.465	6.127	5.088	8.515	2.077	5.088	6.542	9.553	1.765	4.569	5.504	2.804	3.531	8.1	5.711	8.515	0.727	2.7	0	0	0	0	0	0	0
Jag1	MGI:1095416	ENSMUSG00000027276	ENSMUST00000028735	Q9QXX0	JAG1_MOUSE	2	35189	47.37	2	26	5612	29577	1218	1.26	134164	17.652	9.852	50.985	49.015	24.056	12.479	11.576	4.187	10.755	6.486	5.09	2.381	8.621	2.791	4.269	4.926	4.762	1.149	8.128	5.747	3.859	4.762	7.307	5.665	4.433	1.642	3.038	1	0	0	0	1	0	0
Jup	MGI:96650	ENSMUSG00000001552	ENSMUST00000001592	Q02257	PLAK_MOUSE	11	28806	52.25	9	14	3205	25601	745	0.529	81800.8	34.094	6.98	53.96	46.04	22.282	11.409	10.872	9.664	1.745	5.503	5.369	0.94	4.966	2.416	4.564	4.295	12.617	3.356	5.369	5.235	5.369	4.698	6.309	6.711	7.248	0.671	2.953	1	1	1	0	0	0	0
Kcnn4	MGI:1277957	ENSMUSG00000054342	ENSMUST00000205428	O89109	KCNN4_MOUSE	7	16428	53.95	5	9	1945	14483	425	0.944	47783.8	38.588	10.824	61.647	38.353	23.294	16	7.294	9.412	2.353	2.588	4.706	2.588	7.294	3.765	3.294	4.706	17.882	3.765	1.882	2.588	4	7.529	3.529	5.647	8	2.588	1.882	0	1	0	0	0	0	0
Kdm2a	MGI:1354736	ENSMUSG00000054611	ENSMUST00000047898	P59997	KDM2A_MOUSE	19	83867	40.63	14	21	8578	75289	1161	0.755	132680	24.203	9.302	49.009	50.991	30.233	16.365	13.867	3.962	3.618	6.202	7.666	2.498	5.857	2.412	4.479	6.374	10.164	2.756	3.704	5.685	3.962	7.58	7.494	5.599	5.599	1.895	2.498	0	1	0	1	0	1	0
Kif3b	MGI:107688	ENSMUSG00000027475	ENSMUST00000028977	Q61771	KIF3B_MOUSE	2	41978	46.1	1	9	5635	36343	747	0.49	85288.3	24.9	7.229	42.303	57.697	36.145	19.143	17.001	5.756	0.268	5.489	11.513	2.276	6.024	2.142	4.819	9.505	8.3	2.677	4.15	3.347	5.355	7.497	7.497	4.552	6.024	0.402	2.41	0	0	1	0	0	0	0
Lcn2	MGI:96757	ENSMUSG00000026822	ENSMUST00000050785	P11672	NGAL_MOUSE	2	3620	54.7	6	6	915	2705	200	0.737	22875	25.5	12.5	51	49	19.5	11	8.5	5	1.5	5	3.5	6	5.5	0.5	4	4.5	9.5	2.5	5.5	4	8.5	6	8	7.5	7	1	5	1	0	0	0	1	0	0
Lhx1	MGI:99783	ENSMUSG00000018698	ENSMUST00000018842	P63006	LHX1_MOUSE	11	7252	52.99	4	5	3846	3406	406	0.743	44780.3	20.69	11.084	51.232	48.768	25.862	14.778	11.084	6.404	3.941	5.419	5.665	4.926	7.635	3.202	2.217	5.172	7.882	1.97	4.68	9.113	4.187	6.404	10.345	3.695	4.187	0.739	2.217	0	1	0	1	0	0	0
Lin28a	MGI:1890546	ENSMUSG00000050966	ENSMUST00000051674	Q8K3Y3	LN28A_MOUSE	4	15512	48.65	4	4	3505	12007	209	1.93	22720	23.445	10.526	55.024	44.976	28.708	17.703	11.005	10.526	4.306	2.871	8.134	5.263	10.048	3.828	2.392	8.612	5.742	2.871	2.871	7.656	5.263	5.263	6.699	1.435	4.785	0.478	0.957	0	1	1	0	0	0	0
Lmna	MGI:96794	ENSMUSG00000028063	ENSMUST00000029699	P48678	LMNA_MOUSE	3	29810	51.53	7	12	3156	26654	665	1.33	74237.6	26.767	5.263	41.203	58.797	33.835	17.594	16.241	8.872	0.752	5.263	10.977	1.353	6.617	1.805	2.256	5.865	11.278	1.654	3.158	1.955	6.015	9.925	10.827	4.962	4.361	0.602	1.504	0	1	1	0	0	0	0
Lnpep	MGI:2387123	ENSMUSG00000023845	ENSMUST00000041047	Q8C129	LCAP_MOUSE	17	103641	38.36	6	18	12052	91589	1025	0.193	117304	29.171	13.561	51.024	48.976	24.585	12.488	12.098	6.049	0.976	4.683	7.415	4.78	3.902	3.22	5.268	5.366	11.512	3.122	4.683	3.512	4.39	3.902	8.78	6.537	6.341	1.854	3.707	1	1	1	0	0	0	0
Lrig3	MGI:2443955	ENSMUSG00000020105	ENSMUST00000074807	Q6P1C6	LRIG3_MOUSE	10	49192	44.55	7	19	4016	45176	1117	0.522	122688	27.216	9.669	51.656	48.344	22.56	11.37	11.191	6.804	2.954	6.356	4.834	3.939	6.535	2.686	4.118	3.581	11.638	1.97	5.192	5.998	4.387	5.103	10.027	6.177	4.655	1.164	1.88	1	0	0	0	1	0	0
Lrrc10	MGI:2448063	ENSMUSG00000060187	ENSMUST00000073834	Q8K3W2	LRC10_MOUSE	10	1428	56.16	1	1	1428	0	274	1.15	31263.5	33.212	8.759	55.839	44.161	24.818	14.599	10.219	5.109	2.92	5.474	4.745	3.285	3.65	2.19	2.92	3.65	18.978	1.46	5.839	8.029	3.65	8.759	6.204	3.65	6.204	1.095	2.19	0	0	0	0	0	0	0
Mapk1	MGI:1346858	ENSMUSG00000063358	ENSMUST00000069107	P63085	MK01_MOUSE	16	64072	41.34	9	9	5099	58973	358	0.537	41275.6	30.726	13.408	55.028	44.972	27.933	15.363	12.57	6.704	1.955	6.704	5.866	3.631	4.469	3.631	7.821	6.425	12.291	2.514	5.307	5.587	3.352	5.307	4.469	3.911	3.911	0.838	5.307	0	1	1	0	0	0	1
Mcoln1	MGI:1890498	ENSMUSG00000004567	ENSMUST00000004683	Q99J21	MCLN1_MOUSE	8	14776	49.43	11	14	2065	12711	580	0.524	65505.9	30.862	14.138	58.621	41.379	20.69	11.724	8.966	5.172	3.448	5	3.966	6.207	6.552	2.414	6.552	3.448	12.241	1.724	3.103	4.31	3.621	5.862	7.759	6.207	6.897	1.207	4.31	1	1	0	0	0	0	0
Mdm2	MGI:96952	ENSMUSG00000020184	ENSMUST00000020408	P23804	MDM2_MOUSE	10	21884	42.58	9	12	3099	18785	489	0.304	54558	19.836	7.362	40.9	59.1	31.493	12.883	18.609	3.272	3.476	7.771	10.838	2.045	4.908	1.84	3.681	6.544	7.771	1.84	3.067	5.317	4.703	4.499	14.724	5.112	5.112	0.613	2.863	0	1	0	0	0	0	1
Mecom	MGI:95457	ENSMUSG00000027684	ENSMUST00000172754	P14404	MECOM_MOUSE	3	596713	41.5	17	9	3182	593531	1232	0.294	138100	20.292	11.282	45.455	54.545	31.169	16.396	14.773	5.763	2.76	6.331	8.442	4.302	5.357	4.221	3.734	7.305	7.873	2.679	3.734	7.305	3.896	4.87	11.445	4.302	2.922	0.406	2.354	0	1	1	1	0	0	1
Men1	MGI:1316736	ENSMUSG00000024947	ENSMUST00000113504	O88559	MEN1_MOUSE	19	5913	55.57	14	10	2663	3250	611	0.13	67500.6	29.624	10.311	55.483	44.517	25.696	13.257	12.439	9.165	1.146	4.583	7.856	3.437	8.183	2.128	3.11	5.074	10.638	1.473	2.455	6.874	5.074	6.056	6.383	4.91	6.71	1.473	3.273	0	1	0	1	0	0	0
Mstn	MGI:95691	ENSMUSG00000026100	ENSMUST00000027269	O08689	GDF8_MOUSE	1	6440	37.5	2	3	2705	3735	376	0.596	42921.3	25.532	10.904	53.457	46.543	26.862	14.096	12.766	5.053	3.457	6.649	6.117	3.723	5.851	1.596	6.915	6.915	8.511	2.926	3.723	6.383	4.521	5.585	5.585	5.851	5.053	1.596	3.989	1	0	0	0	1	0	0
Myc	MGI:97250	ENSMUSG00000022346	ENSMUST00000161976	P01108	MYC_MOUSE	15	4984	52.97	7	3	2338	2646	439	1.05	48971.2	22.323	8.428	42.141	57.859	29.841	14.806	15.034	6.378	2.05	6.834	8.2	2.961	2.961	2.506	3.189	6.15	8.428	1.139	4.1	7.745	4.556	6.15	14.579	4.784	4.328	0.456	2.506	1	1	1	1	0	0	0
Mycn	MGI:97357	ENSMUSG00000037169	ENSMUST00000043396	P03966	MYCN_MOUSE	12	5822	52.8	3	3	2674	3148	462	1.75	49572.3	27.056	7.143	50.649	49.351	27.489	13.42	14.069	10.606	1.732	5.411	8.658	2.597	6.061	2.597	2.381	5.628	8.225	1.082	3.247	10.173	3.03	5.195	10.39	5.195	5.844	0.866	1.082	0	1	0	0	0	0	0
Myh10	MGI:1930780	ENSMUSG00000020900	ENSMUST00000102611	Q61879	MYH10_MOUSE	11	125074	45.72	10	41	7791	117283	1976	0.371	228996	28.846	6.832	41.953	58.047	38.006	18.421	19.585	8.856	0.86	5.516	14.069	2.935	3.391	1.721	4.251	9.919	11.64	2.075	4.15	1.67	7.54	6.781	4.504	3.846	4.099	0.506	1.67	0	1	1	0	0	0	0
Nedd4l	MGI:1933754	ENSMUSG00000024589	ENSMUST00000163516	Q8CFI0	NED4L_MOUSE	18	330124	45.49	35	30	7787	322337	1004	1.61	115419	22.51	12.351	49.004	50.996	28.486	14.542	13.944	4.183	0.697	5.578	8.367	4.582	5.677	2.689	3.984	4.98	9.263	2.49	5.677	7.968	3.984	6.873	7.769	5.08	5.08	1.892	3.187	0	1	0	0	0	0	1
Nf1	MGI:97306	ENSMUSG00000020716	ENSMUST00000071325	Q04690	NF1_MOUSE	11	241920	39.86	9	58	11917	230003	2841	0.439	319596	30.764	10.841	51.989	48.011	24.111	13.516	10.595	6.653	2.288	4.541	6.054	4.189	4.189	3.098	5.245	6.054	12.531	2.851	4.611	4.153	4.47	4.365	8.729	6.089	6.336	1.126	2.429	0	1	1	0	0	0	0
Nfatc1	MGI:102469	ENSMUSG00000033016	ENSMUST00000078049	O88942	NFAC1_MOUSE	18	106867	50.91	7	10	4594	102273	717	1.37	77833.2	23.989	10.879	50.907	49.093	22.176	13.11	9.066	6.555	1.953	3.208	5.858	2.65	6.695	3.905	3.487	3.905	8.647	0.837	3.347	10.46	3.487	5.3	13.11	6.974	5.3	0.837	3.487	0	1	0	1	0	0	0
Nol3	MGI:1925938	ENSMUSG00000014776	ENSMUST00000014920	Q9D1X0	NOL3_MOUSE	8	5800	53.41	1	4	3176	2624	220	0.877	24567.5	20	4.091	48.182	51.818	35.909	8.636	27.273	6.818	1.818	5.909	21.364	0.455	5.909	0.909	0.455	0.909	8.636	1.364	1.364	15.909	5.455	6.818	5	4.091	4.091	1.364	1.364	0	1	0	0	0	0	0
Npy1r	MGI:104963	ENSMUSG00000036437	ENSMUST00000039303	Q04573	NPY1R_MOUSE	8	9601	43.56	2	3	3001	6600	382	0.68	44014.7	34.031	15.707	58.639	41.361	18.848	11.518	7.33	5.497	3.141	4.712	2.618	8.115	2.094	2.88	9.162	4.712	11.518	3.141	7.068	3.403	2.618	3.927	7.33	5.497	7.853	1.309	3.403	1	1	0	0	0	0	0
Nrg1	MGI:96083	ENSMUSG00000062991	ENSMUST00000238791	A0A140LHZ9	A0A140LHZ9_MOUSE	8	1070247	39.45	33	13	2493	1067754	858	0.603	94200.3	24.825	8.275	48.601	51.399	25.641	15.268	10.373	7.343	1.865	3.147	7.226	2.331	5.128	3.147	3.263	4.895	8.042	2.098	4.429	9.557	3.263	7.226	12.354	5.711	6.177	0.699	2.098	0	0	0	0	0	0	0
Otx2	MGI:97451	ENSMUSG00000021848	ENSMUST00000227404	P80206	OTX2_MOUSE	14	16143	46.32	11	5	2086	14057	289	0.864	31622.4	20.415	10.381	48.443	51.557	17.301	11.073	6.228	6.92	1.73	3.806	2.422	3.114	6.574	1.384	1.73	4.844	7.612	3.114	3.46	7.612	7.612	4.844	14.879	8.304	4.152	1.384	4.498	0	0	0	0	0	0	0
Pappa2	MGI:3051647	ENSMUSG00000073530	ENSMUST00000159861	E9PZ87	E9PZ87_MOUSE	1	268764	40.85	6	22	9518	259246	1789	1.24	198825	23.253	11.515	53.214	46.786	23.98	11.459	12.521	4.975	4.751	5.925	6.596	2.907	7.546	3.242	3.577	3.857	8.664	1.901	3.745	7.49	5.143	4.36	8.273	5.646	6.037	1.901	3.466	1	0	0	0	1	0	0
Pard3	MGI:2135608	ENSMUSG00000025812	ENSMUST00000160272	Q99NH2	PARD3_MOUSE	8	548125	42.85	29	25	5815	542310	1333	0.335	149075	22.206	7.502	43.736	56.264	31.733	17.029	14.704	6.227	0.9	7.127	7.577	3.151	7.052	2.101	3.076	6.002	7.052	2.326	4.126	5.851	5.851	8.927	10.128	4.426	5.851	0.6	1.65	0	1	1	0	0	0	0
Pds5b	MGI:2140945	ENSMUSG00000034021	ENSMUST00000016569	Q4VA53	PDS5B_MOUSE	5	136952	39.39	8	35	7417	129535	1446	0.623	164419	27.87	8.852	47.026	52.974	31.743	17.911	13.831	6.293	1.521	6.293	7.538	2.974	3.389	2.905	5.118	10.028	10.65	2.766	4.011	5.533	4.564	4.979	7.607	5.048	5.809	0.622	2.351	0	1	1	0	0	0	0
Pik3cg	MGI:1353576	ENSMUSG00000020573	ENSMUST00000156904	Q9JHG7	PK3CG_MOUSE	12	35187	42.37	7	12	4805	30382	1102	1.49	126400	29.673	12.25	52.087	47.913	27.949	15.426	12.523	5.445	1.906	5.898	6.624	4.174	4.991	3.358	6.08	6.987	11.525	2.269	3.176	4.356	5.535	5.082	6.171	5.082	6.624	1.724	2.995	0	1	0	0	0	0	1
Pkd1	MGI:97603	ENSMUSG00000032855	ENSMUST00000035565	O08852	PKD1_MOUSE	17	46675	50.77	10	46	14164	32511	4293	0.906	466577	32.402	10.995	58.328	41.672	18.006	9.108	8.898	8.13	2.283	3.494	5.404	3.727	7.314	2.632	3.191	1.724	11.903	1.491	3.517	6.476	4.379	4.752	9.574	6.196	9.178	1.887	2.749	1	1	0	0	1	0	0
Plec	MGI:1277961	ENSMUSG00000022565	ENSMUST00000089610	Q9QXS1	PLEC_MOUSE	15	61601	55.43	22	34	14972	46629	4691	0.269	534188	31.337	6.587	46.365	53.635	33.618	16.777	16.841	10.573	0.725	4.136	12.705	1.919	4.818	1.727	3.517	5.628	11.575	1.535	1.492	3.091	8.271	9.422	5.5	4.754	5.67	0.703	2.238	0	1	1	0	0	0	0
Plin5	MGI:1914218	ENSMUSG00000011305	ENSMUST00000019808	Q8BVZ1	PLIN5_MOUSE	17	5996	55.1	2	9	1986	4010	463	0.733	50474.2	31.749	7.127	53.78	46.22	25.918	12.527	13.391	11.231	2.376	5.616	7.775	1.728	6.263	3.24	0.648	3.024	12.311	3.024	1.512	6.479	6.695	6.263	7.127	4.968	7.559	1.512	0.648	0	1	0	0	0	0	0
Pmm2	MGI:1859214	ENSMUSG00000022711	ENSMUST00000230828	Q9Z2M7	PMM2_MOUSE	16	24794	48.46	7	9	1796	22998	242	0.844	27656.6	23.967	12.81	52.893	47.107	30.579	15.702	14.876	3.306	2.479	7.025	7.851	6.198	9.917	2.066	7.025	8.264	8.678	2.066	3.306	3.719	4.545	5.372	2.893	5.785	4.959	0.413	4.132	0	0	1	0	0	0	0
Por	MGI:97744	ENSMUSG00000005514	ENSMUST00000153500	P37040	NCPR_MOUSE	5	65294	49.75	9	8	918	64376	678	1.07	77044	26.991	13.569	52.065	47.935	29.056	14.159	14.897	7.08	1.032	6.047	8.85	4.425	6.49	3.097	3.982	5.9	8.702	2.507	3.392	4.572	3.54	5.162	6.195	5.752	7.227	1.327	4.72	0	0	1	0	0	1	0
Postn	MGI:1926321	ENSMUSG00000027750	ENSMUST00000107985	Q62009	POSTN_MOUSE	3	29929	38.11	9	22	3205	26724	838	0.112	93143.6	30.788	8.592	53.103	46.897	26.134	14.2	11.933	4.893	1.432	5.012	6.921	2.983	8.353	2.267	8.831	7.757	10.382	2.267	4.893	3.938	4.057	4.177	4.893	6.921	6.683	0.358	2.983	1	0	0	0	1	0	0
Ppargc1a	MGI:1342774	ENSMUSG00000029167	ENSMUST00000151104	O70343	PRGC1_MOUSE	5	113477	38.96	5	13	2452	111025	797	0.786	90587.7	17.942	10.038	39.774	60.226	31.744	16.437	15.307	4.768	2.886	7.905	7.403	3.388	3.764	2.384	2.509	6.274	8.156	0.627	4.266	6.901	4.893	7.779	13.3	6.023	2.509	0.753	3.513	0	1	1	1	0	0	0
Ppp1r3c	MGI:1858229	ENSMUSG00000067279	ENSMUST00000087321	Q7TMB3	PPR3C_MOUSE	19	4923	43.61	1	2	2725	2198	317	0.906	36459.6	23.659	13.249	49.527	50.473	26.183	14.511	11.672	3.785	2.524	6.625	5.047	6.309	3.47	2.208	3.785	7.256	7.886	1.893	4.732	6.94	5.047	5.047	9.148	5.363	8.202	2.208	2.524	0	0	0	0	0	0	0
Prkar1a	MGI:104878	ENSMUSG00000020612	ENSMUST00000106677	Q9DBC7	KAP0_MOUSE	11	20252	44.61	5	12	3513	16739	381	0.464	43185.1	29.134	8.661	51.706	48.294	30.446	14.436	16.01	7.349	1.312	5.774	10.236	4.199	6.299	0.525	5.774	5.512	8.136	2.362	3.15	4.462	3.937	8.399	6.562	4.199	7.874	0.787	3.15	0	1	1	0	0	0	0
Prkca	MGI:97595	ENSMUSG00000050965	ENSMUST00000059595	P20444	KPCA_MOUSE	11	410542	45.41	4	17	8409	402133	672	0.651	76851.9	23.065	13.542	52.232	47.768	30.06	16.369	13.69	4.464	2.976	7.44	6.25	6.101	6.845	3.125	4.762	8.78	7.143	3.125	4.167	5.804	4.315	4.464	5.06	4.167	6.696	1.19	3.125	0	1	1	0	0	0	1
Psen1	MGI:1202717	ENSMUSG00000019969	ENSMUST00000041806	P49769	PSN1_MOUSE	12	47048	45.22	5	12	2690	44358	467	0.848	52639.8	34.69	12.634	58.672	41.328	20.128	9.636	10.493	7.709	1.071	4.283	6.21	4.925	4.925	1.927	7.281	3.426	11.349	2.784	2.998	4.497	5.139	4.283	7.495	5.567	8.351	1.713	4.069	0	1	0	0	0	0	0
Rassf1	MGI:1928386	ENSMUSG00000010067	ENSMUST00000093786	Q99MK9	RASF1_MOUSE	9	10713	49.97	10	6	1787	8926	340	1.13	38789.4	26.471	9.706	49.412	50.588	32.059	19.412	12.647	6.471	3.235	5.294	7.353	3.529	6.176	3.235	3.529	5.882	11.176	1.176	2.941	5.882	4.706	10.294	6.176	4.706	5.294	1.176	1.765	0	1	1	0	0	0	0
Rbl2	MGI:105085	ENSMUSG00000031666	ENSMUST00000034091	Q64700	RBL2_MOUSE	8	53788	42.56	10	22	4925	48863	1135	0.318	127485	25.815	9.692	49.604	50.396	25.991	14.185	11.806	6.872	2.291	4.229	7.577	3.789	5.198	2.203	4.758	4.758	8.37	1.938	4.405	6.872	5.463	7.225	9.251	5.286	5.815	0.705	2.996	0	1	0	1	0	0	0
Rbp4	MGI:97879	ENSMUSG00000024990	ENSMUST00000025951	Q00724	RET4_MOUSE	19	8653	49.97	4	6	1161	7492	201	0.152	23206.1	24.876	13.93	51.244	48.756	28.856	14.428	14.428	7.463	2.985	7.96	6.468	5.473	6.468	1.493	2.985	4.478	8.955	1.99	3.98	2.488	3.98	8.458	7.96	3.98	5.473	3.483	3.483	0	0	0	0	1	0	0
Rcan1	MGI:1890564	ENSMUSG00000022951	ENSMUST00000232197	Q9JHG6	RCAN1_MOUSE	16	78915	49.8	7	4	1506	77409	251	0.984	28136.8	26.693	11.554	53.386	46.614	30.677	14.741	15.936	8.765	1.594	6.375	9.562	5.179	5.976	2.789	3.984	5.578	7.968	1.992	1.992	8.367	2.789	6.375	5.976	5.179	5.976	0.797	2.789	0	1	0	0	0	0	0
Rce1	MGI:1336895	ENSMUSG00000024889	ENSMUST00000225476	P57791	FACE2_MOUSE	19	3051	56.21	11	8	1455	1596	329	0.224	35866.7	35.866	12.158	68.997	31.003	14.286	8.815	5.471	7.903	4.863	2.128	3.343	6.079	7.903	2.128	3.04	1.52	18.237	3.04	0.608	7.295	2.736	5.167	8.511	4.863	6.687	1.824	2.128	0	0	1	0	0	0	0
Rhbdf1	MGI:104328	ENSMUSG00000020282	ENSMUST00000020524	Q6PIX5	RHDF1_MOUSE	11	12716	56.5	9	18	2946	9770	856	0.912	97292	27.57	13.201	55.607	44.393	26.519	15.771	10.748	7.126	3.271	5.023	5.724	5.958	5.841	2.921	4.322	4.322	9.696	1.752	1.402	6.893	4.322	8.528	7.827	4.322	6.425	1.986	2.336	1	1	0	0	0	0	0
Rheb	MGI:97912	ENSMUSG00000028945	ENSMUST00000030787	Q921J2	RHEB_MOUSE	5	39802	43.12	4	8	1784	38018	184	0.767	20451.4	31.522	10.326	52.174	47.826	23.913	11.957	11.957	5.978	0.543	4.891	7.065	3.804	6.522	1.63	9.783	8.152	7.065	2.717	3.261	2.174	5.435	2.174	10.326	4.891	8.696	0.543	4.348	0	1	0	0	0	0	0
Ror2	MGI:1347521	ENSMUSG00000021464	ENSMUST00000021918	Q9Z138	ROR2_MOUSE	13	176813	48.18	3	9	3985	172828	944	0.122	105005	27.013	10.593	55.403	44.597	22.14	11.653	10.487	7.415	2.966	4.873	5.614	3.178	6.144	2.542	4.449	3.284	8.263	2.86	3.814	8.369	5.826	5.826	7.733	5.085	6.886	1.377	3.496	1	1	0	0	1	0	1
Runx1	MGI:99852	ENSMUSG00000022952	ENSMUST00000023673	Q03347	RUNX1_MOUSE	16	224684	47.23	7	8	5861	218823	451	1.04	48609.6	23.725	9.756	53.215	46.785	19.069	11.752	7.317	8.647	0.665	3.991	3.326	3.104	6.874	2.661	2.661	1.996	7.539	2.882	3.326	11.973	4.213	7.095	12.86	7.317	4.878	0.665	3.326	0	1	1	1	0	0	0
Ryr2	MGI:99685	ENSMUSG00000021313	ENSMUST00000021750	E9Q401	RYR2_MOUSE	13	553844	41.83	14	105	16814	537030	4966	0.483	564819	28.393	12.062	52.517	47.483	28.292	14.418	13.874	6.202	1.832	5.638	8.236	4.611	6.101	2.92	4.873	6.263	11.236	3.182	3.786	3.866	3.987	5.236	7.028	4.39	6.081	1.168	3.363	0	1	0	0	0	0	0
Sall4	MGI:2139360	ENSMUSG00000027547	ENSMUST00000029061	Q8BX22	SALL4_MOUSE	2	19612	50.07	7	4	5073	14539	1067	0.628	113110	26.898	6.654	51.64	48.36	21.275	12.371	8.903	8.622	2.624	3.468	5.436	2.343	7.685	3.093	2.624	5.623	8.903	2.156	3.936	8.716	6.373	3.655	11.153	5.623	6.748	0.375	0.843	0	1	0	1	0	0	0
Scg5	MGI:98289	ENSMUSG00000023236	ENSMUST00000024005	P12961	7B2_MOUSE	2	52760	44.43	2	6	1208	51552	212	1.61	23865.9	24.057	11.792	53.774	46.226	29.245	14.623	14.623	6.604	0.943	6.132	8.491	4.245	8.491	3.302	2.83	5.66	9.906	2.83	4.717	8.962	4.717	5.66	5.189	2.358	4.717	1.415	2.83	0	1	0	0	1	0	0
Sema3a	MGI:107558	ENSMUSG00000028883	ENSMUST00000195907	O08665	SEM3A_MOUSE	5	477153	35.91	9	9	2624	474529	772	0.202	88813.3	22.798	14.767	49.352	50.648	29.534	16.839	12.694	4.663	2.461	6.865	5.829	5.052	6.477	4.404	5.311	5.699	7.383	2.332	4.922	4.922	3.886	6.736	6.736	5.57	5.44	1.684	3.627	1	0	0	0	1	0	0
Sgcb	MGI:1346523	ENSMUSG00000029156	ENSMUST00000081170	P82349	SGCB_MOUSE	5	15042	45.03	2	6	3786	11256	320	0.393	34872.8	28.438	8.75	51.562	48.438	23.438	14.062	9.375	5.938	1.875	4.375	5	3.75	9.375	3.125	7.188	5.938	7.188	3.125	7.188	3.125	3.438	5	7.812	6.562	8.125	0.625	1.25	1	0	0	0	0	0	0
Sgcg	MGI:1346524	ENSMUSG00000035296	ENSMUST00000077954	P82348	SGCG_MOUSE	14	39376	44.27	3	8	3515	35861	291	1.12	32081.7	31.959	9.622	54.983	45.017	24.055	12.027	12.027	5.842	1.718	3.436	8.591	3.093	8.591	3.093	4.467	3.78	12.027	2.405	2.405	3.78	4.811	5.155	7.56	6.186	9.622	1.031	2.405	1	0	0	0	0	0	0
Shox2	MGI:1201673	ENSMUSG00000027833	ENSMUST00000029422	P70390	SHOX2_MOUSE	3	10045	46.13	5	5	3079	6966	331	1.24	34905.2	29.003	8.157	55.287	44.713	27.795	16.314	11.48	13.897	1.208	4.23	7.251	3.323	12.689	3.323	1.208	5.74	8.459	2.115	2.115	5.438	4.834	7.251	6.647	3.323	5.438	0.302	1.208	0	0	0	0	0	0	0
Sirt1	MGI:2135607	ENSMUSG00000020063	ENSMUST00000120239	Q923E4	SIR1_MOUSE	10	62700	44.08	7	14	4430	58270	737	0.74	80371.7	29.308	7.327	52.374	47.626	28.765	11.669	17.096	10.041	2.714	8.005	9.091	3.121	5.834	1.764	5.427	4.342	8.005	0.95	3.799	8.005	3.528	5.563	7.734	3.799	5.834	0.543	1.9	0	1	1	1	0	0	1
Slc2a4	MGI:95758	ENSMUSG00000018566	ENSMUST00000178809	P14142	GLUT4_MOUSE	11	5650	53.77	8	9	3193	2457	509	0.798	54755.4	39.293	10.02	67.976	32.024	13.556	7.269	6.287	9.627	0.786	1.965	4.322	5.305	10.216	0.589	6.68	1.768	15.128	2.554	2.554	5.697	4.322	4.912	6.483	5.108	7.859	1.375	2.75	1	1	0	0	0	0	0
Slc4a1	MGI:109393	ENSMUSG00000006574	ENSMUST00000006749	P04919	B3AT_MOUSE	11	17380	53.72	5	20	4545	12835	929	0.15	103136	35.522	10.549	61.895	38.105	20.775	10.011	10.764	6.136	0.646	4.198	6.566	5.167	7.32	1.507	5.705	3.552	15.823	2.476	2.045	6.889	3.552	4.952	6.459	5.274	7.858	1.184	2.691	1	1	1	0	0	0	0
Slc6a6	MGI:98488	ENSMUSG00000030096	ENSMUST00000032185	O35316	SC6A6_MOUSE	6	75014	50.76	11	15	6186	68828	621	0.431	69856	32.045	16.425	67.633	32.367	16.264	8.696	7.568	5.636	3.06	3.543	4.026	6.763	8.857	1.127	7.085	4.026	11.916	2.899	2.576	5.475	1.932	3.543	7.085	4.509	7.407	3.221	5.314	1	1	0	0	0	0	0
Slc39a8	MGI:1914797	ENSMUSG00000053897	ENSMUST00000081978	Q91W10	S39A8_MOUSE	3	63294	41.62	6	9	3314	59980	462	1.37	50082	34.199	12.771	61.905	38.095	16.234	8.225	8.009	8.874	2.381	3.68	4.329	7.576	8.442	2.597	6.494	3.463	14.286	2.381	4.978	4.329	3.68	2.165	7.143	6.061	4.545	0.433	2.165	1	0	0	0	1	0	0
Smad1	MGI:109452	ENSMUSG00000031681	ENSMUST00000066091	P70340	SMAD1_MOUSE	8	61124	45.94	5	7	3099	58025	465	0.473	52156.9	21.935	13.978	52.043	47.957	23.441	13.978	9.462	4.516	3.011	3.441	6.022	3.871	5.806	4.946	3.011	5.161	7.742	2.366	5.591	9.892	4.516	3.871	10.108	4.301	6.667	1.72	3.441	0	1	1	1	0	0	0
Smad7	MGI:1100518	ENSMUSG00000025880	ENSMUST00000026999	O35253	SMAD7_MOUSE	18	28407	51.85	5	4	4278	24129	426	1.16	46441.8	25.117	11.033	57.981	42.019	23.944	14.319	9.624	6.808	4.46	3.991	5.634	3.286	11.737	2.582	2.347	4.695	10.563	0.704	2.347	7.512	3.991	7.042	7.981	3.756	5.399	1.878	3.286	0	1	1	1	0	0	0
Snrk	MGI:108104	ENSMUSG00000038145	ENSMUST00000118886	Q8VDU5	SNRK_MOUSE	9	52437	45.28	12	7	4811	47626	748	0.174	81912.7	26.337	8.155	50	50	28.743	15.642	13.102	6.952	2.139	6.551	6.551	2.674	7.754	2.54	4.144	7.219	9.358	1.738	2.674	6.417	3.877	5.882	10.027	4.679	5.882	0.668	2.273	0	1	0	0	0	0	1
Spen	MGI:1891706	ENSMUSG00000040761	ENSMUST00000105786	Q62504	MINT_MOUSE	4	70708	48.61	6	16	12299	58409	3644	0.921	398754	24.314	6.422	45.801	54.199	30.187	16.603	13.584	9.083	0.659	4.802	8.782	1.784	5.214	2.387	2.881	6.504	6.037	1.043	2.278	10.538	5.049	7.711	10.483	6.202	6.312	0.329	1.921	0	1	0	1	0	0	0
Tgfb1	MGI:98725	ENSMUSG00000002603	ENSMUST00000002678	P04202	TGFB1_MOUSE	7	18076	51.08	5	7	2175	15901	390	0.774	44310	27.692	11.026	54.359	45.641	25.641	15.385	10.256	5.641	3.077	4.615	5.641	2.308	5.128	2.821	4.359	5.128	12.051	1.795	4.359	8.462	3.59	7.436	7.949	4.103	5.641	1.795	4.103	1	0	0	0	1	0	0
Tgm2	MGI:98731	ENSMUSG00000037820	ENSMUST00000103122	P21981	TGM2_MOUSE	2	30035	52.49	4	13	3596	26439	686	0.639	77061	27.988	10.35	53.061	46.939	26.531	12.099	14.431	5.394	2.915	6.56	7.872	3.353	7.434	1.458	4.665	4.665	10.058	1.458	5.102	4.373	3.499	5.977	7.434	4.373	7.872	1.749	3.79	0	0	1	0	0	0	1
Thbd	MGI:98736	ENSMUSG00000074743	ENSMUST00000099270	P15306	TRBM_MOUSE	2	3723	51.36	1	1	3723	0	577	0.719	61867.6	24.61	9.012	57.886	42.114	21.317	8.146	13.172	7.799	8.319	5.373	7.799	3.813	8.319	2.08	2.253	2.253	8.492	1.04	2.773	8.666	4.333	3.813	7.972	5.719	6.066	1.213	1.906	1	0	0	0	1	0	0
Tlr2	MGI:1346060	ENSMUSG00000027995	ENSMUST00000029623	Q9QUN7	TLR2_MOUSE	3	5496	47.6	1	3	3014	2482	784	0.645	89449.3	31.25	12.117	52.679	47.321	24.235	12.883	11.352	4.464	2.679	5.23	6.122	5.357	3.444	2.679	4.847	5.23	16.071	1.786	4.592	4.082	3.316	4.974	10.587	4.592	5.867	1.786	2.296	1	0	0	0	1	0	0
Tmprss6	MGI:1919003	ENSMUSG00000016942	ENSMUST00000017086	Q9DBI0	TMPS6_MOUSE	15	28968	53.08	7	18	3192	25776	811	0.3	90978.4	25.524	11.837	56.227	43.773	22.318	11.467	10.851	5.179	4.809	5.425	5.425	3.576	7.891	1.726	2.589	3.206	9.618	1.85	2.713	6.042	5.795	6.535	8.138	4.809	8.138	2.219	4.316	1	0	0	0	0	0	0
Traf6	MGI:108072	ENSMUSG00000027164	ENSMUST00000004949	P70196	TRAF6_MOUSE	2	23241	42.89	3	8	6169	17072	530	1.61	60069.8	25.283	10.377	51.698	48.302	26.981	14.528	12.453	6.226	6.038	4.528	7.925	3.585	4.906	3.962	5.283	4.34	8.868	3.396	4.151	5.66	6.226	6.226	6.415	4.528	4.906	0.377	2.453	0	0	0	0	0	0	1
Trex1	MGI:1328317	ENSMUSG00000049734	ENSMUST00000061973	Q91XB0	TREX1_MOUSE	9	1802	57.66	2	2	1084	718	314	0.917	33675.5	30.573	7.643	56.051	43.949	19.108	11.146	7.962	9.554	2.229	3.503	4.459	2.229	6.688	2.548	2.866	2.866	14.331	0.955	2.229	10.51	5.096	5.732	9.236	8.28	3.822	0.955	1.911	0	1	0	0	0	0	0
Trim54	MGI:1889623	ENSMUSG00000062077	ENSMUST00000013771	Q9ERP3	TRI54_MOUSE	5	20919	47.48	2	9	1434	19485	366	1.3	41130.7	28.142	7.65	50.82	49.18	30.055	13.661	16.393	6.284	4.098	4.918	11.475	2.459	6.557	3.005	4.372	4.918	10.656	3.279	3.825	4.098	6.557	5.738	6.284	2.459	6.831	0.273	1.913	0	0	0	0	0	0	0
Trim63	MGI:2447992	ENSMUSG00000028834	ENSMUST00000105875	Q38HM4	TRI63_MOUSE	4	14510	49.94	4	9	1886	12624	350	1.78	39490.7	26	8.571	48.286	51.714	29.143	12.571	16.571	5.143	4.857	4.571	12	3.429	6	2.571	6.571	6.286	9.429	2.286	4	3.143	6.857	3.714	6.571	5.143	4.857	0.286	2.286	0	0	0	0	0	0	1
Trp53	MGI:98834	ENSMUSG00000059552	ENSMUST00000005371	P02340	P53_MOUSE	11	11515	49.1	6	11	1772	9743	390	0.411	43458.4	22.564	10	51.538	48.462	27.692	15.128	12.564	6.154	3.077	4.359	8.205	3.333	6.154	2.821	2.308	6.154	8.974	2.821	2.051	9.744	3.59	6.154	8.974	6.154	5.128	0.769	3.077	0	1	1	1	0	0	0
Trpm2	MGI:1351901	ENSMUSG00000009292	ENSMUST00000105401	Q91YD4	TRPM2_MOUSE	10	62842	49.71	10	34	7274	55568	1506	1.44	172202	30.146	12.815	54.714	45.286	25.963	14.475	11.487	5.777	1.859	4.847	6.64	4.914	5.91	2.988	5.777	5.644	11.288	2.324	3.054	4.648	4.914	5.843	5.843	5.511	7.304	2.258	2.656	0	0	0	0	0	0	0
Txnip	MGI:1889549	ENSMUSG00000038393	ENSMUST00000074519	Q8BG60	TXNIP_MOUSE	3	3927	46.65	6	8	2827	1100	397	0.938	44363	27.204	9.068	53.904	46.096	24.937	12.846	12.091	4.786	2.771	6.045	6.045	3.778	5.793	1.008	5.793	7.053	7.053	3.275	4.534	6.801	3.526	4.786	8.312	4.786	9.572	1.008	3.275	0	1	0	1	0	0	0
Vcam1	MGI:98926	ENSMUSG00000027962	ENSMUST00000029574	P29533	VCAM1_MOUSE	3	19740	39.91	4	9	3469	16271	739	1.06	81317.4	29.499	7.578	52.503	47.497	23.816	11.231	12.585	4.736	2.706	4.195	8.39	2.842	6.089	1.218	6.495	6.631	9.337	2.3	2.706	5.548	3.789	3.383	9.743	7.442	8.931	0.947	2.571	1	0	0	0	1	0	0
Vdr	MGI:103076	ENSMUSG00000022479	ENSMUST00000023119	P48281	VDR_MOUSE	15	56206	49.95	6	10	4370	51836	422	0.708	47833.7	25.355	9.716	49.526	50.474	29.621	15.166	14.455	5.213	2.844	8.294	6.161	4.265	4.502	2.844	5.687	5.687	10.19	4.265	2.844	5.687	3.791	6.635	9.479	4.739	4.265	0.237	2.37	0	0	0	1	0	0	0
Wasl	MGI:1920428	ENSMUSG00000029684	ENSMUST00000031695	Q91YD9	WASL_MOUSE	6	51205	38.67	4	11	4352	46853	501	0.356	54274.2	20.958	6.786	54.092	45.908	25.349	13.573	11.776	6.786	1.397	6.387	5.389	2.994	7.186	1.397	2.994	6.587	6.188	1.796	4.79	17.365	4.192	5.589	7.585	3.992	4.99	0.798	1.597	0	1	1	1	0	0	0
Wt1	MGI:98968	ENSMUSG00000016458	ENSMUST00000143043	P22561	WT1_MOUSE	2	47088	45.81	8	10	3090	43998	449	1.91	49246.3	17.817	14.254	51.67	48.33	22.94	16.258	6.682	6.682	3.563	2.895	3.786	4.232	9.577	5.791	1.336	4.454	6.236	2.45	2.673	9.8	6.236	6.013	10.245	6.236	3.563	1.114	3.118	0	0	0	1	0	0	0
Xbp1	MGI:98970	ENSMUSG00000020484	ENSMUST00000063084	O35426	XBP1_MOUSE	11	5235	51.19	5	5	2129	3106	267	0.728	29619.2	32.584	7.116	54.682	45.318	20.974	12.734	8.24	9.738	1.124	2.247	5.993	2.247	4.494	1.498	1.124	4.494	14.607	2.247	2.996	8.614	7.865	6.742	8.24	5.243	7.116	2.622	0.749	0	1	1	1	0	0	0
Xiap	MGI:107572	ENSMUSG00000025860	ENSMUST00000115094	Q60989	XIAP_MOUSE	X	49978	40.22	11	8	6542	43436	496	0.48	56078.8	21.774	12.702	49.194	50.806	26.411	13.508	12.903	6.653	4.032	5.444	7.46	5.645	6.25	2.218	4.234	5.645	6.048	1.815	5.645	4.839	4.435	5.645	7.863	6.452	4.839	1.613	3.226	0	1	0	0	0	0	1
Ywhae	MGI:894689	ENSMUSG00000020849	ENSMUST00000067664	P62259	1433E_MOUSE	11	32977	41.65	5	6	2100	30877	255	0.246	29173.9	30.588	8.627	49.02	50.98	33.725	13.725	20	9.804	1.176	8.627	11.373	1.961	3.922	1.176	5.098	7.059	10.588	3.922	4.314	1.961	3.529	5.49	5.49	3.922	5.098	0.784	4.706	0	1	1	0	0	0	0
Zfp521	MGI:95459	ENSMUSG00000024420	ENSMUST00000025288	Q6KAS7	ZN521_MOUSE	18	285775	42.42	7	8	6206	279569	1311	0.347	147666	20.519	12.815	45.309	54.691	28.757	16.781	11.976	3.738	6.026	4.653	7.323	3.966	5.187	6.102	3.432	7.475	8.238	2.288	4.272	4.577	5.797	3.204	10.145	5.721	5.111	0.305	2.441	0	1	0	1	0	0	0
Alkbh1	MGI:2384034	ENSMUSG00000079036	ENSMUST00000162961	P0CB42	ALKB1_MOUSE	12	18178	42.8	12	6	3857	14321	389	0.768	43746.1	28.021	12.339	55.013	44.987	26.478	15.424	11.054	7.712	2.314	4.884	6.17	4.627	5.913	3.342	2.057	4.884	11.054	2.057	3.085	7.712	3.599	7.198	7.455	4.37	7.198	1.542	2.828	0	0	0	0	0	1	0
Bcl2	MGI:88138	ENSMUSG00000057329	ENSMUST00000112751	P10417	BCL2_MOUSE	1	176097	42.96	2	2	7191	168906	236	0.817	26407.2	30.085	14.407	61.017	38.983	22.881	12.712	10.169	10.169	0.847	5.508	4.661	5.508	8.051	2.966	2.966	1.695	10.169	3.814	2.966	6.78	2.119	8.051	5.932	5.085	6.78	2.542	3.39	0	1	0	0	0	0	0
Blm	MGI:1328362	ENSMUSG00000030528	ENSMUST00000081314	O88700	BLM_MOUSE	7	80387	41.98	10	22	4598	75789	1416	0.749	158366	24.576	10.169	46.045	53.955	29.308	15.96	13.347	6.568	2.331	6.427	6.921	4.096	4.732	2.895	4.096	8.686	8.404	1.907	4.59	5.226	3.955	4.379	9.605	6.497	5.508	0.636	2.542	0	1	1	0	0	0	0
C3	MGI:88227	ENSMUSG00000024164	ENSMUST00000024988	P01027	CO3_MOUSE	17	24167	52.01	4	41	5136	19031	1663	0.88	186484	29.946	10.222	52.977	47.023	25.917	13.59	12.327	6.434	1.624	5.412	6.915	3.608	6.073	2.044	5.833	7.156	9.14	2.405	4.089	4.75	4.69	4.39	6.374	5.953	8.539	1.022	3.548	1	1	0	0	1	0	0
Ccn3	MGI:109185	ENSMUSG00000037362	ENSMUST00000050027	Q64299	CCN3_MOUSE	15	8338	41.83	1	5	2869	5469	354	0.711	38927.9	20.904	6.215	54.237	45.763	23.164	12.712	10.452	3.39	11.299	3.955	6.497	2.825	7.627	0.847	3.672	5.367	7.627	1.695	3.672	7.345	5.085	6.497	7.627	6.215	6.215	0.565	1.977	1	0	0	0	1	0	0
Colgalt1	MGI:1924348	ENSMUSG00000034807	ENSMUST00000047903	Q8K297	GT251_MOUSE	8	13914	52.51	3	12	3207	10707	617	1.11	71060.5	29.011	12.642	54.457	45.543	28.849	15.721	13.128	8.104	0.972	6.483	6.645	3.728	4.214	2.917	3.241	4.862	11.021	3.728	2.917	6.807	3.566	7.942	6.483	3.728	6.645	2.107	3.89	1	0	0	0	1	0	1
Dot1l	MGI:2143886	ENSMUSG00000061589	ENSMUST00000105336	H9LAN6	H9LAN6_MOUSE	10	40256	53.38	7	28	6808	33448	1736	0.316	185300	27.535	7.661	51.267	48.733	22.869	13.825	9.044	9.85	0.749	3.168	5.876	2.535	6.855	2.823	2.477	5.645	10.714	1.21	3.111	10.081	4.608	5.357	13.134	5.012	4.493	0.576	1.728	0	0	0	0	0	0	0
Ednra	MGI:105923	ENSMUSG00000031616	ENSMUST00000034029	Q61614	EDNRA_MOUSE	8	61434	43.62	2	8	3625	57809	427	1.94	48578.2	30.445	14.286	60.656	39.344	17.564	11.007	6.557	5.621	4.684	3.044	3.513	6.792	4.918	2.342	7.728	4.684	11.007	4.45	6.323	4.215	2.81	3.981	7.026	5.621	6.089	1.874	3.279	1	1	0	0	1	0	0
Elp1	MGI:1914544	ENSMUSG00000028431	ENSMUST00000030140	Q7TT37	ELP1_MOUSE	4	52652	43.56	6	37	6160	46492	1333	0.794	149584	30.383	10.503	51.838	48.162	25.731	13.053	12.678	6.527	2.251	4.876	7.802	3.676	5.176	2.851	3.901	5.776	11.478	1.875	3.451	4.501	5.401	4.426	8.027	5.551	8.477	1.65	2.326	0	1	0	1	0	0	0
Enpp2	MGI:1321390	ENSMUSG00000022425	ENSMUST00000041591	Q9R1E6	ENPP2_MOUSE	15	113992	41.3	9	25	3095	110897	862	0.736	98885.4	21.926	14.617	52.436	47.564	27.146	15.081	12.065	3.248	3.828	5.916	6.148	4.756	6.265	3.248	4.292	5.916	8.353	2.088	4.756	6.961	2.436	5.916	7.193	6.032	6.032	1.508	5.104	1	0	0	0	1	0	0
Erf	MGI:109637	ENSMUSG00000040857	ENSMUST00000045847	P70459	ERF_MOUSE	7	8201	60.31	2	4	3505	4696	551	1.02	59050.4	20.871	9.619	57.169	42.831	24.319	13.067	11.252	6.352	1.27	4.537	6.715	3.811	10.708	1.996	1.633	4.719	7.804	1.452	1.089	15.245	3.085	6.352	11.071	3.267	5.082	0.907	2.904	0	1	0	1	0	0	0
Esr1	MGI:1352467	ENSMUSG00000019768	ENSMUST00000105590	P19785	ESR1_MOUSE	10	394022	41.08	10	10	6339	387683	599	0.261	66954.9	27.713	11.018	54.925	45.075	24.207	14.357	9.85	8.681	2.17	3.84	6.01	2.671	6.344	3.84	3.506	4.674	11.519	5.175	5.175	6.344	4.007	5.843	7.846	3.84	4.007	0.835	3.673	1	1	0	1	0	0	0
F7	MGI:109325	ENSMUSG00000031443	ENSMUST00000033820	P70375	FA7_MOUSE	8	9776	51.41	1	8	1859	7917	446	0.39	50276.3	26.009	11.883	54.036	45.964	26.906	14.574	12.332	4.933	5.605	5.381	6.951	3.139	8.296	3.812	4.484	4.484	9.417	1.794	3.812	4.26	4.709	6.278	5.605	4.933	7.175	2.018	2.915	1	0	0	0	1	0	0
Fcer1g	MGI:95496	ENSMUSG00000058715	ENSMUST00000079957	P20491	FCERG_MOUSE	1	4794	48.64	3	5	674	4120	86	1.64	9652.46	44.186	9.302	62.791	37.209	20.93	11.628	9.302	11.628	2.326	2.326	6.977	2.326	3.488	1.163	6.977	5.814	18.605	1.163	1.163	3.488	5.814	4.651	3.488	5.814	6.977	0	5.814	0	1	0	0	1	0	0
Fgf8	MGI:99604	ENSMUSG00000025219	ENSMUST00000111928	P37237	FGF8_MOUSE	19	6118	55.34	6	5	1056	5062	268	0.865	30419.7	23.134	10.448	47.761	52.239	29.104	20.522	8.582	6.716	1.493	2.985	5.597	3.731	8.209	2.985	2.239	6.716	8.955	1.866	4.478	5.597	5.97	10.821	6.343	6.343	5.224	0.746	2.985	1	0	0	0	1	0	0
Fgf10	MGI:1099809	ENSMUSG00000021732	ENSMUST00000128103	O35565	FGF10_MOUSE	13	122325	37.11	3	5	685	121640	209	0.435	23596.9	22.488	14.354	50.718	49.282	21.531	15.311	6.22	5.742	4.306	1.914	4.306	5.263	6.699	2.871	3.349	7.177	7.656	2.392	7.177	3.349	3.828	5.263	11.005	5.742	5.742	1.914	4.306	1	0	0	0	1	0	0
Fgfr2	MGI:95523	ENSMUSG00000030849	ENSMUST00000124096	P21803	FGFR2_MOUSE	7	2960899	45.77	27	7	2425	2958474	821	0.509	91983.9	27.04	10.231	53.106	46.894	25.579	12.667	12.911	6.09	2.314	5.847	7.065	2.558	5.725	2.071	4.75	5.968	8.283	3.41	4.263	6.456	2.801	4.629	7.186	7.065	7.917	1.583	4.019	1	1	0	0	1	0	1
Fn1	MGI:95566	ENSMUSG00000026193	ENSMUST00000186129	P11276	FINC_MOUSE	1	67681	43.66	17	44	7797	59884	2477	0.715	272538	23.294	9.77	50.626	49.374	21.195	10.375	10.82	4.481	2.584	4.966	5.854	2.18	8.195	1.897	5.208	3.149	5.894	0.929	4.441	7.751	5.369	5.329	7.711	10.658	7.711	1.615	4.078	1	1	0	0	1	0	0
Gata3	MGI:95663	ENSMUSG00000015619	ENSMUST00000102976	P23772	GATA3_MOUSE	2	32957	48.26	6	6	3215	29742	443	1.27	47967.9	19.187	13.544	50.113	49.887	22.348	16.704	5.643	5.869	2.709	2.935	2.709	2.257	8.126	6.998	1.58	4.74	7.901	2.709	3.837	10.835	2.709	4.966	13.77	7.223	3.837	1.129	3.16	0	1	0	1	0	0	0
Gdf1	MGI:95683	ENSMUSG00000109523	ENSMUST00000207684	P20863	GDF1_MOUSE	8	1771	63.41	1	2	1349	422	357	1.1	38659.9	35.014	7.843	63.305	36.695	23.529	14.006	9.524	10.644	3.922	3.361	6.162	2.241	7.003	3.641	1.12	0	14.286	1.401	1.961	11.765	1.12	10.364	5.042	5.042	8.964	1.681	0.28	1	0	0	0	1	0	0
Gna13	MGI:95768	ENSMUSG00000020611	ENSMUST00000020930	P27601	GNA13_MOUSE	11	38539	44.87	2	4	6160	32379	377	1.28	44054.6	27.586	11.671	49.072	50.928	31.034	16.976	14.058	3.714	1.592	7.162	6.897	6.366	4.775	2.122	5.836	6.631	10.61	2.387	4.244	3.183	5.836	8.223	5.57	4.244	7.427	0.796	2.387	0	1	0	0	0	0	0
Gpc3	MGI:104903	ENSMUSG00000055653	ENSMUST00000069360	Q8CFZ4	GPC3_MOUSE	X	341525	39.67	2	8	2216	339309	579	0.587	65331.6	28.325	10.881	55.44	44.56	23.661	12.435	11.226	4.836	3.282	5.181	6.045	4.318	6.563	2.245	5.181	6.218	11.054	3.972	4.836	4.663	5.527	3.972	6.39	4.145	7.254	0.691	3.627	1	1	0	0	1	0	0
Hdac8	MGI:1917565	ENSMUSG00000067567	ENSMUST00000087916	Q8VH37	HDAC8_MOUSE	X	220721	40.91	5	11	1936	218785	377	1.89	41771.7	28.912	14.058	58.621	41.379	24.403	12.732	11.671	6.897	2.653	6.366	5.305	3.448	9.019	3.979	6.366	5.836	8.488	2.653	2.918	5.305	3.448	2.918	6.101	4.509	7.162	1.061	5.57	0	1	0	1	0	0	0
Hif1a	MGI:106918	ENSMUSG00000021109	ENSMUST00000110461	Q61221	HIF1A_MOUSE	12	46156	37.91	5	15	4385	41771	836	0.945	93516.2	23.565	8.493	45.455	54.545	26.794	12.679	14.115	5.144	1.794	6.818	7.297	3.23	4.545	2.392	3.828	5.981	9.928	3.469	4.187	5.981	5.622	4.306	9.928	8.014	4.665	0.359	2.512	0	1	1	1	0	0	0
Id1	MGI:96396	ENSMUSG00000042745	ENSMUST00000038368	P20067	ID1_MOUSE	2	1160	54.74	2	2	934	226	168	0.411	17913.5	36.31	4.762	57.738	42.262	20.833	10.119	10.714	10.119	2.381	2.381	8.333	0.595	8.929	0.595	5.357	2.976	13.095	1.19	2.976	4.762	4.167	6.548	9.524	4.762	7.738	0.595	2.976	0	0	0	1	0	0	0
Ikbkb	MGI:1338071	ENSMUSG00000031537	ENSMUST00000033939	O88351	IKKB_MOUSE	8	47378	47.5	14	22	3580	43798	757	1.41	86690.2	27.609	7.794	48.349	51.651	27.609	14.135	13.474	4.888	2.642	5.284	8.19	2.378	4.756	1.717	3.831	6.077	12.946	2.906	4.359	4.359	7.662	6.341	7.001	5.02	5.945	1.982	1.717	0	1	0	0	0	0	1
Ikbkg	MGI:1338074	ENSMUSG00000004221	ENSMUST00000164101	O88522	NEMO_MOUSE	X	60565	43.62	18	10	6788	53777	412	0.458	47972.3	26.699	6.796	42.233	57.767	35.437	17.718	17.718	8.01	2.184	4.126	13.592	1.942	2.184	3.398	2.184	7.282	11.893	3.398	1.699	4.369	12.864	7.039	6.068	1.699	4.612	0.243	1.214	0	1	0	1	0	0	0
Il10	MGI:96537	ENSMUSG00000016529	ENSMUST00000016673	P18893	IL10_MOUSE	1	5130	46.1	1	5	1310	3820	178	0.118	20641.1	25.281	11.236	51.685	48.315	26.966	15.73	11.236	3.933	3.933	4.494	6.742	5.618	5.056	2.809	4.494	7.865	12.921	6.18	4.494	2.809	6.742	5.056	6.18	3.933	3.933	0	2.809	1	0	0	0	1	0	0
Isl1	MGI:101791	ENSMUSG00000042258	ENSMUST00000036060	P61372	ISL1_MOUSE	13	11409	44.34	5	6	2516	8893	349	1.09	39035.8	25.215	8.596	52.436	47.564	26.361	15.473	10.888	7.45	4.585	6.017	4.871	2.865	5.731	2.579	4.011	6.017	7.736	3.438	3.438	7.45	6.877	6.877	7.163	3.725	6.017	0.86	2.292	0	1	0	1	0	0	0
Itgb3	MGI:96612	ENSMUSG00000020689	ENSMUST00000021028	O54890	ITB3_MOUSE	11	62477	47.3	2	15	5784	56693	787	0.172	86738.4	24.778	8.64	52.605	47.395	23.634	11.055	12.579	5.337	7.116	6.099	6.48	3.177	7.116	1.271	4.447	5.464	8.259	1.779	4.701	4.447	4.447	4.32	8.386	6.226	6.734	1.017	3.177	1	1	0	0	1	0	0
Jun	MGI:96646	ENSMUSG00000052684	ENSMUST00000107094	P05627	JUN_MOUSE	4	3189	55.53	1	1	3189	0	334	0.116	35943.8	28.144	6.587	52.096	47.904	20.359	11.976	8.383	10.18	0.898	2.096	6.287	2.395	6.886	2.395	2.695	5.389	10.479	2.994	4.491	8.982	8.383	4.192	8.982	5.689	4.79	0	1.796	0	1	1	1	0	0	0
Krt8	MGI:96705	ENSMUSG00000049382	ENSMUST00000023952	P11679	K2C8_MOUSE	15	7785	54.05	1	9	1958	5827	490	1.07	54565.3	25.51	6.531	44.286	55.714	28.163	13.878	14.286	6.531	0	4.286	10	3.265	7.755	0.612	5.306	6.735	8.98	3.878	4.694	1.224	5.918	6.531	11.429	5.51	4.694	0.204	2.449	1	1	1	0	0	0	0
Lama1	MGI:99892	ENSMUSG00000032796	ENSMUST00000035471	P19137	LAMA1_MOUSE	17	125389	45.63	3	63	9526	115863	3083	1.17	338148	25.916	9.633	52.352	47.648	24.586	13.266	11.32	6.779	5.287	5.352	5.968	2.627	8.174	3.081	3.827	4.736	9.439	1.524	4.736	4.898	4.541	5.449	8.109	5.676	5.871	0.811	3.114	1	1	0	0	1	0	0
Lef1	MGI:96770	ENSMUSG00000027985	ENSMUST00000029611	P27782	LEF1_MOUSE	3	113886	46.22	8	12	3482	110404	397	0.64	44058.5	19.144	12.091	50.63	49.37	27.708	16.373	11.335	5.038	0.504	4.03	7.305	1.763	8.312	5.542	5.29	6.297	5.038	3.778	3.023	12.343	5.038	4.534	9.572	4.03	3.778	0.756	4.03	0	1	0	1	0	0	0
Lmo2	MGI:102811	ENSMUSG00000032698	ENSMUST00000170926	P25801	RBTN2_MOUSE	2	23893	46.59	8	4	1529	22364	158	0.33	18340.2	25.949	11.392	55.696	44.304	31.013	16.456	14.557	3.797	8.861	8.228	6.329	2.532	6.962	1.899	6.962	6.329	10.759	1.899	1.899	2.532	4.43	8.228	5.063	1.899	4.43	1.266	5.696	0	0	0	0	0	0	0
Map2k4	MGI:1346869	ENSMUSG00000033352	ENSMUST00000046963	P47809	MP2K4_MOUSE	11	100055	39.91	7	11	3695	96360	397	1.72	44113.6	25.693	10.076	53.904	46.096	25.945	14.358	11.587	5.038	2.015	6.045	5.542	3.526	7.809	2.015	6.045	7.305	8.312	3.023	3.526	7.305	3.275	5.038	8.816	4.534	6.297	1.008	3.526	0	1	1	0	0	0	1
Mapk8	MGI:1346861	ENSMUSG00000021936	ENSMUST00000111945	Q91Y86	MK08_MOUSE	14	69261	39	11	12	5756	63505	384	1.43	44229.2	28.906	11.458	53.906	46.094	27.865	15.365	12.5	5.469	2.083	5.469	7.031	3.125	4.688	2.604	6.771	7.552	9.375	3.906	4.167	5.469	4.948	5.208	5.469	3.646	7.292	1.042	4.688	0	1	0	0	0	0	1
Myo10	MGI:107716	ENSMUSG00000022272	ENSMUST00000110457	F8VQB6	MYO10_MOUSE	15	191149	46.9	13	41	8125	183024	2062	0.537	237323	25.994	11.979	47.43	52.57	29.825	15.276	14.549	5.577	1.552	5.48	9.069	4.316	5.189	2.522	5.044	6.256	9.893	1.891	4.122	3.346	5.432	6.499	8.341	4.85	5.48	1.212	3.928	0	1	1	0	0	0	0
Ncoa6	MGI:1929915	ENSMUSG00000038369	ENSMUST00000109670	Q9JL19	NCOA6_MOUSE	2	83239	40.46	8	16	7101	76138	2067	0.298	219663	21.19	3.919	49.782	50.218	14.03	8.418	5.612	5.709	0.435	2.371	3.241	1.645	7.257	1.693	2.661	3.628	6.918	4.499	6.821	14.175	11.901	3.096	11.272	6.193	5.902	0.242	0.339	0	1	1	1	0	0	0
Ncstn	MGI:1891700	ENSMUSG00000003458	ENSMUST00000003550	P57716	NICA_MOUSE	1	16783	46.95	6	17	2901	13882	708	0.638	78492	30.085	11.441	53.955	46.045	20.339	10.311	10.028	7.768	1.695	4.52	5.508	4.661	5.508	1.695	4.096	3.672	10.169	1.695	5.226	5.226	4.096	4.944	9.887	6.497	8.051	1.695	3.39	1	0	0	0	1	0	0
Nfatc3	MGI:103296	ENSMUSG00000031902	ENSMUST00000109308	P97305	NFAC3_MOUSE	8	71698	40.27	7	10	5984	65714	1075	0.523	115451	22.698	10.233	50.512	49.488	21.395	11.535	9.86	5.953	2.512	4.558	5.302	2.605	6.884	4.744	4.558	3.163	7.628	1.395	2.326	11.535	5.767	3.628	14.14	5.86	4.558	0.651	2.233	0	1	1	1	0	0	0
Nfatc4	MGI:1920431	ENSMUSG00000023411	ENSMUST00000024179	Q8K120	NFAC4_MOUSE	14	10800	55.58	11	10	3267	7533	901	0.449	95782	22.42	8.99	58.269	41.731	21.976	10.433	11.543	7.214	1.221	3.441	8.102	3.552	10.655	1.332	2.553	2.553	7.547	0.888	1.443	15.427	2.664	6.548	11.432	4.218	5.105	0.999	3.108	0	1	0	1	0	0	0
Nos2	MGI:97361	ENSMUSG00000020826	ENSMUST00000018610	P29477	NOS2_MOUSE	11	39468	50.08	3	27	4192	35276	1144	1.67	130575	26.486	13.374	52.01	47.99	25.524	14.598	10.927	5.857	2.098	4.458	6.469	4.895	5.594	3.497	4.021	5.332	10.402	2.098	3.322	5.857	6.031	5.769	6.731	6.381	6.206	1.748	3.234	0	1	0	0	0	1	0
Notch1	MGI:97363	ENSMUSG00000026923	ENSMUST00000028288	Q01705	NOTC1_MOUSE	2	58761	53.72	11	34	9488	49273	2531	0.877	270835	20.703	8.969	54.405	45.595	20.703	9.482	11.221	6.243	9.68	6.006	5.215	2.489	9.522	3.2	2.45	2.608	7.507	1.225	6.401	7.507	4.702	3.674	7.586	6.203	4.504	0.79	2.489	1	1	0	1	1	0	0
Notch3	MGI:99460	ENSMUSG00000038146	ENSMUST00000087723	Q61982	NOTC3_MOUSE	17	46033	49.86	3	33	8016	38017	2318	1.76	244248	23.037	7.895	59.922	40.078	21.355	10.181	11.173	8.154	9.965	6.255	4.918	2.718	11.087	2.804	1.941	1.337	7.808	0.906	3.02	9.836	4.185	6.04	6.816	4.702	5.134	0.82	1.553	1	1	0	1	1	0	0
Pparg	MGI:97747	ENSMUSG00000000440	ENSMUST00000171644	P37238	PPARG_MOUSE	6	129449	39.51	7	8	2125	127324	505	0.835	57598.2	27.921	12.277	52.079	47.921	28.515	14.653	13.861	6.139	1.98	6.931	6.931	5.347	4.356	3.168	6.931	7.525	10.099	3.564	3.366	5.149	4.554	3.96	6.931	4.554	4.752	0.198	3.564	1	1	0	1	0	0	0
Prdm1	MGI:99655	ENSMUSG00000038151	ENSMUST00000167340	Q60636	PRDM1_MOUSE	10	91325	43.07	4	4	830	90495	856	0.535	95836.1	23.949	12.617	51.636	48.364	24.883	15.187	9.696	5.958	2.103	3.388	6.308	3.271	5.257	3.738	3.388	7.126	9.463	2.453	5.374	8.995	2.687	4.322	10.397	5.023	5.14	0.935	4.673	0	0	0	1	0	0	1
Ptgs2	MGI:97798	ENSMUSG00000032487	ENSMUST00000035065	Q05769	PGH2_MOUSE	1	8197	38.16	2	10	4453	3744	604	0.563	69013.1	25.828	14.57	54.636	45.364	23.675	13.245	10.43	4.801	2.152	4.139	6.291	6.126	6.291	2.98	5.629	5.795	9.934	2.318	4.967	6.457	4.967	4.47	5.629	6.126	5.464	0.993	4.47	1	0	1	0	1	1	0
Raf1	MGI:97847	ENSMUSG00000000441	ENSMUST00000000451	Q99N57	RAF1_MOUSE	6	58569	42.75	11	17	3070	55499	648	0.611	72917.3	25.309	11.574	49.691	50.309	24.691	15.586	9.105	5.71	2.16	4.63	4.475	4.321	5.556	3.549	4.784	5.71	8.333	3.086	4.167	5.556	5.247	6.327	10.185	6.019	6.481	1.389	2.315	0	1	0	0	0	0	1
Rb1	MGI:97874	ENSMUSG00000022105	ENSMUST00000022701	P13405	RB_MOUSE	14	142150	39.21	6	27	4656	137494	921	1.07	105367	28.122	9.989	50.38	49.62	28.013	15.201	12.812	5.537	1.737	4.886	7.926	4.235	3.04	1.954	6.515	7.709	10.858	2.714	4.777	6.732	3.583	5.537	7.926	5.32	5.212	0.76	3.04	0	1	1	1	0	0	0
Rbpj	MGI:96522	ENSMUSG00000039191	ENSMUST00000201991	P31266	SUH_MOUSE	5	191211	42.86	12	7	687	190524	526	0.763	58537.4	24.144	10.076	51.141	48.859	24.335	13.498	10.837	6.274	2.471	4.563	6.274	3.612	7.034	1.711	3.992	6.084	7.224	2.852	4.183	6.274	4.753	5.703	8.935	6.654	6.654	1.141	3.612	0	0	1	1	0	0	0
Rela	MGI:103290	ENSMUSG00000024927	ENSMUST00000025867	Q04207	TF65_MOUSE	19	10648	53.18	7	11	2716	7932	549	0.174	60211.9	25.137	8.379	52.641	47.359	23.497	11.658	11.84	6.74	1.457	6.193	5.647	4.007	6.011	2.004	4.554	3.279	8.561	2.186	3.279	11.475	5.282	6.375	9.107	6.193	5.282	0.182	2.186	0	1	1	1	0	0	0
S1pr2	MGI:99569	ENSMUSG00000043895	ENSMUST00000054197	P52592	S1PR2_MOUSE	9	14421	51.49	4	2	6394	8027	352	0.35	38829.1	40.341	11.932	64.773	35.227	16.193	11.08	5.114	8.807	2.841	1.705	3.409	4.261	5.966	2.273	5.966	3.125	16.193	1.989	3.409	3.977	1.705	5.682	8.239	5.682	9.375	1.705	3.693	1	0	0	0	0	0	0
Sav1	MGI:1927144	ENSMUSG00000021067	ENSMUST00000021467	Q8VEB2	SAV1_MOUSE	12	21991	41.69	3	5	2524	19467	386	1.15	44845.3	21.503	14.508	47.668	52.332	27.72	16.58	11.14	5.181	0.777	4.922	6.218	3.627	5.44	3.627	2.332	4.145	9.067	1.813	3.886	7.254	6.477	8.808	8.031	6.218	4.922	1.813	5.44	0	1	0	0	0	0	0
Shh	MGI:98297	ENSMUSG00000002633	ENSMUST00000002708	Q62226	SHH_MOUSE	5	10442	55.67	1	3	2847	7595	437	0.57	47773.5	32.494	11.67	57.437	42.563	27.002	15.789	11.213	11.67	1.602	4.805	6.407	3.204	8.924	3.89	3.432	4.577	11.442	1.373	2.288	5.263	1.831	7.323	6.178	5.263	5.95	1.373	3.204	1	0	0	0	1	0	0
Smad3	MGI:1201674	ENSMUSG00000032402	ENSMUST00000034973	Q8BUN5	SMAD3_MOUSE	9	111228	50.14	5	9	5090	106138	425	0.132	48080.8	24.235	12.235	52.941	47.059	23.294	13.176	10.118	4.706	3.529	3.294	6.824	3.529	5.647	3.529	4.471	4.471	8.706	2.353	5.882	8.471	4.706	5.176	7.765	5.412	6.353	2.118	3.059	0	1	1	1	0	0	0
Smarcb1	MGI:1328366	ENSMUSG00000000902	ENSMUST00000000925	Q9Z0H3	SNF5_MOUSE	10	24849	48.04	6	9	1660	23189	385	0.279	44141.2	25.455	9.87	47.792	52.208	29.61	15.065	14.545	5.974	1.299	6.753	7.792	3.377	4.156	2.078	5.714	6.753	9.091	3.636	4.675	5.455	3.896	6.234	7.013	7.013	4.675	1.818	2.597	0	1	0	1	0	0	0
Spint1	MGI:1338033	ENSMUSG00000027315	ENSMUST00000028783	Q9R097	SPIT1_MOUSE	2	12166	51.05	5	11	2273	9893	507	0.664	56590.9	24.063	11.834	54.043	45.957	24.655	12.032	12.623	6.114	6.114	4.931	7.692	4.931	7.89	1.972	3.748	4.142	9.073	0.789	4.142	5.325	3.748	5.917	6.706	6.706	5.128	1.381	3.55	1	0	0	0	1	0	0
Syde1	MGI:1918959	ENSMUSG00000032714	ENSMUST00000040580	Q9DBZ9	SYDE1_MOUSE	10	7462	53.55	1	8	3288	4174	737	0.754	80503.2	26.594	6.92	55.224	44.64	26.866	15.061	11.805	7.191	1.764	5.02	6.784	2.171	8.82	1.9	2.171	2.849	12.076	0.678	1.221	12.347	3.664	10.312	7.734	5.156	5.156	0.814	2.035	0	1	0	0	0	0	0
Tead1	MGI:101876	ENSMUSG00000055320	ENSMUST00000059768	P30051	TEAD1_MOUSE	7	227490	46.34	17	14	9964	217526	426	0.341	47947.5	24.648	12.441	51.643	48.357	25.822	14.789	11.033	6.808	1.643	4.695	6.338	4.93	6.338	3.052	5.634	6.573	6.338	3.052	3.991	6.573	5.399	5.164	8.685	4.46	5.869	1.174	3.286	0	1	1	1	0	0	0
Tek	MGI:98664	ENSMUSG00000006386	ENSMUST00000073939	Q02858	TIE2_MOUSE	4	135688	41.15	4	22	4549	131139	1122	1.76	125701	27.807	10.784	54.724	45.276	24.421	12.923	11.497	6.506	3.387	4.813	6.684	3.387	6.952	2.228	5.882	5.169	9.002	2.05	4.991	5.971	4.011	5.526	6.061	5.793	6.417	1.604	3.565	1	1	0	0	1	0	1
Trp63	MGI:1330810	ENSMUSG00000022510	ENSMUST00000115310	O88898	P63_MOUSE	16	208340	39.57	8	14	5366	202974	680	0.416	76788.5	20.735	10.441	47.941	52.059	22.5	12.059	10.441	4.412	2.353	4.853	5.588	3.382	4.559	2.794	5.441	3.676	6.765	3.824	4.265	8.824	7.647	5.588	10.441	7.206	4.118	0.882	3.382	0	0	0	1	0	0	0
Abca3	MGI:1351617	ENSMUSG00000024130	ENSMUST00000039013	Q8R420	ABCA3_MOUSE	17	58252	48.58	9	33	6476	51776	1704	1.7	191971	32.101	13.615	58.216	41.784	22.124	12.207	9.918	7.394	1.526	4.049	5.869	6.162	6.221	2.7	4.871	5.047	13.38	3.169	2.993	4.284	4.049	4.46	7.218	5.399	6.455	1.526	3.228	1	0	0	0	0	0	0
Acadm	MGI:87867	ENSMUSG00000062908	ENSMUST00000072697	P45952	ACADM_MOUSE	3	22276	44.54	10	12	2047	20229	421	1.65	46481.2	30.404	10.926	57.007	42.993	26.128	14.489	11.639	12.352	1.9	3.8	7.838	4.513	9.026	1.663	6.176	7.126	6.888	2.613	3.088	3.8	4.751	5.701	3.8	5.226	4.988	0.95	3.8	0	1	1	0	0	1	0
Adcy6	MGI:87917	ENSMUSG00000022994	ENSMUST00000096224	Q01341	ADCY6_MOUSE	15	20104	54.81	7	22	6038	14066	1165	0.326	130319	33.391	11.845	58.455	41.545	22.318	12.79	9.528	9.185	2.833	4.12	5.408	4.893	6.18	2.747	4.635	3.605	11.845	3.09	3.948	3.863	4.378	6.438	6.18	4.721	7.725	1.116	3.09	1	1	0	0	0	0	0
Add2	MGI:87919	ENSMUSG00000030000	ENSMUST00000204059	Q9QYB8	ADDB_MOUSE	6	95729	47.6	10	16	8182	87547	725	0.484	80641.9	24.138	8.138	45.931	54.069	29.241	14.897	14.345	6.759	1.103	4.828	9.517	3.034	5.241	2.207	2.897	8.138	7.724	3.034	3.724	6.483	4.966	4.552	10.069	6.069	6.759	0.69	2.207	0	1	0	0	0	0	0
Adh5	MGI:87929	ENSMUSG00000028138	ENSMUST00000005964	P28474	ADHX_MOUSE	3	12407	46.06	7	9	1604	10803	374	0.439	39547.8	31.551	8.556	59.626	40.374	22.46	12.032	10.428	8.824	3.743	4.278	6.15	4.278	10.963	1.604	6.684	8.021	5.615	2.406	2.139	4.011	2.406	2.406	7.487	5.882	10.428	1.07	1.604	0	1	1	0	0	1	0
Adipoq	MGI:106675	ENSMUSG00000022878	ENSMUST00000023593	Q60994	ADIPO_MOUSE	16	11493	45.47	2	3	1292	10201	247	0.117	26809	24.696	14.17	58.704	41.296	23.077	11.336	11.741	5.668	0.81	6.883	4.858	4.453	13.765	3.239	2.429	5.263	9.312	1.619	4.049	6.883	3.239	2.834	3.644	7.287	7.287	0.81	5.668	1	0	0	0	1	0	0
Adm	MGI:108058	ENSMUSG00000030790	ENSMUST00000033054	P97297	ADML_MOUSE	7	2160	53.01	2	4	1390	770	184	1.35	20750.5	22.283	9.239	45.109	54.891	25.543	17.391	8.152	6.522	1.087	4.348	3.804	3.261	7.065	2.174	3.261	5.435	9.783	2.174	3.261	5.435	7.609	9.783	9.783	8.696	2.717	1.63	2.174	0	0	0	0	1	0	0
Adora2a	MGI:99402	ENSMUSG00000020178	ENSMUST00000105420	Q60613	AA2AR_MOUSE	10	17908	52.86	4	3	2596	15312	410	0.483	44971.4	35.61	13.415	64.39	35.61	15.366	10	5.366	9.756	3.171	1.463	3.902	5.61	8.293	2.927	7.317	1.707	11.463	2.195	4.146	4.634	3.902	5.366	7.317	4.878	7.073	2.195	2.683	1	0	0	0	0	0	0
Adora2b	MGI:99403	ENSMUSG00000018500	ENSMUST00000018644	Q60614	AA2BR_MOUSE	11	17470	50.41	1	2	1845	15625	332	1.09	36119.9	41.265	12.349	67.771	32.229	13.855	9.036	4.819	11.446	3.916	2.711	2.108	5.723	6.024	2.108	6.928	3.313	13.253	2.711	3.614	3.614	3.012	3.614	6.325	5.422	9.639	1.205	3.313	1	0	0	0	0	0	0
Adora3	MGI:104847	ENSMUSG00000000562	ENSMUST00000164730	Q61618	AA3R_MOUSE	3	38069	45.35	3	2	1219	36850	319	0.244	36448.7	39.185	14.42	64.263	35.737	15.361	10.031	5.329	6.897	3.135	2.821	2.508	6.897	2.821	1.567	8.15	3.762	14.42	4.075	3.762	2.194	1.881	4.702	6.897	7.837	9.718	2.194	3.762	1	1	0	0	0	0	0
Adra1d	MGI:106673	ENSMUSG00000027335	ENSMUST00000103184	P97714	ADA1D_MOUSE	2	16434	51.81	1	2	1899	14535	562	0.345	59857.6	34.875	9.253	62.989	37.011	19.039	12.811	6.228	10.854	3.203	1.957	4.27	4.626	9.786	1.423	3.203	3.025	10.854	0.89	1.957	6.406	1.957	8.363	9.075	4.982	9.964	1.423	1.779	1	0	0	0	0	0	0
Agtr2	MGI:87966	ENSMUSG00000068122	ENSMUST00000089188	P35374	AGTR2_MOUSE	X	4621	37.65	2	3	3283	1338	363	0.726	41374	33.333	16.253	64.463	35.537	15.152	10.193	4.959	7.438	3.857	3.03	1.928	8.54	4.132	1.102	7.713	4.408	10.744	3.306	4.959	4.683	2.479	4.683	7.713	5.234	7.438	2.204	4.408	1	1	0	0	0	0	0
Anpep	MGI:5000466	ENSMUSG00000039062	ENSMUST00000107392	P97449	AMPN_MOUSE	7	39257	50.31	6	21	3797	35460	966	0.424	109651	28.675	13.251	52.381	47.619	20.497	10.248	10.248	7.35	0.828	4.658	5.59	4.555	4.348	1.553	5.59	5.072	9.42	2.277	7.35	4.555	4.555	3.623	8.075	7.143	6.315	2.484	4.658	1	1	0	0	0	0	0
Anxa6	MGI:88255	ENSMUSG00000018340	ENSMUST00000108883	P14824	ANXA6_MOUSE	11	54338	48.81	3	26	2489	51849	673	1	75885.3	29.421	9.212	49.331	50.669	32.244	15.602	16.642	8.767	1.189	8.172	8.47	3.715	6.389	1.783	6.686	8.024	9.658	3.269	2.823	1.634	4.16	5.795	6.092	5.349	4.309	0.297	3.418	0	1	1	0	0	0	0
Apc	MGI:88039	ENSMUSG00000005871	ENSMUST00000079362	Q61315	APC_MOUSE	18	101629	41.37	9	16	12811	88818	2845	1.27	311089	21.933	6.257	40.598	59.402	27.733	15.044	12.689	6.889	1.406	5.448	7.241	1.652	4.886	2.355	3.656	6.819	7.17	1.933	4.851	6.538	5.308	5.87	15.466	6.046	4.218	0.492	1.757	0	1	1	0	0	0	0
Apoa1	MGI:88049	ENSMUSG00000032083	ENSMUST00000034588	Q00623	APOA1_MOUSE	9	1887	55.75	2	4	1035	852	264	0.748	30615.5	28.03	9.091	43.561	56.439	31.439	15.53	15.909	6.818	0	6.439	9.47	2.273	3.03	2.273	0.379	7.197	13.258	2.273	3.03	3.409	9.47	6.061	6.818	5.682	7.576	2.652	1.894	1	1	0	0	1	0	0
Apod	MGI:88056	ENSMUSG00000022548	ENSMUST00000130560	P51910	APOD_MOUSE	16	18617	45.95	6	6	2074	16543	189	0.269	21529.8	26.455	14.286	58.201	41.799	19.577	8.466	11.111	5.82	2.116	4.233	6.878	6.349	5.291	1.058	5.291	6.349	10.053	3.704	6.878	7.407	3.704	1.058	4.233	7.407	5.291	2.116	4.762	1	0	0	0	1	0	0
Apoe	MGI:88057	ENSMUSG00000002985	ENSMUST00000174064	P08226	APOE_MOUSE	7	3080	54.64	11	4	1408	1672	311	1.38	35866.6	30.225	6.109	47.267	52.733	32.154	15.756	16.399	10.289	0.322	3.859	12.54	1.286	5.788	1.286	2.894	3.859	10.932	3.537	2.894	2.572	9.646	10.611	2.894	5.145	6.109	2.251	1.286	1	1	0	0	1	0	0
App	MGI:88059	ENSMUSG00000022892	ENSMUST00000227723	P12023	A4_MOUSE	16	224082	42.78	11	18	8167	215915	770	1.12	86722.1	26.883	9.61	48.442	51.558	31.429	13.117	18.312	7.532	2.338	6.364	11.948	2.727	5.195	3.247	3.117	5.455	7.273	2.987	3.896	4.675	4.675	4.416	4.675	6.883	8.961	1.169	2.468	1	1	0	0	1	0	0
Aqp1	MGI:103201	ENSMUSG00000004655	ENSMUST00000004774	Q02013	AQP1_MOUSE	6	12124	52.91	1	4	2627	9497	269	1.64	28793.5	39.777	9.665	62.825	37.175	16.729	9.294	7.435	10.037	1.487	4.833	2.602	4.461	9.294	1.859	8.55	2.602	13.011	1.859	4.089	2.602	2.974	4.833	8.55	4.833	8.178	1.487	1.859	1	1	0	0	0	0	0
Aqp4	MGI:107387	ENSMUSG00000024411	ENSMUST00000235044	P55088	AQP4_MOUSE	18	21487	41.92	12	8	1511	19976	323	0.52	34436.1	36.223	11.455	64.396	35.604	17.337	9.907	7.43	9.598	2.477	3.096	4.334	4.644	10.836	2.477	8.359	4.334	8.05	2.786	2.786	3.096	2.167	3.096	8.05	5.263	10.217	2.167	2.167	1	1	0	0	0	0	0
Arhgef4	MGI:2442507	ENSMUSG00000037509	ENSMUST00000159747	Q7TNR9	ARHG4_MOUSE	1	135122	46.51	7	14	6514	128608	484	0.703	56679.4	26.24	11.777	47.934	52.066	33.471	18.388	15.083	7.025	2.479	7.025	8.058	4.339	4.339	2.686	4.132	6.405	9.917	1.86	3.306	3.926	6.818	9.298	5.165	3.306	5.165	1.653	3.099	0	0	0	0	0	0	0
Arid4a	MGI:2444354	ENSMUSG00000048118	ENSMUST00000046305	F8VPQ2	ARI4A_MOUSE	12	82603	42.99	4	24	4998	77605	1261	1.26	142055	21.57	6.661	39.572	60.428	39.255	17.764	21.491	5.313	1.427	8.565	12.926	2.141	5.234	1.903	4.124	10.389	7.216	1.427	3.093	5.155	3.172	5.472	10.23	4.679	4.917	0.634	1.983	0	1	0	1	0	0	0
Arsg	MGI:1921258	ENSMUSG00000020604	ENSMUST00000020928	Q3TYD4	ARSG_MOUSE	11	99957	47.26	5	14	3273	96684	525	0.165	57434	28.381	13.143	59.238	40.762	20.381	10.857	9.524	8.762	2.095	5.524	4	4.19	9.524	3.238	2.857	2.857	9.714	2.095	4.19	7.238	4.571	4.762	5.905	5.714	7.048	1.905	3.81	1	0	0	0	1	0	0
Asic2	MGI:1100867	ENSMUSG00000020704	ENSMUST00000066197	Q925H0	ASIC2_MOUSE	11	1088289	45.25	2	10	2700	1085589	512	1.24	57739.1	27.539	12.891	54.688	45.312	24.805	11.523	13.281	5.078	3.125	4.297	8.984	5.273	6.641	2.93	5.273	5.664	11.523	2.539	3.711	4.883	4.102	2.93	6.055	6.641	5.664	0.586	4.102	1	1	0	0	0	0	0
Asph	MGI:1914186	ENSMUSG00000028207	ENSMUST00000108339	Q8BSY0	ASPH_MOUSE	4	221276	42.08	20	23	6453	214823	741	1.33	83042.2	24.426	10.526	47.638	52.362	32.659	14.845	17.814	6.208	0.945	7.287	10.526	3.239	8.367	2.969	3.509	6.478	8.502	1.35	3.644	4.993	4.049	5.398	7.152	4.858	6.208	1.889	2.429	1	1	0	0	0	1	0
Atg5	MGI:1277186	ENSMUSG00000038160	ENSMUST00000039286	Q99J83	ATG5_MOUSE	10	95934	42.38	2	8	2352	93582	275	0.06	32402.2	25.455	15.636	52.364	47.636	30.182	15.273	14.909	4.364	1.455	6.909	8	5.455	3.273	4	5.091	6.545	10.545	3.273	2.182	7.273	5.091	4.727	5.091	5.091	5.455	2.545	3.636	0	0	1	0	0	0	0
Atp2b4	MGI:88111	ENSMUSG00000026463	ENSMUST00000143567	Q6Q477	AT2B4_MOUSE	1	101585	47.72	8	21	11725	89860	1205	1.96	133069	32.116	7.884	54.689	45.311	25.311	12.78	12.531	6.39	1.66	5.56	6.971	3.734	7.469	1.577	8.05	6.556	9.295	2.573	4.232	4.564	3.983	4.647	5.975	5.809	8.382	0.996	1.577	0	1	0	0	0	0	0
Atpif1	MGI:1196457	ENSMUSG00000054428	ENSMUST00000067496	O35143	ATIF1_MOUSE	4	3105	48.15	3	3	539	2566	106	1.3	12158.7	23.585	11.321	40.566	59.434	42.453	26.415	16.038	9.434	0	5.66	10.377	3.774	8.491	5.66	4.717	11.321	5.66	2.83	1.887	0	5.66	9.434	6.604	2.83	3.774	0.943	0.943	0	1	0	0	0	0	0
Avpr1a	MGI:1859216	ENSMUSG00000020123	ENSMUST00000020323	Q62463	V1AR_MOUSE	10	4954	44.45	1	2	2670	2284	423	0.263	47181.6	28.842	13.948	57.92	42.08	17.494	11.82	5.674	7.092	3.073	3.31	2.364	5.91	5.91	2.128	5.437	4.019	7.801	2.6	3.31	5.674	3.31	5.674	11.111	6.856	8.511	3.546	2.364	1	1	0	0	0	0	0
Awat2	MGI:3045345	ENSMUSG00000031220	ENSMUST00000147103	Q6E1M8	AWAT2_MOUSE	X	40497	42.91	2	8	1984	38513	333	0.33	38144.7	27.628	18.018	60.06	39.94	20.42	13.814	6.607	4.505	1.802	3.604	3.003	7.508	6.907	3.003	4.204	6.607	10.21	3.003	1.802	5.706	2.703	4.204	5.706	9.309	8.709	3.003	4.505	0	0	0	0	0	0	1
B4galt1	MGI:95705	ENSMUSG00000028413	ENSMUST00000030121	P15535	B4GT1_MOUSE	4	49404	46.61	2	6	3983	45421	399	1.67	44411.1	27.82	11.278	58.145	41.855	22.055	13.784	8.271	6.266	1.754	5.514	2.757	4.261	8.521	2.005	4.762	4.511	10.777	2.256	4.511	8.521	4.762	7.268	6.767	3.759	6.015	0.752	4.261	1	0	0	0	0	0	1
Becn1	MGI:1891828	ENSMUSG00000035086	ENSMUST00000130916	O88597	BECN1_MOUSE	11	16335	45.86	17	12	4365	11970	448	0.13	51588.9	24.33	10.045	45.536	54.464	29.688	12.946	16.741	5.134	2.009	5.357	11.384	4.688	5.357	1.339	3.125	6.473	10.938	2.455	4.911	2.679	7.143	5.134	6.696	6.027	5.134	1.562	2.455	0	1	1	0	0	0	0
Brs3	MGI:1100501	ENSMUSG00000031130	ENSMUST00000033464	O54798	BRS3_MOUSE	X	5685	41.18	1	3	2772	2913	399	1.08	44229.4	34.336	12.782	57.895	42.105	16.792	10.276	6.516	6.767	2.506	2.506	4.01	5.514	4.511	2.256	8.521	5.013	11.278	1.003	4.511	5.013	3.509	3.008	10.276	7.018	7.769	1.253	3.759	1	0	0	0	0	0	0
C1galt1	MGI:2151071	ENSMUSG00000042460	ENSMUST00000040159	Q9JJ06	C1GLT_MOUSE	6	30846	39.34	1	4	6092	24754	363	1.22	42304.2	24.793	17.355	52.893	47.107	27.824	15.702	12.121	5.51	2.204	5.51	6.612	4.683	5.51	4.132	4.959	7.713	9.091	2.479	5.785	4.683	3.857	3.857	5.785	3.857	5.234	2.204	6.336	0	1	0	0	0	0	1
Cacna1b	MGI:88296	ENSMUSG00000004113	ENSMUST00000070864	O55017	CAC1B_MOUSE	2	159266	46.66	10	46	9655	149611	2327	1.93	261481	28.234	12.119	55.307	44.693	24.452	14.095	10.357	7.649	1.676	4.083	6.274	5.801	6.661	2.535	4.641	4.34	9.755	3.051	3.653	6.102	3.868	7.22	7.177	5.544	6.188	1.031	2.75	1	1	0	0	0	0	0
Cacna1d	MGI:88293	ENSMUSG00000015968	ENSMUST00000112250	Q99246	CAC1D_MOUSE	14	451517	44.88	20	47	8985	442532	2179	1.37	247061	28.545	12.437	54.842	45.158	24.048	12.712	11.335	6.609	2.203	4.956	6.379	5.737	5.645	2.019	6.517	4.865	9.316	2.799	5.324	5.232	3.626	5.828	7.343	4.819	6.104	1.514	3.167	0	1	0	0	0	0	0
Cacna1g	MGI:1201678	ENSMUSG00000020866	ENSMUST00000021234	Q5SUF7	Q5SUF7_MOUSE	11	65808	53.17	16	35	8139	57669	2381	0.569	262833	28.853	10.584	55.733	44.267	23.142	12.348	10.794	6.468	2.436	5.04	5.754	4.62	7.098	2.646	4.788	3.234	11.424	2.436	2.898	6.972	3.444	6.468	10.668	4.116	6.174	1.302	2.016	0	0	0	0	0	0	0
Cacnb3	MGI:103307	ENSMUSG00000003352	ENSMUST00000109150	P54285	CACB3_MOUSE	15	13690	56.19	7	13	2513	11177	484	1.06	54572	26.24	9.711	47.107	52.893	30.372	15.702	14.669	7.025	0.826	7.025	7.645	2.273	4.959	3.306	3.926	4.959	8.884	1.653	2.893	7.025	6.405	7.438	10.744	2.479	6.405	1.24	2.893	0	1	0	0	0	0	0
Calca	MGI:2151253	ENSMUSG00000030669	ENSMUST00000032906	P70160	CALC_MOUSE	7	4880	46.56	7	5	994	3886	136	0.393	15141.2	27.206	8.824	50	50	25	11.765	13.235	6.618	2.206	3.676	9.559	4.412	5.882	2.206	2.206	5.147	13.235	3.676	2.941	4.412	6.618	4.412	10.294	5.147	5.147	0	2.206	1	1	0	0	1	0	0
Camta2	MGI:2135957	ENSMUSG00000040712	ENSMUST00000108544	Q80Y50	CMTA2_MOUSE	11	18643	51.76	9	23	4632	14011	1208	0.389	132010	27.152	9.354	55.215	44.785	24.007	13.245	10.762	8.858	2.07	3.642	7.119	3.063	6.871	2.649	3.642	4.056	10.43	1.656	1.738	10.762	4.387	6.54	10.43	4.222	4.222	1.49	2.152	0	0	0	1	0	0	0
Cav1	MGI:102709	ENSMUSG00000007655	ENSMUST00000007799	P49817	CAV1_MOUSE	6	35118	42.1	10	3	2522	32596	178	0.385	20538.7	30.337	17.416	56.742	43.258	25.281	12.921	12.36	5.056	1.685	6.18	6.18	6.742	5.056	3.371	12.36	6.742	5.618	1.685	3.371	3.933	2.247	2.809	6.18	6.18	7.303	2.247	5.056	0	1	1	0	0	0	0
Ccr1	MGI:104618	ENSMUSG00000025804	ENSMUST00000026911	P51675	CCR1_MOUSE	9	6569	39.78	1	2	2833	3736	355	0.353	40894.5	37.183	17.183	64.507	35.493	17.465	10.704	6.761	7.042	1.972	3.38	3.38	8.451	3.944	1.972	8.451	4.225	14.648	1.972	1.69	4.225	3.944	4.507	6.197	6.197	7.042	2.254	4.507	0	0	0	0	0	0	0
Ccr2	MGI:106185	ENSMUSG00000049103	ENSMUST00000171719	P51683	CCR2_MOUSE	9	11608	38.86	4	4	2265	9343	373	1.03	42782.6	33.244	17.426	62.198	37.802	18.767	12.064	6.702	4.826	2.949	3.485	3.217	8.043	5.63	3.485	9.651	4.558	11.26	2.949	3.217	3.485	2.949	4.021	5.362	7.507	7.507	1.609	4.29	1	1	0	0	0	0	0
Ccr5	MGI:107182	ENSMUSG00000079227	ENSMUST00000097855	P51682	CCR5_MOUSE	9	26157	39.61	6	3	449	25708	354	0.945	40785.2	32.768	18.927	62.712	37.288	17.232	12.147	5.085	5.367	3.107	2.542	2.542	9.322	4.802	3.39	7.91	4.52	11.299	3.107	3.672	3.39	3.39	4.237	6.78	6.215	8.192	1.412	4.802	1	1	0	0	0	0	0
Cd40lg	MGI:88337	ENSMUSG00000031132	ENSMUST00000033466	P27548	CD40L_MOUSE	X	11900	40.79	1	5	1250	10650	260	1.84	29369.8	29.231	11.154	51.154	48.846	24.615	13.846	10.769	5.385	1.538	2.308	8.462	5	5.769	2.308	3.846	6.923	11.154	3.077	4.615	2.692	5.385	4.615	10	4.231	8.846	0.769	3.077	1	0	0	0	0	0	0
Cd46	MGI:1203290	ENSMUSG00000016493	ENSMUST00000162650	O88174	MCP_MOUSE	1	55424	38.72	4	11	6288	49136	365	0.125	40881.5	25.205	15.068	61.37	38.63	20.274	12.055	8.219	5.479	5.479	3.014	5.205	4.658	6.849	2.74	5.753	6.301	7.671	3.014	3.288	8.493	1.644	3.014	7.945	5.479	6.301	1.918	5.753	1	0	0	0	1	0	0
Cd151	MGI:1096360	ENSMUSG00000025510	ENSMUST00000106000	O35566	CD151_MOUSE	7	4082	56.22	10	8	1865	2217	253	0.344	28246.1	34.387	13.043	61.66	38.34	20.158	11.462	8.696	7.115	5.929	3.162	5.534	3.953	7.905	2.372	6.719	5.534	11.858	2.372	3.162	0.395	3.557	3.557	5.929	5.534	8.696	1.581	5.138	1	0	0	0	0	0	0
Cdc42	MGI:106211	ENSMUSG00000006699	ENSMUST00000051477	P60766	CDC42_MOUSE	4	38025	41.05	2	6	2108	35917	191	1.06	21258.6	29.843	9.424	54.974	45.026	25.654	13.089	12.565	5.759	3.141	5.759	6.806	4.188	4.712	1.047	4.188	8.901	9.948	1.047	2.618	7.853	3.141	3.141	5.236	8.377	9.948	0.524	3.665	0	1	0	0	0	0	0
Cdh13	MGI:99551	ENSMUSG00000031841	ENSMUST00000117160	Q9WTR5	CAD13_MOUSE	8	1041189	45.87	8	14	3785	1037404	714	0.775	78185.6	30.532	8.263	52.241	47.759	23.529	10.784	12.745	5.602	0.98	7.703	5.042	3.221	5.882	2.381	6.162	4.762	9.524	1.681	5.742	7.283	3.501	3.641	6.162	8.824	9.244	0.42	2.241	1	0	0	0	1	0	0
Ceacam1	MGI:1347245	ENSMUSG00000074272	ENSMUST00000098666	P31809	CEAM1_MOUSE	7	15897	46.13	11	8	3656	12241	521	0.323	57015.9	28.407	9.021	50.096	49.904	18.81	9.213	9.597	5.95	1.152	5.182	4.415	2.687	5.758	1.919	5.95	3.263	9.789	1.344	9.021	6.334	3.455	4.031	10.173	8.445	6.718	1.152	3.263	1	1	0	0	1	0	0
Cfp	MGI:97545	ENSMUSG00000001128	ENSMUST00000001156	P11680	PROP_MOUSE	X	6102	47.82	2	9	1636	4466	464	0.932	50327.2	18.534	8.836	57.112	42.888	20.474	12.284	8.19	6.25	9.483	2.586	5.603	1.078	10.56	2.371	1.509	4.31	6.466	1.509	2.586	10.56	6.466	5.603	8.621	4.741	4.31	4.31	1.078	1	0	0	0	1	0	0
Chrm2	MGI:88397	ENSMUSG00000045613	ENSMUST00000172278	Q9ERZ4	ACM2_MOUSE	6	140331	38.99	2	3	5676	134655	466	1.36	51498.9	31.76	10.515	56.867	43.133	17.597	10.944	6.652	7.082	2.79	3.433	3.219	3.863	5.579	1.288	8.155	6.652	7.511	2.79	7.296	4.721	2.79	3.004	7.296	8.155	9.013	1.931	3.433	1	1	0	0	0	0	0
Chrm3	MGI:88398	ENSMUSG00000046159	ENSMUST00000187510	Q9ERZ3	ACM3_MOUSE	13	485362	40.41	4	5	4336	481026	589	0.854	66212	28.862	11.885	51.443	48.557	20.034	12.224	7.81	7.301	2.207	4.414	3.396	4.754	4.075	1.528	6.621	6.282	9.677	2.207	5.093	3.735	4.414	4.414	10.526	8.489	5.263	2.377	3.226	1	1	0	0	0	0	0
Chrm4	MGI:88399	ENSMUSG00000040495	ENSMUST00000045537	P32211	ACM4_MOUSE	2	1440	57.01	1	1	1440	0	479	1.46	52973.2	34.447	10.438	59.708	40.292	16.91	12.109	4.802	10.438	2.296	1.461	3.34	4.384	3.758	1.253	6.054	5.428	9.603	2.505	5.219	7.516	2.923	5.428	6.681	8.559	8.351	1.879	2.923	1	1	0	0	0	0	0
Chrm5	MGI:109248	ENSMUSG00000074939	ENSMUST00000099589	Q920H4	ACM5_MOUSE	2	1599	51.72	1	1	1599	0	532	1.69	60253.1	29.699	11.466	53.947	46.053	22.18	14.286	7.895	7.143	3.383	3.383	4.511	3.759	3.759	1.504	5.075	7.331	9.774	2.256	4.323	4.887	3.195	5.451	7.895	8.459	7.707	2.444	3.759	1	1	0	0	0	0	0
Clcn2	MGI:105061	ENSMUSG00000022843	ENSMUST00000153075	Q9R0A1	CLCN2_MOUSE	16	14783	54.33	11	22	3511	11272	908	1.31	99447.4	33.921	10.463	59.692	40.308	20.705	11.894	8.811	10.352	1.762	2.974	5.837	5.176	7.269	1.872	5.286	3.744	11.123	2.643	1.542	5.507	4.075	6.278	7.819	6.167	7.159	1.542	1.872	0	1	0	0	0	0	0
Clec1b	MGI:1913287	ENSMUSG00000030159	ENSMUST00000032262	Q9JL99	CLC1B_MOUSE	6	12039	38.89	4	6	1090	10949	229	1.31	26239.1	26.638	10.48	48.035	51.965	25.328	15.284	10.044	6.55	3.493	3.057	6.987	1.747	4.803	2.183	5.24	7.424	10.48	3.057	5.24	1.747	5.677	5.677	9.607	6.114	4.367	3.057	3.493	1	1	0	0	0	0	0
Clu	MGI:88423	ENSMUSG00000022037	ENSMUST00000022616	Q06890	CLUS_MOUSE	14	13065	50.62	9	9	1810	11255	448	0.474	51655.6	24.777	10.714	46.429	53.571	29.018	14.286	14.732	4.911	2.455	6.027	8.705	5.134	3.348	2.455	3.125	6.473	10.714	3.348	4.464	4.241	7.143	5.357	8.705	4.241	6.027	0.893	2.232	1	1	0	0	1	0	0
Col4a3	MGI:104688	ENSMUSG00000079465	ENSMUST00000113457	Q9QZS0	CO4A3_MOUSE	1	135139	41.61	4	52	8554	126585	1669	0.238	161726	14.62	5.333	70.701	29.299	17.795	11.025	6.771	3.655	1.738	3.295	3.475	2.996	27.561	0.899	2.337	6.231	6.291	1.797	1.618	20.551	2.516	3.895	4.014	3.355	2.337	0.359	1.078	1	1	0	0	1	0	0
Cp	MGI:88476	ENSMUSG00000003617	ENSMUST00000003714	Q61147	CERU_MOUSE	3	52092	39.46	16	20	4092	48000	1061	1.05	121151	23.468	16.305	51.932	48.068	27.144	13.666	13.478	4.995	1.32	6.409	7.069	5.561	7.257	3.582	4.147	6.692	7.257	2.639	4.618	4.524	3.582	3.393	6.315	6.409	7.069	1.508	5.655	1	0	0	0	1	1	0
Crhr1	MGI:88498	ENSMUSG00000018634	ENSMUST00000093925	P35347	CRFR1_MOUSE	11	42669	51.55	1	13	2460	40209	415	1.41	47769	33.735	16.145	60.964	39.036	17.59	12.53	5.06	6.506	3.133	1.687	3.373	6.506	4.819	2.169	6.988	3.373	10.843	1.687	5.301	3.614	3.614	6.988	7.47	5.06	9.398	2.892	4.578	1	1	0	0	1	0	0
Csf2	MGI:1339752	ENSMUSG00000018916	ENSMUST00000019060	P01587	CSF2_MOUSE	11	2397	49.27	1	4	800	1597	141	0.924	16090.6	26.95	11.348	52.482	47.518	22.695	11.348	11.348	4.255	2.837	4.255	7.092	5.674	3.546	0.709	4.255	7.801	11.348	2.128	4.255	6.383	4.255	2.837	4.965	11.348	7.092	1.418	3.546	1	0	0	0	1	0	0
Cth	MGI:1339968	ENSMUSG00000028179	ENSMUST00000118539	Q8VCN5	CGL_MOUSE	3	30830	41.95	4	12	1815	29015	398	1.11	43567.2	31.91	10.553	56.281	43.719	23.367	13.317	10.05	9.799	2.764	5.025	5.025	4.774	6.784	3.015	4.523	5.779	11.558	2.513	3.518	4.774	4.02	4.523	7.286	5.528	6.03	0.503	2.261	0	0	0	0	0	0	0
Ctla4	MGI:88556	ENSMUSG00000026011	ENSMUST00000124816	P09793	CTLA4_MOUSE	1	28833	41.6	3	4	691	28142	223	1.08	24993	29.148	13.004	60.538	39.462	16.143	8.072	8.072	4.484	3.139	3.139	4.933	6.726	4.933	0.897	3.587	3.587	11.211	2.691	3.139	8.52	4.484	3.587	7.623	8.072	9.865	0.897	4.484	1	1	0	0	1	0	0
Cttn	MGI:99695	ENSMUSG00000031078	ENSMUST00000103079	Q60598	SRC8_MOUSE	7	35277	51.21	7	18	3286	31991	546	0.852	61249.8	19.048	12.637	44.689	55.311	34.799	16.667	18.132	7.692	0.549	8.242	9.89	3.846	10.256	2.747	3.114	9.158	2.747	1.099	1.648	3.846	7.692	4.762	7.143	4.029	5.495	1.099	4.945	0	1	1	0	0	0	0
Cxcr2	MGI:105303	ENSMUSG00000026180	ENSMUST00000106899	P35343	CXCR2_MOUSE	1	7258	43.9	2	2	3046	4212	359	0.167	40425.1	38.44	13.37	62.674	37.326	17.549	10.864	6.685	5.85	2.786	3.621	3.064	6.685	4.178	1.95	6.964	4.735	15.877	2.786	4.457	3.064	1.114	4.178	7.799	6.407	9.749	1.114	3.621	1	1	0	0	0	0	0
Cxcr3	MGI:1277207	ENSMUSG00000050232	ENSMUST00000056614	O88410	CXCR3_MOUSE	X	2735	54.37	1	2	1731	1004	367	0.701	41017.8	37.875	13.896	64.578	35.422	17.166	9.537	7.629	9.537	2.997	4.905	2.725	5.995	5.45	1.907	2.18	0.817	15.804	2.18	2.997	4.087	3.815	6.812	7.357	4.087	10.354	1.635	4.36	1	0	0	0	0	0	0
Cybb	MGI:88574	ENSMUSG00000015340	ENSMUST00000015484	Q61093	CY24B_MOUSE	X	52520	39.72	5	13	4752	47768	570	0.638	65304.6	30.526	15.965	57.719	42.281	23.684	13.509	10.175	6.667	2.807	3.684	6.491	6.491	6.14	2.982	7.544	6.316	9.649	1.754	5.263	3.509	2.456	4.211	5.263	5.614	6.667	2.982	3.509	1	1	0	0	0	1	0
Cyp2e1	MGI:88607	ENSMUSG00000025479	ENSMUST00000026552	Q05421	CP2E1_MOUSE	7	11249	45.02	4	9	1833	9416	493	0.653	56805.1	29.006	13.996	56.389	43.611	26.572	15.01	11.562	4.26	1.42	5.274	6.288	6.694	5.68	2.434	6.897	7.302	11.562	2.434	4.665	6.288	2.637	5.274	5.071	4.665	6.288	1.217	3.651	0	0	0	0	0	1	0
Ddah1	MGI:1916469	ENSMUSG00000028194	ENSMUST00000029845	Q9CWS0	DDAH1_MOUSE	3	135603	44.29	3	6	3764	131839	285	0.296	31381	31.93	8.421	53.684	46.316	29.123	14.737	14.386	8.772	2.456	6.316	8.07	3.158	5.965	3.158	3.86	6.316	10.526	3.158	2.807	4.912	3.158	5.263	7.368	3.86	8.772	0	2.105	0	1	1	0	0	0	0
Ddr1	MGI:99216	ENSMUSG00000003534	ENSMUST00000117301	Q03146	DDR1_MOUSE	17	23055	53	12	19	3874	19181	911	0.934	101161	28.321	10.867	59.495	40.505	23.052	12.075	10.977	6.806	1.976	5.818	5.159	3.622	9.111	2.086	3.183	2.415	11.636	2.634	2.854	8.672	4.061	7.574	6.037	4.501	6.696	2.195	2.964	1	1	0	0	1	0	1
Dlx2	MGI:94902	ENSMUSG00000023391	ENSMUST00000024159	P40764	DLX2_MOUSE	2	3347	57.51	2	3	2473	874	332	0.301	34746	21.687	14.458	52.108	47.892	17.47	12.651	4.819	11.446	0.301	2.108	2.711	2.41	11.145	6.024	2.108	3.916	5.12	1.506	3.313	9.036	6.325	2.711	15.06	5.723	3.012	1.205	4.819	0	1	0	1	0	0	0
Dmpk	MGI:94906	ENSMUSG00000030409	ENSMUST00000032568	P54265	DMPK_MOUSE	7	9973	55.72	19	15	2761	7212	631	1.05	69601.8	33.122	10.143	61.331	38.669	24.089	10.46	13.629	9.667	1.902	6.339	7.29	4.12	8.082	2.06	2.853	2.219	12.678	2.853	1.268	7.29	5.23	6.181	3.962	4.12	7.924	1.109	2.853	0	1	0	0	0	0	1
Drd3	MGI:94925	ENSMUSG00000022705	ENSMUST00000229953	P30728	DRD3_MOUSE	16	68907	43.12	2	8	1712	67195	446	0.306	49669.1	33.184	11.883	59.865	40.135	16.816	11.883	4.933	6.951	4.036	2.242	2.691	4.26	5.381	2.691	5.83	2.466	11.211	2.466	3.812	5.605	4.484	6.726	8.52	6.502	9.193	1.121	3.812	1	0	0	0	0	0	0
Drosha	MGI:1261425	ENSMUSG00000022191	ENSMUST00000169061	Q5HZJ0	RNC_MOUSE	15	110477	44.63	7	35	4570	105907	1373	0.893	158828	21.34	13.401	50.109	49.891	30.663	17.698	12.964	5.244	2.039	4.516	8.449	4.151	4.88	4.443	3.642	5.098	8.667	2.913	3.787	9.978	4.443	8.157	6.701	4.297	3.787	1.02	3.787	0	1	0	0	0	0	0
Dusp3	MGI:1919599	ENSMUSG00000003518	ENSMUST00000107173	Q9D7X3	DUS3_MOUSE	11	15871	50.03	7	4	4311	11560	185	0.993	20472.2	29.73	9.73	51.351	48.649	22.703	11.892	10.811	7.568	2.162	5.946	4.865	3.784	6.486	2.162	3.784	4.324	10.811	2.703	5.946	2.703	5.946	5.405	9.73	4.324	7.568	0	3.784	0	0	0	0	0	0	0
Ednrb	MGI:102720	ENSMUSG00000022122	ENSMUST00000022718	P48302	EDNRB_MOUSE	14	29778	41.05	3	8	4107	25671	442	0.448	49560.8	32.579	11.538	60.86	39.14	19.005	12.896	6.109	6.787	4.525	2.715	3.394	5.204	5.43	1.131	7.014	7.014	12.443	2.715	4.072	5.204	2.715	4.751	8.371	4.977	6.335	2.262	2.941	1	1	0	0	1	0	0
Egr1	MGI:95295	ENSMUSG00000038418	ENSMUST00000064795	P08046	EGR1_MOUSE	18	5162	57.77	2	2	4484	678	533	0.698	56589.8	18.949	9.944	49.906	50.094	16.698	9.756	6.942	7.692	1.501	3.189	3.752	4.878	6.379	2.064	3.002	3.565	5.629	2.251	3.002	12.946	4.878	4.128	16.886	8.63	2.627	0.188	2.814	0	0	0	1	0	0	0
Errfi1	MGI:1921405	ENSMUSG00000028967	ENSMUST00000073600	Q99JZ7	ERRFI_MOUSE	4	14974	43.8	3	4	3036	11938	461	1.87	50075.3	22.126	8.46	51.41	48.59	23.861	13.232	10.629	6.941	3.037	5.206	5.423	2.82	5.206	2.169	3.254	4.989	6.941	1.735	3.905	13.015	2.82	6.074	13.449	4.555	4.989	0.434	3.037	0	1	1	0	0	0	0
Esrrg	MGI:1347056	ENSMUSG00000026610	ENSMUST00000110939	P62509	ERR3_MOUSE	1	606095	43.23	5	8	4833	601262	458	0.312	51306	28.384	9.389	52.402	47.598	27.948	14.629	13.319	6.55	3.275	6.332	6.987	2.183	5.022	2.838	4.803	7.424	11.354	3.93	3.057	5.24	3.712	4.367	9.389	3.493	5.677	0.437	3.93	0	1	1	1	0	0	0
F2rl1	MGI:101910	ENSMUSG00000021678	ENSMUST00000022185	P55086	PAR2_MOUSE	13	13496	46.01	1	2	2741	10755	399	0.491	44752.1	36.591	14.035	62.907	37.093	16.04	11.779	4.261	6.767	2.256	2.005	2.256	5.514	5.013	2.256	7.769	4.762	13.534	3.008	4.261	4.261	1.754	4.762	9.774	5.263	8.521	1.504	4.762	1	1	0	0	1	0	0
F9	MGI:88384	ENSMUSG00000031138	ENSMUST00000033477	P16294	FA9_MOUSE	X	31296	39.25	1	8	2734	28562	471	0.19	52977.8	24.416	10.828	50.743	49.257	26.539	12.739	13.8	5.096	4.883	4.459	9.342	4.034	7.643	1.274	7.219	6.794	6.157	1.062	6.582	3.185	2.76	4.671	6.369	7.006	5.945	1.486	4.034	1	1	0	0	1	0	0
F13a1	MGI:1921395	ENSMUSG00000039109	ENSMUST00000164727	Q8BH61	F13A_MOUSE	13	183069	42.1	5	15	3854	179215	732	1.13	83207.3	26.639	12.568	52.322	47.678	27.049	13.525	13.525	5.055	1.23	6.967	6.557	4.508	6.967	1.913	5.191	6.011	6.831	2.459	4.918	4.372	3.415	5.601	6.148	6.148	9.563	2.049	4.098	1	0	1	0	0	0	1
Fam20a	MGI:2388266	ENSMUSG00000020614	ENSMUST00000155559	Q8CID3	FA20A_MOUSE	11	52531	46.51	4	12	3085	49446	541	0.894	61525.6	30.499	13.309	55.083	44.917	26.433	15.527	10.906	8.133	2.218	5.36	5.545	4.991	4.806	4.067	4.251	3.697	13.678	1.848	3.327	6.47	4.436	7.763	8.133	2.588	4.436	1.109	3.142	1	0	0	0	1	0	0
Fbxw7	MGI:1354695	ENSMUSG00000028086	ENSMUST00000107679	Q8VBV4	FBXW7_MOUSE	3	163931	39.48	6	14	4473	159458	710	0.248	79848	23.38	9.437	44.225	55.775	30	14.93	15.07	3.521	2.535	6.761	8.31	2.394	7.606	3.662	4.085	5.211	8.31	1.831	4.085	3.099	5.775	6.056	8.592	7.324	7.465	2.113	1.268	0	1	0	0	0	0	0
Fermt3	MGI:2147790	ENSMUSG00000024965	ENSMUST00000040772	Q8K1B8	URP2_MOUSE	19	20512	49.77	5	15	2587	17925	665	0.861	75634.5	29.624	11.128	53.233	46.767	27.669	14.737	12.932	7.368	1.504	6.015	6.917	3.91	6.165	2.256	4.511	5.564	12.03	1.955	2.556	5.113	5.714	6.917	6.767	4.06	5.714	2.256	2.707	0	1	0	0	0	0	0
Ffar3	MGI:2685324	ENSMUSG00000019429	ENSMUST00000094583	Q3UFD7	FFAR3_MOUSE	7	1849	55.27	2	2	1625	224	319	0.815	36501.5	36.05	15.987	66.771	33.229	14.734	9.718	5.016	5.329	3.448	1.567	3.448	7.837	5.016	0.94	3.448	2.194	17.555	2.508	2.508	4.702	2.194	6.583	8.777	5.016	9.718	2.508	4.702	1	0	0	0	0	0	0
Flcn	MGI:2442184	ENSMUSG00000032633	ENSMUST00000102697	Q8QZS3	FLCN_MOUSE	11	18609	52.17	6	13	3437	15172	579	1.95	64327.2	27.461	11.399	52.677	47.323	25.216	13.299	11.917	7.254	3.109	3.627	8.29	4.663	6.045	3.454	3.8	4.663	9.326	2.418	2.936	5.699	3.972	5.181	10.19	5.009	7.081	1.727	1.554	0	1	0	0	0	0	0
Folh1	MGI:1858193	ENSMUSG00000001773	ENSMUST00000001824	O35409	FOLH1_MOUSE	7	56967	35.36	3	19	3125	53842	752	0.945	84574.1	27.527	14.894	55.851	44.149	24.069	13.564	10.505	7.048	0.399	4.654	5.851	5.186	7.979	2.793	5.319	6.25	8.777	1.995	5.319	5.851	3.059	4.521	7.314	4.388	6.383	1.596	5.319	1	1	0	0	0	0	0
Foxp2	MGI:2148705	ENSMUSG00000029563	ENSMUST00000115477	P58463	FOXP2_MOUSE	6	540629	36.45	20	19	6760	533869	714	0.148	79819.1	25.07	6.863	42.577	57.423	19.328	10.504	8.824	6.022	0.98	2.941	5.882	1.401	4.202	3.361	3.782	3.501	10.084	2.661	4.202	6.162	17.647	3.641	10.504	5.742	5.182	0.7	1.401	0	0	0	1	0	0	0
Fxr1	MGI:104860	ENSMUSG00000027680	ENSMUST00000200392	Q61584	FXR1_MOUSE	3	50380	37.56	9	16	3014	47366	677	1.33	76222	23.338	7.533	43.87	56.13	34.121	17.725	16.396	5.908	0.886	6.056	10.34	2.954	7.681	1.773	3.988	6.204	6.056	1.92	4.727	4.284	3.545	9.749	7.976	5.761	7.386	0.591	2.216	0	1	1	0	0	0	0
Gas6	MGI:95660	ENSMUSG00000031451	ENSMUST00000033828	Q61592	GAS6_MOUSE	8	29117	51.33	1	15	2548	26569	674	1.87	74609.6	25.668	9.347	52.374	47.626	26.261	12.76	13.501	5.638	5.045	6.083	7.418	3.561	7.715	2.226	2.819	4.896	9.347	1.78	3.264	5.045	4.451	5.638	6.677	6.973	7.864	0.89	2.671	1	1	0	0	1	0	0
Gata5	MGI:109497	ENSMUSG00000015627	ENSMUST00000015771	P97489	GATA5_MOUSE	2	9567	52.22	1	6	3277	6290	404	1.83	42114.2	24.01	9.901	56.188	43.812	17.079	10.891	6.188	11.386	2.97	2.228	3.96	3.465	9.901	2.723	0.99	2.97	8.416	2.228	2.475	9.901	3.218	5.198	14.109	6.931	3.218	1.238	2.475	0	0	0	1	0	0	0
Gba	MGI:95665	ENSMUSG00000028048	ENSMUST00000077367	P17439	GLCM_MOUSE	3	6039	50.75	5	11	1779	4260	515	0.974	57621.9	29.126	14.563	57.864	42.136	20.388	11.456	8.932	7.767	1.359	5.049	3.883	5.825	6.796	2.33	4.272	4.078	10.874	1.942	3.689	6.408	3.495	5.049	8.35	6.214	6.214	2.524	3.883	1	0	0	0	1	0	1
Gdnf	MGI:107430	ENSMUSG00000022144	ENSMUST00000022744	P48540	GDNF_MOUSE	15	26730	46.03	1	3	3674	23056	211	0.45	23662.1	28.91	9.005	51.185	48.815	31.754	18.957	12.796	9.479	3.791	8.057	4.739	3.318	5.687	2.844	3.318	6.161	10.9	1.896	3.318	4.739	2.844	9.953	7.109	3.791	5.213	0.474	2.37	1	0	0	0	1	0	0
Gfap	MGI:95697	ENSMUSG00000020932	ENSMUST00000067444	P03995	GFAP_MOUSE	11	13577	50.78	3	9	2648	10929	430	1.05	49900	30.465	6.279	42.558	57.442	35.814	16.977	18.837	10.233	0.233	4.884	13.953	2.093	2.558	1.395	2.791	4.651	12.326	2.558	3.953	1.86	6.744	10.93	5.581	5.349	5.116	0.233	2.558	0	1	0	0	0	0	0
Gja1	MGI:95713	ENSMUSG00000050953	ENSMUST00000220204	P23242	CXA1_MOUSE	10	25184	42.42	8	3	3889	21295	382	0.416	43004.4	28.01	13.351	54.974	45.026	23.298	13.874	9.424	6.545	2.356	4.45	4.974	5.497	6.021	2.094	5.497	7.068	8.639	1.832	3.927	5.497	4.45	4.712	9.686	3.665	7.33	1.571	4.188	0	1	1	0	0	0	0
Gnb5	MGI:101848	ENSMUSG00000032192	ENSMUST00000213990	P62881	GNB5_MOUSE	9	39589	47.34	8	13	1803	37786	395	1.57	43565.3	26.582	11.646	51.899	48.101	25.57	13.418	12.152	8.354	4.81	7.089	5.063	4.304	7.089	2.785	2.532	6.076	8.101	2.785	3.797	1.772	3.038	4.557	9.873	5.823	7.595	2.025	2.532	0	0	0	0	0	0	0
Gper1	MGI:1924104	ENSMUSG00000053647	ENSMUST00000066211	Q8BMP4	GPER1_MOUSE	5	4650	54.32	2	3	2537	2113	375	1.96	42478.9	36.8	15.2	62.933	37.067	18.133	10.667	7.467	8.8	2.933	3.467	4	7.467	3.733	2.933	6.667	2.133	13.867	2.4	3.467	4.8	3.2	5.6	6.667	5.6	7.467	1.6	3.2	1	0	1	0	0	0	0
Gpr22	MGI:1920260	ENSMUSG00000044067	ENSMUST00000057783	Q8BZL4	GPR22_MOUSE	12	7081	34.2	4	3	4587	2494	432	1.12	49019.2	34.491	10.88	56.713	43.287	18.981	12.269	6.713	3.935	2.778	3.241	3.472	5.556	3.241	1.62	9.259	5.556	11.806	3.704	4.861	3.241	2.778	5.093	8.796	7.87	9.491	0.926	2.778	1	0	0	0	0	0	0
Gpr37l1	MGI:1928503	ENSMUSG00000026424	ENSMUST00000027682	Q99JG2	G37L1_MOUSE	1	7448	49.36	1	2	2269	5179	481	0.306	52728.5	32.848	10.187	61.954	38.046	16.632	9.148	7.484	7.277	4.99	2.495	4.99	3.534	6.237	1.455	4.158	3.326	12.266	1.871	2.495	7.277	4.158	4.366	8.316	6.445	9.148	2.287	2.911	1	1	0	0	1	0	0
Gpx3	MGI:105102	ENSMUSG00000018339	ENSMUST00000082430	P46412	GPX3_MOUSE	11	7925	53.8	3	5	1594	6331	226	0.28	25424.2	25.664	13.717	60.177	39.823	22.566	12.389	10.177	4.867	1.327	3.097	7.08	6.195	11.062	1.327	4.867	6.195	11.062	2.655	3.982	6.637	3.982	4.867	5.752	3.54	4.867	1.327	4.867	0	0	0	0	1	1	0
Grin1	MGI:95819	ENSMUSG00000026959	ENSMUST00000114312	P35438	NMDZ1_MOUSE	2	28007	52.23	14	19	3838	24169	938	0.872	105481	28.891	11.407	52.878	47.122	25.267	14.606	10.661	7.676	1.279	4.478	6.183	4.584	6.397	2.452	5.65	5.65	8.422	3.198	4.797	4.158	3.625	6.503	7.676	5.757	7.143	1.599	2.772	1	1	0	0	1	0	0
Gsk3b	MGI:1861437	ENSMUSG00000022812	ENSMUST00000023507	Q9WV60	GSK3B_MOUSE	16	157084	40.66	5	11	8303	148781	420	0.102	46710.3	28.81	10.714	54.048	45.952	23.333	13.571	9.762	8.333	2.143	5.238	4.524	4.286	5.238	1.667	4.762	5.476	8.81	1.19	4.048	7.619	4.286	6.429	7.619	6.667	6.905	0.476	4.286	0	1	0	0	0	0	1
Hcn1	MGI:1096392	ENSMUSG00000021730	ENSMUST00000006991	O88704	HCN1_MOUSE	13	385099	36.32	2	8	14141	370958	910	1.12	102432	25.714	10.769	51.538	48.462	20.11	11.538	8.571	6.044	1.319	3.956	4.615	4.505	5.385	2.198	5.385	4.396	8.022	3.626	3.846	6.923	9.67	4.945	8.571	6.264	6.264	0.989	3.077	1	0	0	0	0	0	0
Hcn2	MGI:1298210	ENSMUSG00000020331	ENSMUST00000099513	O88703	HCN2_MOUSE	10	19475	55.55	2	8	3195	16280	863	1.23	94721.9	28.158	10.197	59.096	40.904	21.553	12.399	9.154	9.038	1.738	4.287	4.867	4.635	7.068	1.738	5.098	3.592	8.459	3.129	2.781	10.545	3.824	7.068	8.691	4.056	5.562	1.043	2.781	1	1	0	0	0	0	0
Hnrnpd	MGI:101947	ENSMUSG00000000568	ENSMUST00000172361	Q60668	HNRPD_MOUSE	5	23004	38.55	11	9	6811	16193	355	1.33	38354.1	18.592	12.676	52.394	47.606	27.042	14.366	12.676	9.014	0.845	4.225	8.451	3.944	16.338	1.408	2.817	9.014	2.535	2.254	4.507	3.099	5.07	3.944	7.606	3.38	4.225	1.408	5.915	0	1	1	1	0	0	0
Hpse	MGI:1343124	ENSMUSG00000035273	ENSMUST00000045617	Q6YGZ1	HPSE_MOUSE	5	40233	44.64	2	12	3117	37116	535	0.201	60065.5	31.402	12.71	57.57	42.43	22.991	13.458	9.533	6.168	0.935	5.234	4.299	5.047	7.103	1.869	3.551	6.542	15.888	1.121	3.364	6.168	3.364	5.047	8.037	4.673	5.794	2.056	3.738	1	0	0	0	1	0	0
Hrh3	MGI:2139279	ENSMUSG00000039059	ENSMUST00000056480	P58406	HRH3_MOUSE	2	5024	59.99	8	3	2706	2318	445	0.077	48541.3	32.584	13.483	64.719	35.281	16.854	11.011	5.843	11.011	2.697	2.247	3.596	5.169	8.989	1.573	3.596	3.146	11.91	2.022	2.472	6.517	2.247	6.292	9.438	4.27	6.067	2.921	3.82	1	1	0	0	0	0	0
Icam1	MGI:96392	ENSMUSG00000037405	ENSMUST00000086399	P13597	ICAM1_MOUSE	9	12833	50.61	2	7	2535	10298	537	0.339	58844.2	30.54	8.38	53.631	46.369	21.601	10.987	10.615	6.518	2.607	3.538	7.076	3.352	6.518	1.862	3.166	4.469	12.663	0.931	3.166	6.518	5.773	4.655	8.939	6.89	8.194	1.304	1.862	1	0	0	0	1	0	0
Idh2	MGI:96414	ENSMUSG00000030541	ENSMUST00000107384	P54071	IDHP_MOUSE	7	20547	48.21	7	11	1745	18802	452	1.8	50906.2	26.991	12.611	52.212	47.788	27.655	16.15	11.504	7.08	1.77	6.637	4.867	4.425	7.522	2.876	6.195	8.186	7.301	1.991	3.54	4.204	3.982	5.088	5.531	7.08	6.416	2.212	3.097	0	0	1	0	0	1	0
Ido1	MGI:96416	ENSMUSG00000031551	ENSMUST00000033956	P28776	I23O1_MOUSE	8	12874	43.76	2	10	1560	11314	407	0.412	45641.4	29.484	11.302	55.037	44.963	28.501	14.742	13.759	6.634	1.229	6.143	7.617	4.423	6.143	2.703	4.668	6.88	11.548	2.457	3.194	7.125	1.474	5.16	7.617	4.177	6.634	1.474	2.703	0	0	0	0	0	1	0
Igfbp3	MGI:96438	ENSMUSG00000020427	ENSMUST00000020702	P47878	IBP3_MOUSE	11	7838	49.11	2	5	2421	5417	292	0.901	31686.9	23.973	8.904	54.11	45.89	26.712	16.438	10.274	9.589	6.164	4.452	5.822	2.055	8.562	3.082	1.027	5.822	7.534	1.027	2.74	8.562	4.11	7.534	7.192	5.137	5.822	0.685	3.082	1	1	0	0	1	0	0
Il1b	MGI:96543	ENSMUSG00000027398	ENSMUST00000028881	P10749	IL1B_MOUSE	2	6570	45.34	3	7	1356	5214	269	0.483	30931.1	23.792	12.268	49.814	50.186	26.022	10.409	15.613	2.602	2.23	7.807	7.807	7.435	3.717	1.487	5.204	7.063	8.922	2.974	4.833	6.32	7.435	1.859	8.922	2.974	7.063	1.487	1.859	0	0	0	0	0	0	0
Il1rn	MGI:96547	ENSMUSG00000026981	ENSMUST00000114487	P25085	IL1RA_MOUSE	2	14642	42.77	6	5	2474	12168	178	0.388	20274.4	26.404	11.798	52.809	47.191	26.404	13.483	12.921	4.494	3.933	5.056	7.865	5.618	5.618	2.247	7.303	7.303	11.798	1.685	3.933	5.618	3.933	3.933	6.742	6.18	2.809	1.685	2.247	1	0	0	0	1	0	0
Il18	MGI:107936	ENSMUSG00000039217	ENSMUST00000213916	P70380	IL18_MOUSE	9	27014	40.87	4	6	885	26129	192	1.78	22135.1	23.438	10.938	45.833	54.167	31.25	13.021	18.229	3.646	2.083	9.896	8.333	6.771	3.125	2.083	6.771	7.812	7.812	5.208	5.729	3.125	4.167	3.125	8.333	4.688	5.208	0	2.083	0	0	0	0	0	0	0
Irs1	MGI:99454	ENSMUSG00000055980	ENSMUST00000069799	P35569	IRS1_MOUSE	1	58316	42.78	1	2	9144	49172	1233	0.423	130723	20.195	9.57	50.122	49.878	23.195	14.355	8.84	7.543	1.622	3.893	4.947	2.109	10.706	4.136	2.514	3.244	5.758	2.352	3.325	9.813	3.569	6.975	14.842	4.947	4.38	0.568	2.758	0	1	0	0	0	0	0
Irs2	MGI:109334	ENSMUSG00000038894	ENSMUST00000040514	P81122	IRS2_MOUSE	8	23778	49.24	1	2	6323	17455	1321	0.286	136763	22.786	7.57	54.807	45.193	19.606	11.658	7.949	9.008	1.59	3.785	4.164	1.893	11.809	2.422	1.817	3.179	7.646	2.12	2.877	11.355	3.407	6.056	14.459	4.845	4.315	0.53	2.725	0	1	0	0	0	0	0
Itga2b	MGI:96601	ENSMUSG00000034664	ENSMUST00000103086	Q9QUM0	ITA2B_MOUSE	11	16826	52.44	10	30	3437	13389	1033	0.8	112678	31.171	9.971	57.696	42.304	21.2	10.552	10.649	7.648	1.839	4.743	5.905	3.582	9.003	2.227	2.904	3.001	12.004	1.452	3.485	6.486	5.615	5.324	7.648	4.356	8.616	1.646	2.517	1	0	0	0	1	0	0
Itgb1	MGI:96610	ENSMUSG00000025809	ENSMUST00000090006	P09055	ITB1_MOUSE	8	47547	39.17	4	16	3815	43732	798	0.223	88231.3	23.308	8.647	51.629	48.371	24.561	12.281	12.281	4.135	7.143	5.013	7.268	3.634	8.02	1.504	6.14	7.018	6.892	1.629	7.268	4.386	3.885	3.759	6.892	5.764	6.14	0.752	2.757	1	1	1	0	1	0	0
Itgb4	MGI:96613	ENSMUSG00000020758	ENSMUST00000021107	A2A863	ITB4_MOUSE	11	33704	53.6	10	41	6014	27690	1818	0.964	201650	24.862	9.846	51.925	48.075	25.193	12.651	12.541	4.95	3.685	5.391	7.151	3.08	8.086	2.585	3.355	3.85	9.846	1.76	3.85	6.271	4.62	6.216	8.251	6.161	6.711	1.21	2.97	1	1	0	0	1	0	0
Kcnab1	MGI:109155	ENSMUSG00000027827	ENSMUST00000238901	P63143	KCAB1_MOUSE	3	429028	40.97	9	14	1635	427393	401	1.37	44722.5	29.925	8.978	52.868	47.132	24.439	14.963	9.476	7.232	1.746	1.995	7.481	1.746	7.731	1.995	6.234	6.733	9.227	2.993	4.489	3.491	4.489	6.234	8.728	4.988	7.232	1.995	3.242	0	0	0	0	0	1	0
Kcne1	MGI:96673	ENSMUSG00000039639	ENSMUST00000051705	P23299	KCNE1_MOUSE	16	13487	50.15	2	2	3174	10313	129	0.371	14577.8	31.783	13.178	55.814	44.186	23.256	12.403	10.853	8.527	0.775	3.101	7.752	6.202	5.426	2.326	3.876	5.426	13.178	2.326	3.101	4.651	5.426	4.651	8.527	3.876	6.202	1.55	3.101	1	1	0	0	0	0	0
Kcne3	MGI:1891124	ENSMUSG00000035165	ENSMUST00000178946	Q9WTW2	KCNE3_MOUSE	7	8368	47.62	8	5	1323	7045	103	0.686	11720.5	25.243	13.592	53.398	46.602	23.301	15.534	7.767	3.883	0.971	4.854	2.913	2.913	6.796	3.883	3.883	3.883	10.68	4.854	5.825	5.825	0.971	7.767	8.738	7.767	6.796	0.971	5.825	1	0	0	0	0	0	0
Kcnj3	MGI:104742	ENSMUSG00000026824	ENSMUST00000067101	P63250	KCNJ3_MOUSE	2	162176	36.2	3	4	5215	156961	501	0.854	56573.3	25.749	11.377	52.894	47.106	23.353	12.974	10.379	4.391	1.597	4.79	5.589	5.788	6.387	1.597	4.79	6.387	10.379	3.992	2.994	5.389	4.99	4.99	8.982	6.786	6.188	1.198	2.794	1	1	0	0	0	0	0
Kcnj11	MGI:107501	ENSMUSG00000096146	ENSMUST00000209863	Q61743	KCJ11_MOUSE	7	6812	55.92	5	3	472	6340	390	0.882	43561.8	34.359	11.026	57.692	42.308	23.59	13.846	9.744	6.923	1.795	4.359	5.385	4.615	6.154	3.333	8.462	3.846	10.769	2.821	2.564	4.872	2.821	6.667	6.923	6.41	8.205	1.282	1.795	0	1	0	0	0	0	0
Klk1	MGI:102850	ENSMUSG00000063903	ENSMUST00000075162	P15947	KLK1_MOUSE	7	4259	51.96	3	5	954	3305	261	1.73	28774.8	27.586	9.962	57.088	42.912	23.372	10.728	12.644	6.13	3.831	7.663	4.981	2.682	8.046	2.299	4.981	5.747	10.728	2.299	6.13	7.663	3.448	2.682	4.981	4.981	5.747	2.299	2.682	1	0	0	0	1	0	0
Kmt2a	MGI:96995	ENSMUSG00000002028	ENSMUST00000114689	P55200	KMT2A_MOUSE	9	77943	45.68	6	36	16470	61473	3966	0.886	429649	22.516	6.531	46.773	53.227	26.677	15.885	10.792	6.732	2.118	4.564	6.228	2.471	6.606	2.194	3.757	7.716	7.01	1.538	3.505	9.657	4.589	5.976	13.061	5.396	5.018	0.53	1.336	0	1	1	1	0	0	1
Lats1	MGI:1333883	ENSMUSG00000040021	ENSMUST00000165952	Q8BYR2	LATS1_MOUSE	10	35247	42.27	3	8	7209	28038	1129	0.535	126258	21.346	10.186	48.981	51.019	24.535	14.172	10.363	6.023	0.886	4.96	5.403	3.277	5.58	2.746	4.34	5.58	5.846	2.834	5.137	10.895	6.732	5.846	9.832	4.783	5.137	1.24	2.923	0	1	0	0	0	0	1
Lipg	MGI:1341803	ENSMUSG00000053846	ENSMUST00000066532	Q9WVG5	LIPE_MOUSE	18	21942	47.58	2	10	3787	18155	500	0.982	56628.6	24.6	14.2	53.4	46.6	23.8	14.2	9.6	4.8	2.2	5	4.6	5.4	8	3	4.2	5.8	8.8	3	6.2	4.4	3.4	5.4	7.2	6	6.8	2	3.8	1	0	0	0	1	0	0
Lrp5	MGI:1278315	ENSMUSG00000024913	ENSMUST00000177330	Q91VN0	LRP5_MOUSE	19	101737	50.54	4	23	8893	92844	1614	1.96	178885	27.323	10.595	54.957	45.043	24.287	11.524	12.763	6.568	3.532	8.488	4.275	2.85	7.249	2.354	5.39	3.284	9.17	1.797	3.779	6.815	3.408	5.886	7.311	6.258	6.196	2.169	3.222	1	1	0	0	1	0	0
Lrrk2	MGI:1913975	ENSMUSG00000036273	ENSMUST00000060642	Q5S006	LRRK2_MOUSE	15	142946	40.48	6	51	8275	134671	2527	0.553	284732	32.173	9.854	52.671	47.329	26.316	14.246	12.07	5.698	2.77	4.788	7.281	3.72	4.828	3.166	5.659	6.688	14.484	2.454	4.63	3.759	4.195	4.393	8.231	3.957	6.332	1.029	1.939	0	1	0	0	0	0	1
Map3k2	MGI:1346873	ENSMUSG00000024383	ENSMUST00000096575	Q61083	M3K2_MOUSE	18	73663	39.45	3	17	10684	62979	619	1.52	69573.6	23.748	10.178	47.981	52.019	27.948	15.832	12.116	4.685	0.969	5.977	6.139	3.231	6.139	2.908	4.847	5.977	9.047	2.262	4.039	7.593	4.039	6.947	10.016	5.977	5.17	0.646	3.393	0	1	0	0	0	0	1
Mapk8ip3	MGI:1353598	ENSMUSG00000024163	ENSMUST00000146923	Q9ESN9	JIP3_MOUSE	17	44825	49.38	21	42	7278	37547	1337	0.301	147561	25.879	8.227	47.794	52.206	28.048	13.538	14.51	6.432	1.645	5.535	8.975	2.094	7.105	2.693	3.59	5.236	8.003	2.094	3.815	5.535	4.936	5.61	9.723	5.684	7.853	1.272	2.169	0	1	0	0	0	0	0
Mas1	MGI:96918	ENSMUSG00000068037	ENSMUST00000089015	P30554	MAS_MOUSE	17	27065	45.67	10	9	2401	24664	324	0.572	37054.6	33.951	16.049	59.877	40.123	17.284	11.111	6.173	4.938	2.469	2.16	4.012	6.481	3.395	3.086	9.568	3.086	11.728	3.704	4.012	3.395	1.235	4.938	11.728	5.864	7.716	1.852	4.63	1	0	0	0	0	0	0
Mc2r	MGI:96928	ENSMUSG00000045569	ENSMUST00000052347	Q64326	ACTHR_MOUSE	18	22414	42.3	1	3	1631	20783	296	0.55	33981.8	34.797	15.541	64.527	35.473	15.878	10.135	5.743	4.73	3.716	3.378	2.365	8.108	3.378	3.041	12.162	2.703	12.5	6.081	5.068	4.054	1.014	4.392	7.095	6.419	5.405	0.676	3.716	1	0	0	0	0	0	0
Mchr1	MGI:2180756	ENSMUSG00000050164	ENSMUST00000166855	Q8JZL2	MCHR1_MOUSE	15	3466	54.18	1	2	2189	1277	353	1.1	39120.1	35.694	12.465	62.89	37.11	13.031	8.782	4.249	8.215	2.55	2.833	1.416	5.949	4.816	1.133	7.932	2.833	11.615	2.833	3.966	5.666	3.399	4.816	8.215	8.499	7.932	1.7	3.683	1	0	0	0	0	0	0
Mdk	MGI:96949	ENSMUSG00000027239	ENSMUST00000028672	P12025	MK_MOUSE	2	2493	57.4	4	5	1054	1439	140	1.35	15434	18.571	9.286	47.857	52.143	30.714	22.857	7.857	7.857	7.143	2.857	5	3.571	10	1.429	0.714	17.143	5	1.429	1.429	2.857	4.286	4.286	6.429	9.286	5	2.857	1.429	0	0	0	0	1	0	0
Mecp2	MGI:99918	ENSMUSG00000031393	ENSMUST00000170481	Q9Z2D6	MECP2_MOUSE	X	108772	41.36	6	4	10175	98597	484	0.608	52307.5	20.455	4.959	45.041	54.959	35.744	22.934	12.81	7.438	0.62	3.926	8.884	1.24	8.678	2.479	2.479	13.223	4.545	1.86	0.62	10.95	2.686	7.231	11.157	4.752	5.992	0.207	1.033	0	1	1	1	0	0	0
Mfsd2a	MGI:1923824	ENSMUSG00000028655	ENSMUST00000030408	Q9DA75	NLS1_MOUSE	4	14339	51.06	4	14	2151	12188	534	1.94	58984	35.768	13.296	63.296	36.704	15.918	8.427	7.491	9.176	2.06	2.809	4.682	7.303	6.367	1.124	6.554	4.12	12.921	2.247	1.873	4.682	4.869	3.184	8.052	5.993	7.116	1.498	3.371	1	0	0	0	0	0	0
Mmp9	MGI:97011	ENSMUSG00000017737	ENSMUST00000137626	P41245	MMP9_MOUSE	2	15071	52.13	4	3	416	14655	730	1.9	80535.4	22.603	15.068	57.671	42.329	21.781	11.096	10.685	7.123	2.466	7.123	3.562	6.301	9.589	2.192	2.055	4.384	7.808	1.096	2.466	9.041	4.11	4.521	6.575	7.397	5.616	2.192	4.384	1	0	0	0	1	0	0
Mmp11	MGI:97008	ENSMUSG00000000901	ENSMUST00000219728	Q02853	MMP11_MOUSE	10	13275	53.54	6	4	674	12601	492	0.681	55441.2	28.659	15.244	59.35	40.65	24.593	14.431	10.163	8.74	0.813	5.691	4.472	5.894	7.52	3.659	2.439	2.846	11.179	1.016	1.829	9.756	4.065	7.927	5.081	5.081	6.301	2.846	2.846	0	0	0	0	1	0	0
Mmrn2	MGI:2385618	ENSMUSG00000041445	ENSMUST00000111908	A6H6E2	MMRN2_MOUSE	14	28823	48.22	2	7	3974	24849	943	0.506	105206	28.208	9.968	49.735	50.265	27.466	13.468	13.998	8.802	1.166	4.772	9.226	3.606	6.893	3.606	2.757	4.454	11.029	2.545	3.181	4.56	7.953	5.408	7.317	4.348	5.62	1.379	1.379	1	0	0	0	1	0	0
Mpo	MGI:97137	ENSMUSG00000009350	ENSMUST00000020779	P11247	PERM_MOUSE	11	10833	50.93	6	14	2750	8083	718	0.753	81181.7	28.273	9.749	55.153	44.847	21.727	13.37	8.357	6.685	2.228	4.457	3.9	4.596	5.85	1.114	4.178	3.9	11.838	2.646	6.685	7.521	4.875	8.357	5.571	5.989	5.571	1.532	2.507	1	0	0	0	1	1	0
Mus81	MGI:1918961	ENSMUSG00000024906	ENSMUST00000133436	Q91ZJ0	MUS81_MOUSE	19	6058	53.96	12	16	2070	3988	551	1.67	61531.3	28.675	9.437	51.906	48.094	29.038	17.967	11.071	8.167	1.815	3.448	7.623	2.541	7.26	3.63	1.815	4.9	12.886	1.27	1.815	7.078	4.9	9.437	7.623	4.719	5.808	1.089	2.178	0	1	0	0	0	0	0
Naxe	MGI:2180167	ENSMUSG00000028070	ENSMUST00000029708	Q8K4Z3	NNRE_MOUSE	3	1976	54.66	1	6	908	1068	282	0.686	30972.8	29.078	10.638	60.993	39.007	19.504	10.638	8.865	6.383	2.128	3.901	4.965	3.901	8.865	1.418	4.61	4.61	11.348	2.837	2.128	8.865	4.965	4.61	7.447	4.965	6.738	1.064	4.255	0	1	0	0	0	0	0
Nedd4	MGI:97297	ENSMUSG00000032216	ENSMUST00000034740	P46935	NEDD4_MOUSE	9	87507	42.7	12	29	5499	82008	887	0.092	102706	22.322	13.191	49.042	50.958	30.665	14.431	16.234	3.72	1.015	7.892	8.343	4.51	6.088	2.706	4.171	5.524	8.906	2.368	4.622	6.764	4.059	6.201	5.862	5.75	5.524	2.368	3.608	0	1	0	0	0	0	1
Ngfr	MGI:97323	ENSMUSG00000000120	ENSMUST00000000122	Q9Z0W1	TNR16_MOUSE	11	18918	53.62	1	6	3446	15472	427	0.816	45647.1	27.4	6.323	53.162	46.838	22.717	9.133	13.583	8.899	6.792	5.621	7.963	1.171	7.26	1.874	2.342	2.576	8.899	1.171	2.576	6.089	4.684	4.684	8.899	7.963	7.26	1.171	2.108	1	1	0	0	1	0	0
Nhlh1	MGI:98481	ENSMUSG00000051251	ENSMUST00000059794	Q02576	HEN1_MOUSE	1	5282	51.21	1	2	2464	2818	133	1.87	14829.9	27.068	7.519	49.624	50.376	33.083	18.797	14.286	6.767	1.504	6.015	8.271	2.256	8.271	3.008	3.759	4.511	12.03	2.256	2.256	6.015	1.504	11.278	8.271	5.263	4.511	0	2.256	0	0	0	1	0	0	0
Nid1	MGI:97342	ENSMUSG00000005397	ENSMUST00000005532	P10493	NID1_MOUSE	13	74719	45.07	3	20	6091	68628	1245	0.239	136538	24.016	12.209	54.859	45.141	22.57	10.924	11.647	6.024	4.016	5.944	5.703	4.016	9.398	3.213	4.498	2.329	6.827	1.285	3.695	7.149	4.578	5.382	7.39	6.908	6.667	1.205	3.775	1	0	0	0	1	0	0
Nkx2-3	MGI:97348	ENSMUSG00000044220	ENSMUST00000057178	P97334	NKX23_MOUSE	19	3568	56	1	2	2112	1456	362	0.382	38090.3	26.243	9.945	54.972	45.028	22.099	12.707	9.392	13.812	2.762	2.486	6.906	3.039	11.326	2.762	0.829	4.42	6.906	1.105	1.934	6.354	6.354	5.525	9.669	4.972	4.696	0.552	3.591	0	0	0	1	0	0	0
Nlrp6	MGI:2141990	ENSMUSG00000038745	ENSMUST00000183845	Q91WS2	NLRP6_MOUSE	7	8291	52.66	4	8	4436	3855	869	1.77	97401.9	31.761	7.48	52.359	47.641	28.884	16.11	12.773	6.789	2.877	4.948	7.825	3.452	5.639	1.726	2.877	7.25	15.42	1.036	1.841	5.293	4.948	7.135	6.444	5.524	6.674	0.69	1.611	0	0	0	0	0	0	0
Nox1	MGI:2450016	ENSMUSG00000031257	ENSMUST00000162833	Q8CIZ9	NOX1_MOUSE	X	135536	41.49	5	6	696	134840	591	0.466	68192.9	29.103	17.597	57.53	42.47	22.335	14.213	8.122	6.599	2.03	2.707	5.415	7.445	5.753	4.061	6.43	3.892	10.491	2.876	4.569	4.23	3.215	6.261	7.276	5.076	5.584	2.538	3.553	1	0	0	0	0	1	0
Npas3	MGI:1351610	ENSMUSG00000021010	ENSMUST00000101432	Q9QZQ0	NPAS3_MOUSE	12	824019	41.23	4	12	5879	818140	925	0.922	100458	25.189	9.189	49.622	50.378	24.757	13.297	11.459	7.676	0.973	5.405	6.054	2.595	8.108	3.135	4.649	4.541	8	2.162	4.865	7.135	4	5.622	11.027	5.73	4.865	0.541	2.919	0	0	0	1	0	0	0
Npc2	MGI:1915213	ENSMUSG00000021242	ENSMUST00000021668	Q9Z0J0	NPC2_MOUSE	12	18591	47.51	3	4	3299	15292	149	0.514	16442.1	30.201	9.396	55.705	44.295	21.477	12.081	9.396	4.698	4.027	4.027	5.369	3.356	5.369	2.013	7.383	8.725	9.396	0.671	5.369	8.054	4.698	1.342	8.054	4.698	8.725	1.342	2.685	1	0	1	0	1	0	0
Nr1h4	MGI:1352464	ENSMUSG00000047638	ENSMUST00000105297	Q60641	NR1H4_MOUSE	10	79352	41.95	3	10	2013	77339	488	0.505	55994.2	24.385	11.27	50.615	49.385	28.279	15.164	13.115	5.738	3.074	4.303	8.811	3.689	5.533	2.869	4.303	6.967	9.836	4.508	3.689	4.713	5.943	5.328	6.148	5.328	4.508	0.615	4.098	0	1	1	1	0	0	0
Nrp1	MGI:106206	ENSMUSG00000025810	ENSMUST00000026917	P97333	NRP1_MOUSE	8	144760	41.89	4	17	3597	141163	923	1.4	103000	23.402	12.676	52.871	47.129	25.244	12.676	12.568	4.442	2.384	5.525	7.042	4.009	9.426	2.492	6.501	6.067	6.934	2.059	4.659	5.417	3.142	4.117	8.342	5.742	5.525	2.059	4.117	1	1	0	0	1	0	0
Ntf3	MGI:97380	ENSMUSG00000049107	ENSMUST00000050484	P20181	NTF3_MOUSE	6	65499	46.68	3	2	1483	64016	258	0.242	29587.7	25.194	8.915	46.899	53.101	28.295	16.667	11.628	4.651	2.326	5.039	6.589	1.55	4.651	1.55	5.814	6.589	8.527	1.938	4.651	5.426	5.039	8.527	9.302	5.814	6.202	1.55	4.264	1	0	0	0	1	0	0
Ntn4	MGI:1888978	ENSMUSG00000020019	ENSMUST00000020204	Q9JI33	NET4_MOUSE	10	106527	43.2	2	10	3646	102881	628	0.999	69866.9	23.089	13.694	55.732	44.268	26.433	16.879	9.554	8.121	7.643	5.255	4.299	4.299	7.643	4.618	2.866	6.529	6.529	2.07	4.936	6.21	2.707	5.732	6.529	3.662	5.573	1.911	2.866	1	0	0	0	1	0	0
Ntrk3	MGI:97385	ENSMUSG00000059146	ENSMUST00000039431	Q6VNS1	NTRK3_MOUSE	7	562054	43.91	20	17	19703	542351	825	1.39	92760.2	29.091	12.121	55.152	44.848	22.545	12.242	10.303	5.091	2.667	4.848	5.455	4	6.909	3.273	6.545	4	10.303	2.424	6.061	5.212	4	4.97	6.424	5.818	7.152	1.697	3.152	1	1	0	0	1	0	1
Oxt	MGI:97453	ENSMUSG00000027301	ENSMUST00000028764	P35454	NEU1_MOUSE	2	882	61.34	1	3	537	345	125	0.892	12850.9	24	4	66.4	33.6	18.4	8.8	9.6	9.6	15.2	4.8	4.8	2.4	12.8	0	2.4	3.2	10.4	1.6	1.6	8.8	3.2	5.6	7.2	3.2	1.6	0	1.6	0	0	0	0	1	0	0
P2rx4	MGI:1338859	ENSMUSG00000029470	ENSMUST00000031429	Q9JJX6	P2RX4_MOUSE	5	22195	48.39	9	12	2702	19493	388	1.6	43438	29.381	12.371	57.732	42.268	21.134	11.598	9.536	6.701	3.608	5.412	4.124	4.897	7.216	1.031	6.701	5.412	7.216	2.32	5.412	3.866	3.093	5.155	6.186	6.443	8.763	1.546	4.897	1	0	0	0	0	0	0
Palmd	MGI:2148896	ENSMUSG00000033377	ENSMUST00000040097	Q9JHU2	PALMD_MOUSE	3	50730	41.86	4	8	2433	48297	551	1.24	62699.9	22.505	6.715	41.198	58.802	34.664	17.06	17.604	4.719	0.544	5.263	12.341	0.726	4.356	2.904	5.082	7.804	6.897	2.359	4.719	7.623	5.989	6.352	8.348	5.082	5.808	0.363	2.722	0	1	1	0	0	0	0
Pbx1	MGI:97495	ENSMUSG00000052534	ENSMUST00000188912	P41778	PBX1_MOUSE	1	312907	44.13	8	8	3970	308937	430	0.488	46625.8	25.116	8.605	47.209	52.791	23.953	13.256	10.698	9.535	1.163	3.953	6.744	2.326	8.605	3.256	4.884	4.884	6.279	3.256	5.349	3.721	6.977	5.116	11.163	5.349	4.419	0.465	2.558	0	0	0	1	0	0	0
Pdc	MGI:98090	ENSMUSG00000006007	ENSMUST00000191228	Q9QW08	PHOS_MOUSE	1	14490	35.85	4	4	1235	13255	244	1.35	28016.3	22.951	10.246	45.902	54.098	33.607	13.115	20.492	4.508	2.049	6.967	13.525	4.918	5.738	1.639	5.328	6.557	7.787	3.279	2.869	3.279	5.328	4.918	8.197	4.098	5.328	0.41	3.279	0	1	0	0	0	0	0
Pde4d	MGI:99555	ENSMUSG00000021699	ENSMUST00000122041	Q01063	PDE4D_MOUSE	13	1503514	40.07	20	17	2554	1500960	747	0.4	84562.6	25.971	8.701	44.043	55.957	29.585	12.851	16.734	5.355	1.874	7.631	9.103	3.079	2.811	3.079	4.685	4.685	10.308	2.811	4.284	4.953	5.355	5.087	10.308	6.426	5.622	0.803	1.74	0	1	0	0	0	0	0
Pdpn	MGI:103098	ENSMUSG00000028583	ENSMUST00000030317	Q62011	PDPN_MOUSE	4	32134	46.88	2	6	1817	30317	172	0.505	18232.6	26.744	8.14	52.326	47.674	23.837	11.628	12.209	3.488	0	6.977	5.233	2.907	12.209	2.907	5.814	5.814	5.814	1.744	2.326	6.395	1.744	2.907	6.977	12.791	11.628	2.326	0	1	0	0	0	1	0	0
Per2	MGI:1195265	ENSMUSG00000055866	ENSMUST00000069620	O54943	PER2_MOUSE	1	43343	51.23	2	23	5833	37510	1257	0.917	135881	24.264	8.751	49.324	50.676	23.23	12.092	11.138	7.558	2.228	3.978	7.16	3.103	6.444	2.864	2.944	5.012	8.433	1.909	2.466	8.592	5.41	4.216	12.808	6.762	5.33	0.557	2.228	0	1	1	1	0	0	0
Pglyrp2	MGI:1928099	ENSMUSG00000079563	ENSMUST00000236386	Q8VCS0	PGRP2_MOUSE	17	11709	47.63	8	6	2817	8892	530	0.101	57706.8	32.83	11.887	59.245	40.755	19.245	11.132	8.113	10.566	1.698	4.34	3.774	3.208	7.736	3.962	2.642	2.075	14.151	1.132	3.962	7.925	4.717	5.094	6.226	6.604	5.472	2.453	2.264	1	1	0	0	1	0	0
Pla2g10	MGI:1347522	ENSMUSG00000022683	ENSMUST00000023364	Q9QXX3	PA2GX_MOUSE	16	15927	45.53	4	4	1423	14504	151	0.487	17004.7	24.503	14.57	63.576	36.424	26.49	14.57	11.921	5.96	10.596	5.96	5.96	1.987	9.272	4.636	1.987	4.636	15.232	2.649	1.987	6.623	1.325	5.298	4.636	1.987	1.325	1.325	6.623	0	0	0	0	1	0	0
Plac8	MGI:2445289	ENSMUSG00000029322	ENSMUST00000031264	Q9JI48	PLAC8_MOUSE	5	18521	44.6	4	5	744	17777	112	1.93	12353.5	25	8.929	62.5	37.5	14.286	8.036	6.25	7.143	13.393	5.357	0.893	5.357	6.25	0	3.571	0.893	6.25	4.464	4.464	4.464	5.357	7.143	4.464	8.929	8.036	0.893	2.679	0	0	0	0	0	0	0
Plaur	MGI:97612	ENSMUSG00000046223	ENSMUST00000002284	P35456	UPAR_MOUSE	7	13485	49.97	6	7	1506	11979	327	0.711	35428.2	23.853	7.951	54.74	45.26	18.349	10.092	8.257	5.199	8.869	2.752	5.505	2.141	9.48	2.446	1.529	0.917	12.232	1.835	4.587	5.199	5.199	6.728	9.174	7.951	4.893	1.223	2.141	1	0	0	0	1	0	0
Plod1	MGI:99907	ENSMUSG00000019055	ENSMUST00000019199	Q9R0E2	PLOD1_MOUSE	4	27015	51.99	6	19	3243	23772	728	1.36	83595.1	28.434	15.11	54.67	45.33	27.198	14.423	12.775	6.319	1.374	6.044	6.731	5.357	6.868	3.297	3.709	5.082	11.401	1.648	4.396	4.533	4.396	6.044	4.808	4.533	7.005	1.786	4.67	1	0	0	0	1	1	0
Pomc	MGI:97742	ENSMUSG00000020660	ENSMUST00000020990	P01193	COLI_MOUSE	12	5692	47.72	5	3	1031	4661	235	0.146	26707.1	21.702	11.064	49.787	50.213	30.638	16.596	14.043	6.383	2.128	4.255	9.787	4.255	7.234	1.702	1.702	6.809	8.936	1.702	3.83	7.66	3.404	8.085	8.936	3.404	4.681	2.553	2.553	1	1	1	0	1	0	0
Pomgnt1	MGI:1915523	ENSMUSG00000028700	ENSMUST00000120083	Q91X88	PMGT1_MOUSE	4	36010	47.46	12	23	2953	33057	660	1.11	75109.7	28.333	12.727	54.242	45.758	29.242	15.455	13.788	6.667	1.515	6.364	7.424	4.091	5.909	2.879	3.788	5.758	9.848	1.97	2.879	6.667	2.424	6.818	6.667	4.545	8.03	2.424	3.333	0	1	0	0	0	0	1
Ppargc1b	MGI:2444934	ENSMUSG00000033871	ENSMUST00000075299	Q8VHJ7	PRGC2_MOUSE	18	102296	49.02	3	12	3656	98640	1014	1.53	112075	21.105	7.101	45.069	54.931	30.671	13.708	16.963	6.312	3.057	6.509	10.454	2.367	5.03	2.268	1.479	4.536	10.256	1.085	1.183	9.961	4.635	6.903	12.623	5.819	3.057	0.986	1.479	0	1	0	1	0	0	0
Ppif	MGI:2145814	ENSMUSG00000021868	ENSMUST00000125881	Q99KR7	PPIF_MOUSE	14	6315	52.24	3	4	3637	2678	206	1.04	21736.9	26.214	9.709	57.282	42.718	21.845	14.078	7.767	6.311	2.913	4.854	2.913	5.34	14.078	2.427	3.398	6.796	9.223	1.942	4.369	4.854	1.942	4.854	8.252	6.311	7.282	0.485	1.456	0	0	1	0	0	0	0
Ppm1a	MGI:99878	ENSMUSG00000021096	ENSMUST00000021514	P49443	PPM1A_MOUSE	12	42365	41.08	8	6	7668	34697	382	0.358	42432.7	26.44	9.948	50.785	49.215	30.105	14.398	15.707	6.021	2.618	7.33	8.377	3.141	8.115	3.403	4.712	5.759	7.33	2.88	4.974	4.188	3.141	5.236	7.592	3.403	8.377	1.047	2.356	0	1	0	0	0	0	0
Prmt2	MGI:1316652	ENSMUSG00000020230	ENSMUST00000099571	Q9R144	ANM2_MOUSE	10	30644	46.58	9	11	2052	28592	448	1.31	50476.3	27.455	12.946	53.348	46.652	26.339	11.607	14.732	5.804	3.125	6.473	8.259	4.241	6.473	3.795	4.018	4.911	10.491	2.455	1.339	4.688	5.804	2.902	6.25	6.92	7.143	2.232	2.679	0	0	0	0	0	0	1
Prokr1	MGI:1929676	ENSMUSG00000049409	ENSMUST00000204682	Q9JKL1	PKR1_MOUSE	6	12153	48.97	3	3	4230	7923	393	0.1	44597.2	35.369	14.249	62.087	37.913	19.338	10.941	8.397	8.142	3.308	3.817	4.58	6.87	4.835	1.272	6.616	3.053	10.941	2.29	3.053	3.308	2.545	6.616	5.598	7.379	9.669	1.527	4.58	1	0	0	0	0	0	0
Prss34	MGI:2681414	ENSMUSG00000056399	ENSMUST00000037453	Q80UR4	Q80UR4_MOUSE	17	1772	54.12	1	5	1220	552	318	0.166	35037.5	28.931	11.006	60.377	39.623	21.384	11.95	9.434	4.717	4.088	4.403	5.031	1.887	8.805	2.83	4.403	4.403	10.377	2.516	2.201	7.862	2.83	4.717	8.491	4.717	9.434	3.145	3.145	0	0	0	0	1	0	0
Prss57	MGI:1920356	ENSMUSG00000020323	ENSMUST00000169684	Q14B24	PRS57_MOUSE	10	9488	50.38	4	6	2841	6647	284	0.176	30340.7	29.225	12.324	61.62	38.38	18.31	11.972	6.338	9.155	4.225	3.873	2.465	3.521	10.211	4.577	2.113	0.704	8.803	2.465	1.761	7.746	2.817	6.69	9.859	5.634	9.155	2.817	1.408	1	0	0	0	1	0	0
Ptafr	MGI:106066	ENSMUSG00000056529	ENSMUST00000070690	Q62035	PTAFR_MOUSE	4	18617	46.38	1	2	3637	14980	341	0.32	39148.2	35.191	17.302	62.757	37.243	15.836	10.85	4.985	6.158	3.812	2.346	2.639	7.625	3.226	2.639	8.211	4.106	10.85	1.76	5.572	4.106	2.933	4.106	5.865	7.038	9.971	1.76	5.279	1	0	0	0	0	0	0
Ptgdr	MGI:102966	ENSMUSG00000071489	ENSMUST00000095959	P70263	PD2R_MOUSE	14	8141	44.11	1	2	3187	4954	357	0.951	40004.9	33.613	15.686	63.866	36.134	16.807	11.204	5.602	7.843	3.641	2.241	3.361	7.003	6.443	3.361	3.081	1.961	15.126	3.361	2.521	4.482	3.641	5.882	8.964	4.202	7.563	1.401	3.922	1	0	0	0	0	0	0
Ptger1	MGI:97793	ENSMUSG00000019464	ENSMUST00000019608	P35375	PE2R1_MOUSE	8	6076	57.44	3	3	4694	1382	405	0.926	42965.8	41.481	7.901	66.914	33.086	16.049	12.84	3.21	13.827	2.716	1.728	1.481	2.716	9.63	1.975	2.716	0.741	17.284	2.222	1.975	4.938	2.222	10.123	8.642	4.198	7.654	2.222	0.988	1	1	0	0	0	0	0
Ptger2	MGI:97794	ENSMUSG00000037759	ENSMUST00000046891	Q62053	PE2R2_MOUSE	14	15626	42.86	2	2	3684	11942	362	1.88	40478.5	33.978	11.05	59.669	40.331	17.68	11.602	6.077	7.735	3.867	2.762	3.315	4.42	5.525	1.657	5.249	1.381	16.022	3.591	2.21	3.315	2.762	8.564	11.05	6.63	4.972	1.381	3.591	1	0	0	0	0	0	0
Ptger3	MGI:97795	ENSMUSG00000040016	ENSMUST00000041175	P30557	PE2R3_MOUSE	3	78997	41.64	3	3	3148	75849	365	1.22	40077.3	35.616	9.863	61.644	38.356	15.89	10.411	5.479	10.137	3.562	2.192	3.288	3.836	5.479	1.37	4.11	3.288	13.699	4.384	2.192	4.11	3.562	5.753	10.685	6.027	7.671	3.014	1.644	1	1	0	0	0	0	0
Ptk2b	MGI:104908	ENSMUSG00000059456	ENSMUST00000022622	Q9QVP9	FAK2_MOUSE	14	127796	46.67	8	31	4034	123762	1009	0.932	115794	27.354	9.613	51.734	48.266	28.642	14.668	13.974	4.856	2.279	4.856	9.118	3.171	4.46	1.982	5.253	7.136	10.902	3.072	3.964	6.938	5.253	5.55	5.748	4.658	6.343	1.09	3.37	0	1	0	0	0	0	1
Ptpro	MGI:1097152	ENSMUSG00000030223	ENSMUST00000167679	E9Q612	PTPRO_MOUSE	6	210915	42.93	8	26	5096	205819	1226	0.352	138589	27.814	13.54	53.67	46.33	21.778	11.011	10.767	5.383	1.387	4.16	6.607	5.057	4.16	2.202	4.976	4.731	8.646	2.039	4.405	6.933	3.181	4.078	9.462	7.504	8.809	1.958	4.323	1	1	0	0	1	0	0
Pts	MGI:1338783	ENSMUSG00000032067	ENSMUST00000213640	Q9R1Z7	PTPS_MOUSE	9	7108	43.28	12	4	3117	3991	144	0.247	16188.5	31.25	11.806	52.778	47.222	28.472	15.278	13.194	6.25	0.694	6.25	6.944	2.778	5.556	4.167	2.778	6.25	10.417	3.472	6.944	4.167	0.694	4.861	6.944	4.167	11.806	0.694	4.167	0	1	0	0	0	0	0
Ramp1	MGI:1858418	ENSMUSG00000034353	ENSMUST00000097648	Q9WTJ5	RAMP1_MOUSE	1	45375	49.32	3	3	2325	43050	148	1.16	16892	29.73	14.865	62.162	37.838	22.297	14.865	7.432	5.405	5.405	3.378	4.054	4.73	6.757	4.054	6.757	4.054	12.162	2.703	2.027	6.757	1.351	6.757	4.054	8.108	5.405	3.378	2.703	0	0	0	0	1	0	0
Rap1a	MGI:97852	ENSMUSG00000068798	ENSMUST00000090678	P62835	RAP1A_MOUSE	3	74070	38.38	4	8	2407	71663	184	0.776	20987.2	28.261	7.609	50	50	28.261	14.13	14.13	4.348	3.261	6.522	7.609	3.804	5.978	0	4.891	9.239	9.783	2.717	4.348	2.174	7.609	4.891	4.891	4.891	9.239	0.543	3.261	0	0	0	0	0	0	0
Rapgef4	MGI:1917723	ENSMUSG00000049044	ENSMUST00000090826	Q9EQZ6	RPGF4_MOUSE	2	276235	43.97	11	31	4181	272054	1011	0.607	115491	29.575	11.375	51.236	48.764	28.684	15.529	13.155	6.825	1.78	5.638	7.517	4.253	4.649	3.264	5.143	6.133	10.386	2.868	4.253	4.253	4.649	6.133	5.341	5.836	7.221	0.989	2.868	0	0	0	0	0	0	0
Rarb	MGI:97857	ENSMUSG00000017491	ENSMUST00000223976	P22605	RARB_MOUSE	14	388385	42.57	7	4	708	387677	482	0.765	53331.4	24.689	8.714	51.452	48.548	24.689	14.523	10.166	5.394	3.942	3.942	6.224	3.112	5.602	2.905	5.187	6.432	9.959	2.697	2.905	8.714	4.149	5.187	9.544	7.261	4.149	0.415	2.282	0	1	0	1	0	0	0
Rgs4	MGI:108409	ENSMUSG00000038530	ENSMUST00000027991	O08899	RGS4_MOUSE	1	6166	43.59	3	5	2941	3225	205	0.315	23288.6	22.927	10.244	43.415	56.585	32.195	19.024	13.171	6.829	5.366	4.39	8.78	4.39	2.927	2.439	3.902	12.195	8.78	1.951	3.415	2.439	3.902	4.39	13.171	3.902	3.415	0.976	2.439	0	1	0	0	0	0	0
Rnf213	MGI:1289196	ENSMUSG00000070327	ENSMUST00000131035	E9Q555	RN213_MOUSE	11	94319	48.39	3	67	16716	77603	5152	0.815	584784	29.154	11.005	51.533	48.467	26.708	14.286	12.422	5.939	2.484	5.357	7.065	4.27	4.814	2.795	4.678	6.114	11.976	2.213	3.494	4.658	5.551	5.377	7.9	4.814	6.561	1.223	2.717	0	1	0	0	0	0	1
Rock1	MGI:107927	ENSMUSG00000024290	ENSMUST00000067947	P70335	ROCK1_MOUSE	18	117645	36.69	8	33	6440	111205	1354	0.847	158171	24.668	8.641	40.842	59.158	36.411	18.095	18.316	5.17	1.256	6.499	11.817	3.102	3.102	2.068	3.693	9.749	10.487	2.733	5.761	2.511	5.908	6.278	6.499	4.579	5.318	0.812	2.659	0	1	1	0	0	0	1
Sema3d	MGI:1860118	ENSMUSG00000040254	ENSMUST00000030868	Q8BH34	SEM3D_MOUSE	5	205564	36.48	5	18	6307	199257	777	0.43	89548.9	25.483	13.256	49.807	50.193	29.601	16.216	13.385	4.891	2.574	7.465	5.92	4.247	5.277	3.218	5.663	6.821	9.138	2.059	3.604	4.376	4.505	6.178	6.821	5.663	5.792	1.544	4.247	1	0	0	0	1	0	0
Sema5a	MGI:107556	ENSMUSG00000022231	ENSMUST00000067458	Q62217	SEM5A_MOUSE	15	451532	40.81	9	23	10809	440723	1077	0.212	120826	22.098	12.721	53.11	46.89	21.727	11.978	9.749	5.571	5.664	3.9	5.85	4.271	7.242	2.414	3.714	3.157	7.521	1.578	5.478	6.221	4.085	6.407	8.914	6.685	5.292	2.693	3.343	1	0	0	0	1	0	0
Sgk1	MGI:1340062	ENSMUSG00000019970	ENSMUST00000120509	Q9WVC6	SGK1_MOUSE	10	117720	43.78	13	14	3096	114624	431	1.54	48928.4	28.77	13.921	54.524	45.476	26.218	15.545	10.673	6.961	1.16	4.408	6.265	5.8	4.872	3.712	5.568	7.425	11.137	2.552	5.104	6.961	3.016	4.408	7.193	3.944	5.104	0.696	3.712	0	1	0	0	0	0	1
Six1	MGI:102780	ENSMUSG00000051367	ENSMUST00000176091	Q62231	SIX1_MOUSE	12	13873	50.04	4	2	528	13345	284	1.37	32210.2	23.239	11.972	46.479	53.521	27.113	16.901	10.211	5.986	1.408	2.113	8.099	3.521	6.338	4.225	0.704	5.634	11.972	1.408	5.634	6.338	6.69	7.042	10.563	3.521	4.577	1.761	2.465	0	1	0	1	0	0	0
Slc2a8	MGI:1860103	ENSMUSG00000026791	ENSMUST00000028129	Q9JIF3	GTR8_MOUSE	2	9094	54.64	8	10	2108	6986	477	1.07	51508	39.413	11.74	70.86	29.14	13.627	7.757	5.87	11.53	1.677	1.468	4.403	5.87	9.224	1.048	4.403	1.677	14.465	3.564	1.048	6.289	2.935	5.031	6.289	5.241	9.015	2.725	2.096	1	0	0	0	0	0	0
Slc6a4	MGI:96285	ENSMUSG00000020838	ENSMUST00000108402	Q60857	SC6A4_MOUSE	11	33738	47.48	4	15	2796	30942	630	1.48	70047.8	33.968	15.238	65.397	34.603	13.968	7.143	6.825	7.46	2.857	2.698	4.127	6.032	7.619	1.27	9.683	3.651	9.841	2.063	3.492	4.921	3.016	2.222	6.825	7.302	6.984	3.175	4.762	1	1	0	0	0	0	0
Slc9a3	MGI:105064	ENSMUSG00000036123	ENSMUST00000221703	G3X939	SL9A3_MOUSE	13	47986	46.43	4	17	5118	42868	829	0.95	93103.8	34.379	12.786	56.695	43.305	22.678	12.666	10.012	6.634	0.603	4.101	5.911	5.79	5.79	2.654	6.393	4.825	12.063	1.93	3.86	3.86	3.136	5.187	8.203	5.428	9.288	1.448	2.895	1	1	0	0	0	0	0
Slc12a2	MGI:101924	ENSMUSG00000024597	ENSMUST00000115366	P55012	S12A2_MOUSE	18	68144	39.1	2	27	6520	61624	1205	0.45	131034	33.195	11.037	59.004	40.996	22.075	11.95	10.124	10.373	1.162	5.228	4.896	4.647	8.963	1.992	6.805	5.643	9.212	2.49	3.817	4.149	3.071	4.315	6.888	5.145	6.805	1.411	2.988	1	1	1	0	0	0	0
Slc14a2	MGI:1351653	ENSMUSG00000024552	ENSMUST00000237674	Q8R4T9	UT2_MOUSE	18	450795	42.77	6	22	4033	446762	930	0.334	102047	33.871	12.581	62.151	37.849	15.161	8.387	6.774	8.28	2.151	2.581	4.194	4.731	6.882	1.72	6.237	3.656	13.333	2.581	3.656	5.806	2.581	3.011	9.355	7.097	6.022	2.796	3.333	1	1	0	0	0	0	0
Socs1	MGI:1354910	ENSMUSG00000038037	ENSMUST00000229866	O35716	SOCS1_MOUSE	16	3297	60.54	2	2	2908	389	212	1.29	23715.1	29.245	11.321	55.189	44.811	25.943	17.925	8.019	11.321	2.358	3.774	4.245	5.66	4.717	3.302	2.83	0.472	8.491	1.415	2.358	9.434	3.302	14.151	9.906	3.302	6.604	0.472	1.887	0	0	0	0	0	0	0
Socs7	MGI:2651588	ENSMUSG00000038485	ENSMUST00000238729	Q8VHQ2	SOCS7_MOUSE	11	36108	46.84	3	10	7131	28977	579	0.622	62783.7	24.18	8.29	57.858	42.142	22.971	12.953	10.017	6.045	2.245	3.972	6.045	3.454	8.636	2.073	2.763	3.627	11.226	1.209	1.036	15.371	4.663	7.254	9.672	3.8	4.145	0.864	1.9	0	0	0	0	0	0	0
Sorl1	MGI:1202296	ENSMUSG00000049313	ENSMUST00000060989	O88307	SORL_MOUSE	9	159578	46.67	4	48	10715	148863	2215	0.644	247086	24.921	12.551	52.144	47.856	24.695	12.054	12.641	6.321	4.334	7.088	5.553	4.334	6.637	2.709	4.515	4.605	7.901	1.535	4.695	4.876	3.792	4.74	9.616	5.056	6.185	1.941	3.567	1	1	0	0	1	0	0
Sox9	MGI:98371	ENSMUSG00000000567	ENSMUST00000000579	Q04887	SOX9_MOUSE	11	5537	50.95	1	3	4135	1402	507	1.01	56076.9	18.54	11.045	46.943	53.057	23.669	13.215	10.454	6.706	0.394	4.339	6.114	2.17	6.114	4.142	2.564	4.931	4.931	2.17	3.156	12.821	9.665	4.142	10.059	6.509	4.339	0.986	3.748	0	1	1	1	0	0	0
Sp4	MGI:107595	ENSMUSG00000025323	ENSMUST00000026367	Q62445	SP4_MOUSE	12	66508	38.46	3	6	5694	60814	782	?	81905.9	27.494	3.453	46.036	53.964	13.299	7.289	6.01	8.056	1.407	1.918	4.092	1.023	7.801	1.535	5.499	3.069	6.65	0.767	5.499	6.65	13.427	2.685	11.509	10.23	7.289	0.512	0.384	0	1	0	1	0	0	0
Spag17	MGI:1921612	ENSMUSG00000027867	ENSMUST00000164539	Q5S003	SPG17_MOUSE	3	257917	41.26	4	49	7862	250055	2320	1.83	263102	24.957	9.353	45.69	54.31	30.991	15.733	15.259	5.388	0.819	4.698	10.56	2.974	4.052	2.328	5.517	10.216	7.586	2.328	3.966	6.509	4.914	3.19	8.103	6.336	6.466	0.948	3.103	0	0	0	0	0	0	0
Stk39	MGI:1858416	ENSMUSG00000027030	ENSMUST00000102715	Q9Z1W9	STK39_MOUSE	2	261824	43.88	8	18	3536	258288	556	1.62	60319.9	32.734	7.374	55.036	44.964	26.439	13.489	12.95	12.23	1.619	5.576	7.374	2.518	6.475	1.799	4.676	7.194	8.633	2.338	3.058	6.295	4.496	4.496	6.475	4.496	7.194	1.079	1.978	0	1	1	0	0	0	1
Stra6	MGI:107742	ENSMUSG00000032327	ENSMUST00000145886	O70491	STRA6_MOUSE	9	90209	50.69	14	5	2001	88208	670	?	73775	37.313	12.537	62.239	37.761	16.567	10.746	5.821	10	2.09	2.388	3.433	3.731	5.672	3.433	2.985	2.388	18.06	1.343	2.239	6.716	5.075	4.925	8.806	5.075	6.269	2.239	3.134	1	1	0	0	0	0	0
Strip2	MGI:2444363	ENSMUSG00000039629	ENSMUST00000046028	Q8C9H6	STRP2_MOUSE	6	42670	42.56	5	21	5370	37300	844	?	96294.3	28.791	10.545	51.777	48.223	27.488	13.626	13.863	5.924	1.777	5.332	8.531	4.147	4.739	2.014	4.502	6.161	13.27	2.37	4.265	5.569	4.502	5.45	7.109	4.858	5.095	1.422	2.962	0	1	0	0	0	0	0
Stxbp5l	MGI:2443815	ENSMUSG00000022829	ENSMUST00000114787	Q5DQR4	STB5L_MOUSE	16	270021	36.49	10	28	4394	265627	1185	?	131844	25.57	11.055	52.489	47.511	23.291	12.489	10.802	5.148	2.7	4.473	6.329	4.135	6.835	2.363	5.57	5.232	8.776	2.616	3.291	6.076	4.135	4.895	10.295	6.498	6.076	1.266	3.291	0	1	1	0	0	0	0
Supv3l1	MGI:2441711	ENSMUSG00000020079	ENSMUST00000020273	Q80YD1	SUV3_MOUSE	10	20530	45.24	5	15	2604	17926	779	?	87005	31.194	10.013	54.044	45.956	26.187	14.506	11.682	8.087	2.182	5.905	5.777	3.979	5.392	2.439	6.29	5.777	11.425	1.412	3.081	6.29	4.365	6.29	7.959	4.365	5.392	1.027	2.567	0	1	1	0	0	0	0
Syk	MGI:99515	ENSMUSG00000021457	ENSMUST00000120135	P48025	KSYK_MOUSE	13	65620	47	5	14	5363	60257	629	?	71376.4	25.596	13.196	54.213	45.787	27.027	15.262	11.765	6.359	1.431	4.452	7.313	2.703	7.949	3.18	4.293	7.154	9.38	3.021	4.769	6.2	3.975	4.928	5.882	4.134	5.564	1.749	5.564	0	1	0	0	0	0	1
Tbx1	MGI:98493	ENSMUSG00000009097	ENSMUST00000009241	P70323	TBX1_MOUSE	16	9693	59.81	5	9	1858	7835	479	1.53	51668.2	27.557	14.405	60.125	39.875	25.052	15.866	9.186	14.823	0.626	5.637	3.549	4.175	7.307	5.428	1.253	4.384	6.263	2.296	2.923	13.361	2.296	6.054	6.681	2.923	5.219	0.835	3.967	0	0	0	1	0	0	0
Tbxa2r	MGI:98496	ENSMUSG00000034881	ENSMUST00000105325	P30987	TA2R_MOUSE	10	6442	55.76	2	3	1765	4677	341	?	37098	39.003	10.557	68.622	31.378	12.61	9.091	3.519	10.557	2.933	1.76	1.76	4.985	8.211	1.173	2.933	0	16.716	3.226	1.466	5.865	4.106	7.918	7.331	5.865	8.798	2.639	1.76	1	1	0	0	0	0	0
Tgfa	MGI:98724	ENSMUSG00000029999	ENSMUST00000032066	P48030	TGFA_MOUSE	6	80497	47.89	4	6	4527	75970	159	0.449	17018.1	40.881	9.434	62.264	37.736	20.126	13.836	6.289	12.579	9.434	1.887	4.403	1.887	3.774	5.66	3.774	4.403	11.95	0.629	1.258	3.774	4.403	3.774	6.918	5.031	12.579	0.629	1.258	1	0	0	0	1	0	0
Tgfb1i1	MGI:102784	ENSMUSG00000030782	ENSMUST00000164710	Q62219	TGFI1_MOUSE	7	8888	49.54	12	10	3788	5100	461	0.821	50100.6	19.089	11.714	54.664	45.336	23.21	12.798	10.412	5.857	6.074	3.905	6.508	6.074	8.894	3.688	1.302	3.471	8.894	1.518	1.735	11.063	4.338	5.64	9.978	6.074	3.037	0.651	1.302	0	1	1	0	0	0	0
Thra	MGI:98742	ENSMUSG00000058756	ENSMUST00000064187	P63058	THA_MOUSE	11	28369	53.2	9	10	2452	25917	492	?	55022.8	25.61	7.927	48.984	51.016	30.691	16.667	14.024	5.894	3.862	6.098	7.927	2.439	6.707	2.846	4.472	7.317	9.553	2.642	2.033	5.081	5.894	6.504	8.943	3.455	5.691	0.61	2.033	0	0	0	1	0	0	0
Tie1	MGI:99906	ENSMUSG00000033191	ENSMUST00000047421	Q06806	TIE1_MOUSE	4	18871	52.3	3	23	4091	14780	1134	0.39	124583	27.337	10.494	56.878	43.122	22.84	12.346	10.494	6.966	3.439	4.586	5.908	3.439	9.524	2.469	3.351	2.91	10.406	1.764	2.998	6.79	4.321	6.966	7.672	5.291	6.614	1.94	2.646	1	1	0	0	1	0	1
Timp1	MGI:98752	ENSMUSG00000001131	ENSMUST00000115342	P12032	TIMP1_MOUSE	X	4570	46.96	2	6	883	3687	205	1.02	22628.3	28.293	11.707	58.049	41.951	19.024	13.171	5.854	9.268	5.854	2.439	3.415	4.39	5.854	2.439	4.39	4.878	10.732	2.927	3.415	5.854	3.415	5.854	10.244	5.854	3.902	1.463	3.415	1	1	0	0	1	0	0
Tirap	MGI:2152213	ENSMUSG00000032041	ENSMUST00000175765	Q99JY1	TIRAP_MOUSE	9	15741	45.61	7	7	4589	11152	241	1.21	26035.2	23.651	9.544	50.622	49.378	22.407	12.033	10.373	7.884	3.734	4.979	5.394	2.075	5.809	2.49	2.49	4.564	9.544	2.075	0	8.299	4.564	4.979	18.672	3.734	3.734	1.245	3.734	0	1	0	0	0	0	0
Tlr5	MGI:1858171	ENSMUSG00000079164	ENSMUST00000193687	Q9JLF7	TLR5_MOUSE	1	21658	48.35	4	4	2909	18749	859	?	97627	32.48	12.573	55.646	44.354	19.79	10.943	8.847	4.307	2.445	4.424	4.424	6.519	5.471	1.979	6.17	3.492	17.346	1.281	6.17	3.376	4.773	5.471	9.197	4.424	4.657	1.397	2.678	1	1	0	0	1	0	0
Tnfrsf11b	MGI:109587	ENSMUSG00000063727	ENSMUST00000079772	O08712	TR11B_MOUSE	15	27866	39.15	1	5	2818	25048	401	1.57	45923.1	23.94	10.973	47.631	52.369	28.429	17.706	10.723	2.743	6.234	3.741	6.983	2.993	4.489	4.239	4.239	8.479	11.471	1.746	3.491	4.489	5.237	4.988	7.481	7.731	5.486	1.496	2.244	1	0	0	0	1	0	0
Tnfrsf21	MGI:2151075	ENSMUSG00000023915	ENSMUST00000024708	Q9EPU5	TNR21_MOUSE	17	72635	44.52	2	6	3627	69008	655	?	71982.9	25.344	8.244	49.16	50.84	25.191	14.351	10.84	5.802	3.664	4.733	6.107	2.29	5.802	3.511	4.122	5.344	9.313	2.29	3.664	7.328	4.122	5.496	9.924	7.939	6.107	0.916	1.527	1	0	0	0	1	0	0
Tph2	MGI:2651811	ENSMUSG00000006764	ENSMUST00000006949	Q8CGV2	TPH2_MOUSE	10	106382	43.28	2	11	2626	103756	488	1.46	55858.6	25.205	12.705	50.615	49.385	29.303	14.959	14.344	5.123	2.664	5.943	8.402	5.328	5.533	2.254	3.484	6.967	10.246	2.049	2.664	4.713	4.098	5.738	7.377	5.943	6.352	0.82	4.303	0	1	0	0	0	1	0
Trpc4	MGI:109525	ENSMUSG00000027748	ENSMUST00000029311	Q9QUQ5	TRPC4_MOUSE	3	162437	40.04	6	11	3473	158964	974	?	111575	31.725	12.32	52.875	47.125	25.975	14.271	11.704	6.982	1.54	4.209	7.495	4.928	4.107	2.361	6.674	6.16	12.218	1.643	5.236	3.901	3.901	5.749	8.008	4.004	5.852	1.848	3.183	0	1	0	0	0	0	0
Trpc6	MGI:109523	ENSMUSG00000031997	ENSMUST00000050433	Q61143	TRPC6_MOUSE	9	136600	39.32	3	13	3259	133341	930	1.44	106681	29.785	12.796	53.871	46.129	26.237	13.871	12.366	7.204	1.505	4.516	7.849	5.484	5.054	1.935	6.129	6.559	11.398	3.011	4.946	3.656	4.086	5.376	7.312	3.548	5.054	1.398	3.978	1	1	0	0	0	0	0
Trpm4	MGI:1915917	ENSMUSG00000038260	ENSMUST00000211431	Q7TN37	TRPM4_MOUSE	7	31149	50.8	9	23	4315	26834	1213	?	135760	31.822	11.212	57.543	42.457	24.32	13.438	10.882	8.162	2.143	5.441	5.441	4.534	7.337	1.979	3.38	3.298	13.52	1.731	2.556	5.276	3.627	8.162	7.337	4.617	6.76	2.391	2.308	0	1	0	0	0	0	0
Trpv1	MGI:1341787	ENSMUSG00000005952	ENSMUST00000102526	Q704Y3	TRPV1_MOUSE	11	26951	48.35	5	16	3361	23590	839	0.303	94976.1	28.486	12.515	54.231	45.769	23.838	12.753	11.085	6.079	2.145	5.244	5.84	5.84	5.483	1.549	4.648	5.84	11.323	2.384	4.768	4.768	3.099	5.364	7.986	6.079	6.436	1.192	3.933	1	1	0	0	0	0	0
Trpv4	MGI:1926945	ENSMUSG00000014158	ENSMUST00000071968	Q9EPK8	TRPV4_MOUSE	5	36270	53.51	8	16	3228	33042	871	?	98026.7	29.621	12.514	56.831	43.169	23.766	12.744	11.022	5.97	1.493	5.741	5.281	5.281	6.659	1.837	4.478	5.052	11.825	2.296	4.363	6.085	2.411	5.855	7.003	5.626	7.348	1.263	4.133	1	1	0	0	0	0	0
Tsc2	MGI:102548	ENSMUSG00000002496	ENSMUST00000226284	Q61037	TSC2_MOUSE	17	36815	52.47	22	41	6266	30549	1814	?	202071	31.147	9.868	53.749	46.251	24.807	13.506	11.301	6.836	2.37	4.631	6.67	3.197	5.127	2.867	5.017	4.631	12.569	1.819	2.867	6.284	3.969	6.009	9.702	4.906	6.725	0.992	2.811	0	1	0	0	0	0	0
Ulk4	MGI:1921622	ENSMUSG00000040936	ENSMUST00000171923	Q3V129	ULK4_MOUSE	9	321847	48.89	10	37	4103	317744	1303	1.38	145342	32.847	8.749	54.49	45.51	23.791	12.279	11.512	5.986	2.149	4.068	7.444	3.223	5.295	2.456	5.602	4.988	14.658	2.379	3.377	5.526	4.605	4.835	8.212	5.526	6.6	0.998	2.072	0	0	0	0	0	0	1
Umod	MGI:102674	ENSMUSG00000030963	ENSMUST00000209095	Q91X17	UROM_MOUSE	7	16572	44.97	6	11	2571	14001	642	1.38	70844.9	22.274	10.28	53.738	46.262	18.847	8.1	10.748	4.829	7.477	5.296	5.452	3.583	7.321	1.402	3.427	1.869	8.1	3.115	4.829	4.673	4.206	4.829	9.657	8.723	5.919	1.869	3.427	1	0	0	0	1	0	0
Vav2	MGI:102718	ENSMUSG00000009621	ENSMUST00000056176	Q60992	VAV2_MOUSE	2	164930	51.41	7	28	5221	159709	868	?	99915.4	25.461	12.788	51.843	48.157	30.184	16.014	14.171	5.415	2.65	6.452	7.719	5.184	5.415	2.65	4.608	7.488	9.332	2.88	2.88	5.3	4.493	5.876	6.797	3.802	6.106	1.498	3.456	0	1	0	0	0	0	0
Vegfb	MGI:106199	ENSMUSG00000024962	ENSMUST00000025914	P49766	VEGFB_MOUSE	19	5179	52.5	3	7	1281	3898	207	0.993	21914.3	32.367	5.314	59.42	40.58	20.29	12.56	7.729	11.594	3.865	3.865	3.865	0.483	6.28	2.899	3.382	3.865	8.213	2.899	0.966	11.594	6.763	5.797	9.179	3.382	9.179	0.966	0.966	1	0	0	0	1	0	0
Vipr1	MGI:109272	ENSMUSG00000032528	ENSMUST00000035115	P97751	VIPR1_MOUSE	9	30239	52.94	5	13	4902	25337	459	0.957	52095.7	31.373	15.686	61.656	38.344	17.647	10.458	7.19	6.536	3.704	2.614	4.575	6.536	6.1	2.614	6.754	3.268	10.893	2.832	3.268	4.575	4.575	4.575	8.932	3.922	7.19	3.486	3.05	1	0	0	0	1	0	0
Wnk4	MGI:1917097	ENSMUSG00000035112	ENSMUST00000139487	Q80UE6	WNK4_MOUSE	11	16843	51.01	5	17	3462	13381	1222	?	132410	25.205	6.628	52.373	47.627	24.714	11.948	12.766	8.265	1.473	4.583	8.183	3.11	6.465	0.982	2.619	3.437	9.574	1.882	1.473	11.702	4.092	7.529	12.684	4.664	4.746	0.736	1.8	0	1	0	0	0	0	1
Xcl1	MGI:104593	ENSMUSG00000026573	ENSMUST00000027860	P47993	XCL1_MOUSE	1	3884	41.14	1	3	523	3361	114	0.67	12466.7	35.088	5.263	57.018	42.982	21.053	13.158	7.895	8.772	3.509	1.754	6.14	1.754	7.018	0	6.14	7.018	9.649	2.632	1.754	3.509	3.509	6.14	4.386	12.281	10.526	2.632	0.877	0	0	0	0	1	0	0
Acvr1	MGI:87911	ENSMUSG00000026836	ENSMUST00000145495	P37172	ACVR1_MOUSE	2	178514	42.6	6	11	2599	175915	509	?	57225.9	27.505	10.413	53.635	46.365	23.969	13.163	10.806	4.322	4.126	5.501	5.305	3.536	6.876	2.358	5.108	5.697	10.02	2.947	4.519	4.126	4.715	5.108	7.269	5.894	8.055	1.768	2.75	1	1	0	0	1	0	1
Adam10	MGI:109548	ENSMUSG00000054693	ENSMUST00000067880	O35598	ADA10_MOUSE	9	101233	38.34	4	16	4593	96640	749	?	83968.1	21.362	12.684	50.868	49.132	27.503	16.155	11.348	5.207	4.806	5.874	5.474	4.406	8.144	3.738	5.474	7.076	6.542	2.003	4.539	5.607	4.406	5.34	7.744	4.94	4.139	0.801	3.738	1	1	0	0	1	0	0
Adcy10	MGI:2660854	ENSMUSG00000026567	ENSMUST00000027852	Q8C0T9	ADCYA_MOUSE	1	91592	43.69	10	34	5210	86382	1614	?	186412	30.297	14.002	56.32	43.68	24.845	13.445	11.4	5.638	2.726	4.275	7.125	5.762	4.771	2.788	6.32	6.196	11.834	4.151	4.027	3.16	4.461	4.461	6.258	4.089	6.506	1.363	4.089	0	0	0	0	0	0	0
Apob	MGI:88052	ENSMUSG00000020609	ENSMUST00000037811	E9Q414	APOB_MOUSE	12	39188	42.54	4	29	13934	25254	4505	?	509432	29.057	12.053	49.723	50.277	24.04	12.83	11.21	5.35	0.533	5.061	6.149	5.105	4.706	2.442	5.838	7.014	11.521	2.02	5.66	3.796	4.883	3.374	9.012	6.681	6.349	0.91	3.596	1	1	1	0	1	0	0
Arhgap31	MGI:1333857	ENSMUSG00000022799	ENSMUST00000023487	A6X8Z5	RHG31_MOUSE	16	114935	45.37	3	12	7964	106971	1425	?	155276	24	6.526	48.07	51.93	26.175	12.982	13.193	6.667	1.684	3.439	9.754	2.596	6.316	2.035	3.93	5.754	8.982	1.404	2.667	10.175	5.544	5.193	11.86	5.684	4.421	0.842	1.053	0	1	0	0	0	0	0
Arntl	MGI:1096381	ENSMUSG00000055116	ENSMUST00000047321	Q9WTL8	BMAL1_MOUSE	7	106662	47.41	6	20	2908	103754	632	?	69451.6	23.892	9.335	50.791	49.209	27.057	14.241	12.816	5.854	2.215	7.595	5.222	3.639	7.911	2.69	5.696	6.013	8.07	3.165	3.481	6.962	2.848	5.538	9.81	6.013	4.272	0.633	2.373	1	1	1	1	0	0	0
Baz1b	MGI:1353499	ENSMUSG00000002748	ENSMUST00000002825	Q9Z277	BAZ1B_MOUSE	5	58866	43.16	5	19	6492	52374	1479	?	170651	24.07	8.452	43.949	56.051	37.999	21.095	16.903	5.68	1.961	5.206	11.697	2.569	4.665	2.569	3.11	10.886	10.277	2.096	3.448	5.274	3.786	7.64	7.099	3.719	5.003	1.082	2.231	0	1	1	1	0	0	1
Bmp4	MGI:88180	ENSMUSG00000021835	ENSMUST00000074077	P21275	BMP4_MOUSE	14	7150	53.05	4	4	2064	5086	408	1.04	46496.7	25.49	12.745	50	50	28.676	17.402	11.275	5.147	1.961	3.922	7.353	3.186	6.863	5.392	3.922	3.431	9.559	2.206	3.922	6.127	5.147	8.578	7.598	4.657	6.863	1.471	2.696	1	1	0	0	1	0	0
Capns1	MGI:88266	ENSMUSG00000001794	ENSMUST00000001845	O88456	CPNS1_MOUSE	7	11876	50.01	8	12	1600	10276	269	1.35	28463.1	25.279	10.781	60.223	39.777	21.19	10.409	10.781	6.691	0.743	5.204	5.576	5.204	18.587	1.859	5.576	4.089	8.55	4.089	5.204	2.602	2.974	4.461	6.32	4.089	4.461	1.115	2.602	0	1	1	0	0	0	0
Cbfb	MGI:99851	ENSMUSG00000031885	ENSMUST00000052209	Q08024	PEBB_MOUSE	8	47316	40.23	7	6	2883	44433	187	1.12	22030.5	19.786	10.695	44.385	55.615	37.968	18.717	19.251	6.417	2.139	6.952	12.299	5.882	6.952	1.604	2.674	3.743	6.952	2.139	2.674	4.278	6.952	13.369	4.813	3.209	3.743	1.604	1.604	0	1	0	0	0	0	0
Ccdc8	MGI:3612184	ENSMUSG00000041117	ENSMUST00000094805	D3YZV8	CCDC8_MOUSE	7	4809	53.36	1	1	4809	0	685	1.04	73938.1	32.555	4.38	50.657	49.343	31.387	16.496	14.891	19.708	0.146	4.526	10.365	1.606	4.672	0.876	1.752	3.504	4.818	1.168	1.898	8.613	4.818	12.117	7.883	3.358	6.277	1.168	0.73	0	1	0	0	0	0	0
Ccdc134	MGI:1923707	ENSMUSG00000068114	ENSMUST00000089174	Q8C7V8	CC134_MOUSE	15	14282	49.2	7	7	2046	12236	229	?	26494.5	28.384	11.79	49.345	50.655	31.441	17.467	13.974	4.803	0.437	6.987	6.987	6.55	4.367	2.62	5.24	8.734	12.227	1.747	3.493	5.24	5.24	6.114	6.114	4.367	6.114	1.31	1.31	0	0	0	0	1	0	0
Cdon	MGI:1926387	ENSMUSG00000038119	ENSMUST00000119129	Q32MD9	CDON_MOUSE	9	86525	42.7	6	20	7503	79022	1250	?	135422	27.28	10.4	53.36	46.64	21.2	11.92	9.28	6.4	2.16	4.4	4.88	2.4	7.52	3.52	4.24	4.24	7.6	1.92	5.2	7.6	3.28	4.16	11.04	5.92	9.04	1.28	3.2	1	0	0	0	1	0	0
Chm	MGI:892979	ENSMUSG00000025531	ENSMUST00000026607	Q9QXG2	RAE1_MOUSE	X	144925	37.04	5	15	4868	140057	665	0.919	73977	27.368	8.722	48.872	51.128	25.414	10.075	15.338	7.218	3.459	5.263	10.075	3.609	4.211	1.203	5.113	4.962	7.97	1.955	3.91	4.361	5.414	3.91	10.526	5.865	7.068	0.602	3.308	0	0	0	0	0	0	0
Cited1	MGI:108023	ENSMUSG00000051159	ENSMUST00000050551	P97769	CITE1_MOUSE	X	4801	57.34	5	3	901	3900	203	1.83	20800.2	28.571	5.911	57.143	42.857	16.256	6.404	9.852	11.33	0.493	4.433	5.419	1.97	9.852	1.478	0.985	3.448	9.36	3.448	4.926	10.345	3.941	1.478	10.837	6.897	6.897	0.985	1.478	0	1	0	1	0	0	0
Comt	MGI:88470	ENSMUSG00000000326	ENSMUST00000115609	O88587	COMT_MOUSE	16	19967	48.68	4	5	1866	18101	265	?	29486.3	35.472	10.943	61.887	38.113	22.642	11.321	11.321	7.547	1.509	6.415	4.906	2.642	7.925	2.264	4.151	4.906	15.849	3.396	1.509	4.906	4.906	4.151	5.66	3.396	7.925	1.509	4.528	0	1	0	0	0	0	1
Crebbp	MGI:1098280	ENSMUSG00000022521	ENSMUST00000023165	P45481	CBP_MOUSE	16	132670	41.46	8	31	10820	121850	2441	0.832	265494	22.45	6.964	50.881	49.119	18.845	11.389	7.456	7.415	2.007	3.154	4.302	2.007	6.841	2.663	3.113	4.752	7.005	4.015	5.285	11.266	10.856	3.974	8.644	5.49	4.916	0.574	1.721	0	1	1	1	0	0	1
Csk	MGI:88537	ENSMUSG00000032312	ENSMUST00000215396	P41241	CSK_MOUSE	9	26986	52.83	9	15	2390	24596	450	0.419	50716.3	29.556	12	55.556	44.444	27.778	14.889	12.889	7.333	2.222	5.111	7.778	3.333	7.333	2.444	3.778	7.778	10.222	2.667	3.333	4.222	2.889	4.667	4.889	5.556	8.222	1.778	4.444	0	1	1	0	0	0	1
Cul7	MGI:1913765	ENSMUSG00000038545	ENSMUST00000043464	Q8VE73	CUL7_MOUSE	17	14028	55.1	7	26	5530	8498	1689	?	192292	29.485	10.539	52.516	47.484	27.176	14.091	13.085	6.631	1.717	4.44	8.644	3.197	5.684	3.02	3.848	2.96	12.433	2.427	3.02	5.684	5.743	8.111	7.401	4.144	6.572	1.717	2.605	0	0	0	0	0	0	0
Cxcl12	MGI:103556	ENSMUSG00000061353	ENSMUST00000112871	P40224	SDF1_MOUSE	6	12833	49.86	4	4	3132	9701	93	?	10560.7	39.785	7.527	58.065	41.935	25.806	19.355	6.452	10.753	5.376	3.226	3.226	2.151	1.075	2.151	6.452	10.753	13.978	2.151	7.527	4.301	3.226	6.452	4.301	1.075	8.602	1.075	2.151	0	0	0	0	1	0	0
Dlk1	MGI:94900	ENSMUSG00000040856	ENSMUST00000056110	Q09163	DLK1_MOUSE	12	10514	53.54	10	6	4653	5861	385	?	41320.3	24.156	9.351	58.701	41.299	20.519	10.39	10.13	5.714	9.87	4.416	5.714	3.896	9.87	2.597	3.636	5.195	7.792	1.039	4.935	7.013	3.896	2.597	5.195	6.753	7.013	1.039	1.818	1	0	0	0	1	0	0
Dlx3	MGI:94903	ENSMUSG00000001510	ENSMUST00000092768	Q64205	DLX3_MOUSE	11	5178	55.54	1	3	2607	2571	287	?	31791.3	20.906	13.589	51.22	48.78	19.861	12.544	7.317	7.666	0.697	3.484	3.833	1.742	5.923	3.484	1.394	4.878	8.362	1.045	4.878	12.544	6.969	4.181	11.498	5.575	3.484	1.045	7.317	0	0	0	0	0	0	0
Dlx5	MGI:101926	ENSMUSG00000029755	ENSMUST00000052609	P70396	DLX5_MOUSE	6	4281	54.71	3	3	1423	2858	289	?	31395.9	22.491	13.841	52.595	47.405	19.377	13.149	6.228	11.419	0.692	2.076	4.152	2.076	5.882	4.152	2.076	4.844	5.536	2.076	3.46	11.765	5.882	4.152	14.533	4.152	3.46	1.038	6.574	0	1	0	1	0	0	0
Efnb2	MGI:105097	ENSMUSG00000001300	ENSMUST00000001319	P52800	EFNB2_MOUSE	8	43809	45.21	3	5	4793	39016	336	?	37202.5	26.19	10.417	53.274	46.726	22.321	13.69	8.631	5.06	2.381	4.762	3.869	2.679	8.036	2.083	6.548	6.25	8.036	2.083	5.357	6.25	3.869	5.357	9.524	5.655	6.548	1.19	4.464	1	1	0	0	1	0	0
Ern1	MGI:1930134	ENSMUSG00000020715	ENSMUST00000001059	Q9EQY0	ERN1_MOUSE	11	93203	43.5	5	22	6946	86257	977	?	110184	27.226	12.487	52.201	47.799	26.305	14.023	12.282	5.118	1.331	5.629	6.653	4.197	5.937	3.582	4.504	5.425	10.85	1.945	2.661	6.858	4.401	5.015	7.984	6.448	6.755	1.331	3.378	1	1	0	1	1	0	1
Ets2	MGI:95456	ENSMUSG00000022895	ENSMUST00000023612	P15037	ETS2_MOUSE	16	19154	48.19	6	10	3890	15264	468	?	52827.4	23.718	11.325	50	50	23.504	10.684	12.821	4.701	2.137	6.197	6.624	4.915	5.769	1.709	2.778	5.556	11.325	2.564	6.41	6.197	6.197	3.419	10.256	3.632	4.915	2.35	2.35	0	1	0	1	0	0	0
Etv6	MGI:109336	ENSMUSG00000030199	ENSMUST00000111963	P97360	ETV6_MOUSE	6	234459	45.58	5	9	5707	228752	485	?	56405.7	22.062	11.959	45.773	54.227	31.134	17.938	13.196	3.505	0.619	4.536	8.66	2.268	3.711	5.361	4.742	3.918	9.485	3.299	4.742	9.485	4.742	8.66	8.866	4.742	4.33	1.649	2.68	0	1	1	1	0	0	0
Fes	MGI:95514	ENSMUSG00000053158	ENSMUST00000080932	P16879	FES_MOUSE	7	10191	54.43	10	19	2762	7429	822	1.94	93778.6	27.981	10.584	49.148	50.852	28.224	15.328	12.895	5.839	1.46	4.38	8.516	2.92	5.839	3.65	3.771	4.866	12.652	1.946	1.946	4.988	8.516	6.813	7.908	4.258	5.718	1.46	2.555	0	1	0	0	0	0	1
Fli1	MGI:95554	ENSMUSG00000016087	ENSMUST00000016231	P26323	FLI1_MOUSE	9	120658	45.63	2	9	3318	117340	452	?	51001.8	20.133	13.274	48.894	51.106	23.451	13.053	10.398	5.752	0.885	5.31	5.088	2.434	5.973	3.319	2.876	5.31	6.858	3.761	6.858	8.186	4.646	4.425	10.619	5.531	4.646	1.991	5.531	0	1	0	1	0	0	0
Foxj1	MGI:1347474	ENSMUSG00000034227	ENSMUST00000036215	Q61660	FOXJ1_MOUSE	11	4696	59.65	1	3	2623	2073	421	?	45474	26.366	10.926	57.482	42.518	23.753	10.926	12.827	10.214	1.9	5.226	7.601	3.563	9.264	3.088	2.85	4.038	10.451	0.95	2.138	11.164	4.513	3.8	6.888	5.226	2.85	2.613	1.663	0	0	0	1	0	0	0
Furin	MGI:97513	ENSMUSG00000030530	ENSMUST00000107362	P23188	FURIN_MOUSE	7	16852	54.28	8	16	4166	12686	793	0.435	86772.2	27.869	11.223	53.468	46.532	23.581	12.484	11.097	9.079	2.9	5.296	5.801	2.648	8.323	3.657	3.909	3.153	7.945	1.135	3.909	5.675	5.044	5.675	7.692	6.305	6.936	2.144	2.774	1	1	0	0	1	0	0
Gata2	MGI:95662	ENSMUSG00000015053	ENSMUST00000170089	O09100	GATA2_MOUSE	6	13142	56.49	5	6	3135	10007	480	0.576	50467.9	23.125	12.5	56.667	43.333	20.833	15.417	5.417	11.25	2.708	2.292	3.125	2.5	10.208	6.25	1.042	4.583	7.083	2.917	3.333	11.458	2.5	4.583	11.042	5.625	3.75	1.042	2.708	0	1	0	1	0	0	0
Gfi1b	MGI:1276578	ENSMUSG00000026815	ENSMUST00000164290	O70237	GFI1B_MOUSE	2	12533	51.93	4	7	1822	10711	330	?	37442.6	18.182	15.152	45.455	54.545	27.879	20	7.879	3.939	3.636	3.03	4.848	4.848	4.545	6.667	1.515	7.273	7.879	2.121	1.515	8.485	5.455	6.061	12.727	6.97	4.848	0.909	2.727	0	0	0	1	0	0	0
Ghr	MGI:95708	ENSMUSG00000055737	ENSMUST00000069451	P16882	GHR_MOUSE	15	265733	39.29	10	11	4175	261558	650	?	72783.2	26.308	9.846	50.769	49.231	24.154	10.308	13.846	5.692	2.615	7.231	6.615	3.538	4.769	1.231	6.923	5.846	8.615	2	4.154	6.462	4.923	3.231	8.769	7.231	5.077	1.692	3.385	1	1	0	0	1	0	0
Gjb2	MGI:95720	ENSMUSG00000046352	ENSMUST00000055698	Q00977	CXB2_MOUSE	14	6103	48.8	1	2	2406	3697	226	?	26411.4	30.088	16.814	60.177	39.823	22.124	14.602	7.522	3.982	3.982	2.655	4.867	7.522	4.867	2.655	9.292	7.08	7.522	3.982	3.54	3.097	2.655	4.867	5.31	6.195	9.292	3.097	3.54	0	0	0	0	0	0	0
Grhl3	MGI:2655333	ENSMUSG00000037188	ENSMUST00000105855	Q5FWH3	GRHL3_MOUSE	4	31743	52.39	1	16	2789	28954	603	0.362	67816	24.876	10.614	50.746	49.254	27.861	14.428	13.433	4.809	1.824	6.633	6.799	4.312	6.136	1.99	3.648	7.794	10.116	2.156	5.141	7.131	3.483	4.643	8.126	4.643	6.302	0.829	3.483	0	0	0	1	0	0	0
Hcn4	MGI:1298209	ENSMUSG00000032338	ENSMUST00000034889	O70507	HCN4_MOUSE	9	39764	52.72	1	8	6118	33646	1186	1.42	127414	27.403	9.528	57.926	42.074	19.983	11.973	8.01	8.769	1.096	3.288	4.722	3.794	9.191	2.53	4.722	2.782	9.444	2.445	2.024	10.793	4.553	6.661	10.793	4.722	4.469	0.927	2.277	1	1	0	0	0	0	0
Heg1	MGI:1924696	ENSMUSG00000075254	ENSMUST00000152782	E9Q7X6	HEG1_MOUSE	16	87207	46.71	8	15	8161	79046	1337	?	141899	22.139	7.479	47.42	52.58	19.746	10.696	9.05	6.507	2.169	3.291	5.759	2.169	7.18	2.767	2.842	2.693	8.153	1.346	3.665	9.873	3.889	5.236	15.108	10.172	4.637	0.748	1.795	1	1	0	0	1	0	0
Hhex	MGI:96086	ENSMUSG00000024986	ENSMUST00000025944	P43120	HHEX_MOUSE	19	5922	47.48	3	4	1802	4120	271	?	29986.5	22.509	11.439	51.661	48.339	25.092	14.022	11.07	8.118	0.738	5.904	5.166	4.059	5.904	2.952	1.476	5.535	9.225	0.738	2.952	13.284	6.273	5.535	8.856	5.166	3.69	1.107	3.321	0	1	0	1	0	0	0
Hira	MGI:99430	ENSMUSG00000022702	ENSMUST00000004222	Q61666	HIRA_MOUSE	16	93273	42.99	9	25	4218	89055	1015	0.606	111767	28.571	7.98	50.542	49.458	23.941	13.399	10.542	6.404	2.66	4.926	5.616	2.463	5.714	2.069	3.941	6.108	10.739	2.365	3.251	5.32	4.335	5.222	11.429	6.502	7.488	1.97	1.478	0	1	0	1	0	0	0
Hoxa2	MGI:96174	ENSMUSG00000014704	ENSMUST00000014848	P31245	HXA2_MOUSE	6	2415	49.65	1	2	1775	640	372	?	40793.3	22.581	9.677	47.043	52.957	24.194	12.097	12.097	6.72	1.882	4.57	7.527	4.839	6.452	2.688	2.688	5.376	9.677	1.075	5.376	8.065	6.183	4.032	11.022	6.183	3.495	0.538	1.613	0	0	0	1	0	0	0
Hoxa3	MGI:96175	ENSMUSG00000079560	ENSMUST00000114434	P02831	HXA3_MOUSE	6	44275	49.27	4	5	2591	41684	443	?	46429.8	19.413	10.835	57.336	42.664	16.704	11.512	5.192	9.255	1.129	1.806	3.386	1.806	10.384	3.837	1.129	4.289	6.546	1.806	3.16	17.607	6.095	3.386	11.061	5.643	2.483	0.451	4.74	0	0	0	1	0	0	0
Hoxd3	MGI:96207	ENSMUSG00000079277	ENSMUST00000111983	P09027	HXD3_MOUSE	2	36516	49.19	6	3	2968	33548	433	0.312	45976.4	20.554	10.855	55.196	44.804	18.476	12.009	6.467	9.238	2.079	2.309	4.157	2.54	9.469	3.464	1.617	5.081	7.159	2.079	4.619	13.626	5.774	3.464	11.547	4.388	2.54	0.462	4.388	0	0	0	1	0	0	0
Hspg2	MGI:96257	ENSMUSG00000028763	ENSMUST00000030547	Q05793	PGBM_MOUSE	4	101862	53.92	4	97	14187	87675	3707	?	398294	25.277	9.954	55.382	44.618	20.852	11.087	9.765	7.149	4.64	4.154	5.611	2.806	9.738	3.588	3.183	1.942	7.958	1.214	2.994	8.147	5.773	5.557	9.064	5.935	6.987	0.944	2.617	1	0	0	0	1	0	0
Ifngr1	MGI:107655	ENSMUSG00000020009	ENSMUST00000020188	P15261	INGR1_MOUSE	10	18281	44.21	6	7	2112	16169	477	?	52343.4	26.415	9.015	51.153	48.847	23.69	11.53	12.159	5.031	2.516	4.403	7.757	2.306	5.66	2.096	3.774	6.289	8.176	2.725	3.354	6.918	2.935	3.145	11.95	6.918	9.434	1.258	3.354	1	1	0	0	1	0	0
Kdm8	MGI:1924285	ENSMUSG00000030752	ENSMUST00000033010	Q9CXT6	KDM8_MOUSE	7	17594	49.85	2	8	2389	15205	414	?	47145.1	29.469	12.319	56.039	43.961	25.845	12.56	13.285	6.28	2.899	6.039	7.246	3.623	5.314	2.657	4.106	5.556	11.836	1.691	1.449	7.005	6.28	4.348	5.797	4.589	7.246	2.899	3.14	0	0	0	1	0	1	0
Krit1	MGI:1930618	ENSMUSG00000000600	ENSMUST00000200386	Q6S5J6	KRIT1_MOUSE	5	42381	36.51	12	16	2343	40038	736	?	83981.9	29.484	11.821	52.31	47.69	26.766	15.625	11.141	6.114	1.766	4.212	6.929	3.125	5.163	3.397	6.522	8.016	11.549	2.31	5.435	5.163	4.891	4.212	6.114	4.484	5.299	1.495	3.804	0	0	0	0	0	0	0
Lamc1	MGI:99914	ENSMUSG00000026478	ENSMUST00000027752	P02468	LAMC1_MOUSE	1	113865	44.38	5	28	7622	106243	1607	?	177298	23.958	8.276	49.409	50.591	27.94	13.006	14.935	8.587	6.161	6.596	8.339	2.925	7.281	1.805	3.049	4.916	7.592	1.12	5.849	4.418	4.543	6.285	6.223	6.036	4.729	0.685	2.862	1	1	0	0	1	0	0
Lefty1	MGI:107405	ENSMUSG00000038793	ENSMUST00000037361	Q64280	LFTY1_MOUSE	1	3379	54.72	2	4	1620	1759	368	?	41497.7	29.076	9.239	54.076	45.924	23.37	13.587	9.783	5.978	2.446	3.533	6.25	2.989	6.522	2.446	2.174	2.446	13.587	2.174	1.902	7.065	7.609	8.696	8.152	4.891	7.337	2.717	1.087	1	0	0	0	1	0	0
Lpar1	MGI:108429	ENSMUSG00000038668	ENSMUST00000107574	P61793	LPAR1_MOUSE	4	118644	42.4	8	4	3437	115207	364	?	41119.2	34.89	14.011	62.088	37.912	15.385	9.89	5.495	8.242	3.022	3.022	2.473	5.769	4.121	2.473	6.593	1.374	10.165	5.22	6.044	3.297	2.747	6.044	7.692	6.044	9.89	1.648	4.121	1	1	0	0	0	0	0
Ltbp1	MGI:109151	ENSMUSG00000001870	ENSMUST00000001927	Q8CG19	LTBP1_MOUSE	17	386945	42.66	10	34	6671	380274	1712	0.499	186717	20.386	9.112	53.446	46.554	22.43	11.449	10.981	5.374	8.645	4.498	6.484	2.453	8.995	2.804	2.921	4.381	6.075	1.694	4.264	7.418	7.068	4.264	7.009	5.783	6.016	0.759	3.096	1	1	0	0	1	0	0
Map3k7	MGI:1346877	ENSMUSG00000028284	ENSMUST00000037607	Q62073	M3K7_MOUSE	4	59371	40.71	9	17	5773	53598	579	1.54	64227.7	25.216	7.945	48.187	51.813	24.698	12.953	11.744	7.254	2.245	4.145	7.599	1.9	5.354	2.073	4.836	6.045	7.599	3.627	3.972	5.872	6.218	4.836	11.226	5.699	5.527	1.382	2.591	0	1	0	1	0	0	1
Mapk14	MGI:1346865	ENSMUSG00000053436	ENSMUST00000004990	P47811	MK14_MOUSE	17	57078	45.34	10	12	3562	53516	360	0.818	41287.2	31.111	12.778	53.333	46.667	28.056	14.167	13.889	7.222	1.111	7.5	6.389	3.611	4.167	3.611	6.111	5.278	11.667	3.056	3.889	4.722	4.167	5.278	5.556	5	6.111	1.389	4.167	0	1	1	1	0	0	1
Mgat1	MGI:96973	ENSMUSG00000020346	ENSMUST00000167400	P27808	MGAT1_MOUSE	11	18840	47.45	13	4	3151	15689	447	1.19	51690.2	29.083	14.765	56.6	43.4	26.174	14.989	11.186	8.277	1.119	6.264	4.922	5.593	5.593	2.237	4.027	4.698	9.843	1.119	1.79	7.159	6.488	8.054	4.474	4.474	6.935	3.579	3.356	0	0	0	0	0	0	1
Nr5a1	MGI:1346833	ENSMUSG00000026751	ENSMUST00000028084	P33242	STF1_MOUSE	2	21887	54.77	3	7	2947	18940	462	?	52077.2	27.489	10.823	57.359	42.641	24.459	13.636	10.823	6.277	3.68	4.762	6.061	3.68	5.844	2.597	2.381	5.844	12.987	2.814	2.814	9.307	6.71	5.195	5.628	3.03	5.844	0.433	4.113	0	1	1	1	0	0	0
Patz1	MGI:1891832	ENSMUSG00000020453	ENSMUST00000101644	Q5NBY9	Q5NBY9_MOUSE	11	20210	51.92	12	4	1853	18357	687	1.13	74119	25.182	10.189	54.585	45.415	25.182	15.429	9.753	8.151	3.639	4.949	4.803	3.93	9.898	3.93	3.202	5.24	8.151	2.329	3.348	7.278	4.367	6.259	9.753	2.766	5.677	0	2.329	0	0	0	0	0	0	0
Pcsk5	MGI:97515	ENSMUSG00000024713	ENSMUST00000025618	Q04592	PCSK5_MOUSE	19	405314	41.44	5	38	7188	398126	1877	?	209257	18.061	12.52	51.518	48.482	27.278	14.065	13.213	5.061	10.336	6.446	6.766	2.504	7.991	3.889	2.504	5.328	5.754	1.652	3.783	4.848	3.623	4.848	8.364	5.434	4.742	1.865	4.262	1	0	0	0	1	0	0
Pgr	MGI:97567	ENSMUSG00000031870	ENSMUST00000189181	Q00175	PRGR_MOUSE	9	68779	39.55	4	8	6889	61890	926	?	98981.2	29.158	7.991	58.207	41.793	20.626	11.015	9.611	8.531	2.376	4.428	5.184	3.24	8.423	1.836	3.348	4.536	11.987	1.728	1.944	10.367	5.076	4.644	10.367	3.78	5.292	0.648	2.268	0	1	0	1	0	0	0
Pik3ca	MGI:1206581	ENSMUSG00000027665	ENSMUST00000108243	P42337	PK3CA_MOUSE	3	70816	41.43	4	21	6689	64127	1068	?	124412	27.903	12.453	53.184	46.816	27.528	14.981	12.547	4.026	2.903	5.431	7.116	4.12	4.494	2.809	6.554	6.554	11.891	3.464	5.243	4.775	4.588	5.618	5.431	4.026	5.431	1.779	3.745	0	0	0	0	0	0	1
Pold1	MGI:97741	ENSMUSG00000038644	ENSMUST00000049343	P52431	DPOD1_MOUSE	7	16104	56.55	9	27	3454	12650	1105	1.38	123790	30.679	9.231	55.928	44.072	26.787	14.389	12.398	7.421	2.353	5.339	7.059	3.71	6.968	1.81	4.434	4.434	11.765	1.9	2.262	6.606	4.977	8.145	6.335	3.71	7.059	0.905	2.805	0	0	0	0	0	0	1
Psap	MGI:97783	ENSMUSG00000004207	ENSMUST00000179238	Q61207	SAP_MOUSE	10	24928	50.93	5	15	2657	22271	557	?	61422.1	31.239	7.72	56.732	43.268	22.801	10.592	12.208	7.54	5.925	4.847	7.361	2.334	3.95	2.154	3.77	6.822	10.772	2.873	4.488	7.181	5.925	1.616	6.104	3.95	9.156	0.898	2.334	1	0	0	0	1	0	0
Pten	MGI:109583	ENSMUSG00000013663	ENSMUST00000013807	O08586	PTEN_MOUSE	19	68664	38.11	3	9	8292	60372	403	?	47152.3	21.836	15.633	48.387	51.613	32.01	16.625	15.385	4.218	2.481	8.189	7.196	6.203	3.722	3.226	4.963	8.437	6.7	2.233	5.707	5.707	3.226	4.963	5.707	4.963	5.955	0.496	5.707	0	1	1	0	0	0	0
Ptk2	MGI:95481	ENSMUSG00000022607	ENSMUST00000239146	P34152	FAK1_MOUSE	15	218179	41.23	16	35	4540	213639	1052	?	119243	26.521	10.456	51.331	48.669	27.471	14.449	13.023	6.369	1.331	4.943	8.08	2.947	5.608	2.567	5.228	5.989	9.316	3.327	3.232	6.654	5.323	5.894	8.08	4.563	5.608	1.331	3.612	0	1	1	0	0	0	1
Ptprj	MGI:104574	ENSMUSG00000025314	ENSMUST00000168621	Q64455	PTPRJ_MOUSE	2	150894	45.73	4	24	7634	143260	1238	?	136769	26.494	10.824	50.565	49.435	20.517	10.016	10.501	5.654	1.454	5.008	5.493	3.473	6.462	1.696	6.381	4.685	7.108	1.616	6.139	5.412	3.877	3.635	9.208	9.693	7.351	1.454	4.2	1	1	0	0	1	0	0
Rasa3	MGI:1197013	ENSMUSG00000031453	ENSMUST00000117551	Q60790	RASA3_MOUSE	8	110656	49.81	6	24	4404	106252	834	?	95987.3	25.659	12.83	49.041	50.959	29.496	15.947	13.549	5.276	2.638	5.995	7.554	5.755	4.556	2.518	5.875	7.314	8.633	1.559	3.837	4.317	4.796	6.115	7.674	5.156	5.875	0.719	3.837	0	1	1	0	0	0	0
Runx2	MGI:99829	ENSMUSG00000039153	ENSMUST00000238400	Q08775	RUNX2_MOUSE	17	318811	43.86	14	7	1800	317011	607	?	66204.7	21.911	10.544	48.929	51.071	18.122	11.532	6.59	8.402	1.153	4.448	2.142	3.789	5.272	2.801	2.142	3.13	5.931	2.306	3.789	10.544	8.896	5.601	13.344	6.919	5.437	0.988	2.965	0	1	0	1	0	0	0
Scx	MGI:102934	ENSMUSG00000034161	ENSMUST00000229271	Q64124	SCX_MOUSE	15	2007	61.29	2	1	2007	0	207	0.792	22239	21.739	6.28	51.691	48.309	28.019	18.357	9.662	9.179	2.899	4.348	5.314	2.415	10.628	2.415	2.415	3.382	7.729	0.966	2.899	11.594	2.899	12.56	9.662	4.831	2.415	0	1.449	0	0	0	1	0	0	0
Serpind1	MGI:96051	ENSMUSG00000022766	ENSMUST00000023450	P49182	HEP2_MOUSE	16	12205	42.78	2	5	2191	10014	478	0.664	54496.7	29.079	11.925	51.255	48.745	24.895	13.598	11.297	5.649	1.046	4.393	6.904	6.276	5.021	2.51	6.067	6.485	11.297	3.347	6.904	3.347	3.975	4.603	5.649	7.322	6.067	0.628	2.51	1	0	0	0	1	0	0
Shc1	MGI:98296	ENSMUSG00000042626	ENSMUST00000039110	P98083	SHC1_MOUSE	3	11585	51.87	10	13	3250	8335	579	?	62607.9	25.561	8.117	55.613	44.387	24.525	12.953	11.572	7.254	1.554	5.354	6.218	2.763	9.845	2.763	2.591	3.972	10.708	2.936	3.454	10.363	4.318	6.218	8.117	3.972	5.009	0.691	1.9	0	1	1	0	0	0	0
Stk11	MGI:1341870	ENSMUSG00000003068	ENSMUST00000003152	Q9WTK7	STK11_MOUSE	10	14880	55.15	9	10	2566	12314	436	0.757	49266.5	26.606	9.633	52.982	47.018	29.587	15.596	13.991	4.358	2.294	5.963	8.028	3.44	7.798	2.294	5.734	6.881	9.862	2.523	3.211	6.422	4.358	6.422	5.505	4.358	6.651	0.688	3.211	0	1	1	0	0	0	1
Tab2	MGI:1915902	ENSMUSG00000015755	ENSMUST00000146444	Q99K90	TAB2_MOUSE	10	50578	39.8	5	7	4380	46198	693	?	76442.2	21.501	9.524	45.455	54.545	20.202	12.698	7.504	5.195	1.299	3.175	4.329	2.742	5.772	4.185	4.473	3.319	6.926	2.453	7.215	9.091	8.658	5.195	11.255	7.215	4.906	0.433	2.165	0	1	0	0	0	0	0
Tcf7l1	MGI:1202876	ENSMUSG00000055799	ENSMUST00000069536	Q9Z1J1	TF7L1_MOUSE	6	162877	47.94	5	12	3042	159835	584	0.187	62298.4	26.541	9.247	54.623	45.377	21.918	13.527	8.39	11.301	0.514	3.253	5.137	2.055	6.849	3.767	2.226	5.822	9.247	2.226	2.055	13.014	5.993	3.938	11.644	3.767	3.767	0.685	2.74	0	0	0	1	0	0	0
Tgfbr1	MGI:98728	ENSMUSG00000007613	ENSMUST00000007757	Q64729	TGFR1_MOUSE	4	61710	38.96	5	9	5756	55954	503	1.27	56178.9	31.014	10.338	55.467	44.533	25.845	14.513	11.332	8.35	3.777	4.97	6.362	2.982	6.163	3.181	6.958	5.169	8.946	2.982	3.38	4.374	2.982	6.163	5.765	6.561	6.759	1.59	2.584	1	1	0	0	1	0	1
Tgfbr2	MGI:98729	ENSMUSG00000032440	ENSMUST00000061101	Q62312	TGFR2_MOUSE	9	91068	46.79	2	8	8092	82976	592	0.218	67121.8	27.027	10.642	50	50	28.716	15.034	13.682	5.236	4.392	5.743	7.939	3.209	4.223	3.547	5.912	6.419	9.797	2.365	4.392	4.899	2.872	5.068	8.277	5.743	6.081	1.689	2.196	1	1	0	0	1	0	1
Th	MGI:98735	ENSMUSG00000000214	ENSMUST00000105929	P24529	TY3H_MOUSE	7	38377	51.59	6	12	1950	36427	498	1.87	55993.1	29.719	12.851	51.807	48.193	29.317	15.06	14.257	10.442	1.406	5.823	8.434	5.422	4.418	3.414	3.012	4.418	10.241	0.602	1.004	6.225	4.819	7.229	8.635	4.418	6.024	0.602	3.414	0	1	0	0	0	1	0
Ticam1	MGI:2147032	ENSMUSG00000047123	ENSMUST00000058136	Q80UF7	TCAM1_MOUSE	17	7468	53.58	1	2	2992	4476	732	1.49	79229.6	25.137	9.426	51.093	48.907	20.219	9.973	10.246	7.377	2.186	4.235	6.011	2.596	5.191	4.098	3.005	2.596	10.246	1.366	2.459	11.885	7.377	3.279	12.295	6.557	4.508	1.639	1.093	0	1	0	0	0	0	0
Ubr4	MGI:1916366	ENSMUSG00000066036	ENSMUST00000147999	A2AN08	UBR4_MOUSE	4	136980	49.26	12	28	4061	132919	5180	?	572290	30.656	9.073	51.815	48.185	23.745	12.066	11.68	7.954	2.355	4.788	6.892	3.205	5.251	2.355	4.517	5.541	11.931	2.278	3.88	4.556	5.116	4.17	9.556	5.888	6.255	0.927	2.587	0	1	1	0	0	0	1
Wasf2	MGI:1098641	ENSMUSG00000028868	ENSMUST00000084241	Q8BH43	WASF2_MOUSE	4	69252	45.09	6	9	5642	63610	497	?	54073.6	19.92	7.042	52.918	47.082	24.547	11.871	12.676	6.439	0.805	6.237	6.439	3.421	4.829	0.805	2.414	5.433	6.237	1.811	3.823	19.316	3.823	5.634	11.066	3.823	4.829	0.604	2.213	0	1	0	0	0	0	0
Yap1	MGI:103262	ENSMUSG00000053110	ENSMUST00000065353	P46938	YAP1_MOUSE	9	72598	43.52	10	9	4171	68427	488	0.739	52383.3	25	6.352	50.615	49.385	19.262	8.811	10.451	9.221	0.205	5.328	5.123	2.254	6.148	1.844	2.049	2.869	9.221	3.074	4.098	11.68	8.607	4.098	10.451	6.967	4.508	1.025	1.23	0	1	0	1	0	0	0
[truncated: 84 more columns]
