# Supplementary material for: A machine learning classifier to identify and prioritise genes associated with murine cardiac development
Source: PLoS Genet. 2026 Feb 10;22(2):e1011489. doi: 10.1371/journal.pgen.1011489 (PMC12919933; doi:10.1371/journal.pgen.1011489)
Supplement: S2 Table — (XLSX) [file pgen.1011489.s002.xlsx]

## Sheet: S2 Non-cardiac gene dataset
Table S2: Non-cardiac gene dataset.
Figure compiled from these feature values							Figure 1							Figure 2
Gene_name	MGI_ID	Ensembl_ID	Longest_TrasncriptID	UniProt_ID	UniProt_Accession	Chromosome	Gene_Length	GC_content	Transcript_count	ExonCount	ExonLength	IntronLength	ProteinLength	pLOF	MW	Aliphatic	Aromatic	Non-polar	Polar	Charged	Basic	Acidic	A	C	D	E	F	G	H	I	K	L	M	N	P	Q	R	S	T	V	W	Y	GlycoProtein	Phosphoprotein	Acetylation	Transcription	SignalPeptide	ec1	ec2
Gnai3	MGI:95773	ENSMUSG00000000001	ENSMUST00000000001	Q9DC51	GNAI3_MOUSE	3	38867	41.65	1	9	3262	35605	354	0.611	40538.2	27.684	11.299	49.153	50.847	30.508	14.972	15.537	6.78	2.825	7.062	8.475	4.802	5.367	1.412	7.062	7.91	7.627	2.542	3.955	0.847	3.672	5.65	6.215	6.497	6.215	0.847	4.237	0	0	0	0	0	0	0
Apoh	MGI:88058	ENSMUSG00000000049	ENSMUST00000133383	Q01339	APOH_MOUSE	11	71043	43.83	4	3	367	70676	345	1.66	38618.8	22.319	13.043	58.551	41.449	23.188	13.913	9.275	5.507	6.667	3.478	5.797	5.507	6.377	2.029	4.058	7.826	6.667	2.319	3.768	9.855	1.739	4.058	5.797	6.957	6.087	1.449	4.058	1	0	0	0	1	0	0
Cav2	MGI:107571	ENSMUSG00000000058	ENSMUST00000000058	Q9WVC3	CAV2_MOUSE	6	7931	39.77	3	3	2733	5198	162	1.34	18227.1	32.099	16.667	57.407	42.593	23.457	11.728	11.728	6.173	2.469	7.407	4.321	6.173	3.704	5.556	6.173	4.938	11.111	3.704	0.617	4.321	2.469	1.235	10.494	5.556	8.642	1.852	3.086	0	1	0	0	0	0	0
Scmh1	MGI:1352762	ENSMUSG00000000085	ENSMUST00000000087	Q8K214	SCMH1_MOUSE	4	124906	39.89	14	17	3353	121553	706	0.682	78669.3	23.938	11.048	51.558	48.442	25.921	16.431	9.49	4.816	2.266	5.099	4.391	4.391	6.657	3.399	3.258	7.082	10.34	2.266	3.399	8.782	3.258	5.949	9.632	6.232	5.524	1.7	1.558	0	0	0	1	0	0	0
Wnt3	MGI:98955	ENSMUSG00000000125	ENSMUST00000000127	P17553	WNT3_MOUSE	11	43808	52.32	1	5	3076	40732	355	0.404	39659.2	24.225	12.958	54.366	45.634	27.606	16.056	11.549	6.761	6.761	5.07	6.479	3.662	8.732	4.225	3.944	5.07	8.169	1.408	3.099	4.507	2.535	6.761	6.761	5.634	5.352	2.535	2.535	1	0	0	0	1	0	0
Wnt9a	MGI:2446084	ENSMUSG00000000126	ENSMUST00000000128	Q8R5M2	WNT9A_MOUSE	11	26625	52.53	2	4	3320	23305	365	0.388	40388.2	26.027	10.137	53.699	46.301	27.671	17.534	10.137	9.589	6.575	3.014	7.123	3.288	8.767	2.74	1.37	5.205	9.863	1.096	2.192	3.836	3.014	9.589	6.849	6.575	5.205	1.644	2.466	1	0	0	0	1	0	0
Fgf23	MGI:1891427	ENSMUSG00000000182	ENSMUST00000000186	Q9EPC2	FGF23_MOUSE	6	8507	46.08	1	3	1814	6693	251	1.28	27757.7	25.896	12.351	56.175	43.825	24.303	16.335	7.968	6.773	2.789	4.382	3.586	3.984	9.163	4.382	2.39	1.594	10.757	1.594	2.789	8.765	2.39	10.359	7.171	7.171	5.976	0.797	3.187	1	0	0	0	1	0	0
Fgf6	MGI:95520	ENSMUSG00000000183	ENSMUST00000000187	P21658	FGF6_MOUSE	6	12602	49.34	1	3	4657	7945	208	1.43	22798.3	30.288	11.058	59.135	40.865	20.192	13.942	6.25	5.769	0.962	1.923	4.327	3.846	12.019	1.923	4.808	3.365	11.538	2.404	3.846	4.327	2.404	8.654	8.654	5.769	8.173	0.962	4.327	1	0	0	0	1	0	0
Ccnd2	MGI:88314	ENSMUSG00000000184	ENSMUST00000000188	P30280	CCND2_MOUSE	6	27032	49.26	8	5	6330	20702	289	0.229	32897.2	32.872	8.304	53.979	46.021	26.99	12.457	14.533	7.612	4.498	6.228	8.304	3.114	2.422	2.076	4.152	6.228	14.187	2.768	2.768	5.19	6.574	4.152	3.114	6.574	6.92	1.038	2.076	0	1	0	0	0	0	0
Gpr107	MGI:2139054	ENSMUSG00000000194	ENSMUST00000056433	Q8BUV8	GP107_MOUSE	2	66460	49.01	11	18	6134	60326	551	0.419	62055.9	33.212	14.519	57.35	42.65	23.412	13.067	10.345	6.352	1.089	5.263	5.082	6.534	5.808	2.722	7.078	6.897	11.797	1.633	3.448	3.811	2.541	3.448	8.711	4.537	7.985	1.633	3.63	1	1	0	0	1	0	0
Nalcn	MGI:2444306	ENSMUSG00000000197	ENSMUST00000000201	Q8BXR5	NALCN_MOUSE	14	350511	38.67	7	44	7122	343389	1738	0.522	200441	30.84	13.636	56.847	43.153	23.245	13.464	9.781	5.006	2.014	4.661	5.121	6.904	4.603	2.071	6.674	5.178	10.99	3.74	3.452	4.085	4.258	6.214	6.904	5.293	8.17	1.784	2.877	0	1	0	0	0	0	0
Scnn1g	MGI:104695	ENSMUSG00000000216	ENSMUST00000000221	Q9WU39	SCNNG_MOUSE	7	33997	45.71	1	13	2991	31006	655	0.408	74635.4	26.107	12.977	52.824	47.176	21.221	11.603	9.618	5.954	3.206	4.275	5.344	4.733	4.275	1.832	5.496	5.649	9.466	2.748	5.344	5.344	5.191	4.122	8.55	6.87	5.191	2.137	4.275	1	1	0	0	0	0	0
Lhx2	MGI:96785	ENSMUSG00000000247	ENSMUST00000143783	Q9Z0S2	LHX2_MOUSE	2	30453	50	7	5	1696	28757	406	0.224	44419.2	25.862	10.345	50.246	49.754	25.123	15.517	9.606	10.099	3.695	5.419	4.187	2.956	6.404	3.695	1.97	5.665	9.852	2.463	4.187	5.172	3.448	6.158	9.113	7.882	3.941	0.493	3.202	0	0	0	1	0	0	0
Mid2	MGI:1344333	ENSMUSG00000000266	ENSMUST00000112990	Q9QUS6	TRIM1_MOUSE	X	103117	40.18	5	10	6271	96846	705	0.496	79774.2	26.95	10.496	49.645	50.355	25.532	14.043	11.489	6.099	4.255	4.681	6.809	3.83	3.546	3.121	6.099	5.816	9.22	2.695	5.957	4.823	4.539	5.106	9.22	5.106	5.532	0.993	2.553	0	1	0	0	0	0	1
Trim25	MGI:102749	ENSMUSG00000000275	ENSMUST00000107896	Q61510	TRI25_MOUSE	11	20918	48.45	3	9	5590	15328	634	0.591	71726.3	25.079	11.83	49.527	50.473	27.918	16.719	11.199	6.625	4.259	4.101	7.098	4.259	4.259	3.628	3.312	9.306	8.36	2.208	3.628	5.521	5.521	3.785	7.413	5.994	6.782	1.104	2.839	0	1	1	0	0	0	1
Dgke	MGI:1889276	ENSMUSG00000000276	ENSMUST00000107894	Q9R1C6	DGKE_MOUSE	11	31672	43.85	3	12	8347	23325	564	0.708	63634.5	26.773	11.525	56.383	43.617	25.709	14.362	11.348	4.61	4.965	6.028	5.319	3.369	8.156	2.837	4.965	6.383	10.816	2.66	3.901	5.142	4.255	5.142	5.142	4.61	6.383	2.128	3.191	0	0	0	0	0	0	1
Mnt	MGI:109150	ENSMUSG00000000282	ENSMUST00000000291	O08789	MNT_MOUSE	11	14806	56.49	3	6	4590	10216	591	0.171	63273.7	31.81	5.922	56.007	43.993	21.658	13.536	8.122	10.998	0.169	1.692	6.43	0.508	4.23	4.569	3.215	4.23	10.829	1.184	2.2	17.259	7.445	4.738	5.076	7.614	6.768	0.338	0.508	0	0	1	1	0	0	0
Itgb2	MGI:96611	ENSMUSG00000000290	ENSMUST00000000299	P11835	ITB2_MOUSE	10	35457	50.26	5	16	2970	32487	771	0.99	85025.8	23.606	8.431	52.27	47.73	24.384	12.97	11.414	4.669	7.263	5.837	5.577	3.632	8.301	1.556	4.15	6.355	8.56	1.556	5.318	4.669	5.447	5.058	7.652	4.929	6.226	0.649	2.594	1	1	0	0	1	0	0
Pemt	MGI:104535	ENSMUSG00000000301	ENSMUST00000102693	Q61907	PEMT_MOUSE	11	75876	49.74	10	7	961	74915	199	0.666	22579.4	32.663	18.593	65.327	34.673	15.075	9.548	5.528	7.538	1.508	2.01	3.518	8.04	7.035	2.513	4.02	2.513	14.07	3.518	3.015	4.523	2.01	4.523	7.035	7.538	7.035	3.015	5.025	0	0	0	0	0	0	1
Cdh1	MGI:88354	ENSMUSG00000000303	ENSMUST00000000312	P09803	CADH1_MOUSE	8	66896	47.03	3	16	4430	62466	884	0.43	98255.9	28.62	9.615	50.905	49.095	27.262	11.538	15.724	6.9	1.018	8.145	7.579	3.394	5.769	2.376	4.977	3.959	8.484	1.471	4.864	6.787	3.62	5.204	5.995	7.353	8.258	0.905	2.941	1	1	0	0	1	0	0
Cdh4	MGI:99218	ENSMUSG00000000305	ENSMUST00000000314	P39038	CADH4_MOUSE	2	456943	49.53	6	16	6388	450555	913	0.364	100030	29.244	8.324	53.231	46.769	22.782	9.529	13.253	7.448	0.767	7.338	5.915	2.629	7.01	1.424	5.696	3.067	7.448	2.629	5.805	6.681	4.162	5.038	6.681	7.338	8.653	0.876	3.395	1	0	0	0	1	0	0
Ckmt1	MGI:99441	ENSMUSG00000000308	ENSMUST00000078222	P30275	KCRU_MOUSE	2	6024	48.09	10	10	1518	4506	418	?	47003.7	28.947	9.809	53.828	46.172	29.665	16.507	13.158	6.938	1.675	5.981	7.177	3.11	8.373	2.632	4.545	4.306	11.244	2.153	3.349	5.502	2.392	9.569	5.502	5.263	6.22	1.435	2.632	0	1	0	0	0	0	1
Bcl6b	MGI:1278332	ENSMUSG00000000317	ENSMUST00000000326	O88282	BCL6B_MOUSE	11	5671	51.38	3	9	3366	2305	474	0.593	51339.4	25.105	11.181	54.219	45.781	23.418	16.245	7.173	8.65	4.219	2.11	5.063	3.586	8.439	4.43	2.321	4.219	9.494	0.633	2.532	9.072	3.797	7.595	10.127	5.907	4.641	0.211	2.954	0	0	0	0	0	0	0
Clec10a	MGI:96975	ENSMUSG00000000318	ENSMUST00000144935	P49300	CLC10_MOUSE	11	14638	47.28	10	8	789	13849	304	1.14	34595.8	25.987	10.855	46.382	53.618	27.632	13.487	14.145	4.605	2.632	6.25	7.895	3.289	6.25	2.632	2.961	5.921	12.829	0.658	5.263	2.632	5.921	4.934	9.211	5.592	5.592	3.947	0.987	1	0	0	0	0	0	0
Alox12	MGI:87998	ENSMUSG00000000320	ENSMUST00000000329	P39655	LOX12_MOUSE	11	13897	48.86	2	14	3001	10896	663	1.04	75389.7	30.015	11.916	56.712	43.288	24.585	12.67	11.916	6.938	2.112	5.581	6.335	4.072	6.184	2.866	3.771	3.922	13.122	2.715	2.866	6.637	6.184	5.882	4.374	5.279	6.184	2.564	2.413	0	1	0	0	0	1	0
Rtca	MGI:1913618	ENSMUSG00000000339	ENSMUST00000000348	Q9D7H3	RTCA_MOUSE	3	19246	43.09	5	11	1594	17652	366	1.13	39254.4	32.514	7.104	58.197	41.803	24.317	13.388	10.929	9.016	2.186	4.098	6.831	3.279	11.202	1.913	7.104	5.738	8.743	3.279	2.186	3.825	3.552	5.738	5.191	6.557	7.65	0	1.913	0	0	0	0	0	0	0
Dbt	MGI:105386	ENSMUSG00000000340	ENSMUST00000000349	P53395	ODB2_MOUSE	3	36912	44.05	4	11	3301	33611	482	0.816	53246.5	31.535	8.921	54.772	45.228	24.274	13.485	10.788	7.469	1.245	5.187	5.602	3.942	6.432	1.452	6.639	7.469	9.544	2.075	3.32	6.017	4.357	4.564	6.846	6.432	7.884	0.83	2.697	0	1	1	0	0	0	1
Rnf17	MGI:1353419	ENSMUSG00000000365	ENSMUST00000095793	Q99MV7	RNF17_MOUSE	14	122452	38.66	6	37	5264	117188	1640	0.089	185600	27.317	9.756	50.183	49.817	28.963	14.024	14.939	4.573	3.354	5.488	9.451	3.171	4.085	2.561	5.976	8.293	10.061	2.378	3.841	5.854	3.659	3.171	8.415	4.939	6.707	1.22	2.805	0	1	1	0	0	0	0
Trappc10	MGI:1336209	ENSMUSG00000000374	ENSMUST00000000384	Q3TLI0	TPC10_MOUSE	10	57917	48.02	5	23	5047	52870	1258	0.204	141493	29.412	11.367	51.749	48.251	24.801	12.56	12.242	6.677	2.385	4.928	7.313	3.816	4.213	3.18	3.339	5.246	12.003	2.146	3.498	5.405	5.326	4.134	8.983	5.644	7.393	1.51	2.862	0	1	0	0	0	0	0
Wap	MGI:98943	ENSMUSG00000000381	ENSMUST00000102910	P01173	WAP_MOUSE	11	3156	52.44	3	4	551	2605	134	?	14422.9	26.866	2.985	58.955	41.045	14.925	6.716	8.209	5.224	11.194	1.493	6.716	2.239	5.97	0	5.97	3.731	8.209	4.478	5.97	7.463	5.97	2.985	7.463	6.716	7.463	0.746	0	0	0	0	0	1	0	0
Tmprss2	MGI:1354381	ENSMUSG00000000385	ENSMUST00000000395	Q9JIQ8	TMPS2_MOUSE	16	46514	46.44	6	14	3161	43353	490	0.942	53525.9	25.714	11.837	57.551	42.449	17.347	10.204	7.143	6.531	4.694	4.082	3.061	1.837	8.571	2.245	4.694	4.49	7.551	2.449	4.898	6.531	4.286	3.469	11.429	4.49	6.939	3.061	4.694	1	0	0	0	0	0	0
Mx1	MGI:97243	ENSMUSG00000000386	ENSMUST00000135184	P09922	MX1B_MOUSE	16	15873	46.16	12	14	2967	12906	631	1.21	72037.7	29.477	7.765	48.019	51.981	30.745	15.372	15.372	5.388	1.743	6.022	9.35	3.803	4.754	1.109	6.973	8.558	10.777	2.06	3.962	3.328	6.022	5.705	6.339	4.913	6.339	0.475	2.377	0	0	0	0	0	0	0
Gcg	MGI:95674	ENSMUSG00000000394	ENSMUST00000102733	P55095	GLUC_MOUSE	2	9121	37.47	3	6	1088	8033	180	0.88	20906.2	22.778	13.333	42.778	57.222	33.889	16.667	17.222	7.778	0	8.333	8.889	5.556	5	3.333	5	5.556	6.667	2.778	4.444	2.222	5	7.778	7.222	6.667	3.333	2.222	2.222	0	1	0	0	1	0	0
Lck	MGI:96756	ENSMUSG00000000409	ENSMUST00000102596	P06240	LCK_MOUSE	4	25298	48.13	8	13	2111	23187	509	0.212	57942.6	25.933	12.574	53.635	46.365	25.933	12.181	13.752	5.501	1.768	5.501	8.251	4.322	6.68	2.358	5.501	4.715	9.627	2.358	4.912	6.68	4.322	5.108	6.287	4.912	5.305	2.161	3.733	0	1	0	0	0	0	1
Cttnbp2	MGI:1353467	ENSMUSG00000000416	ENSMUST00000148602	B9EJA2	CTTB2_MOUSE	6	148366	40.7	9	23	5462	142904	1648	0.602	178774	27.367	6.493	49.393	50.607	24.636	13.835	10.801	8.374	2.427	4.49	6.311	2.245	6.129	2.124	3.216	6.796	10.012	1.699	4.915	7.403	5.036	4.915	10.558	5.461	5.765	1.092	1.032	0	1	0	0	0	0	0
Myf5	MGI:97252	ENSMUSG00000000435	ENSMUST00000000445	P24699	MYF5_MOUSE	10	3227	43.32	1	3	2083	1144	255	1.23	28229.4	21.569	8.627	45.882	54.118	26.275	13.333	12.941	7.843	4.706	5.49	7.451	2.745	3.922	2.353	3.137	4.314	6.667	2.353	3.922	7.059	4.314	6.667	13.333	6.275	3.922	0.784	2.745	0	0	0	1	0	0	0
Mkrn2	MGI:1914277	ENSMUSG00000000439	ENSMUST00000000449	Q9ERV1	MKRN2_MOUSE	6	20723	47.04	3	8	6230	14493	416	0.664	46596.8	20.673	11.779	50.962	49.038	28.365	15.865	12.5	6.49	5.769	4.808	7.692	4.087	6.25	3.365	3.365	6.731	6.01	2.644	3.125	7.212	3.846	5.769	9.375	4.327	4.808	0.721	3.606	0	1	0	0	0	0	1
Tamalin	MGI:1860303	ENSMUSG00000000531	ENSMUST00000000543	Q9JJA9	GRASP_MOUSE	15	8569	55.63	1	8	2033	6536	392	?	42337.1	29.847	8.418	57.398	42.602	25.255	14.541	10.714	11.735	1.276	2.806	7.908	2.806	10.204	1.786	2.296	3.827	11.224	0.765	1.531	8.673	4.082	8.929	6.633	5.102	4.592	0.765	3.061	0	1	0	0	0	0	0
Acvr1b	MGI:1338944	ENSMUSG00000000532	ENSMUST00000000544	Q61271	ACV1B_MOUSE	15	39618	49.44	1	9	4418	35200	505	0.172	56700.5	31.089	11.881	57.624	42.376	24.95	13.861	11.089	6.733	3.366	5.545	5.545	3.168	7.525	3.168	6.535	4.752	10.099	2.97	3.564	3.96	3.168	5.941	6.337	4.356	7.723	1.98	3.564	1	1	0	0	1	0	1
Gpa33	MGI:1891703	ENSMUSG00000000544	ENSMUST00000060833	Q9JKA5	GPA33_MOUSE	1	36273	48.91	4	7	2515	33758	319	1.07	35692.1	26.959	8.15	50.157	49.843	24.451	11.912	12.539	6.583	3.448	6.897	5.643	1.254	5.643	0.94	6.27	4.075	6.27	1.881	5.329	5.016	5.329	6.897	8.777	5.956	7.837	1.881	4.075	1	0	0	0	1	0	0
Gabra2	MGI:95614	ENSMUSG00000000560	ENSMUST00000197284	P26048	GBRA2_MOUSE	5	138253	36.51	6	10	5852	132401	451	0.229	51139.1	29.268	12.86	54.324	45.676	21.286	12.417	8.869	6.43	1.109	5.1	3.769	5.1	4.213	1.33	5.322	6.874	9.091	3.326	5.987	4.878	2.217	4.213	7.317	8.869	8.426	2.217	4.213	1	0	0	0	1	0	0
Atp5pb	MGI:1100495	ENSMUSG00000000563	ENSMUST00000118209	Q9CQQ7	AT5F1_MOUSE	3	17402	40.23	6	8	1604	15798	256	?	28948.8	34.375	10.547	55.859	44.141	26.562	15.625	10.938	8.984	0.781	2.734	8.203	3.516	5.078	2.344	6.641	8.984	10.547	2.734	2.344	4.688	6.25	4.297	4.688	4.297	8.203	0.391	4.297	0	0	1	0	0	0	0
Gm2a	MGI:95762	ENSMUSG00000000594	ENSMUST00000000608	Q60648	SAP3_MOUSE	11	14915	48.96	1	4	4127	10788	193	1.28	20824.2	31.606	7.772	61.14	38.86	20.725	10.363	10.363	4.145	4.145	4.145	6.218	2.073	8.808	1.554	5.699	5.699	13.99	0.518	2.073	9.845	2.591	3.109	8.808	4.663	7.772	1.554	2.591	1	0	0	0	1	0	0
Grm6	MGI:1351343	ENSMUSG00000000617	ENSMUST00000171427	Q5NCH9	GRM6_MOUSE	11	15524	50.24	4	11	4330	11194	871	1.17	95193.4	31.688	10.333	59.242	40.758	20.551	11.366	9.185	9.529	2.641	3.559	5.626	3.674	8.266	1.952	5.626	2.985	9.529	2.296	2.641	5.97	3.789	6.429	7.348	6.429	7.003	1.722	2.985	1	0	0	0	1	0	0
Myo18a	MGI:2667185	ENSMUSG00000000631	ENSMUST00000108375	Q9JMH9	MY18A_MOUSE	11	102735	51.78	24	42	7513	95222	2050	0.287	232755	27.707	7.073	43.902	56.098	34.341	17.463	16.878	8.39	0.878	5.902	10.976	2.683	4.732	2.146	2.927	7.659	12.049	2.585	2.537	3.073	6.488	7.659	8.78	3.951	4.341	0.829	1.415	0	1	0	0	0	0	0
Sez6	MGI:104745	ENSMUSG00000000632	ENSMUST00000093995	Q7TSK2	SEZ6_MOUSE	11	48249	51.55	9	17	4239	44010	991	0.587	107433	26.135	12.008	57.013	42.987	20.585	9.889	10.696	7.366	2.624	4.743	5.954	4.137	8.375	3.33	3.734	2.018	8.981	0.908	2.523	10.293	4.137	4.541	8.678	7.064	6.054	1.413	3.128	1	0	0	0	1	0	0
Haao	MGI:1349444	ENSMUSG00000000673	ENSMUST00000000687	Q78JT3	3HAO_MOUSE	17	16808	50.92	6	10	1381	15427	286	1.14	32804.3	25.175	11.888	52.098	47.902	27.972	14.685	13.287	4.545	1.049	5.245	8.042	3.846	7.692	2.797	3.846	4.895	9.79	2.797	2.098	6.294	7.343	6.993	6.643	3.846	6.993	2.797	2.448	0	0	0	0	0	1	0
Abhd15	MGI:1914727	ENSMUSG00000000686	ENSMUST00000145676	Q5F2F2	ABH15_MOUSE	11	23487	43.32	3	2	442	23045	459	1.49	51151.8	30.501	12.854	60.566	39.434	24.619	14.379	10.24	8.497	3.486	3.704	6.536	4.575	7.843	3.268	2.614	1.961	14.379	0.654	1.525	8.497	1.743	9.15	8.279	3.268	5.011	2.614	2.397	0	1	0	0	1	0	0
Hoxb6	MGI:96187	ENSMUSG00000000690	ENSMUST00000173432	P09023	HXB6_MOUSE	11	9094	52.14	2	3	1964	7130	224	1.26	25310.2	18.75	14.286	52.679	47.321	26.339	14.732	11.607	8.929	2.679	3.125	8.482	4.464	7.589	1.786	1.786	5.357	6.25	1.786	2.232	9.375	4.911	7.589	9.821	4.018	1.786	1.339	6.696	0	1	0	1	0	0	0
Loxl3	MGI:1337004	ENSMUSG00000000693	ENSMUST00000000707	Q9Z175	LOXL3_MOUSE	6	18390	49.9	5	14	4098	14292	754	0.86	83740.3	24.934	12.997	53.846	46.154	26.127	14.854	11.273	6.764	5.172	4.377	6.897	2.918	10.212	4.509	3.581	3.448	7.56	1.459	3.448	3.581	3.979	6.897	7.427	5.172	7.029	2.918	2.653	1	0	0	0	1	1	0
Btn1a1	MGI:103118	ENSMUSG00000000706	ENSMUST00000041674	Q62556	BT1A1_MOUSE	13	8910	45.26	3	8	3423	5487	524	1.09	58406.6	28.053	10.305	55.344	44.656	23.664	10.878	12.786	5.916	2.672	5.725	7.061	4.389	6.87	1.145	4.008	4.008	11.26	2.099	2.863	6.489	3.244	5.725	8.206	6.679	6.87	2.099	2.672	1	0	0	0	1	0	0
Dnmt3l	MGI:1859287	ENSMUSG00000000730	ENSMUST00000138785	Q9CWR8	DNM3L_MOUSE	10	21676	50.17	8	14	1822	19854	421	1.3	47992.8	23.515	11.164	52.019	47.981	26.841	13.539	13.302	3.325	4.988	6.413	6.888	4.513	5.938	1.425	2.85	5.226	11.401	1.663	2.138	6.176	4.513	6.888	9.264	5.226	5.938	1.9	3.325	0	0	0	0	0	0	0
Aire	MGI:1338803	ENSMUSG00000000731	ENSMUST00000131028	Q9Z0E3	AIRE_MOUSE	10	13589	52.02	16	14	2966	10623	552	1.12	59042.3	28.442	7.065	55.616	44.384	25	14.493	10.507	9.601	3.623	4.891	5.616	2.536	7.971	2.899	2.717	5.072	10.688	0.725	2.536	10.688	3.986	6.522	8.696	4.167	5.435	0.906	0.725	0	1	0	1	0	0	0
Icosl	MGI:1354701	ENSMUSG00000000732	ENSMUST00000219038	Q9JHJ8	ICOSL_MOUSE	10	14612	49.9	4	6	1691	12921	322	?	35960	29.193	11.801	52.484	47.516	18.634	10.87	7.764	4.969	2.484	3.106	4.658	3.727	4.969	2.484	3.727	4.037	11.491	1.553	7.453	4.969	3.727	4.348	9.627	8.075	9.006	1.242	4.348	1	0	0	0	1	0	0
Spg7	MGI:2385906	ENSMUSG00000000738	ENSMUST00000125975	Q3ULF4	SPG7_MOUSE	8	34819	48.71	13	17	2408	32411	781	1.65	85996.2	32.138	9.091	56.978	43.022	26.633	14.981	11.652	10.499	0.512	3.841	7.81	4.225	8.579	2.049	4.097	5.762	11.012	3.329	2.689	5.378	3.841	7.17	5.762	4.097	6.53	0.768	2.049	0	0	0	0	0	0	0
Serpinf1	MGI:108080	ENSMUSG00000000753	ENSMUST00000000769	P97298	PEDF_MOUSE	11	12933	49.44	8	8	1832	11101	417	1.21	46234.1	30.935	9.592	52.518	47.482	23.501	12.47	11.031	6.235	0.24	5.036	5.995	4.556	5.276	1.918	4.556	5.516	13.669	1.918	3.118	6.475	3.597	5.036	10.312	6.954	6.475	0.959	2.158	1	1	0	0	1	0	0
Oprm1	MGI:97441	ENSMUSG00000000766	ENSMUST00000063036	P42866	OPRM_MOUSE	10	279693	40.52	31	5	1427	278266	398	1.31	44421	31.658	12.312	60.05	39.95	15.327	9.548	5.779	6.281	4.271	3.266	2.513	5.025	4.523	2.01	8.794	3.015	9.045	3.518	5.779	5.779	2.261	4.523	8.04	8.543	7.538	1.759	3.518	1	1	0	0	0	0	0
Tcf7	MGI:98507	ENSMUSG00000000782	ENSMUST00000086844	Q00417	TCF7_MOUSE	11	30961	53.06	3	10	2471	28490	419	0.712	45465.3	23.628	10.501	55.609	44.391	26.014	15.036	10.979	9.785	0.716	3.58	7.399	2.387	9.308	3.819	1.671	6.205	8.831	2.387	2.148	12.888	5.251	5.012	7.399	3.58	3.341	0.716	3.58	0	0	0	1	0	0	0
Il12rb1	MGI:104579	ENSMUSG00000000791	ENSMUST00000000808	Q60837	I12R1_MOUSE	8	12976	52.9	6	16	2873	10103	738	0.91	81787.9	24.526	9.892	53.794	46.206	21.951	12.737	9.214	6.233	3.388	3.523	5.691	2.439	8.401	2.304	2.033	3.388	9.079	2.304	2.981	7.588	6.098	7.046	8.401	6.775	7.182	3.117	2.033	1	0	0	0	1	0	0
Slc5a5	MGI:2149330	ENSMUSG00000000792	ENSMUST00000000809	Q99PN0	SC5A5_MOUSE	8	9869	54.85	1	15	2928	6941	618	0.564	65567.7	37.055	10.518	68.447	31.553	12.136	6.472	5.663	10.356	1.942	3.398	2.265	4.045	10.518	0.647	3.56	2.104	14.563	3.236	1.942	5.825	2.751	3.722	6.958	7.767	8.576	1.942	3.883	1	1	0	0	0	0	0
Kcnn3	MGI:2153183	ENSMUSG00000000794	ENSMUST00000000811	P58391	KCNN3_MOUSE	3	154969	48.56	2	8	2884	152085	732	0.319	81333.4	29.235	10.792	52.186	47.814	21.311	13.661	7.65	7.104	1.503	3.962	3.689	3.415	5.464	4.235	6.011	4.508	11.339	2.732	3.279	6.694	7.65	4.918	9.563	6.011	4.781	0.956	2.186	0	1	0	0	0	0	0
Car4	MGI:1096574	ENSMUSG00000000805	ENSMUST00000103194	Q64444	CAH4_MOUSE	11	8259	52.03	6	8	1256	7003	305	?	34351.5	26.557	11.475	52.131	47.869	23.279	13.77	9.508	4.918	1.967	4.59	4.918	3.279	5.574	3.279	4.59	7.541	11.148	2.623	5.246	7.213	5.902	2.951	7.213	6.23	5.902	1.639	3.279	1	0	0	0	1	0	0
Fasl	MGI:99255	ENSMUSG00000000817	ENSMUST00000000834	P41047	TNFL6_MOUSE	1	7807	41.71	2	4	1937	5870	279	?	31442.2	24.014	13.62	56.989	43.011	18.996	11.828	7.168	3.584	1.792	2.151	5.018	4.659	5.735	2.509	2.867	6.093	11.111	2.509	5.376	11.828	4.659	3.226	9.319	4.659	6.452	1.792	4.659	1	0	0	1	0	0	0
Dnajc5	MGI:892995	ENSMUSG00000000826	ENSMUST00000072334	P60904	DNJC5_MOUSE	2	34649	42.98	6	5	6578	28071	198	0.48	22100.7	24.242	12.121	50.505	49.495	26.768	12.121	14.646	8.586	7.071	7.071	7.576	3.535	4.545	2.525	3.03	7.071	8.586	0.505	5.051	4.545	3.535	2.525	7.071	7.071	4.04	1.01	5.051	0	1	1	0	0	0	0
Tpd52l2	MGI:1913564	ENSMUSG00000000827	ENSMUST00000149163	Q9CYZ2	TPD54_MOUSE	2	20825	44.51	12	8	3603	17222	220	1.01	24042.9	25.455	6.364	45	55	28.636	14.545	14.091	5.455	0.455	5.455	8.636	1.818	7.727	2.273	2.727	6.818	9.091	2.727	3.636	4.545	4.091	5.455	11.818	6.818	8.182	0.909	1.364	0	1	1	0	0	0	0
Fmr1	MGI:95564	ENSMUSG00000000838	ENSMUST00000088546	P35922	FMR1_MOUSE	X	39423	35.06	13	17	4409	35014	614	0.417	68989.1	23.941	8.795	45.928	54.072	32.736	17.59	15.147	5.7	0.814	6.189	8.958	3.257	7.98	2.443	4.397	6.678	6.189	1.466	5.212	5.375	4.235	8.469	7.655	4.235	7.655	0.814	2.28	0	1	1	0	0	0	0
Bcl11a	MGI:106190	ENSMUSG00000000861	ENSMUST00000109516	Q9QYE3	BC11A_MOUSE	11	96068	45.53	6	5	2329	93739	773	0.322	83855.5	20.44	9.185	48.9	51.1	28.59	15.006	13.583	5.821	2.329	5.175	8.409	3.493	8.538	4.269	2.717	4.916	8.538	2.07	2.458	10.608	3.493	5.821	12.16	4.398	3.364	0.517	0.906	0	1	0	1	0	0	0
Il4	MGI:96556	ENSMUSG00000000869	ENSMUST00000127858	P07750	IL4_MOUSE	11	15688	47.09	4	4	541	15147	140	1.52	15833.5	27.143	8.571	49.286	50.714	25.714	15	10.714	2.143	5	3.571	7.143	4.286	4.286	2.857	5.714	7.143	13.571	4.286	5	2.857	2.143	5	10	7.857	5.714	0	1.429	1	0	0	0	1	0	0
Dlg3	MGI:1888986	ENSMUSG00000000881	ENSMUST00000113736	P70175	DLG3_MOUSE	X	50689	46.89	8	20	4940	45749	849	0.09	93482.4	26.62	9.776	52.768	47.232	26.737	14.252	12.485	6.714	1.178	5.654	6.832	2.709	9.069	2.709	6.36	5.418	7.067	1.885	4.358	6.949	4.005	6.125	8.009	4.122	6.478	0.824	3.534	0	1	0	0	0	0	0
Hip1r	MGI:1352504	ENSMUSG00000000915	ENSMUST00000000939	Q9JKY5	HIP1R_MOUSE	5	31931	54.59	7	32	6735	25196	1068	0.753	119426	31.461	7.116	47.285	52.715	30.618	16.011	14.607	10.206	1.03	4.401	10.206	2.06	4.588	2.903	3.745	6.367	11.798	2.154	2.809	3.839	7.116	6.742	8.052	4.12	5.712	0.468	1.685	0	0	1	0	0	0	0
Nsun5	MGI:2140844	ENSMUSG00000000916	ENSMUST00000000940	Q8K4F6	NSUN5_MOUSE	5	6853	51.36	9	10	2243	4610	465	1.3	51029.7	32.688	9.677	56.344	43.656	24.301	15.054	9.247	11.183	2.151	3.656	5.591	3.656	7.097	2.796	1.72	4.731	13.763	1.29	1.72	6.237	6.237	7.527	7.527	3.871	6.022	0.43	2.796	0	1	1	0	0	0	1
Top1mt	MGI:1920210	ENSMUSG00000000934	ENSMUST00000000958	Q8R4U6	TOP1M_MOUSE	15	21766	52.57	3	14	1903	19863	593	1.68	69003.4	26.644	11.636	48.229	51.771	34.401	20.573	13.828	7.589	2.192	4.89	8.938	4.384	4.384	3.035	2.53	9.612	9.781	2.192	3.204	4.216	5.228	7.926	4.216	4.722	6.745	1.855	2.361	0	0	0	0	0	0	0
Hoxa10	MGI:96171	ENSMUSG00000000938	ENSMUST00000121043	P31310	HXA10_MOUSE	6	9658	50.46	4	2	1436	8222	416	0.416	43292.2	20.673	8.173	57.692	42.308	19.471	10.817	8.654	9.615	2.163	3.365	5.288	3.125	13.462	1.202	1.202	4.567	7.692	1.442	3.125	12.981	5.288	5.048	10.577	3.846	2.163	0.721	3.125	0	0	0	1	0	0	0
Hoxa4	MGI:96176	ENSMUSG00000000942	ENSMUST00000101395	P06798	HXA4_MOUSE	6	2083	57.27	1	2	1594	489	285	1.63	30467.6	22.456	12.281	60.351	39.649	21.404	16.14	5.263	11.579	1.754	1.053	4.211	2.456	9.474	4.912	2.807	4.912	4.912	1.754	3.158	17.544	3.509	6.316	7.368	4.211	3.158	1.053	3.86	0	0	0	1	0	0	0
Ccl3	MGI:98260	ENSMUSG00000000982	ENSMUST00000001008	P10855	CCL3_MOUSE	11	1512	46.3	1	3	766	746	92	1.04	10344.9	28.261	10.87	54.348	45.652	17.391	8.696	8.696	7.609	6.522	4.348	4.348	5.435	2.174	0	5.435	4.348	8.696	2.174	3.261	4.348	5.435	4.348	8.696	10.87	6.522	1.087	4.348	0	0	0	0	1	0	0
Wfdc18	MGI:107506	ENSMUSG00000000983	ENSMUST00000001009	P62810	WFD18_MOUSE	11	2334	45.84	3	3	521	1813	74	?	7787.16	18.919	8.108	62.162	37.838	17.568	12.162	5.405	8.108	10.811	2.703	2.703	5.405	9.459	1.351	1.351	8.108	4.054	5.405	4.054	10.811	0	2.703	6.757	9.459	5.405	1.351	0	0	0	0	0	1	0	0
Icam4	MGI:1925619	ENSMUSG00000001014	ENSMUST00000001040	Q9ERM2	ICAM4_MOUSE	9	1223	58.3	2	3	971	252	262	1.69	28495.2	37.405	9.542	62.214	37.786	16.412	11.45	4.962	9.16	2.29	1.527	3.435	1.527	6.489	2.29	2.672	1.908	13.74	1.527	3.053	7.252	3.053	7.252	9.16	6.107	11.832	2.29	3.435	1	0	0	0	1	0	0
Ilf2	MGI:1915031	ENSMUSG00000001016	ENSMUST00000001042	Q9CXY6	ILF2_MOUSE	3	12254	42.32	6	14	2027	10227	390	0.247	43062.1	30.513	8.205	54.359	45.641	25.641	12.051	13.59	6.923	1.026	4.103	9.487	3.846	7.692	1.795	5.641	4.359	10.513	2.051	3.846	6.667	3.846	5.897	5.897	6.41	7.436	0.769	1.795	0	1	0	1	0	0	0
Snapin	MGI:1333745	ENSMUSG00000001018	ENSMUST00000149884	Q9Z266	SNAPN_MOUSE	3	3008	45.35	5	4	1928	1080	136	1.44	14904	36.765	5.147	52.941	47.059	27.941	16.176	11.765	12.5	0.735	5.147	6.618	1.471	5.882	2.206	2.206	3.676	12.5	1.471	5.147	5.147	5.147	10.294	5.882	2.941	9.559	0	1.471	0	1	1	0	0	0	0
S100a4	MGI:1330282	ENSMUSG00000001020	ENSMUST00000001046	P07091	S10A4_MOUSE	3	2275	48.53	2	3	498	1777	101	1.86	11721.4	21.782	10.891	47.525	52.475	35.644	16.832	18.812	4.95	3.96	6.931	11.881	7.921	3.96	0.99	1.98	10.891	9.901	3.96	4.95	3.96	1.98	4.95	5.941	3.96	4.95	0	1.98	0	0	1	0	0	0	0
S100a6	MGI:1339467	ENSMUSG00000001025	ENSMUST00000200289	P14069	S10A6_MOUSE	3	11300	47.42	4	3	783	10517	89	1.64	10050.6	35.955	8.989	52.809	47.191	32.584	15.73	16.854	10.112	1.124	7.865	8.989	3.371	5.618	2.247	6.742	11.236	15.73	2.247	3.371	1.124	5.618	2.247	3.371	2.247	3.371	0	3.371	0	1	1	0	0	0	0
Scn4a	MGI:98250	ENSMUSG00000001027	ENSMUST00000021056	Q9ER60	SCN4A_MOUSE	11	34697	51.42	2	24	6598	28099	1841	0.378	208798	30.038	12.928	58.881	41.119	22.108	9.94	12.167	5.703	2.227	5.106	7.061	6.247	5.975	1.249	7.496	5.432	10.538	3.857	4.78	5.106	2.77	3.259	6.301	5.16	6.301	1.955	3.476	1	1	0	0	0	0	0
Icam2	MGI:96394	ENSMUSG00000001029	ENSMUST00000106813	P35330	ICAM2_MOUSE	11	10420	48.84	5	4	574	9846	277	1.25	31390.2	28.881	12.996	55.596	44.404	20.939	11.913	9.025	5.415	2.888	2.166	6.859	6.137	5.776	2.166	5.776	4.332	10.108	1.805	3.249	5.415	5.415	5.415	7.942	6.859	7.581	2.166	2.527	1	0	0	0	1	0	0
Nhp2	MGI:1098547	ENSMUSG00000001056	ENSMUST00000127405	Q9CRB2	NHP2_MOUSE	11	3980	50.38	2	4	1042	2938	153	1.08	17247.1	30.065	6.536	52.941	47.059	30.065	16.993	13.072	7.19	3.922	2.614	10.458	0.654	4.575	1.307	4.575	11.111	9.804	1.961	2.614	7.19	5.229	4.575	3.268	5.882	8.497	0	4.575	0	1	0	0	0	0	0
Vps9d1	MGI:1914143	ENSMUSG00000001062	ENSMUST00000122363	Q8C190	VP9D1_MOUSE	8	11993	54.85	13	15	2952	9041	649	1.31	71283.9	32.357	6.317	54.237	45.763	25.27	13.251	12.018	10.786	2.773	3.544	8.475	1.541	4.006	1.695	2.928	4.622	14.638	1.695	1.695	8.783	4.622	6.934	9.245	4.931	4.006	0.462	2.619	0	1	0	0	0	0	0
Mfsd10	MGI:1915544	ENSMUSG00000001082	ENSMUST00000114331	Q9D2V8	MFS10_MOUSE	5	3571	57.97	21	13	1754	1817	456	1.31	49369.4	37.719	12.939	68.202	31.798	14.254	9.649	4.605	10.746	0.877	1.754	2.851	7.018	9.211	1.754	4.167	2.193	16.886	3.07	0.877	6.14	2.851	5.702	8.772	5.044	5.921	1.754	2.412	1	0	0	0	0	0	0
Slc13a2	MGI:1276558	ENSMUSG00000001095	ENSMUST00000001122	Q9ES88	S13A2_MOUSE	11	25131	49.99	1	12	2412	22719	586	1.15	64110.9	37.031	11.775	65.529	34.471	13.652	7.679	5.973	8.703	1.877	1.706	4.266	6.314	6.655	1.365	6.997	4.608	14.676	3.072	3.925	6.485	3.413	1.706	6.826	6.655	6.655	2.56	1.536	0	0	0	0	0	0	0
Poldip2	MGI:1915061	ENSMUSG00000001100	ENSMUST00000001127	Q91VA6	PDIP2_MOUSE	11	10544	48.81	6	11	2054	8490	368	0.464	41870.2	26.087	14.674	51.63	48.37	27.717	16.576	11.141	7.065	1.087	4.348	6.793	4.076	7.065	4.348	2.717	3.261	8.152	1.087	2.446	5.978	4.076	8.967	7.88	6.25	8.152	2.717	3.533	0	1	0	0	0	0	0
Ift20	MGI:1915585	ENSMUSG00000001105	ENSMUST00000128788	Q61025	IFT20_MOUSE	11	5377	47.18	5	6	1141	4236	132	0.854	15236.5	33.333	6.818	47.727	52.273	34.848	15.909	18.939	9.091	1.515	5.303	13.636	4.545	4.545	0.758	6.818	11.364	11.364	1.515	3.03	0.758	11.364	3.788	0.758	2.273	6.061	0	1.515	0	0	0	0	0	0	0
Col6a1	MGI:88459	ENSMUSG00000001119	ENSMUST00000001147	Q04857	CO6A1_MOUSE	10	17377	54.16	2	35	4100	13277	1025	0.227	108489	24.78	7.805	57.659	42.341	26.244	12.488	13.756	6.829	1.951	7.122	6.634	3.22	15.317	1.463	4.683	5.463	6.634	1.268	3.024	8	4	5.561	5.171	3.902	6.634	0.39	2.732	1	0	0	0	1	0	0
Lgals9	MGI:109496	ENSMUSG00000001123	ENSMUST00000108268	O08573	LEG9_MOUSE	11	21973	48.47	4	10	1520	20453	353	0.989	40035.9	23.229	15.581	55.241	44.759	17.564	12.181	5.382	4.533	1.983	1.7	3.683	8.215	7.082	3.683	5.666	3.966	5.666	3.116	6.516	7.932	8.782	4.533	5.666	6.232	7.365	0.85	2.833	0	0	0	0	0	0	0
Araf	MGI:88065	ENSMUSG00000001127	ENSMUST00000136451	P04627	ARAF_MOUSE	X	62706	42.71	10	17	2439	60267	604	0.33	67581.5	26.656	11.424	53.146	46.854	24.172	14.901	9.272	6.457	1.987	4.636	4.636	4.801	6.457	2.98	3.642	4.967	9.106	2.815	2.649	6.788	5.629	6.954	8.775	5.629	7.45	0.993	2.649	0	1	0	0	0	0	1
Uxt	MGI:1277988	ENSMUSG00000001134	ENSMUST00000129899	Q9WTZ0	UXT_MOUSE	X	20296	42.12	6	5	391	19905	157	0.46	18186.9	30.573	11.465	50.318	49.682	29.299	14.65	14.65	3.822	0.637	7.006	7.643	4.459	3.822	3.185	3.822	5.096	15.287	3.185	3.185	3.822	5.096	6.369	6.369	5.732	7.643	0	3.822	0	0	0	1	0	0	0
Mcm3ap	MGI:1930089	ENSMUSG00000001150	ENSMUST00000170795	Q9WUU9	GANP_MOUSE	10	46931	45.98	6	29	6427	40504	1971	0.491	217362	27.955	8.929	50.279	49.721	25.165	13.191	11.974	7.255	1.979	4.211	7.763	4.414	5.632	2.232	2.892	5.479	10.654	1.421	2.74	6.596	5.733	5.479	10.908	5.175	7.154	1.015	1.268	0	1	1	0	0	0	1
Mxd1	MGI:96908	ENSMUSG00000001156	ENSMUST00000001184	P50538	MAD1_MOUSE	6	22120	48.43	4	6	4666	17454	227	0.669	25561.6	25.551	6.608	40.529	59.471	38.767	21.145	17.621	6.167	0.881	9.251	8.37	0.441	6.608	3.524	1.322	7.93	11.894	2.643	2.643	1.762	3.084	9.692	11.013	3.965	6.167	0.441	2.203	0	0	0	1	0	0	0
Gmcl1	MGI:1345156	ENSMUSG00000001157	ENSMUST00000001185	Q920G9	GMCL1_MOUSE	6	41616	43.35	4	14	2949	38667	524	0.75	59654.1	25.763	11.26	51.718	48.282	25.382	13.168	12.214	5.153	3.053	4.962	7.252	4.198	6.679	1.336	5.344	5.916	10.878	2.481	3.817	3.817	5.153	5.916	8.969	4.962	4.389	2.099	3.626	0	1	0	0	0	0	0
Snrnp27	MGI:1913868	ENSMUSG00000001158	ENSMUST00000001186	Q8K194	SNR27_MOUSE	6	9372	43.33	4	6	885	8487	155	1.01	18885.2	10.323	5.806	26.452	73.548	50.968	35.484	15.484	2.581	0	4.516	10.968	2.581	4.516	1.29	3.226	9.032	2.581	3.226	3.226	3.871	1.935	25.161	13.548	3.871	1.935	0	1.935	0	1	0	0	0	0	0
Agpat3	MGI:1336186	ENSMUSG00000001211	ENSMUST00000001240	Q9D517	PLCC_MOUSE	10	83312	50.47	13	10	5980	77332	376	0.142	43295.9	31.649	15.691	60.904	39.096	22.872	13.564	9.309	5.585	3.191	2.926	6.383	6.649	6.915	2.128	4.787	6.117	14.362	1.862	2.394	3.723	2.926	5.319	4.787	6.117	6.915	3.191	3.723	0	0	0	0	0	0	1
Slc26a3	MGI:107181	ENSMUSG00000001225	ENSMUST00000167432	Q9WVC8	S26A3_MOUSE	12	83047	42.02	7	7	942	82105	757	0.955	83589.7	35.271	11.889	59.709	40.291	19.551	10.7	8.851	6.473	1.321	4.756	4.095	7.398	6.605	1.189	9.115	6.341	10.436	1.717	3.435	4.095	3.699	3.17	8.322	5.284	9.247	0.661	2.642	1	0	0	0	0	0	0
Sema6b	MGI:1202889	ENSMUSG00000001227	ENSMUST00000001256	O54951	SEM6B_MOUSE	17	17259	56.44	2	17	3736	13523	886	0.462	95466.8	28.668	10.271	59.255	40.745	21.783	12.754	9.029	8.465	2.37	4.402	4.628	4.176	9.481	2.709	2.032	2.37	10.271	1.354	2.596	9.819	2.483	7.675	8.578	5.305	7.901	1.58	1.806	1	0	0	0	1	0	0
Uhrf1	MGI:1338889	ENSMUSG00000001228	ENSMUST00000001258	Q8VDF2	UHRF1_MOUSE	17	20166	52.44	7	17	3586	16580	782	?	88303.7	23.018	9.974	48.465	51.535	30.307	17.008	13.299	5.627	3.197	6.266	7.033	2.558	7.161	2.174	2.685	7.417	7.545	1.662	4.092	5.627	4.476	7.417	7.673	4.987	7.161	1.662	3.581	0	1	1	1	0	0	1
Dpp9	MGI:2443967	ENSMUSG00000001229	ENSMUST00000038794	Q8BVG4	DPP9_MOUSE	17	32099	54.17	3	21	3374	28725	862	0.298	98001.4	26.218	15.545	54.408	45.592	26.218	14.385	11.833	5.684	2.088	4.292	7.541	5.336	6.845	4.408	4.06	5.104	8.933	1.972	2.9	6.148	4.872	4.872	7.425	4.176	7.541	1.74	4.06	0	0	0	0	0	0	0
Hpn	MGI:1196620	ENSMUSG00000001249	ENSMUST00000108102	O35453	HEPS_MOUSE	7	16566	51.94	11	14	1830	14736	436	0.192	46821.3	29.128	9.633	59.633	40.367	20.413	11.239	9.174	8.486	4.587	5.046	4.128	3.44	11.468	1.835	4.128	2.752	8.945	1.147	2.064	5.505	4.587	6.651	7.569	5.734	7.569	2.294	2.064	1	0	0	0	0	0	0
Ckb	MGI:88407	ENSMUSG00000001270	ENSMUST00000001304	Q04447	KCRB_MOUSE	12	2978	61.92	5	8	1472	1506	381	0.58	42713.3	26.247	11.549	51.969	48.031	29.134	14.436	14.698	5.512	1.312	7.874	6.824	4.462	8.399	3.675	3.937	5.249	10.761	2.887	4.199	5.249	3.937	5.512	6.037	4.724	6.037	1.05	2.362	0	1	0	0	0	0	1
Myg1	MGI:1929864	ENSMUSG00000001285	ENSMUST00000113682	Q9JK81	MYG1_MOUSE	15	6431	49.42	10	7	1480	4951	380	?	42722.6	29.211	11.579	54.474	45.526	26.053	14.474	11.579	8.947	1.842	4.474	7.105	3.421	6.579	3.684	3.158	3.158	10.526	2.105	3.421	6.842	5.526	7.632	5.526	5	6.579	1.842	2.632	0	0	1	0	0	0	0
Rarg	MGI:97858	ENSMUSG00000001288	ENSMUST00000043172	P18911	RARG_MOUSE	15	22580	53.53	7	10	2953	19627	458	0.237	50891.5	22.489	8.297	53.493	46.507	26.638	14.192	12.445	5.459	3.275	5.022	7.424	4.367	7.642	1.31	3.93	6.769	9.825	3.93	2.62	9.17	4.148	6.114	7.86	5.24	3.275	0.218	2.402	0	0	0	1	0	0	0
Srr	MGI:1351636	ENSMUSG00000001323	ENSMUST00000065211	Q9QZX7	SRR_MOUSE	11	19590	43.41	10	9	3699	15891	339	0.828	36358.9	36.283	7.67	58.702	41.298	19.764	10.029	9.735	9.735	2.065	4.13	5.605	2.065	7.08	2.065	7.965	5.605	8.555	1.18	4.13	6.49	5.31	2.36	5.9	6.195	10.029	0.885	2.655	0	1	0	0	0	0	0
Sync	MGI:1916078	ENSMUSG00000001333	ENSMUST00000102599	Q9EPM5	SYNCI_MOUSE	4	20943	47.2	2	5	2042	18901	470	0.867	53629.5	27.447	5.106	43.83	56.17	32.766	11.915	20.851	8.723	1.277	4.043	16.809	2.128	3.617	1.064	1.915	3.83	11.915	1.915	1.489	5.532	11.489	7.021	5.745	4.681	4.894	0	1.915	0	1	0	0	0	0	0
Fndc5	MGI:1917614	ENSMUSG00000001334	ENSMUST00000102600	Q8K4Z2	FNDC5_MOUSE	4	7595	53.06	1	6	2763	4832	209	0.727	23320.9	31.579	7.656	53.589	46.411	24.88	12.919	11.962	8.134	2.392	4.306	7.656	2.871	4.785	1.435	5.742	6.22	7.656	2.871	4.306	5.742	5.263	5.263	6.699	5.263	10.048	2.392	0.957	1	0	0	0	1	0	0
Acp5	MGI:87883	ENSMUSG00000001348	ENSMUST00000165735	Q05117	PPA5_MOUSE	9	8985	52.33	6	5	1376	7609	327	0.724	36807.1	28.746	14.985	57.492	42.508	22.936	14.067	8.869	7.645	0.917	5.505	3.364	4.893	7.645	3.67	4.587	4.281	9.48	2.752	4.281	6.116	3.364	6.116	6.116	5.81	7.034	2.141	4.281	1	0	0	0	1	0	0
Cnn1	MGI:104979	ENSMUSG00000001349	ENSMUST00000001384	Q08091	CNN1_MOUSE	9	10415	51.99	5	7	2381	8034	297	0.64	33355.6	22.222	11.448	48.485	51.515	25.926	15.825	10.101	6.061	1.01	3.367	6.734	3.03	9.428	3.704	4.377	7.407	7.744	3.367	7.744	4.714	6.734	4.714	5.051	6.061	4.04	0.673	4.04	0	1	0	0	0	0	0
Fbxo9	MGI:1918788	ENSMUSG00000001366	ENSMUST00000001402	Q8BK06	FBX9_MOUSE	9	27567	44	7	13	1850	25717	437	0.701	50759.8	25.858	13.73	51.259	48.741	29.977	16.018	13.959	7.094	2.059	5.263	8.696	4.577	5.034	2.975	3.89	4.577	9.153	3.204	1.373	4.348	5.263	8.467	7.094	5.034	5.721	1.602	4.577	0	1	1	0	0	0	0
Glmp	MGI:1913318	ENSMUSG00000001418	ENSMUST00000177005	Q9JHJ3	GLMP_MOUSE	3	6291	51.68	10	6	4219	2072	404	?	43803.9	29.95	12.871	62.129	37.871	13.366	6.931	6.436	8.416	1.98	2.97	3.465	5.693	8.168	1.98	2.228	0.99	12.871	1.98	4.703	9.158	4.703	3.96	10.891	4.208	6.436	2.97	2.228	1	0	0	0	1	0	0
Mef2d	MGI:99533	ENSMUSG00000001419	ENSMUST00000001455	Q63943	MEF2D_MOUSE	3	29715	52.66	7	11	5401	24314	514	0.243	55065	24.903	6.809	52.724	47.276	19.455	10.895	8.56	7.004	0.778	4.086	4.475	2.335	7.004	2.14	2.529	3.696	10.117	1.751	4.28	13.619	6.615	5.058	11.284	5.642	5.253	0.389	1.946	0	1	1	1	0	0	0
Slc19a1	MGI:103182	ENSMUSG00000001436	ENSMUST00000131031	P41438	S19A1_MOUSE	10	28762	52.38	9	3	685	28077	512	1.16	58150.2	34.766	14.062	61.719	38.281	17.969	10.742	7.227	7.031	2.734	3.516	3.711	6.445	5.078	1.562	4.688	2.539	14.844	2.539	1.367	4.102	5.078	6.641	8.789	5.078	8.203	1.953	4.102	0	1	1	0	0	0	0
Npepps	MGI:1101358	ENSMUSG00000001441	ENSMUST00000001480	Q11011	PSA_MOUSE	11	74797	41.18	19	23	4215	70582	920	0.062	103325	31.087	11.522	55.652	44.348	26.304	13.152	13.152	8.261	1.304	5.978	7.174	4.239	5.978	2.065	4.674	6.196	10.761	2.283	3.261	5.543	3.478	4.891	6.413	4.891	7.391	2.065	3.152	0	0	0	0	0	0	0
Tbx21	MGI:1888984	ENSMUSG00000001444	ENSMUST00000001484	Q9JKD8	TBX21_MOUSE	11	17261	48.47	1	6	2488	14773	530	0.226	57851.8	20.755	13.019	58.491	41.509	20	10.189	9.811	6.981	0.755	4.34	5.472	4.906	10.189	2.264	1.887	3.019	6.604	2.83	3.396	13.208	5.094	4.906	8.491	4.528	5.283	1.509	4.34	0	1	0	1	0	0	0
Sost	MGI:1921749	ENSMUSG00000001494	ENSMUST00000001534	Q99P68	SOST_MOUSE	11	4558	55.62	1	2	2066	2492	211	0.453	23500.8	24.171	9.479	56.398	43.602	27.014	17.536	9.479	9.953	5.213	3.318	6.161	2.844	8.057	2.37	1.896	4.739	7.583	0.948	4.739	10.9	4.739	10.427	3.791	3.318	4.739	1.422	2.844	1	0	0	0	1	0	0
Pax9	MGI:97493	ENSMUSG00000001497	ENSMUST00000153250	P47242	PAX9_MOUSE	12	21056	43.49	3	5	4232	16824	342	0.614	36389.2	30.117	10.526	58.48	41.52	18.421	12.281	6.14	10.819	1.17	2.924	3.216	1.754	8.48	3.509	5.848	3.509	6.433	1.17	3.801	10.526	4.386	5.263	10.819	4.094	7.018	1.17	4.094	0	0	0	1	0	0	0
Ell2	MGI:2183438	ENSMUSG00000001542	ENSMUST00000001583	Q3UKU1	ELL2_MOUSE	13	65608	40.06	9	12	4382	61226	639	0.244	72125.3	23.631	8.451	44.601	55.399	28.638	16.432	12.207	6.26	1.565	4.851	7.355	2.191	4.382	2.347	4.225	8.294	9.233	1.721	5.79	7.199	6.573	5.79	9.39	5.008	3.912	0.313	3.599	0	1	0	1	0	0	0
Klhl10	MGI:2181067	ENSMUSG00000001558	ENSMUST00000001599	Q9D5V2	KLH10_MOUSE	11	15106	46.03	2	5	2017	13089	608	0.306	68976.5	27.467	14.145	55.921	44.079	24.178	12.007	12.171	7.73	2.961	4.934	7.237	5.099	5.921	2.138	5.592	4.77	6.743	3.454	6.414	4.112	1.645	5.099	6.25	5.592	7.401	1.48	5.428	0	1	0	0	0	0	0
Mnx1	MGI:109160	ENSMUSG00000001566	ENSMUST00000165512	Q9QZW9	MNX1_MOUSE	5	5437	54.09	2	3	2245	3192	404	0.5	41331	28.465	7.921	57.426	42.574	23.267	13.366	9.901	16.584	1.238	4.455	5.446	2.228	12.624	3.218	0.99	4.95	8.911	1.485	1.485	8.911	4.703	5.198	9.158	3.96	1.98	0.743	1.733	0	1	1	1	0	0	0
Nom1	MGI:1861749	ENSMUSG00000001569	ENSMUST00000001611	Q3UFM5	NOM1_MOUSE	5	23180	44.93	2	11	9219	13961	854	0.903	95959.9	28.454	8.08	48.478	51.522	32.787	18.501	14.286	7.611	1.288	5.152	9.133	3.396	6.909	2.576	3.63	7.963	11.827	2.693	3.396	3.63	3.279	7.963	7.26	4.801	5.386	0.82	1.288	0	1	0	0	0	0	0
Tnk1	MGI:1930958	ENSMUSG00000001583	ENSMUST00000001626	Q99ML2	TNK1_MOUSE	11	7726	52.86	5	14	2778	4948	666	0.946	73099.4	28.979	8.559	58.559	41.441	25.225	15.766	9.459	7.658	1.952	3.604	5.856	2.252	9.309	3.003	2.703	3.303	12.763	2.402	1.802	10.36	3.303	9.459	7.357	3.754	5.856	1.802	1.502	0	1	0	0	0	0	1
Acap1	MGI:2388270	ENSMUSG00000001588	ENSMUST00000001631	Q8K2H4	ACAP1_MOUSE	11	13973	49.9	4	22	2482	11491	740	0.423	81704.1	30.676	8.919	53.108	46.892	27.838	15.541	12.297	10	2.568	4.459	7.838	3.108	7.432	3.243	2.973	4.73	11.486	1.757	3.108	5	5	7.568	6.486	4.459	6.216	1.081	1.486	0	0	0	0	0	0	0
Csn3	MGI:107461	ENSMUSG00000001622	ENSMUST00000001667	P06796	CASK_MOUSE	5	7087	34.15	6	5	991	6096	181	1.71	20029.9	30.939	9.392	58.011	41.989	12.707	5.525	7.182	7.735	0.552	2.762	4.42	2.762	1.105	0.552	6.63	1.105	7.182	3.315	8.84	13.26	3.315	3.867	8.287	8.84	9.392	0.552	5.525	1	1	0	0	1	0	0
Ifrd1	MGI:1316717	ENSMUSG00000001627	ENSMUST00000169319	P19182	IFRD1_MOUSE	12	46938	41.54	10	6	607	46331	449	0.674	49935.1	27.84	9.577	50.334	49.666	30.067	16.036	14.031	8.463	2.895	6.236	7.795	4.677	6.459	2.227	4.009	8.018	10.69	2.45	2.673	3.341	2.45	5.791	7.35	7.127	4.677	0.445	2.227	0	0	0	0	0	0	0
Stk38l	MGI:1922250	ENSMUSG00000001630	ENSMUST00000001675	Q7TSE6	ST38L_MOUSE	6	53818	42.34	3	14	4550	49268	464	0.348	53771.6	24.784	12.716	49.784	50.216	32.112	17.026	15.086	5.603	0.862	6.034	9.052	5.388	5.819	2.586	5.172	7.974	9.052	3.664	3.448	4.526	3.017	6.466	4.526	7.112	4.957	1.509	3.233	0	1	1	0	0	0	1
Brpf1	MGI:1926033	ENSMUSG00000001632	ENSMUST00000113122	B2RRD7	BRPF1_MOUSE	6	17724	48.33	10	14	4773	12951	1212	0.176	137310	22.112	9.571	45.875	54.125	32.591	18.234	14.356	5.941	2.393	5.693	8.663	2.393	5.611	3.383	3.383	7.261	7.591	2.31	3.63	7.261	4.62	7.591	8.993	4.29	5.198	1.073	2.723	0	1	1	1	0	0	0
Akr1b3	MGI:1353494	ENSMUSG00000001642	ENSMUST00000102980	P45376	ALDR_MOUSE	6	15045	49.81	6	10	1387	13658	316	?	35732.2	30.38	11.709	55.063	44.937	25.633	13.924	11.709	6.329	1.899	6.013	5.696	3.481	4.747	2.532	5.38	8.228	10.127	1.899	4.114	6.962	4.43	3.165	5.38	5.38	8.544	1.899	3.797	0	1	1	0	0	1	0
Hoxc13	MGI:99560	ENSMUSG00000001655	ENSMUST00000001700	P50207	HXC13_MOUSE	15	7712	47.74	1	2	2461	5251	328	0.66	35192.6	23.476	12.195	57.317	42.683	22.561	14.329	8.232	9.146	2.134	3.354	4.878	2.134	10.671	3.354	1.829	5.793	7.012	1.22	1.524	10.976	3.963	5.183	11.28	3.354	5.488	1.524	5.183	0	0	0	1	0	0	0
Hoxc8	MGI:96198	ENSMUSG00000001657	ENSMUST00000001703	P09025	HXC8_MOUSE	15	3505	50.16	2	2	1868	1637	242	0.734	27740.5	16.116	15.289	44.628	55.372	30.579	16.942	13.636	4.959	1.653	2.893	10.744	4.545	8.264	4.132	1.24	6.612	6.198	1.653	5.372	5.785	6.198	6.198	10.744	2.479	3.719	1.24	5.372	0	0	0	1	0	0	0
Hoxc6	MGI:96197	ENSMUSG00000001661	ENSMUST00000173210	P10629	HXC6_MOUSE	15	13625	49.24	3	3	896	12729	235	0.599	26914.8	18.723	12.766	43.83	56.17	25.957	15.319	10.638	5.957	1.277	3.404	7.234	3.83	7.66	2.128	3.83	4.681	5.957	2.128	6.383	3.404	7.234	8.511	10.213	6.383	2.979	1.277	5.532	0	0	0	1	0	0	0
Gstt1	MGI:107379	ENSMUSG00000001663	ENSMUST00000001713	Q64471	GSTT1_MOUSE	10	14772	46.62	3	5	1037	13735	240	1.33	27374.2	36.25	12.917	62.083	37.917	27.083	15.417	11.667	9.583	2.083	5.833	5.833	4.167	4.583	4.167	4.583	5.833	13.75	3.75	1.667	6.667	4.583	5.417	2.083	2.5	8.333	1.667	2.917	0	0	0	0	0	0	1
Ddt	MGI:1298381	ENSMUSG00000001666	ENSMUST00000001716	O35215	DOPD_MOUSE	10	2185	53.32	2	3	649	1536	118	1.84	13077.2	32.203	8.475	55.085	44.915	22.881	11.864	11.017	7.627	1.695	3.39	7.627	5.932	5.085	1.695	5.932	4.237	11.864	3.39	3.39	5.932	2.542	5.932	6.78	9.322	6.78	0.847	0	0	1	1	0	0	0	0
Cldn15	MGI:1913103	ENSMUSG00000001739	ENSMUST00000111093	Q9Z0S5	CLD15_MOUSE	5	9243	51.6	3	6	1902	7341	227	0.977	24280.4	33.921	12.335	66.079	33.921	11.894	6.608	5.286	8.811	3.965	2.643	2.643	4.846	10.132	0.881	5.286	3.524	13.216	3.524	4.405	3.084	0.441	2.203	9.692	7.489	6.608	2.203	4.405	0	1	0	0	0	0	0
Il16	MGI:1270855	ENSMUSG00000001741	ENSMUST00000001792	O54824	IL16_MOUSE	7	102902	45.12	6	19	5260	97642	1322	0.687	141435	24.281	6.43	48.336	51.664	24.811	13.691	11.12	7.186	2.194	4.16	6.959	2.648	8.018	2.269	3.858	5.976	8.926	1.362	2.269	8.321	4.992	5.446	13.389	6.203	4.312	0.378	1.135	0	1	0	1	0	0	0
Tcirg1	MGI:1350931	ENSMUSG00000001750	ENSMUST00000001801	Q91W06	Q91W06_MOUSE	19	11084	53.89	14	20	2688	8396	834	0.866	93447.6	32.734	13.789	58.873	41.127	19.664	10.432	9.233	7.914	1.439	2.878	6.355	6.475	6.475	3.237	4.077	1.918	12.95	2.398	2.998	5.276	5.875	5.276	6.715	5.875	7.794	1.679	2.398	0	0	0	0	0	0	0
Tspan33	MGI:1919012	ENSMUSG00000001763	ENSMUST00000046750	Q8R3S2	TSN33_MOUSE	6	24338	48.29	3	8	1994	22344	283	0.989	31550.2	36.749	12.367	65.724	34.276	15.548	8.481	7.067	7.42	4.594	4.594	2.473	5.654	6.714	1.413	7.067	3.534	13.781	3.18	5.3	3.534	5.3	3.534	6.007	2.12	8.481	1.413	3.887	1	0	0	0	0	0	0
Pwp1	MGI:1914735	ENSMUSG00000001785	ENSMUST00000217667	Q99LL5	PWP1_MOUSE	10	59603	44.02	5	7	697	58906	501	1.01	55586.6	25.549	9.98	48.104	51.896	28.942	12.176	16.766	5.589	1.996	8.982	7.784	3.194	6.986	2.395	3.593	5.389	8.782	1.198	3.992	4.79	3.992	4.391	9.78	5.19	7.585	1.796	2.595	0	1	0	1	0	0	0
Fbxo7	MGI:1917004	ENSMUSG00000001786	ENSMUST00000130320	Q3U7U3	FBX7_MOUSE	10	29902	42.16	7	9	5388	24514	523	0.877	57649.1	29.828	8.795	56.405	43.595	23.327	11.663	11.663	5.736	1.53	6.119	5.545	3.25	6.692	2.294	4.398	3.824	13.384	1.912	3.059	9.943	4.398	5.545	7.648	5.163	6.31	0.765	2.486	0	0	0	0	0	0	0
Evx2	MGI:95462	ENSMUSG00000001815	ENSMUST00000001867	P49749	EVX2_MOUSE	2	6567	50.78	2	3	4191	2376	475	0.676	47902.2	31.579	9.053	58.737	41.263	19.368	12	7.368	19.789	1.474	2.526	4.842	2.737	10.947	3.158	1.474	2.737	7.579	1.895	1.895	6.947	1.895	6.105	13.684	4.421	2.737	0.421	2.737	0	0	0	0	0	0	0
Hoxd13	MGI:96205	ENSMUSG00000001819	ENSMUST00000001872	P70217	HXD13_MOUSE	2	3290	46.17	1	2	2483	807	339	0.952	35889.1	27.729	11.504	56.047	43.953	20.059	12.979	7.08	15.339	1.475	3.245	3.835	3.245	8.85	2.065	2.36	5.31	4.13	2.065	3.245	6.49	3.835	5.605	12.684	4.13	5.9	1.475	4.72	0	0	0	1	0	0	0
Hoxd12	MGI:96204	ENSMUSG00000001823	ENSMUST00000001878	P23812	HXD12_MOUSE	2	2693	54.21	1	2	2534	159	268	1.53	29198.1	26.866	8.955	54.478	45.522	20.896	13.433	7.463	11.194	1.493	2.985	4.478	3.731	7.463	0.373	1.866	5.97	9.701	1.119	4.104	8.955	5.97	7.09	9.701	4.851	4.104	1.119	3.731	0	0	0	1	0	0	0
Septin7	MGI:1335094	ENSMUSG00000001833	ENSMUST00000115272	O55131	SEPT7_MOUSE	9	56133	35.94	10	14	2533	53600	436	?	50549.9	25	8.945	45.183	54.817	33.945	18.807	15.138	4.817	1.376	4.128	11.009	3.211	5.046	2.294	5.046	10.55	7.798	3.44	6.193	3.67	5.963	5.963	4.817	3.899	7.339	0.688	2.752	0	1	1	0	0	0	0
Aif1l	MGI:1919598	ENSMUSG00000001864	ENSMUST00000001920	Q9EQX4	AIF1L_MOUSE	2	23304	52.11	10	6	3117	20187	150	1.02	17023.8	24.667	7.333	51.333	48.667	32.667	16.667	16	6	0.667	4.667	11.333	4.667	6.667	0.667	3.333	10.667	10.667	7.333	4.667	5.333	2	5.333	7.333	2	4.667	0	2	0	1	1	0	0	0	0
Cpa3	MGI:88479	ENSMUSG00000001865	ENSMUST00000001921	P15089	CBPA3_MOUSE	3	26562	37.4	2	11	1449	25113	417	1.32	48790.1	26.139	15.348	49.64	50.36	28.537	17.026	11.511	5.036	1.199	5.755	5.755	4.796	3.597	3.118	7.914	8.873	7.674	2.638	4.796	3.837	3.118	5.036	7.434	6.475	5.516	2.398	5.036	0	0	0	0	1	0	0
Kcnh6	MGI:2684139	ENSMUSG00000001901	ENSMUST00000001965	Q32ME0	Q32ME0_MOUSE	11	26426	50.92	4	13	3368	23058	950	1.4	105563	30.632	12.421	56.526	43.474	22	12.526	9.474	6.947	2	5.053	4.421	4.947	6.632	3.263	5.158	3.579	12	1.789	3.053	6.316	4.526	5.684	8.842	5.053	6.526	1.053	3.158	0	0	0	0	0	0	0
Nacc1	MGI:1914080	ENSMUSG00000001910	ENSMUST00000001975	Q7TSZ8	NACC1_MOUSE	8	17424	50.66	5	6	4344	13080	514	0.169	56536.7	26.07	8.755	50.584	49.416	23.152	11.479	11.673	8.171	2.724	4.28	7.393	3.307	5.837	2.14	2.918	3.891	8.56	3.696	4.475	5.642	5.253	5.447	10.895	5.642	6.42	0.584	2.724	0	1	0	1	0	0	0
Nfix	MGI:97311	ENSMUSG00000001911	ENSMUST00000099070	P70257	NFIX_MOUSE	8	100469	53.14	8	10	1728	98741	488	0.149	53394.3	23.156	11.066	51.639	48.361	23.975	14.344	9.631	5.943	1.844	5.738	3.893	4.508	7.172	3.074	3.689	5.943	7.787	1.23	2.459	10.246	4.508	5.328	11.475	5.943	5.738	1.025	2.459	0	1	0	1	0	0	0
Slc1a5	MGI:105305	ENSMUSG00000001918	ENSMUST00000108496	P51912	AAAT_MOUSE	7	16935	50.63	8	9	2764	14171	553	0.613	58483	41.049	7.233	66.004	33.996	16.637	8.861	7.776	11.212	2.532	3.978	3.797	4.521	8.137	0.542	6.148	3.978	14.105	2.351	3.074	5.244	1.989	4.34	7.776	4.521	9.584	0.904	1.266	1	1	1	0	0	0	0
Grik3	MGI:95816	ENSMUSG00000001985	ENSMUST00000030676	B1AS29	GRIK3_MOUSE	4	223474	50.31	1	16	8973	214501	919	0.192	104051	29.924	12.622	56.148	43.852	24.048	13.166	10.881	7.291	1.632	5.441	5.441	4.897	6.311	2.285	7.073	5.223	9.793	3.591	4.026	4.353	3.264	5.658	6.746	5.767	5.767	2.067	3.373	1	1	0	0	1	0	0
Gria3	MGI:95810	ENSMUSG00000001986	ENSMUST00000076349	Q9Z2W9	GRIA3_MOUSE	X	277748	38.76	9	16	5192	272556	888	0.193	100527	27.815	13.401	54.73	45.27	23.311	12.838	10.473	6.532	1.126	4.279	6.194	5.518	7.207	1.577	6.194	5.743	7.545	3.041	4.842	3.716	3.941	5.518	7.77	5.405	7.545	1.577	4.73	1	1	0	0	1	0	0
Sipa1l2	MGI:2676970	ENSMUSG00000001995	ENSMUST00000212987	Q80TE4	SI1L2_MOUSE	8	151746	49.31	4	23	6690	145056	1722	0.287	189413	24.506	9.93	49.245	50.755	27.178	14.518	12.66	6.504	2.033	6.039	6.62	3.891	7.782	2.846	3.949	5.343	8.304	1.684	3.078	6.156	4.065	6.33	10.859	5.575	5.749	0.813	2.381	0	1	0	0	0	0	0
Ap4e1	MGI:1336993	ENSMUSG00000001998	ENSMUST00000002063	Q80V94	AP4E1_MOUSE	2	59193	41.28	8	21	4600	54593	1122	0.431	124845	31.907	9.893	52.674	47.326	24.777	12.299	12.478	6.417	1.783	4.456	8.021	3.654	5.169	2.674	5.169	6.15	13.102	2.139	2.763	4.456	4.813	3.476	9.715	5.258	7.219	0.802	2.763	0	1	0	0	0	0	0
Srpk3	MGI:1891338	ENSMUSG00000002007	ENSMUST00000002081	Q9Z0G2	SRPK3_MOUSE	X	4521	53.68	4	15	1981	2540	565	0.495	62364.6	26.726	10.265	52.212	47.788	26.372	14.513	11.858	6.726	2.478	4.956	6.903	2.655	8.142	3.009	4.779	5.487	9.735	1.416	2.478	6.195	4.248	6.018	10.619	4.071	5.487	1.77	2.832	0	1	0	0	0	0	1
Pnck	MGI:1347357	ENSMUSG00000002012	ENSMUST00000114472	Q9QYK9	KCC1B_MOUSE	X	4124	57.25	5	12	1532	2592	343	1.1	38518.9	29.738	12.536	53.644	46.356	27.988	14.869	13.12	7.58	1.458	5.248	7.872	4.082	6.997	3.79	5.539	5.539	11.37	2.041	1.749	4.665	4.373	5.539	9.038	3.207	5.248	1.458	3.207	0	1	0	0	0	0	1
Ltbp2	MGI:99502	ENSMUSG00000002020	ENSMUST00000002073	O08999	LTBP2_MOUSE	12	93321	49.92	7	36	6769	86552	1813	0.383	195829	20.684	8.605	54.992	45.008	22.945	10.866	12.079	6.564	8.935	4.799	7.281	2.206	9.432	2.813	2.592	1.6	6.398	0.827	4.082	9.322	5.019	6.453	7.832	5.13	5.13	1.048	2.537	1	1	0	0	1	0	0
Cd3g	MGI:88333	ENSMUSG00000002033	ENSMUST00000002101	P11942	CD3G_MOUSE	9	10860	44.36	3	7	1023	9837	182	1.22	20234.1	29.121	8.242	51.648	48.352	20.879	12.088	8.791	5.495	2.198	4.945	3.846	2.747	9.341	0.549	6.044	7.143	12.637	1.099	6.593	2.198	8.791	4.396	6.044	6.044	4.945	1.099	3.846	1	1	0	0	1	0	0
Foxn1	MGI:102949	ENSMUSG00000002057	ENSMUST00000108294	Q61575	FOXN1_MOUSE	11	28982	52.41	1	9	3214	25768	648	0.349	69245.1	22.531	11.574	58.488	41.512	20.37	10.648	9.722	7.87	1.698	4.475	5.247	3.858	9.105	4.012	2.315	4.63	10.031	2.778	2.623	14.815	4.938	2.006	10.34	3.241	2.315	0.772	2.932	0	0	0	1	0	0	0
Unc119	MGI:1328357	ENSMUSG00000002058	ENSMUST00000002127	Q9Z2R6	U119A_MOUSE	11	5683	56.47	7	5	1329	4354	240	1.33	27010.4	20.417	12.5	52.917	47.083	28.75	14.583	14.167	3.75	1.25	5.833	8.333	6.667	9.167	2.083	5	5	6.25	2.083	3.75	9.583	2.917	7.5	7.5	4.167	5.417	0	3.75	0	1	0	0	0	0	0
Hsf2bp	MGI:1921627	ENSMUSG00000002076	ENSMUST00000238192	Q9D4G2	HSF2B_MOUSE	17	91581	44.67	6	9	3115	88466	338	1.81	37962.9	32.544	6.213	50.296	49.704	27.515	13.018	14.497	6.509	2.071	5.03	9.467	3.55	5.03	0.888	3.55	7.396	15.089	3.254	3.55	2.071	6.213	4.734	7.692	4.734	7.396	0.888	0.888	0	0	0	0	0	0	0
Bbc3	MGI:2181667	ENSMUSG00000002083	ENSMUST00000002152	Q99ML1	BBC3_MOUSE	7	9813	57.65	4	4	1814	7999	193	1.59	20748.5	27.461	6.218	62.176	37.824	23.834	12.953	10.881	13.99	1.554	2.591	8.29	1.036	8.29	2.073	0.518	0	9.326	3.109	1.554	17.617	4.663	10.881	6.218	1.554	3.627	1.554	1.554	0	1	0	0	0	0	0
Acp2	MGI:87882	ENSMUSG00000002103	ENSMUST00000002172	P24638	PPAL_MOUSE	2	11214	45.84	7	11	4656	6558	423	0.753	48508.7	29.078	13.712	55.792	44.208	20.567	11.584	8.983	6.383	1.891	3.783	5.201	4.965	4.965	3.31	3.546	3.31	13.475	2.364	4.492	7.092	8.511	4.965	4.019	6.619	5.674	1.891	3.546	1	0	0	0	1	0	0
Rapsn	MGI:99422	ENSMUSG00000002104	ENSMUST00000111445	P12672	RAPSN_MOUSE	2	10110	50.3	4	6	1450	8660	412	0.741	46392.6	28.641	10.922	54.126	45.874	26.942	15.777	11.165	7.767	5.097	3.883	7.282	3.641	7.524	3.155	2.67	6.311	13.107	3.398	3.155	1.699	5.583	6.311	7.039	3.155	5.097	0.728	3.398	0	1	0	0	0	0	0
Slc39a13	MGI:1915677	ENSMUSG00000002105	ENSMUST00000073575	Q8BZH0	S39AD_MOUSE	2	8627	53.74	11	10	2469	6158	361	0.799	38502.1	39.335	9.141	66.759	33.241	15.512	7.479	8.033	10.249	2.77	2.77	5.263	4.432	10.249	1.662	3.324	2.493	19.668	1.939	2.77	4.986	4.155	3.324	6.371	4.432	6.094	2.216	0.831	0	0	0	0	0	0	0
Celf2	MGI:1338822	ENSMUSG00000002107	ENSMUST00000002176	Q9Z0H4	CELF2_MOUSE	2	969870	40.13	28	16	7718	962152	508	0.174	54270.7	29.724	7.283	54.134	45.866	16.142	9.449	6.693	12.402	1.575	3.346	3.346	3.74	8.071	1.181	3.937	5.118	9.843	4.134	6.299	4.528	8.858	3.15	8.268	6.299	3.543	0.394	1.969	0	0	0	0	0	0	0
Nr1h3	MGI:1352462	ENSMUSG00000002108	ENSMUST00000111354	Q9Z0Y9	NR1H3_MOUSE	2	18774	46.51	8	10	1738	17036	445	0.373	50417.8	28.09	8.764	51.461	48.539	27.416	14.607	12.809	7.416	2.697	4.045	8.764	4.045	4.494	2.247	4.045	4.719	11.011	2.921	2.472	6.742	6.966	7.64	8.09	3.596	5.618	0.899	1.573	0	1	0	1	0	0	0
Ddb2	MGI:1355314	ENSMUSG00000002109	ENSMUST00000135927	Q99J79	DDB2_MOUSE	2	25411	42.01	5	9	1592	23819	432	0.848	48375.3	25.926	12.269	50.463	49.537	24.769	16.204	8.565	5.324	2.546	5.324	3.241	3.472	6.481	4.167	4.861	6.713	10.417	2.083	3.935	5.324	4.398	5.324	10.88	5.556	5.324	2.315	2.315	0	0	0	0	0	0	0
Spi1	MGI:98282	ENSMUSG00000002111	ENSMUST00000169852	P17433	SPI1_MOUSE	2	33367	49.89	4	4	544	32823	272	0.244	31349.2	18.75	15.809	47.794	52.206	31.25	17.647	13.603	3.676	0.735	5.882	7.721	4.044	7.721	5.882	1.103	6.985	9.559	4.044	2.206	6.618	6.618	4.779	8.088	4.044	4.412	1.471	4.412	0	1	0	1	0	0	0
Stat6	MGI:103034	ENSMUSG00000002147	ENSMUST00000092074	P52633	STAT6_MOUSE	10	17972	50.23	5	22	3775	14197	837	0.296	93497.2	27.479	8.841	52.688	47.312	22.461	11.47	10.992	5.137	1.434	4.062	6.93	4.062	6.691	1.792	4.301	4.779	12.784	2.987	2.987	7.049	7.766	4.898	8.722	5.376	5.257	1.434	1.553	0	1	1	1	0	0	0
Clgn	MGI:107472	ENSMUSG00000002190	ENSMUST00000002259	P52194	CLGN_MOUSE	8	38686	44.3	2	15	3902	34784	611	0.975	69431	24.386	10.475	51.064	48.936	34.37	13.584	20.786	5.892	1.309	9.82	10.966	3.928	5.892	1.473	5.237	9.329	7.365	2.128	3.437	8.347	2.782	2.782	4.746	3.601	5.892	2.619	2.455	0	1	1	0	1	0	0
Rhoc	MGI:106028	ENSMUSG00000002233	ENSMUST00000196817	Q62159	RHOC_MOUSE	3	6085	55.27	6	5	877	5208	193	0.517	22006.4	28.497	8.29	52.85	47.15	32.642	16.58	16.062	6.218	3.109	7.254	8.808	3.627	5.699	1.036	6.218	7.772	7.772	2.591	3.109	5.699	3.109	7.772	4.145	4.145	8.29	1.036	2.591	0	0	0	0	0	0	0
Tead3	MGI:109241	ENSMUSG00000002249	ENSMUST00000156862	P70210	TEAD3_MOUSE	17	19147	56.36	9	13	2585	16562	439	0.264	48937.6	27.335	11.39	52.392	47.608	23.69	13.212	10.478	8.2	0.683	4.328	6.15	4.328	5.011	2.05	4.784	6.378	7.745	2.506	3.189	7.517	5.695	4.784	11.39	3.645	6.606	1.139	3.872	0	1	1	1	0	0	0
Ppard	MGI:101884	ENSMUSG00000002250	ENSMUST00000002320	P35396	PPARD_MOUSE	17	68775	52.89	9	8	3277	65498	440	0.19	49715.1	27.727	11.591	52.5	47.5	27.273	15	12.273	7.273	3.182	4.318	7.955	5	5.909	3.409	4.545	7.273	11.136	3.182	4.773	4.318	5.227	4.318	6.364	3.864	4.773	0.682	2.5	0	0	0	1	0	0	0
Peg3	MGI:104748	ENSMUSG00000002265	ENSMUST00000239104	Q3URU2	PEG3_MOUSE	7	26540	44.95	5	9	8986	17554	1571	0.506	178932	17.696	11.84	41.057	58.943	38.383	18.587	19.796	6.111	2.292	6.747	13.049	3.883	6.493	5.092	3.692	5.347	4.456	1.464	3.565	6.365	4.583	8.148	9.548	2.864	3.437	0.127	2.737	0	0	0	0	0	0	0
Ciao3	MGI:1914813	ENSMUSG00000002280	ENSMUST00000002350	Q7TMW6	CIAO3_MOUSE	17	9557	54.7	8	11	2555	7002	476	?	53108.1	28.361	11.134	51.891	48.109	26.05	13.655	12.395	7.773	2.311	4.622	7.773	4.832	6.723	2.731	3.151	5.042	10.084	1.05	2.521	5.042	6.933	5.882	7.773	4.832	7.353	0.63	2.941	0	0	1	0	0	0	0
Angptl4	MGI:1888999	ENSMUSG00000002289	ENSMUST00000002360	Q9Z1P8	ANGL4_MOUSE	17	8081	49.02	4	7	3308	4773	410	1.28	45538.3	24.878	10.244	51.463	48.537	22.683	13.171	9.512	7.561	1.951	4.634	4.878	3.415	9.512	2.927	2.683	4.39	12.195	1.707	4.39	6.098	9.512	5.854	6.098	5.854	2.439	2.439	1.463	1	0	0	0	1	0	0
Dbf4	MGI:1351328	ENSMUSG00000002297	ENSMUST00000002368	Q9QZ41	DBF4A_MOUSE	5	25744	39.01	9	12	2401	23343	663	0.282	74175.8	23.228	9.201	46.003	53.997	29.412	16.139	13.273	5.279	2.413	5.43	7.843	3.469	5.581	2.262	3.62	9.653	9.502	1.056	3.771	6.787	5.882	4.223	10.256	4.676	4.827	0.452	3.017	0	1	0	0	0	0	0
Rec8	MGI:1929645	ENSMUSG00000002324	ENSMUST00000002395	Q8C5S7	REC8_MOUSE	14	7359	52.05	4	20	2184	5175	591	0.654	67424.8	30.626	6.937	54.653	45.347	28.088	13.198	14.89	7.107	1.015	2.876	12.014	2.369	3.553	1.354	3.723	3.384	14.552	2.2	1.015	11.675	6.261	8.46	5.415	4.569	5.245	1.523	1.692	0	1	0	0	0	0	0
Irf9	MGI:107587	ENSMUSG00000002325	ENSMUST00000134863	Q61179	IRF9_MOUSE	14	6460	50.48	7	10	2959	3501	399	0.45	44610.1	23.559	11.028	49.875	50.125	27.82	14.787	13.033	6.266	2.506	4.261	8.772	4.261	7.268	3.509	3.258	5.263	8.521	1.504	4.762	7.519	5.013	6.015	8.521	4.01	5.514	1.754	1.504	0	1	0	1	0	0	0
Mdp1	MGI:1915131	ENSMUSG00000002329	ENSMUST00000002400	Q9D967	MGDP1_MOUSE	14	2630	48.52	3	6	1733	897	164	1.47	18582.2	28.659	13.415	54.268	45.732	25.61	14.024	11.585	4.878	0.61	6.707	4.878	6.098	7.927	3.659	4.878	3.659	10.976	1.829	2.439	5.488	6.098	6.707	4.878	6.707	7.927	1.22	2.439	0	0	0	0	0	0	0
Ncan	MGI:104694	ENSMUSG00000002341	ENSMUST00000002412	P55066	NCAN_MOUSE	8	27789	50.75	1	15	7195	20594	1268	0.398	137200	25.394	9.621	54.259	45.741	24.369	12.145	12.224	8.675	2.681	5.126	7.098	2.287	8.754	3.312	2.603	2.445	7.808	1.814	2.445	9.306	3.785	6.388	9.227	5.915	6.309	2.208	1.814	1	0	0	0	1	0	0
Nr2f6	MGI:1352453	ENSMUSG00000002393	ENSMUST00000002466	P43136	NR2F6_MOUSE	8	7838	59.82	8	4	2218	5620	390	0.638	41968	31.538	9.744	61.282	38.718	22.308	12.308	10	12.821	3.333	4.872	5.128	4.359	9.231	2.051	2.308	3.077	10.256	1.795	1.795	7.692	4.872	7.179	5.897	3.846	6.154	1.026	2.308	0	1	0	1	0	0	0
Use1	MGI:1914273	ENSMUSG00000002395	ENSMUST00000110053	Q9CQ56	USE1_MOUSE	8	2885	54.63	12	9	1064	1821	270	0.994	30593.5	32.593	6.296	49.63	50.37	30.37	17.407	12.963	10.37	1.481	2.963	10	1.852	3.333	1.852	2.593	7.778	14.074	4.444	2.222	3.333	5.556	7.778	8.519	3.704	5.556	1.111	1.481	0	0	0	0	0	0	0
Dyrk1b	MGI:1330302	ENSMUSG00000002409	ENSMUST00000085901	Q9Z188	DYR1B_MOUSE	7	7826	58.19	3	11	2534	5292	629	0.323	69178.1	26.391	9.857	55.803	44.197	23.529	14.467	9.062	6.995	1.749	4.61	4.452	2.703	7.949	3.021	3.975	4.293	11.129	1.908	2.862	10.97	4.769	7.154	8.267	4.769	4.293	0.636	3.498	0	1	0	0	0	0	1
Hltf	MGI:1196437	ENSMUSG00000002428	ENSMUST00000002502	Q6PCN7	HLTF_MOUSE	3	60680	38.41	6	25	4955	55725	1003	1.1	113317	26.421	9.671	48.754	51.246	28.315	15.753	12.562	5.384	2.094	5.085	7.478	3.49	5.783	2.493	6.082	7.976	9.671	2.592	4.586	4.686	4.088	5.284	7.876	6.381	5.284	1.396	2.293	0	1	0	1	0	0	1
Prpf6	MGI:1922946	ENSMUSG00000002455	ENSMUST00000002529	Q91YR7	PRP6_MOUSE	2	63793	44	4	21	3054	60739	941	0.441	106722	29.649	8.714	50.584	49.416	32.2	17.428	14.772	10.521	1.488	5.101	9.671	2.125	5.42	2.125	4.357	7.439	9.352	2.444	4.251	4.995	3.719	7.864	4.676	4.57	5.42	2.338	2.125	0	1	0	0	0	0	0
Tchp	MGI:1925082	ENSMUSG00000002486	ENSMUST00000094441	Q3TVW5	TCHP_MOUSE	5	14568	53.74	8	13	2882	11686	497	1.02	60642.3	25.956	7.445	36.217	63.783	44.467	23.139	21.328	9.054	0.201	2.213	19.115	0.604	2.012	2.817	2.616	8.249	12.676	2.616	2.414	0.805	11.67	12.072	3.219	2.012	1.61	2.414	1.61	0	0	0	0	0	0	0
Tiam1	MGI:103306	ENSMUSG00000002489	ENSMUST00000114124	Q60610	TIAM1_MOUSE	16	356659	47.65	15	12	5203	351456	1591	0.304	177533	25.77	9.679	46.072	53.928	30.17	15.902	14.268	7.417	1.446	6.034	8.234	3.771	5.72	2.828	3.331	6.662	9.617	1.634	3.143	4.651	4.274	6.411	10.748	5.594	5.405	0.943	2.137	0	1	0	0	0	0	0
Slc9a3r2	MGI:1890662	ENSMUSG00000002504	ENSMUST00000002572	Q9JHL1	NHRF2_MOUSE	17	11042	56.2	7	7	2136	8906	337	0.701	37402.7	24.332	8.012	48.071	51.929	32.938	18.398	14.54	7.122	1.78	5.045	9.496	2.077	9.199	3.858	1.78	4.154	8.012	0.89	3.858	7.715	4.748	10.386	6.528	3.858	7.418	1.187	0.89	0	1	0	0	0	0	0
Golga2	MGI:2139395	ENSMUSG00000002546	ENSMUST00000239447	Q921M4	GOGA2_MOUSE	2	20538	51.59	13	26	4361	16177	999	0.295	113278	28.028	5.205	41.742	58.258	31.732	14.114	17.618	8.709	0.701	3.704	13.914	1.201	3.804	2.102	2.202	6.206	12.212	2.102	3.504	4.004	11.612	5.806	7.407	4.004	4.905	0.4	1.502	0	1	0	0	0	0	0
Ikzf4	MGI:1343139	ENSMUSG00000002578	ENSMUST00000238610	Q8C208	IKZF4_MOUSE	10	38516	47.46	10	8	5173	33343	586	0.377	64155	20.307	10.41	50.853	49.147	28.157	15.7	12.457	3.413	3.584	5.29	7.167	3.413	10.068	4.608	2.901	4.437	8.703	1.877	2.901	9.215	3.584	6.655	10.239	4.266	5.29	0	2.389	0	1	1	1	0	0	0
Clpp	MGI:1858213	ENSMUSG00000002660	ENSMUST00000002735	O88696	CLPP_MOUSE	17	5884	50.76	2	6	983	4901	272	0.565	29800.5	32.721	8.088	58.456	41.544	21.691	12.132	9.559	9.559	1.838	4.044	5.515	1.471	6.618	2.574	6.985	3.309	9.559	4.044	1.838	7.721	5.147	6.25	7.721	5.147	6.618	1.103	2.941	0	0	1	0	0	0	0
Pspn	MGI:1201684	ENSMUSG00000002664	ENSMUST00000002740	O70300	PSPN_MOUSE	17	562	58.36	1	2	474	88	156	1.75	17030.6	32.051	10.897	59.615	40.385	21.795	14.744	7.051	10.897	5.128	3.205	3.846	1.923	9.615	4.487	1.282	1.923	15.385	1.282	1.282	5.128	5.769	8.333	7.051	4.487	4.487	2.564	1.923	0	0	0	0	1	0	0
Prkd1	MGI:99879	ENSMUSG00000002688	ENSMUST00000002765	Q62101	KPCD1_MOUSE	12	307868	39.21	1	19	3653	304215	918	0.622	102037	28.431	10.458	53.595	46.405	25.49	13.617	11.874	6.209	2.505	5.338	6.536	3.595	6.318	3.268	5.664	4.902	9.259	2.505	3.922	6.645	4.031	5.447	9.368	3.595	7.298	0.98	2.614	0	1	0	0	0	0	1
Lcp2	MGI:1321402	ENSMUSG00000002699	ENSMUST00000052413	Q60787	LCP2_MOUSE	11	45376	44.94	4	21	3644	41732	533	0.341	60238.3	20.263	9.381	48.03	51.97	29.831	15.197	14.634	4.503	0.563	7.129	7.505	3.377	4.878	2.251	3.377	5.629	9.006	1.501	6.004	13.696	3.752	7.317	8.818	3.565	3.377	0.563	3.189	0	1	0	0	0	0	0
Prkra	MGI:1344375	ENSMUSG00000002731	ENSMUST00000002808	Q9WTX2	PRKRA_MOUSE	2	18118	42.86	2	8	1614	16504	313	0.558	34371.1	27.796	9.904	50.16	49.84	24.92	15.335	9.585	8.307	2.556	2.556	7.029	2.556	6.709	4.153	6.709	7.029	9.265	1.597	5.112	5.751	4.473	4.153	8.946	6.39	3.514	0.639	2.556	0	1	0	0	0	0	0
Plekha3	MGI:1932515	ENSMUSG00000002733	ENSMUST00000111920	Q9ERS4	PKHA3_MOUSE	2	21548	44.29	2	8	2534	19014	297	0.697	33422.9	23.569	9.091	47.475	52.525	27.609	14.478	13.131	6.061	3.367	4.714	8.418	2.357	3.367	3.03	3.704	5.724	8.754	3.704	3.704	7.407	3.704	5.724	11.448	6.061	5.051	1.347	2.357	0	1	0	0	0	0	0
Gnmt	MGI:1202304	ENSMUSG00000002769	ENSMUST00000002846	Q9QXF8	GNMT_MOUSE	17	3505	53.24	3	6	1035	2470	293	0.951	32675.2	28.669	13.311	56.314	43.686	26.28	14.676	11.604	7.167	2.73	7.85	3.754	3.413	8.532	3.072	3.413	5.802	9.898	2.048	3.072	4.096	2.389	5.802	6.826	5.119	8.191	1.706	5.119	0	1	1	0	0	0	1
Grin2d	MGI:95823	ENSMUSG00000002771	ENSMUST00000211713	Q03391	NMDE4_MOUSE	7	46496	52.01	3	13	5244	41252	1323	0.167	142963	29.932	11.489	63.416	36.584	21.844	12.698	9.146	11.187	1.814	4.157	4.989	3.855	9.751	2.646	2.721	2.192	9.675	1.663	1.814	11.413	2.268	7.861	6.803	3.855	6.349	2.268	2.721	1	1	0	0	1	0	0
Ggct	MGI:95700	ENSMUSG00000002797	ENSMUST00000131475	Q9D7X8	GGCT_MOUSE	6	10371	43.86	6	4	3960	6411	188	1.34	21166	22.872	11.17	51.064	48.936	28.191	13.83	14.362	4.787	2.66	3.723	10.638	3.723	9.043	1.596	6.383	8.511	5.851	3.191	4.255	3.723	4.255	3.723	9.043	3.191	5.851	1.596	4.255	0	1	0	0	0	0	0
Jag2	MGI:1098270	ENSMUSG00000002799	ENSMUST00000075827	Q9QYE5	JAG2_MOUSE	12	21958	59.59	10	26	5106	16852	1247	0.143	134745	20.609	10.104	58.3	41.7	23.577	11.868	11.708	6.335	10.585	6.335	5.373	2.807	11.628	2.646	2.887	2.727	6.255	0.802	4.651	7.217	2.807	6.496	6.496	4.17	5.132	2.165	2.486	1	1	0	0	1	0	0
Epdr1	MGI:2145369	ENSMUSG00000002808	ENSMUST00000002885	Q99M71	EPDR1_MOUSE	13	28222	40.58	4	3	2363	25859	224	1.05	25485.1	25.893	10.714	55.804	44.196	20.536	10.714	9.821	5.357	3.125	4.464	5.357	3.125	7.143	0.446	4.464	3.571	8.929	2.232	2.232	7.143	9.375	6.696	6.696	5.357	7.143	3.125	4.018	1	0	0	0	1	0	0
Top3a	MGI:1197527	ENSMUSG00000002814	ENSMUST00000002891	O70157	TOP3A_MOUSE	11	37308	45.35	6	19	3741	33567	1003	0.683	112358	25.723	11.366	52.941	47.059	27.019	15.952	11.067	7.378	3.29	4.686	6.381	4.586	7.178	3.19	3.689	6.082	8.275	2.193	2.891	6.381	5.484	6.68	6.281	5.384	6.381	1.097	2.493	0	0	0	0	0	0	0
Hdgfl2	MGI:1194492	ENSMUSG00000002833	ENSMUST00000226053	Q3UMU9	HDGR2_MOUSE	17	20974	49.89	12	16	2270	18704	669	?	74290.7	18.087	4.185	37.22	62.78	41.555	21.824	19.731	7.025	0.448	8.072	11.659	1.495	6.278	1.196	1.196	10.912	5.082	0.897	2.392	8.52	2.84	9.716	12.407	3.587	4.783	0.448	1.046	0	1	0	0	0	0	0
Adprh	MGI:1098234	ENSMUSG00000002844	ENSMUST00000002923	P54923	ADPRH_MOUSE	16	8674	48.95	2	4	2966	5708	362	1.28	40068.3	27.624	14.641	60.497	39.503	24.309	12.155	12.155	10.497	1.381	6.077	6.077	3.591	11.326	3.315	3.591	3.867	9.392	4.144	2.486	4.696	3.867	4.972	6.354	2.486	4.144	2.762	4.972	0	0	0	0	0	0	0
Adgre5	MGI:1347095	ENSMUSG00000002885	ENSMUST00000166939	Q9Z0M6	AGRE5_MOUSE	8	18076	50.98	8	18	2980	15096	818	?	90413.4	27.506	11.369	55.746	44.254	18.337	10.513	7.824	4.768	5.379	2.445	5.379	4.645	7.213	2.567	4.401	4.768	11.491	2.323	5.379	4.523	4.034	3.178	8.557	7.946	6.846	2.078	2.078	1	1	0	0	1	0	0
Il17ra	MGI:107399	ENSMUSG00000002897	ENSMUST00000002976	Q60943	I17RA_MOUSE	6	24313	49.53	3	13	7752	16561	864	0.632	97807.9	28.704	10.764	54.63	45.37	24.537	11.227	13.31	4.514	3.241	5.324	7.986	3.588	4.398	3.009	3.935	3.241	11.921	2.083	2.778	8.449	5.671	4.977	8.102	4.282	8.333	2.546	1.62	1	1	0	0	1	0	0
Kcnn1	MGI:1933993	ENSMUSG00000002908	ENSMUST00000212611	Q9EQR3	KCNN1_MOUSE	8	21210	54.3	8	11	2528	18682	537	0.398	59329.8	33.333	10.615	57.542	42.458	23.091	13.78	9.311	8.38	1.862	2.98	6.331	3.166	7.449	3.538	4.469	4.469	12.291	2.607	1.862	5.214	4.469	5.773	7.076	5.959	8.194	2.048	1.862	0	0	0	0	0	0	0
Map2k7	MGI:1346871	ENSMUSG00000002948	ENSMUST00000110998	Q8CE90	MP2K7_MOUSE	8	9158	54.41	10	11	3497	5661	535	0.232	59312.5	24.86	8.785	53.832	46.168	25.421	15.514	9.907	5.794	2.804	4.673	5.234	3.551	7.85	2.243	5.421	6.355	8.972	3.178	2.243	8.598	4.486	6.916	7.85	6.168	4.673	1.121	1.869	0	1	1	0	0	0	1
Ap2a2	MGI:101920	ENSMUSG00000002957	ENSMUST00000003038	P17427	AP2A2_MOUSE	7	70839	47.67	3	22	4646	66193	938	0.108	104017	33.049	9.168	53.838	46.162	22.814	12.047	10.768	7.996	1.706	4.797	5.97	4.264	4.904	1.706	5.864	5.65	11.727	1.599	5.117	5.117	4.797	4.691	7.569	5.864	7.463	0.533	2.665	0	0	0	0	0	0	0
Med25	MGI:1922863	ENSMUSG00000002968	ENSMUST00000208253	Q8VCB2	MED25_MOUSE	7	15948	54.75	14	18	3693	12255	745	0.652	78112.7	30.201	7.114	63.356	36.644	13.826	8.188	5.638	9.799	1.208	2.013	3.624	2.685	9.933	1.879	2.819	3.221	11.141	1.879	2.819	14.899	9.262	3.087	6.443	4.295	6.443	0.671	1.879	0	0	0	1	0	0	0
Prkar2b	MGI:97760	ENSMUSG00000002997	ENSMUST00000036497	P31324	KAP3_MOUSE	12	102821	42.71	3	11	3378	99443	416	0.22	46167.1	29.567	9.135	53.365	46.635	29.808	13.221	16.587	9.856	1.683	6.25	10.337	5.048	8.413	1.442	5.769	5.288	7.212	2.644	4.567	3.365	3.606	6.49	4.087	4.567	6.731	0.481	2.163	0	1	0	0	0	0	0
Klf4	MGI:1342287	ENSMUSG00000003032	ENSMUST00000107619	Q60793	KLF4_MOUSE	4	5324	52.76	3	5	3029	2295	483	0.174	51880.2	21.739	10.766	53.416	46.584	23.395	14.493	8.903	8.075	2.484	4.348	4.555	3.106	8.282	4.348	1.242	3.727	8.903	1.656	2.484	12.836	2.899	6.418	11.594	6.211	3.52	0.828	2.484	0	1	0	1	0	0	0
Rab8a	MGI:96960	ENSMUSG00000003037	ENSMUST00000003121	P55258	RAB8A_MOUSE	8	22705	49.27	3	8	4550	18155	207	0.262	23668.2	27.053	11.111	48.792	51.208	29.952	16.908	13.043	6.28	1.449	6.763	6.28	6.28	6.763	0.966	9.179	9.662	7.246	2.899	5.314	0.483	2.899	6.28	6.28	6.763	4.348	0.966	2.899	0	1	0	0	0	0	0
Elf3	MGI:1101781	ENSMUSG00000003051	ENSMUST00000003135	Q3UPW2	ELF3_MOUSE	1	4994	54.75	3	9	2095	2899	391	0.296	44273.3	20.716	11.765	47.059	52.941	29.923	15.09	14.834	5.627	1.535	6.65	8.184	3.836	7.417	2.046	2.302	6.65	9.207	2.046	3.325	5.627	4.092	6.394	10.486	5.115	3.581	2.302	3.581	0	0	0	1	0	0	0
Efna2	MGI:102707	ENSMUSG00000003070	ENSMUST00000003154	P52801	EFNA2_MOUSE	10	10529	55.51	1	4	2131	8398	209	1.19	23586	26.794	14.833	61.722	38.278	21.531	12.44	9.091	7.177	2.871	3.349	5.742	4.785	7.656	2.392	2.392	1.914	11.962	1.435	4.785	10.526	1.914	8.134	6.22	3.828	5.263	1.435	6.22	1	0	0	0	1	0	0
Ppp5c	MGI:102666	ENSMUSG00000003099	ENSMUST00000003183	Q60676	PPP5_MOUSE	7	23285	52.91	11	13	2072	21213	499	0.209	56876.7	25.852	12.826	52.505	47.495	29.058	14.83	14.228	7.014	2.204	6.413	7.816	4.409	6.814	2.405	4.609	7.615	8.617	3.006	4.409	4.208	4.409	4.81	4.609	5.01	5.611	0.601	5.411	0	0	1	0	0	0	0
Lipe	MGI:96790	ENSMUSG00000003123	ENSMUST00000149349	P54310	LIPS_MOUSE	7	19184	52.42	8	10	3713	15471	759	0.851	83347.5	31.225	10.145	56.258	43.742	22.793	12.385	10.408	9.091	1.713	4.348	6.061	4.743	6.192	2.635	2.767	2.767	13.439	2.372	2.503	7.246	3.294	6.983	9.091	6.061	5.929	0.659	2.108	0	1	0	0	0	0	0
Pafah1b2	MGI:108415	ENSMUSG00000003131	ENSMUST00000217514	Q61206	PA1B2_MOUSE	9	49832	44.08	9	4	440	49392	229	0.364	25581.3	31.441	9.607	54.148	45.852	26.638	13.537	13.1	6.114	1.31	6.114	6.987	3.057	7.86	3.93	6.987	6.114	11.354	2.62	5.677	5.24	6.114	3.493	3.493	3.93	6.987	1.747	0.873	0	1	1	0	0	0	0
Slc2a3	MGI:95757	ENSMUSG00000003153	ENSMUST00000165884	P32037	GTR3_MOUSE	6	73832	45.39	8	5	601	73231	493	0.65	53478.9	37.525	11.562	67.546	32.454	14.199	6.288	7.911	8.316	1.826	2.028	5.882	7.911	9.533	0.406	8.722	2.637	11.968	2.84	3.043	4.665	3.651	3.245	6.085	5.477	8.519	1.014	2.231	1	1	0	0	0	0	0
Sri	MGI:98419	ENSMUSG00000003161	ENSMUST00000088786	Q6P069	SORCN_MOUSE	5	23302	42.84	7	8	2504	20798	198	1.46	21627.3	22.222	13.131	58.586	41.414	19.697	9.596	10.101	7.071	2.525	7.576	2.525	6.061	13.131	1.01	3.03	3.03	6.566	3.535	2.525	5.051	6.566	5.556	6.566	6.061	5.556	1.01	5.051	0	1	0	0	0	0	0
Dgcr2	MGI:892866	ENSMUSG00000003166	ENSMUST00000135229	P98154	IDD_MOUSE	16	59081	46.9	10	9	5703	53378	548	0.884	60697	22.81	13.139	55.839	44.161	25.547	11.861	13.686	6.569	4.38	7.847	5.839	5.292	7.847	3.467	2.19	2.737	8.942	1.46	2.19	9.672	4.015	5.657	7.664	4.745	5.109	1.642	2.737	1	1	0	0	1	0	0
Irf3	MGI:1859179	ENSMUSG00000003184	ENSMUST00000003284	P70671	IRF3_MOUSE	7	5201	53.76	13	8	2031	3170	419	0.917	46852.2	27.446	11.695	55.847	44.153	24.821	11.933	12.888	6.921	0.955	7.16	5.728	4.535	8.115	2.148	2.148	5.251	12.172	2.148	3.103	7.637	5.967	4.535	6.205	4.057	6.205	3.103	1.909	0	1	0	1	0	0	0
Bcl2l12	MGI:1922986	ENSMUSG00000003190	ENSMUST00000208128	Q9D3J3	Q9D3J3_MOUSE	7	7491	53.16	6	8	1596	5895	255	1.38	27333.2	30.588	6.667	58.039	41.961	22.745	11.765	10.98	9.412	1.961	2.353	8.627	3.137	6.667	1.961	0.784	2.353	15.294	0.784	1.569	13.333	3.137	7.451	11.765	2.745	5.098	0.784	0.784	0	0	0	0	0	0	0
Ebi3	MGI:1354171	ENSMUSG00000003206	ENSMUST00000003274	O35228	IL27B_MOUSE	17	4383	51.36	1	5	1154	3229	228	0.841	25353	28.509	12.281	55.263	44.737	19.298	14.035	5.263	9.211	2.193	3.07	2.193	3.509	4.386	3.07	3.07	3.07	9.649	0.877	1.316	10.088	6.579	7.895	10.965	6.579	6.579	2.193	3.509	1	0	0	0	1	0	0
Yju2	MGI:1920136	ENSMUSG00000003208	ENSMUST00000233661	Q9D6J3	YJU2_MOUSE	17	9187	52.88	4	7	1601	7586	314	?	35988.5	23.567	7.006	43.631	56.369	35.032	17.516	17.516	8.599	1.592	5.096	12.42	2.548	3.503	1.274	1.911	8.917	8.599	2.548	4.777	6.688	6.051	7.325	5.096	5.414	4.459	0.318	2.866	0	1	0	0	0	0	0
Ranbp2	MGI:894323	ENSMUSG00000003226	ENSMUST00000003310	Q9ERU9	RBP2_MOUSE	10	47437	37.16	3	29	9608	37829	3053	0.142	341121	23.452	10.875	47.068	52.932	28.595	14.543	14.052	6.354	2.195	5.929	8.123	5.077	6.092	2.227	3.341	8.418	8.09	1.474	4.782	5.208	4.487	3.898	9.564	5.503	5.667	1.245	2.326	0	1	1	0	0	0	1
Sult2b1	MGI:1926342	ENSMUSG00000003271	ENSMUST00000209739	O35400	ST2B1_MOUSE	7	54687	49.4	8	7	1858	52829	338	0.55	38347	22.781	13.905	52.663	47.337	23.669	10.947	12.722	5.03	0.888	6.213	6.509	5.917	6.509	1.775	5.621	4.142	6.805	2.663	4.142	7.692	5.03	5.03	11.538	2.959	5.325	2.959	3.254	0	0	0	0	0	0	1
Dlgap1	MGI:1346065	ENSMUSG00000003279	ENSMUST00000133983	Q9D415	DLGP1_MOUSE	17	852341	41.58	20	14	7173	845168	992	0.254	110374	22.883	8.468	43.75	56.25	28.327	15.323	13.004	7.762	2.218	6.048	6.956	2.419	4.133	2.823	3.528	5.544	7.157	2.621	3.528	6.25	5.141	6.956	12.903	6.351	4.435	0.907	2.319	0	1	0	0	0	0	0
Ap1m2	MGI:1336974	ENSMUSG00000003309	ENSMUST00000213762	Q9WVP1	AP1M2_MOUSE	9	18063	48.39	5	10	2776	15287	423	1.08	48136.6	29.314	12.057	53.428	46.572	26.241	13.948	12.293	3.31	0.473	4.255	8.038	5.437	5.91	1.655	6.619	7.565	9.22	2.364	3.783	4.965	3.073	4.728	8.983	4.492	10.165	1.182	3.783	0	1	0	0	0	0	0
Glg1	MGI:104967	ENSMUSG00000003316	ENSMUST00000169020	Q61543	GSLG1_MOUSE	8	104796	41.82	4	26	7021	97775	1175	0.207	133734	26.468	7.915	49.447	50.553	31.064	16.511	14.553	5.957	5.787	5.957	8.596	2.213	5.447	2.723	5.106	7.404	10.638	3.149	3.234	3.404	6.638	6.383	5.787	3.83	4.766	0.596	2.383	1	1	0	0	1	0	0
Atp8b3	MGI:1914581	ENSMUSG00000003341	ENSMUST00000020383	Q6UQ17	AT8B3_MOUSE	10	19541	54.32	3	28	4412	15129	1335	1.01	151955	30.637	12.21	54.007	45.993	23.895	13.408	10.487	6.667	1.873	4.644	5.843	4.794	4.719	2.397	5.094	6.217	11.685	3.296	4.195	3.67	4.944	4.794	7.266	5.693	7.191	1.573	3.446	0	0	0	0	0	0	0
Abhd17a	MGI:106388	ENSMUSG00000003346	ENSMUST00000003436	Q99JW1	AB17A_MOUSE	10	6688	57.79	4	5	1468	5220	310	0.803	33949.8	29.355	11.935	60.645	39.355	21.29	11.29	10	8.71	3.871	4.516	5.484	3.871	8.387	1.935	6.129	2.903	8.387	1.29	2.258	7.742	2.581	6.452	8.065	5.161	6.129	0.968	5.161	0	1	0	0	0	0	0
Pld3	MGI:1333782	ENSMUSG00000003363	ENSMUST00000117611	O35405	PLD3_MOUSE	7	21219	49.75	8	14	2297	18922	488	0.772	54389	30.738	12.5	56.762	43.238	20.697	11.066	9.631	8.811	1.639	4.303	5.328	3.484	5.943	2.869	3.074	3.279	12.09	2.459	4.098	6.352	4.508	4.918	8.197	5.738	6.762	2.664	3.484	1	0	0	0	0	0	0
Grik5	MGI:95818	ENSMUSG00000003378	ENSMUST00000206134	Q61626	GRIK5_MOUSE	7	62498	51.49	7	21	4061	58437	979	0.285	109276	30.439	10.01	56.588	43.412	22.88	12.768	10.112	7.661	2.043	3.269	6.844	3.779	6.946	1.839	5.414	2.86	11.134	3.064	3.882	5.924	3.166	8.069	8.069	5.414	6.231	1.328	3.064	1	0	0	0	1	0	0
Cd79a	MGI:101774	ENSMUSG00000003379	ENSMUST00000003469	P11911	CD79A_MOUSE	7	4817	52.27	1	5	1457	3360	220	0.502	24583.1	26.818	10	59.545	40.455	20.909	9.545	11.364	3.636	3.182	4.545	6.818	3.636	10.909	0.909	4.545	2.727	13.636	1.818	7.273	7.727	4.091	5.909	3.182	5	5	2.273	3.182	1	1	0	0	1	0	0
Rabac1	MGI:1201692	ENSMUSG00000003380	ENSMUST00000076961	Q9Z0S9	PRAF1_MOUSE	7	3003	55.88	6	5	899	2104	185	1.07	20618.9	35.135	14.054	64.865	35.135	18.378	10.27	8.108	10.27	1.622	2.162	5.946	6.486	8.649	1.622	2.703	2.162	12.973	2.162	1.622	4.865	5.946	6.486	5.405	3.784	9.189	2.162	3.784	0	0	0	0	0	0	0
Prkcsh	MGI:107877	ENSMUSG00000003402	ENSMUST00000216344	O08795	GLU2B_MOUSE	9	11417	53.91	5	18	2228	9189	521	0.762	58792.8	20.921	8.253	45.873	54.127	34.549	12.092	22.457	6.718	3.263	6.334	16.123	2.495	5.374	1.536	1.919	5.95	8.445	1.536	1.919	8.061	4.415	4.607	6.526	6.718	3.839	1.344	2.879	1	1	0	0	1	0	0
Elavl3	MGI:109157	ENSMUSG00000003410	ENSMUST00000003501	Q60900	ELAV3_MOUSE	9	37019	50.42	3	7	5014	32005	367	0.462	39533.1	29.7	9.264	56.131	43.869	19.346	11.444	7.902	8.719	0.817	4.36	3.542	4.36	10.627	1.09	5.722	5.995	9.809	2.452	5.45	4.36	5.177	4.36	7.902	5.995	5.45	0.545	3.27	0	0	0	0	0	0	0
Fcgrt	MGI:103017	ENSMUSG00000003420	ENSMUST00000003512	Q61559	FCGRN_MOUSE	7	10862	50.36	6	7	1770	9092	365	0.691	40092.6	27.945	10.959	58.63	41.37	19.726	9.315	10.411	7.123	1.644	3.014	7.397	3.288	9.589	1.644	1.37	3.288	14.521	2.192	4.658	7.945	3.288	4.384	8.767	4.932	4.932	4.11	1.918	1	1	0	0	1	0	0
Supt5	MGI:1202400	ENSMUSG00000003435	ENSMUST00000207563	O55201	SPT5H_MOUSE	7	23856	49.71	8	31	3640	20216	1082	?	120664	22.736	9.519	48.429	51.571	29.76	13.401	16.359	4.713	0.647	6.932	9.427	2.68	8.41	2.311	4.621	5.73	6.192	2.403	3.235	7.024	5.176	5.36	7.856	5.545	7.209	0.832	3.697	0	1	1	1	0	0	0
Timm50	MGI:1913775	ENSMUSG00000003438	ENSMUST00000081946	Q9D880	TIM50_MOUSE	7	6557	53.97	6	11	1515	5042	353	0.646	39776.4	28.895	10.765	55.241	44.759	25.496	13.881	11.615	7.082	1.133	5.382	6.232	4.249	6.799	1.7	4.533	4.249	11.615	1.133	2.55	8.215	5.382	7.932	6.516	4.816	5.666	1.416	3.399	0	1	0	0	0	0	0
Bicd1	MGI:1101760	ENSMUSG00000003452	ENSMUST00000086829	Q8BR07	BICD1_MOUSE	6	154444	37.2	9	9	9667	144777	835	0.571	95896.2	28.024	6.587	40.599	59.401	35.21	17.365	17.844	6.946	0.599	4.192	13.653	1.198	2.994	2.515	4.551	8.982	11.856	2.275	5.269	2.635	5.868	5.868	6.707	6.347	4.671	0	2.874	0	0	0	0	0	0	0
Cyp4f18	MGI:1919304	ENSMUSG00000003484	ENSMUST00000003574	Q99N16	CP4F3_MOUSE	8	21145	46.81	3	13	1702	19443	524	?	59842.7	31.679	13.168	57.824	42.176	26.718	15.84	10.878	7.252	2.29	5.916	4.962	5.153	5.344	3.435	5.344	4.771	13.55	2.481	2.099	6.298	2.863	7.634	6.107	4.389	5.534	2.29	2.29	0	0	0	0	0	0	0
Impdh1	MGI:96567	ENSMUSG00000003500	ENSMUST00000159124	P50096	IMDH1_MOUSE	6	15931	53.52	10	15	2600	13331	514	0.705	55278.5	32.685	8.755	57.004	42.996	23.346	12.451	10.895	8.755	1.167	6.226	4.669	3.113	10.117	2.335	6.809	6.42	8.755	3.307	1.946	3.307	4.864	3.696	6.809	6.031	8.366	0	3.307	0	1	0	0	0	1	0
Prodh	MGI:97770	ENSMUSG00000003526	ENSMUST00000139861	Q9WU79	PROD_MOUSE	16	29847	51.19	10	2	677	29170	599	1.1	68036	29.549	11.185	54.591	45.409	27.546	15.359	12.187	9.683	1.836	4.174	8.013	4.674	6.344	2.337	3.005	4.341	10.351	3.506	2.838	4.508	5.676	8.681	5.342	4.007	6.511	1.002	3.172	0	0	1	0	0	1	0
Fosb	MGI:95575	ENSMUSG00000003545	ENSMUST00000003640	P13346	FOSB_MOUSE	7	7356	54.81	7	4	3782	3574	338	0.3	35976.9	23.373	6.509	51.775	48.225	21.893	9.467	12.426	8.876	1.479	3.846	8.58	3.254	7.396	0.592	1.183	2.663	8.58	1.183	1.183	12.426	5.03	6.213	13.314	6.805	4.734	0.592	2.071	0	0	0	0	0	0	0
Ercc1	MGI:95412	ENSMUSG00000003549	ENSMUST00000003645	P07903	ERCC1_MOUSE	7	11747	52.67	10	10	1375	10372	298	1.3	32909.7	29.866	8.725	54.698	45.302	24.497	13.087	11.409	8.725	2.013	3.356	8.054	3.691	5.705	1.678	2.685	5.705	11.745	1.007	3.02	9.06	5.034	5.705	6.376	6.376	6.711	0.671	2.685	0	0	1	0	0	0	0
Cyp17a1	MGI:88586	ENSMUSG00000003555	ENSMUST00000236174	P27786	CP17A_MOUSE	19	6008	50.4	4	7	2403	3605	507	0.817	57637.9	30.375	12.623	54.438	45.562	25.641	14.004	11.637	4.536	1.381	5.917	5.72	6.903	5.128	2.761	7.692	6.903	11.834	1.972	3.748	5.72	3.55	4.339	6.903	5.72	6.312	1.578	1.381	0	0	0	0	0	1	0
As3mt	MGI:1929882	ENSMUSG00000003559	ENSMUST00000003655	Q91WU5	AS3MT_MOUSE	19	33642	45.17	7	11	1736	31906	376	1.31	41793.6	29.787	10.638	54.255	45.745	29.255	14.628	14.628	7.181	3.191	5.851	8.777	3.989	7.713	2.66	4.787	6.915	8.777	1.064	3.457	4.521	3.191	5.053	5.319	4.521	9.043	0.532	3.457	0	1	0	0	0	0	1
Crtc1	MGI:2142523	ENSMUSG00000003575	ENSMUST00000076615	Q68ED7	CRTC1_MOUSE	8	57225	53.17	5	14	5683	51542	630	0.418	66945.3	23.016	7.46	50	50	17.302	8.889	8.413	6.984	0.317	4.762	3.651	2.54	7.778	2.54	2.063	2.222	9.841	2.381	3.175	11.587	8.413	4.127	13.175	7.937	4.127	0.317	2.063	0	1	0	1	0	0	0
Sec14l2	MGI:1915065	ENSMUSG00000003585	ENSMUST00000003681	Q99J08	S14L2_MOUSE	11	26377	50.96	6	12	2631	23746	403	0.937	46300.3	25.31	11.663	53.102	46.898	28.784	15.136	13.648	3.97	1.985	6.203	7.444	4.218	6.948	1.737	4.715	8.437	10.174	2.978	2.73	5.955	5.707	4.963	4.963	4.715	6.452	1.489	4.218	0	0	0	1	0	0	0
Aven	MGI:1921518	ENSMUSG00000003604	ENSMUST00000003705	Q9D9K3	AVEN_MOUSE	2	141610	42.31	3	6	4735	136875	342	1.41	37195.5	20.175	4.678	45.614	54.386	33.041	14.62	18.421	5.848	0.877	6.14	12.281	1.754	13.743	0.877	1.754	3.216	7.895	1.17	2.924	5.848	5.263	10.526	8.772	4.386	4.678	1.17	0.877	0	1	0	0	0	0	0
Calb2	MGI:101914	ENSMUSG00000003657	ENSMUST00000212297	Q08331	CALB2_MOUSE	8	30709	48.98	2	11	1080	29629	271	1.02	31372.6	23.247	12.177	49.446	50.554	31.365	14.022	17.343	5.535	0.738	6.273	11.07	5.904	6.642	1.107	3.69	9.594	12.177	4.428	4.797	3.321	5.166	3.321	5.904	3.321	1.845	0.738	4.428	0	1	0	0	0	0	0
Has1	MGI:106590	ENSMUSG00000003665	ENSMUST00000003762	Q61647	HYAS1_MOUSE	17	11883	44.85	2	5	2095	9788	583	1.38	65544.9	36.192	14.58	64.666	35.334	20.583	12.693	7.89	13.379	2.573	3.945	3.945	3.602	6.861	1.887	1.201	1.887	13.208	2.573	1.887	3.774	2.916	8.919	6.003	3.945	8.405	3.602	5.489	1	0	0	0	0	0	1
Coq8b	MGI:1924139	ENSMUSG00000003762	ENSMUST00000003860	Q566J8	COQ8B_MOUSE	7	24928	48.84	7	15	2181	22747	533	?	59231.9	31.895	9.944	57.036	42.964	25.328	14.071	11.257	10.507	2.439	5.066	6.191	4.69	7.88	2.251	3.377	3.002	12.57	1.876	1.126	5.253	6.754	8.818	6.191	3.565	5.441	1.501	1.501	0	0	0	0	0	0	1
Brd8	MGI:1925906	ENSMUSG00000003778	ENSMUST00000003876	Q8R3B7	BRD8_MOUSE	18	25987	42.14	8	22	4468	21519	951	0.516	102610	26.814	5.468	50.368	49.632	27.971	11.251	16.719	8.202	0.841	6.519	10.2	1.998	6.414	1.788	4.627	5.363	7.361	3.365	1.788	9.253	3.891	4.101	10.2	5.783	6.625	0.631	1.052	0	1	1	1	0	0	0
Kif20a	MGI:1201682	ENSMUSG00000003779	ENSMUST00000237407	P97329	KI20A_MOUSE	18	8665	46.89	6	19	3674	4991	887	0.74	99876.5	27.959	7.892	45.772	54.228	27.847	14.882	12.965	5.862	1.917	4.622	8.343	2.931	4.735	2.48	4.51	7.441	12.514	1.24	3.608	4.51	8.455	4.961	9.357	4.961	5.073	0.789	1.691	0	1	1	0	0	0	0
Farsa	MGI:1913840	ENSMUSG00000003808	ENSMUST00000003906	Q8C0C7	SYFA_MOUSE	8	12269	48.51	6	13	1826	10443	508	0.526	57598.9	28.74	11.811	52.165	47.835	28.15	15.748	12.402	7.283	0.394	3.74	8.661	4.724	6.693	2.953	3.543	6.102	10.827	2.559	2.756	4.921	5.118	6.693	7.087	4.724	7.087	1.575	2.559	0	1	1	0	0	0	0
Gcdh	MGI:104541	ENSMUSG00000003809	ENSMUST00000109745	Q60759	GCDH_MOUSE	8	7529	48.67	6	12	2114	5415	438	0.639	48605.8	29.68	9.589	55.251	44.749	24.886	14.612	10.274	7.763	2.055	4.11	6.164	2.968	9.132	2.511	5.708	3.881	10.959	3.196	3.881	4.11	3.425	8.219	6.849	5.708	5.251	1.142	2.968	0	0	1	0	0	1	0
Mast2	MGI:894676	ENSMUSG00000003810	ENSMUST00000106486	Q60592	MAST2_MOUSE	4	157422	40.52	17	30	5723	151699	1734	0.707	190534	24.279	8.478	47.463	52.537	27.393	15.456	11.938	5.652	1.326	4.441	7.497	2.653	6.517	3.46	3.287	5.017	10.554	1.442	2.191	8.881	4.21	6.978	13.033	5.709	4.787	0.865	1.499	0	1	0	0	0	0	1
Nqo1	MGI:103187	ENSMUSG00000003849	ENSMUST00000003947	Q64669	NQO1_MOUSE	8	14982	46.88	1	6	1553	13429	274	1.51	30959.7	29.562	13.869	56.569	43.431	24.453	13.869	10.584	8.394	0.365	3.65	6.934	5.839	7.299	2.19	5.474	8.029	10.219	2.92	4.015	4.745	4.745	3.65	6.934	3.285	5.474	2.19	3.65	0	1	1	0	0	1	0
Gys1	MGI:101805	ENSMUSG00000003865	ENSMUST00000003964	Q9Z1E4	GYS1_MOUSE	7	21776	49.63	6	16	3678	18098	738	0.527	83926.6	25.745	14.092	52.846	47.154	26.558	13.55	13.008	6.911	1.897	5.285	7.724	5.42	6.233	2.71	3.252	3.93	9.485	1.897	4.065	5.691	2.981	6.911	7.859	5.691	6.098	1.897	4.065	0	1	0	0	0	0	1
Bax	MGI:99702	ENSMUSG00000003873	ENSMUST00000033093	Q07813	BAX_MOUSE	7	5202	51.6	6	6	867	4335	192	0.751	21394.6	28.646	9.896	57.292	42.708	22.396	9.896	12.5	6.771	1.042	6.25	6.25	5.729	9.896	0	4.688	4.167	11.458	4.167	1.562	3.646	5.208	5.729	5.729	7.812	5.729	3.125	1.042	0	0	1	0	0	0	0
Il7r	MGI:96562	ENSMUSG00000003882	ENSMUST00000003981	P16872	IL7RA_MOUSE	15	24389	37.84	4	8	3540	20849	459	1.04	51604.9	27.887	10.893	50.98	49.02	24.837	14.161	10.675	5.882	2.397	5.011	5.664	4.357	3.704	2.832	4.357	6.536	10.24	1.089	5.664	7.843	4.357	4.793	9.15	5.011	7.407	1.525	2.179	1	1	0	0	1	0	0
Efnb3	MGI:109196	ENSMUSG00000003934	ENSMUST00000004036	O35393	EFNB3_MOUSE	11	6114	56	1	5	3183	2931	340	0.607	35884.7	25.294	10.294	64.706	35.294	21.765	12.647	9.118	8.235	1.765	3.824	5.294	2.647	16.176	2.647	2.353	2.353	9.706	2.353	1.765	11.471	2.647	7.647	6.765	2.353	5	0.882	4.118	1	1	0	0	1	0	0
Mmd	MGI:1914718	ENSMUSG00000003948	ENSMUST00000004050	Q9CQY7	PAQRB_MOUSE	11	29134	45.33	2	7	2677	26457	238	1.08	27676.5	33.193	23.529	66.807	33.193	20.168	14.706	5.462	10.084	3.361	2.521	2.941	7.983	5.462	5.882	6.723	3.361	9.664	3.782	2.941	3.361	0.84	5.462	4.622	4.622	6.723	3.361	6.303	0	0	0	0	0	0	0
Grm3	MGI:1351340	ENSMUSG00000003974	ENSMUST00000004076	Q9QYS2	GRM3_MOUSE	5	239630	38.58	1	6	3049	236581	879	0.376	99114.4	29.807	12.969	56.997	43.003	21.274	11.832	9.443	6.485	3.754	4.664	4.778	5.119	5.688	1.82	6.826	5.006	9.215	2.503	4.551	4.096	3.413	5.006	7.736	6.03	7.281	1.479	4.551	1	0	0	0	1	0	0
Fancl	MGI:1914280	ENSMUSG00000004018	ENSMUST00000004120	Q9CR14	FANCL_MOUSE	11	85742	39.12	5	14	2724	83018	375	1.61	42527.4	29.067	10.933	55.2	44.8	26.4	13.867	12.533	5.067	3.733	6.133	6.4	4.8	4	2.667	5.067	7.2	12.267	2.933	2.933	7.2	4.267	4	8	3.2	6.667	1.6	1.867	0	0	0	0	0	0	1
Stat5a	MGI:103036	ENSMUSG00000004043	ENSMUST00000004145	P42230	STA5A_MOUSE	11	25819	49.86	7	20	3888	21931	793	0.202	90831.3	29.13	10.845	50.441	49.559	24.968	12.989	11.98	6.81	1.261	5.17	6.81	3.909	4.54	2.522	4.792	5.17	10.971	2.018	5.044	5.17	9.332	5.296	5.549	4.666	6.557	2.018	2.396	0	1	0	1	0	0	0
Map3k11	MGI:1346880	ENSMUSG00000004054	ENSMUST00000004156	Q80XI6	M3K11_MOUSE	19	14124	55.01	5	12	3898	10226	850	0.479	93226.4	25.647	7.882	55.294	44.706	25.765	14	11.765	8.471	1.176	4.471	7.294	2.706	9.176	1.529	2.941	2.824	9.647	1.647	2.118	11.294	4.235	9.647	8.235	4.353	4.588	2.471	1.176	0	1	0	0	0	0	1
Cdip1	MGI:1913876	ENSMUSG00000004071	ENSMUST00000004173	Q9DB75	CDIP1_MOUSE	16	39945	44.69	7	6	3953	35992	208	0.449	21835.3	21.154	11.538	72.596	27.404	11.538	5.769	5.769	6.25	5.769	2.404	3.365	3.846	11.058	2.404	3.846	2.404	5.769	3.846	1.923	21.635	3.365	0.962	3.365	7.212	5.288	0	5.288	0	0	0	0	0	0	0
Col5a3	MGI:1858212	ENSMUSG00000004098	ENSMUST00000004201	Q9JLI2	Q9JLI2_MOUSE	9	45018	51.21	2	67	6119	38899	1739	0.605	171969	19.091	5.06	64.577	35.423	20.874	10.868	10.006	5.348	0.748	4.198	5.808	2.588	24.324	1.323	2.645	4.888	7.073	0.805	1.38	15.871	4.6	4.658	4.715	3.853	4.025	0.575	0.575	0	0	0	0	1	0	0
Angptl2	MGI:1347002	ENSMUSG00000004105	ENSMUST00000004208	Q9R045	ANGL2_MOUSE	2	31649	50.79	4	5	3339	28310	493	0.66	57105.5	24.138	13.59	50.71	49.29	25.761	14.604	11.156	5.071	1.623	4.26	6.897	2.231	6.694	3.245	3.651	4.665	9.939	2.434	6.288	5.477	6.288	6.694	5.68	5.274	5.477	2.84	5.274	1	0	0	0	1	0	0
Cacna1e	MGI:106217	ENSMUSG00000004110	ENSMUST00000211821	Q61290	CAC1E_MOUSE	1	493771	43.34	9	47	6765	487006	2272	0.124	257236	28.301	11.84	53.653	46.347	24.912	13.996	10.915	6.514	1.629	4.137	6.778	5.282	5.942	2.465	5.678	4.577	9.947	3.521	3.917	4.886	3.785	6.954	8.803	4.93	6.162	1.364	2.729	1	1	0	0	0	0	0
Trmt10a	MGI:1920421	ENSMUSG00000004127	ENSMUST00000040321	Q8C1Z8	TM10A_MOUSE	3	16374	41.35	6	8	4025	12349	328	1.18	37965.7	22.866	9.451	40.549	59.451	37.805	20.732	17.073	4.878	1.22	7.317	9.756	2.439	4.573	3.659	3.963	10.061	8.537	1.829	3.354	4.268	7.012	7.012	9.146	2.134	5.488	1.524	1.829	0	1	0	0	0	0	1
Etv1	MGI:99254	ENSMUSG00000004151	ENSMUST00000095767	P41164	ETV1_MOUSE	12	91105	38.39	13	13	6576	84529	477	0.347	55040.8	17.4	14.675	51.363	48.637	27.463	14.046	13.417	4.612	2.306	5.66	7.757	5.241	5.241	3.354	2.516	4.612	5.87	3.774	3.564	11.321	6.289	6.08	7.338	3.983	4.403	0.839	5.241	0	1	0	1	0	0	0
Pax2	MGI:97486	ENSMUSG00000004231	ENSMUST00000174490	P32114	PAX2_MOUSE	19	81827	49.47	3	10	4358	77469	414	0.434	44579.8	25.121	10.386	53.623	46.377	22.464	13.043	9.42	7.005	0.966	4.831	4.589	2.174	9.662	3.382	4.106	3.382	5.797	1.449	3.623	9.42	3.865	6.28	10.386	6.039	8.213	0.725	4.106	0	1	0	1	0	0	0
Wars2	MGI:1917810	ENSMUSG00000004233	ENSMUST00000145650	Q9CYK1	SYWM_MOUSE	3	98119	42.31	5	9	1840	96279	360	0.666	40152.6	33.889	9.444	52.778	47.222	27.5	16.111	11.389	8.056	1.111	5	6.389	3.056	4.444	3.056	5.556	8.611	10.833	2.222	1.389	4.722	5	4.444	8.333	5	9.444	1.111	2.222	0	0	0	0	0	0	0
Atn1	MGI:104725	ENSMUSG00000004263	ENSMUST00000088357	O35126	ATN1_MOUSE	6	13981	53.11	3	10	4433	9548	1175	0.194	123724	21.021	9.532	54.383	45.617	21.872	13.787	8.085	9.277	0.255	2.638	5.447	1.617	8	4.936	1.191	3.319	7.234	1.362	2.298	19.149	4.426	5.532	13.277	3.745	3.319	0.17	2.809	0	1	1	1	0	0	0
Emg1	MGI:1315195	ENSMUSG00000004268	ENSMUST00000004379	O35130	NEP1_MOUSE	6	8094	46.38	6	6	1034	7060	244	1.25	26974.3	30.738	8.607	54.918	45.082	25.41	15.164	10.246	5.328	2.049	4.508	5.738	3.689	7.377	2.459	4.508	6.557	10.246	2.869	2.869	5.738	3.689	6.148	7.787	5.328	10.656	0.82	1.639	0	1	0	0	0	0	1
Lpcat3	MGI:1315211	ENSMUSG00000004270	ENSMUST00000004381	Q91V01	MBOA5_MOUSE	6	41392	47.24	9	13	2281	39111	487	0.268	56146.9	31.417	19.302	63.86	36.14	17.864	11.088	6.776	5.339	2.053	3.696	3.08	7.392	7.392	2.669	5.544	4.723	15.195	3.285	2.875	3.08	3.08	3.696	6.16	6.16	5.339	2.464	6.776	1	0	1	0	0	0	1
Il12b	MGI:96540	ENSMUSG00000004296	ENSMUST00000102796	P43432	IL12B_MOUSE	11	13971	43.85	2	8	1861	12110	335	0.919	38235.4	22.388	11.343	47.164	52.836	27.164	14.03	13.134	4.179	4.179	5.075	8.06	3.582	4.179	1.791	3.881	8.657	7.463	2.09	4.179	4.776	4.478	3.582	9.552	7.463	6.866	2.687	3.284	1	0	0	0	1	0	0
Clcn5	MGI:99486	ENSMUSG00000004317	ENSMUST00000115746	Q9WVD4	CLCN5_MOUSE	X	165549	40.82	5	15	3052	162497	816	0.279	90706.1	32.108	13.358	60.662	39.338	20.833	11.029	9.804	7.23	2.083	4.779	5.025	5.637	8.088	2.451	7.353	4.044	10.662	3.186	3.554	4.289	1.838	4.534	7.23	5.882	6.863	2.328	2.941	0	0	0	0	0	0	0
Clcn3	MGI:103555	ENSMUSG00000004319	ENSMUST00000093490	P51791	CLCN3_MOUSE	8	72912	37.97	10	12	5518	67394	818	0.222	90812	32.763	13.325	61.125	38.875	21.027	10.758	10.269	8.68	2.2	4.768	5.501	5.379	7.702	1.956	7.824	4.279	9.658	2.812	3.178	4.279	1.711	4.523	6.968	5.99	6.601	2.323	3.667	1	0	0	0	0	0	0
Gpx5	MGI:104886	ENSMUSG00000004344	ENSMUST00000110491	P21765	GPX5_MOUSE	13	6303	44.49	1	5	1674	4629	221	1.34	25392.6	26.697	16.29	58.824	41.176	24.434	14.48	9.955	3.62	1.81	4.072	5.882	7.24	6.787	3.167	4.977	8.597	9.955	2.715	4.072	7.692	4.072	2.715	3.62	4.977	8.145	1.357	4.525	0	0	0	0	1	1	0
Pde1c	MGI:108413	ENSMUSG00000004347	ENSMUST00000239143	Q64338	PDE1C_MOUSE	6	582684	40.71	15	20	3174	579510	706	0.699	80290	25.637	10.482	44.334	55.666	32.295	18.555	13.739	7.082	0.283	5.807	7.932	3.258	4.391	3.258	5.099	9.348	7.932	2.691	3.824	4.108	3.966	5.949	9.49	6.091	5.524	1.416	2.55	0	0	1	0	0	0	0
Spic	MGI:1341168	ENSMUSG00000004359	ENSMUST00000138734	Q6P3D7	SPIC_MOUSE	10	10244	43.28	4	6	646	9598	242	0.615	27942.5	23.14	14.876	52.066	47.934	21.901	13.223	8.678	6.612	1.653	3.719	4.959	4.132	7.851	2.066	5.372	4.545	8.264	2.479	6.612	4.132	9.091	6.612	7.025	3.306	2.893	1.653	7.025	0	0	0	1	0	0	0
Sst	MGI:98326	ENSMUSG00000004366	ENSMUST00000004480	P60041	SMS_MOUSE	16	1386	51.37	1	2	721	665	116	1.06	12745.6	31.897	6.034	55.172	44.828	23.276	11.207	12.069	14.655	4.31	3.448	8.621	4.31	4.31	0	0.862	5.172	14.655	2.586	4.31	6.034	6.897	6.034	6.034	4.31	1.724	0.862	0.862	0	0	0	0	1	0	0
Bid	MGI:108093	ENSMUSG00000004446	ENSMUST00000160684	P70444	BID_MOUSE	6	24924	49.71	5	7	2415	22509	195	1.92	21951.6	29.231	8.718	47.692	52.308	28.205	11.795	16.41	7.692	1.026	7.179	9.231	4.103	5.128	3.077	4.615	3.077	11.282	4.103	6.154	2.564	6.154	5.641	7.692	4.103	5.641	0.513	1.026	0	1	1	0	0	0	0
Ralb	MGI:1927244	ENSMUSG00000004451	ENSMUST00000004565	Q9JIW9	RALB_MOUSE	1	34490	48.16	3	5	2289	32201	206	1.02	23349.5	26.699	9.223	46.602	53.398	35.437	17.961	17.476	6.796	0.971	6.796	10.68	4.854	6.796	0.971	3.883	10.68	7.282	2.427	2.913	1.456	3.398	6.311	7.767	3.883	8.738	0.485	2.913	0	0	0	0	0	0	0
Ppp1cc	MGI:104872	ENSMUSG00000004455	ENSMUST00000102528	P63087	PP1G_MOUSE	5	16996	48.96	10	7	2384	14612	323	0.336	36983.8	27.864	12.074	56.347	43.653	28.173	14.551	13.622	4.954	4.025	7.121	6.502	5.573	6.811	1.858	6.811	7.121	11.765	2.167	4.025	5.263	4.025	5.573	4.334	3.096	4.334	0.929	3.715	0	1	1	0	0	0	0
Tbccd1	MGI:1917823	ENSMUSG00000004462	ENSMUST00000004576	Q640P7	TBCC1_MOUSE	16	44456	43.26	10	8	2803	41653	552	0.639	62848.2	29.167	13.949	52.174	47.826	24.094	15.036	9.058	7.428	2.174	2.174	6.884	4.167	3.442	4.348	3.623	5.072	12.319	1.812	2.717	5.978	4.529	5.616	9.783	6.703	5.797	2.355	3.08	0	0	0	0	0	0	0
Gab2	MGI:1333854	ENSMUSG00000004508	ENSMUST00000004622	Q9Z1S8	GAB2_MOUSE	7	227361	40.36	2	10	6168	221193	665	0.304	73208.2	19.699	9.474	44.662	55.338	24.211	13.835	10.376	5.564	1.353	5.263	5.113	2.707	5.414	2.707	3.008	5.263	6.466	1.955	4.962	9.474	4.662	5.865	14.436	7.068	4.662	1.203	2.857	0	1	0	0	0	0	0
Coro1c	MGI:1345964	ENSMUSG00000004530	ENSMUST00000004646	Q9WUM4	COR1C_MOUSE	5	66323	49.8	11	11	3491	62832	474	0.209	53120.9	28.692	9.705	52.321	47.679	28.692	15.401	13.291	6.962	2.532	6.751	6.54	3.165	5.907	2.532	7.595	7.595	7.384	2.532	4.43	5.485	2.954	5.274	7.173	4.43	6.751	1.688	2.321	0	0	1	0	0	0	0
Ctse	MGI:107361	ENSMUSG00000004552	ENSMUST00000073350	P70269	CATE_MOUSE	1	37200	46.74	3	10	2126	35074	397	1.62	42937.7	28.967	11.587	59.95	40.05	15.617	6.045	9.572	5.542	1.763	5.793	3.778	5.038	10.076	1.763	5.29	2.015	10.579	2.267	4.03	7.053	6.045	2.267	8.06	6.297	7.557	1.259	3.526	1	0	0	0	1	0	0
Ndrg2	MGI:1352498	ENSMUSG00000004558	ENSMUST00000111632	Q9QYG0	NDRG2_MOUSE	14	8888	52.51	13	15	2103	6785	371	0.753	40789.2	26.685	10.512	54.717	45.283	20.755	9.973	10.782	6.469	1.617	4.313	6.469	3.504	8.356	2.426	5.121	3.504	9.973	3.235	3.774	6.739	5.66	4.043	8.356	6.739	5.121	0.809	3.774	0	1	1	0	0	0	0
Arhgef18	MGI:2142567	ENSMUSG00000004568	ENSMUST00000239102	Q6P9R4	ARHGI_MOUSE	8	103187	47.41	13	29	6574	96613	1405	0.455	155982	25.979	6.69	46.263	53.737	29.253	15.089	14.164	7.402	1.851	4.769	9.395	2.633	6.192	1.922	3.06	5.907	10.463	1.779	1.851	5.694	7.402	7.26	11.103	4.128	5.053	0.712	1.423	0	1	0	0	0	0	0
Cd33	MGI:99440	ENSMUSG00000004609	ENSMUST00000039861	Q63994	CD33_MOUSE	7	20213	44.28	6	8	1791	18422	403	1.32	44824.3	29.529	9.429	55.087	44.913	19.603	12.655	6.948	4.218	4.467	3.226	3.722	3.474	4.963	2.233	4.218	3.97	12.903	1.737	1.985	7.196	4.218	6.452	9.926	9.181	8.189	1.985	1.737	1	0	0	0	1	0	0
Nkg7	MGI:1931250	ENSMUSG00000004612	ENSMUST00000070518	Q99PA5	NKG7_MOUSE	7	1177	54.46	3	4	881	296	165	1.69	17958	35.758	16.364	66.061	33.939	9.091	6.061	3.03	10.303	3.03	0.606	2.424	7.879	6.667	2.424	4.848	0	13.333	2.424	0	4.242	3.636	3.636	13.333	7.879	7.273	3.636	2.424	0	0	0	0	0	0	0
Stxbp2	MGI:107370	ENSMUSG00000004626	ENSMUST00000160708	Q64324	STXB2_MOUSE	8	12690	51.32	15	19	2908	9782	593	0.842	66357.4	32.546	9.275	52.951	47.049	29.005	15.346	13.659	8.6	1.349	6.239	7.42	2.53	4.89	2.698	5.228	7.083	12.31	2.53	1.855	5.059	3.373	5.565	7.42	5.396	6.408	1.012	3.035	0	0	0	0	0	0	0
Sgce	MGI:1329042	ENSMUSG00000004631	ENSMUST00000115579	O70258	SGCE_MOUSE	6	72858	39.94	13	11	1696	71162	437	0.537	49735.9	25.858	12.586	54.92	45.08	23.341	12.128	11.213	4.577	1.602	4.805	6.407	4.119	5.95	2.288	5.263	4.805	8.467	3.204	4.577	8.009	4.119	5.034	5.721	7.323	7.551	2.059	4.119	1	0	0	0	0	0	0
Chn2	MGI:1917243	ENSMUSG00000004633	ENSMUST00000046856	Q80XD1	CHIO_MOUSE	6	262257	45.02	15	13	2418	259839	332	0.628	38218.4	29.518	12.349	53.614	46.386	29.217	17.169	12.048	6.024	3.614	5.422	6.627	3.916	4.518	3.916	6.928	7.53	10.542	3.313	5.12	4.217	2.711	5.723	4.518	4.819	6.024	1.205	3.313	0	0	0	0	0	0	0
Wwox	MGI:1931237	ENSMUSG00000004637	ENSMUST00000004756	Q91WL8	WWOX_MOUSE	8	913053	45.83	9	9	2244	910809	414	1.53	46512.5	27.778	12.56	51.208	48.792	26.329	14.493	11.836	8.454	1.932	5.072	6.763	3.865	6.28	3.382	2.415	4.348	10.386	1.932	4.348	4.106	3.14	6.763	7.729	7.246	6.522	2.174	3.14	0	1	0	0	0	1	0
Slbp	MGI:108402	ENSMUSG00000004642	ENSMUST00000075670	P97440	SLBP_MOUSE	5	17623	44.11	9	8	1027	16596	275	0.748	31603	17.455	9.455	41.091	58.909	37.091	19.273	17.818	5.455	1.818	8	9.818	2.909	5.455	2.182	2.909	6.545	4.727	2.182	2.182	6.909	4	10.545	10.909	4.727	4.364	1.818	2.545	0	1	0	0	0	0	0
Tyr	MGI:98880	ENSMUSG00000004651	ENSMUST00000004770	P11344	TYRO_MOUSE	7	68742	34.74	3	5	6042	62700	533	1.96	60606.4	23.265	15.947	55.347	44.653	22.326	11.445	10.882	5.066	3.189	5.816	5.066	6.191	7.129	3.002	4.503	3.377	10.319	2.251	5.253	6.567	3.94	5.066	9.568	3.565	3.377	2.439	4.315	1	0	0	0	1	1	0
Cnn2	MGI:105093	ENSMUSG00000004665	ENSMUST00000004784	Q08093	CNN2_MOUSE	10	7479	53.91	2	7	2460	5019	305	0.764	33155.5	22.951	8.852	53.115	46.885	20.984	11.475	9.508	6.885	2.623	5.246	4.262	2.295	11.148	1.639	3.607	6.885	8.525	4.59	5.246	4.59	7.541	2.951	7.869	5.246	3.934	0.656	4.262	0	1	1	0	0	0	0
Abca13	MGI:2388707	ENSMUSG00000004668	ENSMUST00000042740	Q5SSE9	ABCAD_MOUSE	11	492318	40.03	3	62	16011	476307	5034	1.04	568897	30.274	12.872	53.278	46.722	21.673	11.621	10.052	5.125	1.629	4.648	5.403	5.662	5.125	3.178	5.88	4.787	13.647	2.602	5.066	3.953	4.887	3.655	9.138	5.959	5.622	1.609	2.424	0	0	0	0	0	0	0
Myo9b	MGI:106624	ENSMUSG00000004677	ENSMUST00000170242	Q9QY06	MYO9B_MOUSE	8	88000	49.85	6	40	7297	80703	2114	0.177	238834	27.956	9.839	48.865	51.135	29.328	16.698	12.63	7.237	1.277	4.352	8.278	3.169	5.203	2.886	4.399	7.19	10.785	1.75	2.98	5.724	5.582	6.623	8.325	4.92	5.535	0.804	2.98	0	1	1	0	0	0	0
Ly9	MGI:96885	ENSMUSG00000004707	ENSMUST00000068878	Q01965	LY9_MOUSE	1	18787	43.85	5	10	2488	16299	654	1.11	73142.6	24.465	10.245	47.706	52.294	24.006	13.15	10.856	5.199	2.141	4.893	5.963	2.446	5.352	2.446	4.434	6.269	8.257	2.294	4.128	5.657	5.199	4.434	10.245	8.716	6.575	1.682	3.67	1	1	0	0	1	0	0
Cd244a	MGI:109294	ENSMUSG00000004709	ENSMUST00000194797	Q07763	CD244_MOUSE	1	50554	44.26	4	7	1854	48700	397	?	44836.5	23.678	11.839	47.355	52.645	22.67	13.35	9.32	3.778	3.023	4.786	4.534	4.03	6.045	2.267	4.03	5.793	8.816	0.756	5.793	4.282	6.801	5.29	11.335	6.045	7.053	2.267	3.275	1	1	0	0	1	0	0
Adgre1	MGI:106912	ENSMUSG00000004730	ENSMUST00000086763	Q61549	AGRE1_MOUSE	17	124837	41.16	5	22	3238	121599	931	?	102130	27.068	10.741	56.284	43.716	17.508	7.948	9.56	4.834	6.874	4.296	5.263	5.048	7.519	1.719	6.122	3.437	10.419	2.47	5.048	3.33	3.974	2.793	9.452	7.734	5.693	1.504	2.47	1	0	0	0	1	0	0
Rab23	MGI:99833	ENSMUSG00000004768	ENSMUST00000088287	P35288	RAB23_MOUSE	1	22678	46	10	8	4322	18356	237	0.833	26678.2	27.848	8.439	46.835	53.165	29.536	15.19	14.346	5.907	1.688	6.329	8.017	3.797	5.907	1.266	5.485	8.439	7.595	2.11	5.063	2.11	5.063	5.485	8.439	5.063	8.861	0.844	2.532	0	1	0	0	0	0	0
Eif2b2	MGI:2145118	ENSMUSG00000004788	ENSMUST00000004910	Q99LD9	EI2BB_MOUSE	12	7148	49.44	7	8	1605	5543	351	1.52	38897.5	31.909	10.826	53.846	46.154	28.205	14.815	13.39	8.832	1.14	3.989	9.402	4.274	6.838	4.558	6.838	4.274	9.687	3.419	3.419	4.274	1.994	5.983	6.838	5.698	6.553	0.285	1.709	0	0	0	0	0	0	0
Ulk2	MGI:1352758	ENSMUSG00000004798	ENSMUST00000004920	Q9QY01	ULK2_MOUSE	11	79425	39.55	3	27	5743	73682	1037	0.588	112877	26.133	9.065	52.073	47.927	21.697	13.211	8.486	6.943	2.797	3.761	4.725	2.989	6.654	2.989	3.761	4.918	8.872	2.604	3.472	7.811	5.4	5.304	11.765	5.593	6.557	0.386	2.7	0	1	0	0	0	0	1
Ccl24	MGI:1928953	ENSMUSG00000004814	ENSMUST00000004936	Q9JKC0	CCL24_MOUSE	5	3113	50.72	2	3	1295	1818	119	1.84	12871.3	33.613	6.723	56.303	43.697	21.849	17.647	4.202	9.244	5.882	2.521	1.681	3.361	5.882	1.681	9.244	10.924	6.723	0.84	3.361	5.042	4.202	5.042	8.403	5.882	8.403	0.84	0.84	1	0	0	0	1	0	0
Grap	MGI:1918770	ENSMUSG00000004837	ENSMUST00000004959	Q9CX99	GRAP_MOUSE	11	19520	52.85	2	5	1662	17858	217	1.22	25277.5	24.885	15.207	50.691	49.309	29.493	15.668	13.825	6.452	0.922	5.069	8.756	6.912	5.991	2.304	3.687	5.069	8.756	1.382	3.687	4.608	5.53	8.295	7.834	2.765	5.991	2.304	3.687	0	0	0	0	0	0	0
Ap1s1	MGI:1098244	ENSMUSG00000004849	ENSMUST00000111080	P61967	AP1S1_MOUSE	5	11143	51.29	5	5	1353	9790	158	0.862	18733	30.38	12.025	54.43	45.57	32.278	15.823	16.456	5.063	2.532	6.329	10.127	5.696	3.797	0.633	4.43	8.861	14.557	5.063	1.266	1.266	4.43	6.329	5.696	1.899	6.329	1.266	4.43	0	1	0	0	0	0	0
Mapk13	MGI:1346864	ENSMUSG00000004864	ENSMUST00000233984	Q9Z1B7	MK13_MOUSE	17	10937	53.16	9	12	2937	8000	366	1.11	42071.6	28.415	13.388	52.459	47.541	30.055	17.213	12.842	7.65	0.82	6.557	6.284	4.918	4.918	3.279	4.645	9.016	10.656	3.552	1.639	4.645	5.191	4.918	5.738	4.918	5.464	1.366	3.825	0	1	0	1	0	0	1
Srpk1	MGI:106908	ENSMUSG00000004865	ENSMUST00000130643	O70551	SRPK1_MOUSE	17	35062	46.57	13	16	4653	30409	648	0.598	73088.5	24.537	9.105	46.296	53.704	31.944	16.358	15.586	5.71	1.698	5.864	9.722	2.315	6.327	3.086	5.093	9.105	9.105	1.852	4.784	5.864	5.093	4.167	6.79	5.093	4.63	1.543	2.16	0	1	0	0	0	0	1
Crabp2	MGI:88491	ENSMUSG00000004885	ENSMUST00000005019	P22935	RABP2_MOUSE	3	4711	52.45	2	4	931	3780	138	1.44	15746.1	24.638	7.246	47.826	52.174	29.71	14.493	15.217	5.072	2.174	3.623	11.594	3.623	5.797	0	5.797	8.696	5.797	5.072	5.797	2.899	2.174	5.797	5.797	8.696	7.971	2.174	1.449	0	0	0	0	0	0	0
Nes	MGI:101784	ENSMUSG00000004891	ENSMUST00000090973	Q6P5H2	NEST_MOUSE	3	9374	54.7	3	4	6126	3248	1864	0.537	207124	24.624	4.828	43.401	56.599	34.71	10.998	23.712	6.652	0.59	4.989	18.723	1.502	7.403	1.663	1.77	3.97	10.944	0.912	2.307	6.706	7.618	5.365	8.101	3.863	5.258	1.288	0.376	0	1	1	0	0	0	0
Bcan	MGI:1096385	ENSMUSG00000004892	ENSMUST00000090971	Q61361	PGCB_MOUSE	3	12700	56.31	6	14	3141	9559	883	0.621	95815	26.84	9.287	56.852	43.148	24.122	10.532	13.59	8.607	3.058	4.87	8.72	2.492	9.513	1.699	2.492	1.812	9.74	0.68	2.039	9.173	3.964	7.022	8.947	4.077	6.002	1.812	3.284	1	1	0	0	1	0	0
Hapln2	MGI:2137300	ENSMUSG00000004894	ENSMUST00000160737	Q9ESM3	HPLN2_MOUSE	3	5834	53.07	4	6	2338	3496	341	1.29	37925.3	27.273	14.076	61.29	38.71	24.34	15.543	8.798	8.798	3.519	3.812	4.985	4.399	10.85	2.933	3.226	2.346	10.264	0.293	1.76	8.211	2.639	10.264	5.572	4.399	4.985	2.053	4.692	0	0	0	0	1	0	0
Hdgf	MGI:1194494	ENSMUSG00000004897	ENSMUST00000005017	P51859	HDGF_MOUSE	3	9812	52.15	6	6	2245	7567	237	0.637	26268.7	18.565	8.439	43.46	56.54	40.928	17.3	23.629	8.439	0.844	5.485	18.143	3.376	8.861	2.11	1.688	11.392	4.219	1.266	2.954	7.595	2.532	3.797	7.595	2.532	4.219	0.844	2.11	0	1	1	1	0	0	0
Slc25a18	MGI:1919053	ENSMUSG00000004902	ENSMUST00000112682	Q9DB41	GHC2_MOUSE	6	20759	48.11	1	10	1911	18848	320	1.28	34166	34.375	7.188	61.25	38.75	18.125	11.562	6.562	10.938	3.438	3.438	3.125	3.75	10.312	0.938	5.938	4.688	11.875	3.438	2.188	3.438	5	5.938	5.625	7.812	5.625	0.312	2.188	0	1	0	0	0	0	0
Apba3	MGI:1888527	ENSMUSG00000004931	ENSMUST00000220297	O88888	APBA3_MOUSE	10	6287	54.7	11	12	2268	4019	571	1.24	60717.6	30.648	5.779	56.567	43.433	21.891	9.982	11.909	9.457	2.102	4.729	7.18	1.576	8.932	2.627	4.553	1.401	9.982	2.277	1.751	9.457	6.48	5.954	7.706	5.604	6.655	0.525	1.051	0	1	1	0	0	0	0
Matk	MGI:99259	ENSMUSG00000004933	ENSMUST00000119547	P41242	MATK_MOUSE	10	10431	55.55	11	13	1916	8515	505	0.765	56056.5	30.099	10.891	55.842	44.158	28.911	17.228	11.683	9.505	1.98	4.158	7.525	3.168	8.515	3.564	2.376	6.337	10.891	2.574	1.584	5.347	3.366	7.327	6.931	3.366	7.327	2.178	1.98	0	0	0	0	0	0	1
Pias4	MGI:2136940	ENSMUSG00000004934	ENSMUST00000005064	Q9JM05	PIAS4_MOUSE	10	14658	56.39	5	11	2571	12087	507	0.118	55569.9	28.6	7.101	55.621	44.379	25.247	12.821	12.426	6.509	3.353	5.325	7.101	2.17	6.706	1.183	3.353	6.509	11.834	2.17	2.564	8.876	3.55	5.128	8.481	4.536	6.903	0.592	3.156	0	0	1	1	0	0	1
Nmrk2	MGI:1916814	ENSMUSG00000004939	ENSMUST00000005069	Q9D7C9	NRK2_MOUSE	10	3882	53.43	1	7	1854	2028	195	1.93	22374.6	26.154	13.333	54.359	45.641	26.667	13.846	12.821	3.077	1.538	7.179	5.641	4.103	7.692	3.077	3.077	5.128	11.795	3.59	2.564	5.128	5.641	5.641	5.641	5.128	8.205	1.538	4.615	0	0	0	0	0	0	1
Zp3	MGI:99215	ENSMUSG00000004948	ENSMUST00000005073	P10761	ZP3_MOUSE	5	8526	49.3	2	8	1323	7203	424	0.952	46303.6	29.245	11.085	54.009	45.991	19.811	10.849	8.962	6.132	3.774	4.245	4.717	4.717	5.66	3.538	2.358	2.83	11.321	0.708	3.774	7.075	4.717	4.481	10.849	6.84	9.434	1.415	1.415	1	0	0	0	1	0	0
Hspb1	MGI:96240	ENSMUSG00000004951	ENSMUST00000005077	P14602	HSPB1_MOUSE	5	1645	59.64	2	3	903	742	209	1.87	23013.8	27.751	11.005	54.067	45.933	24.88	12.919	11.962	10.526	0.478	3.349	8.612	4.306	6.699	1.914	2.871	3.349	7.177	0.478	0.957	9.569	3.828	7.656	9.091	7.177	7.177	2.871	1.914	0	1	1	0	0	0	0
Rasa4	MGI:1858600	ENSMUSG00000004952	ENSMUST00000042135	Q6PFQ7	RASL2_MOUSE	5	27945	52.04	13	21	2914	25031	802	1.2	90060.1	30.798	9.85	51.372	48.628	28.18	15.835	12.344	7.731	2.369	5.112	7.232	3.865	5.486	2.868	3.491	5.736	12.219	0.998	2.618	4.738	5.112	7.232	7.606	5.112	7.357	1.372	1.746	0	0	0	0	0	0	0
Syt5	MGI:1926368	ENSMUSG00000004961	ENSMUST00000065957	Q9R0N5	SYT5_MOUSE	7	7777	50.28	3	8	1750	6027	386	0.836	43129.8	30.052	9.585	55.959	44.041	26.684	16.58	10.104	6.995	1.295	5.181	4.922	3.109	7.772	2.073	3.109	6.995	10.363	1.813	2.332	7.513	5.959	7.513	5.699	3.368	9.585	1.036	3.368	0	0	0	0	0	0	0
Prkacb	MGI:97594	ENSMUSG00000005034	ENSMUST00000102515	P68181	KAPCB_MOUSE	3	83417	40.73	8	10	4347	79070	351	0.479	40707.9	27.066	15.385	53.561	46.439	30.199	16.809	13.39	5.983	0.855	5.128	8.262	6.838	6.268	2.279	5.983	9.402	9.117	1.994	3.419	4.274	3.134	5.128	5.128	4.558	5.983	1.709	4.558	0	1	0	0	0	0	1
Chd5	MGI:3036258	ENSMUSG00000005045	ENSMUST00000030775	A2A8L1	CHD5_MOUSE	4	51544	55.65	5	42	9486	42058	1946	0.157	222515	22.97	10.277	47.739	52.261	34.738	17.677	17.061	5.447	1.336	6.886	10.175	3.494	6.886	2.415	3.905	9.353	9.147	2.518	3.751	6.166	4.111	5.91	6.115	3.546	4.471	1.49	2.878	0	1	0	1	0	0	0
Cstb	MGI:109514	ENSMUSG00000005054	ENSMUST00000005185	Q62426	CYTB_MOUSE	10	1954	52.71	1	3	603	1351	98	1.85	11045.6	25.51	11.224	47.959	52.041	27.551	15.306	12.245	7.143	2.041	5.102	7.143	6.122	4.082	3.061	3.061	9.184	7.143	3.061	4.082	5.102	7.143	3.061	7.143	6.122	8.163	0	2.041	0	0	1	0	0	0	0
Sh2b2	MGI:1345171	ENSMUSG00000005057	ENSMUST00000005188	Q9JID9	SH2B2_MOUSE	5	28410	53.12	5	9	2848	25562	621	0.891	66557.3	28.663	9.823	53.623	46.377	24.799	13.043	11.755	12.399	2.093	4.992	6.763	3.865	7.246	3.382	1.61	2.576	8.213	1.288	2.415	7.89	2.738	7.085	9.662	6.763	6.441	1.288	1.288	0	1	0	0	0	0	0
Cd44	MGI:88338	ENSMUSG00000005087	ENSMUST00000111194	P15379	CD44_MOUSE	2	90525	42.2	9	14	5045	85480	778	0.664	85617.1	19.923	10.411	41.902	58.098	23.907	10.54	13.368	6.041	1.285	6.298	7.069	2.828	5.656	3.599	4.113	3.342	5.398	1.542	5.656	6.684	5.141	3.599	10.54	12.853	4.37	2.057	1.928	1	1	0	0	1	0	0
Slc1a2	MGI:101931	ENSMUSG00000005089	ENSMUST00000080210	P43006	EAA2_MOUSE	2	132126	43.96	12	11	11595	120531	572	0.424	62030.2	37.587	7.692	61.538	38.462	19.93	10.49	9.441	8.217	1.573	4.545	4.895	3.671	7.867	1.748	9.091	5.594	11.713	4.895	4.196	3.671	2.622	3.147	6.119	5.594	8.566	0.699	1.573	1	1	0	0	0	0	0
Eif2ak4	MGI:1353427	ENSMUSG00000005102	ENSMUST00000005233	Q9QZ05	E2AK4_MOUSE	2	86617	44.79	8	39	5212	81405	1648	0.572	186487	28.701	10.68	49.515	50.485	29.005	15.049	13.956	5.886	1.699	5.825	8.131	3.701	5.218	3.155	5.522	6.25	10.376	1.517	2.913	4.854	5.704	5.643	8.192	4.672	6.917	0.667	3.155	0	1	1	0	0	0	1
Wdr1	MGI:1337100	ENSMUSG00000005103	ENSMUST00000005234	O88342	WDR1_MOUSE	5	36409	49.74	11	15	3089	33320	606	0.22	66406.7	27.558	13.531	53.135	46.865	25.248	13.696	11.551	6.106	1.98	7.426	4.125	3.63	9.241	3.96	5.611	6.931	6.271	1.155	4.125	3.63	2.805	2.805	8.911	5.776	9.571	1.815	4.125	0	1	1	0	0	0	0
Slc2a9	MGI:2152844	ENSMUSG00000005107	ENSMUST00000155634	Q3T9X0	GTR9_MOUSE	5	153871	47.6	12	14	3164	150707	538	1.14	58621.5	35.316	11.896	64.312	35.688	15.428	8.364	7.063	9.108	1.487	2.416	4.647	6.691	8.922	0.743	7.435	3.532	12.454	2.416	2.788	5.019	3.903	4.089	7.621	5.948	6.32	1.487	2.974	1	1	0	0	0	0	0
Ccn4	MGI:1197008	ENSMUSG00000005124	ENSMUST00000005255	O54775	CCN4_MOUSE	15	31882	46.87	6	5	5097	26785	367	?	40702.6	24.523	8.992	58.311	41.689	20.436	10.627	9.809	7.084	10.354	4.905	4.905	2.725	5.995	0.817	4.36	2.18	7.084	0.545	4.36	8.719	4.087	7.629	5.177	7.629	5.995	2.18	3.27	1	0	0	0	1	0	0
Ndrg1	MGI:1341799	ENSMUSG00000005125	ENSMUST00000005256	Q62433	NDRG1_MOUSE	15	40323	48.95	13	16	2889	37434	394	0.58	43008.7	25.888	9.898	52.538	47.462	22.843	11.929	10.914	6.345	2.03	4.569	6.345	2.538	8.122	4.315	3.553	3.299	8.883	4.822	5.076	6.091	3.807	4.315	9.137	6.599	7.107	0.761	2.284	0	1	1	0	0	0	0
Prdx2	MGI:109486	ENSMUSG00000005161	ENSMUST00000109734	Q61171	PRDX2_MOUSE	8	5248	48.61	8	6	1612	3636	198	0.902	21778.7	30.303	12.626	56.566	43.434	25.253	12.121	13.131	7.576	1.515	8.081	5.051	6.061	8.586	2.02	5.556	6.566	8.586	0.505	4.04	5.051	3.03	3.535	6.061	5.051	8.586	1.01	3.535	0	1	1	0	0	1	0
Polr2a	MGI:98086	ENSMUSG00000005198	ENSMUST00000058470	P08775	RPB1_MOUSE	11	24641	45.41	4	29	6740	17901	1970	0.159	217176	22.386	10.051	50.914	49.086	22.893	12.437	10.457	4.772	1.218	4.67	5.787	2.893	6.497	2.132	4.975	5.33	7.056	2.843	4.112	10.051	3.096	4.975	11.472	7.513	5.584	0.711	4.315	0	1	1	1	0	0	1
Senp3	MGI:2158736	ENSMUSG00000005204	ENSMUST00000066760	Q9EP97	SENP3_MOUSE	11	8970	47.84	9	11	2219	6751	568	0.363	64403.2	22.183	11.092	51.232	48.768	28.169	16.373	11.796	4.577	1.937	5.282	6.514	3.873	7.923	2.817	2.817	4.93	10.035	2.465	2.817	8.451	4.93	8.627	7.923	4.93	4.754	1.937	2.465	0	1	0	0	0	0	0
G6pc2	MGI:1277193	ENSMUSG00000005232	ENSMUST00000129288	Q9Z186	G6PC2_MOUSE	2	16769	41.62	4	5	537	16232	355	1.8	40680.8	30.986	19.155	64.225	35.775	16.338	10.704	5.634	4.789	2.535	2.254	3.38	7.887	6.479	3.944	7.324	3.099	12.113	3.662	3.38	5.352	2.535	3.662	7.887	5.634	6.761	3.662	3.662	1	0	0	0	0	0	0
Ripk4	MGI:1919638	ENSMUSG00000005251	ENSMUST00000019386	Q9ERK0	RIPK4_MOUSE	16	21855	48.68	1	8	3591	18264	786	0.594	86612.9	31.552	9.415	52.163	47.837	28.372	15.903	12.468	8.651	1.781	5.089	7.379	2.29	7.125	4.453	3.69	5.598	13.359	2.163	2.545	4.58	3.944	5.852	8.524	4.453	5.852	1.399	1.272	0	1	0	0	0	0	1
Zfp287	MGI:2176561	ENSMUSG00000005267	ENSMUST00000150336	Q9EQB9	ZN287_MOUSE	11	31550	44.14	6	8	1605	29945	759	?	86634.6	20.553	13.702	44.928	55.072	30.171	18.577	11.594	4.611	4.875	3.821	7.773	3.03	5.402	6.061	3.821	7.905	7.246	0.922	3.689	5.534	6.851	4.611	7.51	6.851	4.875	1.186	3.426	0	0	0	1	0	0	0
Ubqln1	MGI:1860276	ENSMUSG00000005312	ENSMUST00000058735	Q8R317	UBQL1_MOUSE	13	39498	43.1	4	11	3686	35812	582	0.221	61976.4	24.742	4.467	50.515	49.485	14.089	6.186	7.904	8.763	0	2.921	4.983	2.749	8.247	1.031	3.608	1.89	9.794	5.67	6.873	8.419	11.34	3.265	10.653	6.529	2.577	0.172	0.515	0	0	1	0	0	0	0
Fgfr4	MGI:95525	ENSMUSG00000005320	ENSMUST00000005452	Q03142	FGFR4_MOUSE	13	16120	51.58	3	18	3324	12796	799	0.868	88661.3	30.038	10.638	56.07	43.93	23.655	12.516	11.139	6.383	2.003	4.881	6.258	3.004	7.134	2.753	3.379	3.129	12.891	2.003	2.503	7.009	3.63	6.633	9.512	4.631	7.384	1.752	3.129	1	1	0	0	1	0	1
Cadm3	MGI:2137858	ENSMUSG00000005338	ENSMUST00000111220	Q99N28	CADM3_MOUSE	1	34437	45.93	5	9	5155	29282	396	0.355	42964.3	27.778	9.596	51.768	48.232	21.717	10.859	10.859	7.071	1.768	5.303	5.556	2.778	7.828	2.525	5.556	4.798	9.343	1.263	3.535	6.061	5.051	3.535	10.354	7.576	5.808	1.263	3.03	1	1	0	0	1	0	0
Fcer1a	MGI:95494	ENSMUSG00000005339	ENSMUST00000049706	P20489	FCERA_MOUSE	1	5931	37.92	2	5	998	4933	250	1.37	28657.2	30.8	14.4	53.2	46.8	22.4	14	8.4	4.4	2.4	4	4.4	3.6	4.8	2.8	5.2	8	12	1.6	4.4	2	4.4	3.2	8	7.6	9.2	2.4	5.6	1	0	0	0	1	0	0
Casp14	MGI:1335092	ENSMUSG00000005355	ENSMUST00000005488	O89094	CASPE_MOUSE	10	6304	45.7	2	7	2336	3968	257	1.29	29458.3	24.514	8.56	47.471	52.529	33.852	14.397	19.455	4.28	1.556	5.447	14.008	3.113	7.004	1.946	3.502	6.615	10.895	3.891	3.502	3.891	4.669	5.837	4.669	5.837	5.837	0.389	3.113	0	0	0	0	0	0	0
Slc1a6	MGI:1096331	ENSMUSG00000005357	ENSMUST00000005490	O35544	EAA4_MOUSE	10	34270	43.29	2	10	2029	32241	561	0.433	60784.3	36.72	8.378	61.854	38.146	17.469	9.804	7.665	8.021	0.535	2.496	5.169	4.456	9.626	1.426	7.308	2.139	12.656	4.456	3.209	3.565	3.387	6.239	6.595	7.487	8.734	0.357	2.139	1	1	0	0	0	0	0
Slc1a3	MGI:99917	ENSMUSG00000005360	ENSMUST00000005493	P56564	EAA1_MOUSE	15	76641	43.59	8	10	4163	72478	543	0.281	59622.4	37.201	8.103	61.51	38.49	19.337	10.313	9.024	7.735	0.552	3.131	5.893	4.42	7.735	0.737	8.84	5.157	10.866	4.972	4.42	3.683	2.947	4.42	4.972	6.814	9.761	0.552	2.394	1	1	0	0	0	0	0
Crbn	MGI:1913277	ENSMUSG00000005362	ENSMUST00000113239	Q8C7D2	CRBN_MOUSE	6	19877	38.95	5	11	2084	17793	445	0.644	50880.1	27.64	10.562	51.011	48.989	26.966	12.809	14.157	6.067	3.371	6.292	7.865	2.921	3.82	2.472	6.517	6.067	9.888	2.472	3.371	5.618	6.292	4.27	6.742	5.618	5.169	2.247	2.921	0	1	0	0	0	0	0
Il5ra	MGI:96558	ENSMUSG00000005364	ENSMUST00000204659	P21183	IL5RA_MOUSE	6	38681	40.4	3	13	3575	35106	415	1.06	46989	29.88	13.253	53.494	46.506	23.855	13.976	9.88	6.024	2.651	3.614	6.265	4.337	3.614	3.614	5.301	6.265	9.88	0.723	4.578	6.988	3.614	4.096	7.47	6.988	8.675	2.169	3.133	1	0	0	0	1	0	0
Msh6	MGI:1343961	ENSMUSG00000005370	ENSMUST00000005503	P54276	MSH6_MOUSE	17	15831	45.11	3	10	4251	11580	1358	0.498	151084	25.552	10.309	49.853	50.147	29.013	15.169	13.844	6.996	2.356	5.449	8.395	4.345	7.364	2.135	3.461	7.143	9.426	1.841	2.798	4.566	3.093	5.891	9.205	6.038	5.67	1.178	2.651	0	1	1	0	0	0	0
Fbxo11	MGI:2147134	ENSMUSG00000005371	ENSMUST00000005504	Q7TPD1	FBX11_MOUSE	17	74433	40.4	6	23	4019	70414	930	0.097	103728	23.226	12.688	52.473	47.527	24.516	13.978	10.538	5.914	2.796	5.054	5.484	3.656	9.032	4.301	7.527	3.871	4.301	1.72	7.527	7.312	5.376	5.806	5.161	4.946	5.484	0.86	3.871	0	0	0	0	0	0	0
Mlxipl	MGI:1927999	ENSMUSG00000005373	ENSMUST00000202431	Q99MZ3	MLXPL_MOUSE	5	48493	49.94	10	4	412	48081	864	0.473	94875	25.231	8.796	53.935	46.065	21.528	11.921	9.606	6.481	1.273	4.398	5.208	3.935	5.324	2.083	3.125	3.241	10.764	2.083	2.662	13.31	4.745	6.597	10.648	6.481	4.861	1.157	1.62	0	1	0	1	0	0	0
Cic	MGI:1918972	ENSMUSG00000005442	ENSMUST00000169266	Q924A2	CIC_MOUSE	7	26456	57.09	15	21	8221	18235	2510	0.183	258130	24.382	5.458	56.534	43.466	20.359	10.996	9.363	10.199	0.996	3.386	5.976	2.47	10	1.355	1.594	4.024	6.534	1.076	1.076	15.976	3.705	5.618	11.554	6.773	6.056	0.598	1.036	0	1	1	1	0	0	0
Il27ra	MGI:1355318	ENSMUSG00000005465	ENSMUST00000005601	O70394	I27RA_MOUSE	8	12296	49.91	3	14	2664	9632	623	0.903	69093.2	27.769	10.433	58.748	41.252	18.941	9.791	9.149	4.976	2.729	3.21	5.939	1.926	7.384	1.605	2.408	3.852	11.557	1.124	2.568	10.915	5.297	4.334	7.705	6.742	8.828	4.655	2.247	1	0	0	0	1	0	0
Prkaca	MGI:97592	ENSMUSG00000005469	ENSMUST00000005606	P05132	KAPCA_MOUSE	8	23451	50.11	2	10	2276	21175	351	0.318	40570.6	27.35	15.1	52.707	47.293	29.345	16.524	12.821	6.553	0.57	5.413	7.407	7.123	6.268	2.279	5.983	9.972	9.117	1.994	4.558	3.704	4.274	4.274	4.843	4.274	5.698	1.709	3.989	0	1	0	0	0	0	1
Msh4	MGI:1860077	ENSMUSG00000005493	ENSMUST00000005630	Q99MT2	MSH4_MOUSE	3	48990	42.18	8	20	3325	45665	958	0.989	107006	30.167	10.23	50.626	49.374	23.069	13.048	10.021	8.246	2.088	4.071	5.95	3.445	4.175	2.192	6.367	5.01	10.647	2.505	4.175	3.653	4.175	5.846	10.856	7.098	4.906	0.418	4.175	0	0	0	0	0	0	0
Evx1	MGI:95461	ENSMUSG00000005503	ENSMUST00000031787	P23683	EVX1_MOUSE	6	4881	58.84	2	3	2877	2004	416	1.52	43198.3	27.163	8.413	58.894	41.106	20.192	10.817	9.375	14.663	2.404	3.606	5.769	3.125	9.615	1.923	0.721	2.404	8.173	2.404	1.683	10.817	2.885	6.49	12.019	4.327	3.606	0.481	2.885	0	0	0	0	0	0	0
Igf1r	MGI:96433	ENSMUSG00000005533	ENSMUST00000005671	Q60751	IGF1R_MOUSE	7	280842	46.28	6	21	11409	269433	1373	0.306	155788	25.2	11.289	53.532	46.468	25.492	12.6	12.891	4.953	3.205	4.588	8.303	3.496	6.628	1.748	5.317	4.88	8.376	2.913	6.336	6.045	2.622	5.972	6.701	5.317	6.555	1.602	4.443	1	1	0	0	1	0	1
Insr	MGI:96575	ENSMUSG00000005534	ENSMUST00000091291	P15208	INSR_MOUSE	8	157557	43.1	5	21	9355	148202	1372	0.453	155610	25.219	12.172	52.988	47.012	26.166	13.192	12.974	4.155	3.426	5.321	7.653	4.446	6.341	2.624	4.81	4.956	9.767	2.332	5.175	6.122	2.843	5.612	7.653	5.175	6.487	1.458	3.644	1	1	0	0	1	0	1
Fcer2a	MGI:95497	ENSMUSG00000005540	ENSMUST00000005678	P20693	FCER2_MOUSE	8	12439	48.1	8	12	2242	10197	331	?	37647.6	24.773	9.063	48.036	51.964	23.263	12.085	11.178	5.74	3.323	4.532	6.647	2.115	6.344	1.511	3.323	6.647	11.782	2.719	6.344	3.323	10.272	3.927	8.459	3.625	3.927	3.625	1.813	1	0	0	0	0	0	0
Cyp2a5	MGI:88597	ENSMUSG00000005547	ENSMUST00000005685	P20852	CP2A5_MOUSE	7	8244	46.22	5	9	2013	6231	494	?	56740.8	25.709	13.765	54.656	45.344	25.506	14.372	11.134	4.453	0.405	5.061	6.073	9.312	6.68	1.417	4.858	6.68	10.526	4.049	3.441	5.466	4.453	6.275	6.073	5.87	5.87	0.405	2.632	0	1	1	0	0	1	0
Atp4a	MGI:88113	ENSMUSG00000005553	ENSMUST00000005692	Q64436	ATP4A_MOUSE	7	13326	52.93	5	22	3485	9841	1033	0.747	114016	32.43	10.068	58.761	41.239	21.975	10.939	11.036	8.616	2.904	5.324	5.712	4.937	7.26	1.258	6.776	4.84	9.681	2.807	3.098	4.55	4.453	4.84	5.905	5.808	7.357	1.065	2.807	0	1	0	0	0	0	0
Ctr9	MGI:109345	ENSMUSG00000005609	ENSMUST00000005749	Q62018	CTR9_MOUSE	7	27427	43.74	9	25	4300	23127	1173	0.135	133408	25.575	10.145	44.842	55.158	34.442	17.818	16.624	8.866	1.279	6.82	9.804	2.984	5.712	2.643	3.24	8.866	9.463	1.535	4.774	3.24	5.712	6.309	7.332	2.899	4.007	0.597	3.922	0	1	0	1	0	0	0
Eif4g2	MGI:109207	ENSMUSG00000005610	ENSMUST00000162415	Q62448	IF4G2_MOUSE	7	15281	41.86	14	22	7995	7286	906	0.085	102106	27.152	8.83	51.214	48.786	27.483	14.57	12.914	5.85	0.993	5.077	7.837	4.636	6.181	1.987	5.077	8.057	12.472	3.311	3.642	6.733	6.843	4.525	7.395	3.422	3.753	0.773	1.435	0	1	1	0	0	0	0
Cabp5	MGI:1352746	ENSMUSG00000005649	ENSMUST00000005791	Q9JLK3	CABP5_MOUSE	7	10756	41.88	3	6	1777	8979	173	1.09	19729.5	25.434	7.514	53.757	46.243	31.792	10.983	20.809	6.358	0.578	8.092	12.717	6.358	9.249	0	4.624	4.624	10.405	7.514	2.312	3.468	6.358	6.358	1.156	4.624	4.046	0	1.156	0	0	0	0	0	0	0
Kit	MGI:96677	ENSMUSG00000005672	ENSMUST00000144270	P05532	KIT_MOUSE	5	81807	46.01	8	21	5241	76566	979	0.305	109343	28.294	11.645	53.218	46.782	23.289	12.564	10.725	6.537	2.247	5.516	5.209	4.29	5.414	2.043	4.597	6.333	8.069	2.451	5.516	5.209	3.064	4.188	8.172	6.742	9.091	1.43	3.882	1	1	0	0	1	0	1
Nr1i3	MGI:1346307	ENSMUSG00000005677	ENSMUST00000155126	O35627	NR1I3_MOUSE	1	6732	50.51	8	7	2980	3752	358	1.15	40912.6	29.609	12.291	55.587	44.413	24.86	14.804	10.056	8.101	3.631	2.793	7.263	5.866	5.028	3.911	4.469	4.19	13.128	4.19	3.073	4.749	6.983	6.704	4.469	5.028	3.911	0	2.514	0	1	0	1	0	0	0
Apoa2	MGI:88050	ENSMUSG00000005681	ENSMUST00000111321	P09813	APOA2_MOUSE	1	1326	51.73	4	4	518	808	102	1.72	11309.1	30.392	8.824	52.941	47.059	22.549	11.765	10.784	10.784	0.98	3.922	6.863	4.902	3.922	0.98	1.961	8.824	12.745	5.882	1.961	3.922	6.863	1.961	8.824	6.863	4.902	0	2.941	0	0	0	0	1	0	0
Cs	MGI:88529	ENSMUSG00000005683	ENSMUST00000005826	Q9CZU6	CISY_MOUSE	10	24746	43.91	2	11	2926	21820	464	0.303	51736.7	30.603	11.638	56.897	43.103	22.845	13.362	9.483	8.405	1.078	4.31	5.172	2.802	7.328	2.802	3.448	5.819	12.5	4.095	4.31	4.957	3.664	4.741	7.328	4.957	6.25	1.94	4.095	0	1	1	0	0	0	1
Ampd3	MGI:1096344	ENSMUSG00000005686	ENSMUST00000170374	O08739	AMPD3_MOUSE	7	44200	50.18	8	15	3489	40711	766	0.907	88652.3	25.457	14.36	51.044	48.956	28.721	16.057	12.663	6.136	1.175	5.352	7.311	4.439	3.786	3.786	3.786	6.789	11.097	3.394	3.655	6.658	4.308	5.483	7.572	4.7	4.439	0.783	5.352	0	1	0	0	0	0	0
Bcas2	MGI:1915433	ENSMUSG00000005687	ENSMUST00000005830	Q9D287	SPF27_MOUSE	3	7512	42.77	6	7	1467	6045	225	1.33	26131.5	28.444	10.667	48	52	28.889	14.222	14.667	8.889	0.889	3.111	11.556	1.778	4	2.667	4.889	5.333	8.889	3.556	7.111	3.111	7.556	6.222	4.889	3.556	5.778	1.778	4.444	0	1	1	0	0	0	0
Sh2d1a	MGI:1328352	ENSMUSG00000005696	ENSMUST00000189753	O88890	SH21A_MOUSE	X	26878	37.13	7	5	1223	25655	126	0.959	13903.8	26.19	11.111	54.762	45.238	23.016	13.492	9.524	5.556	2.381	4.762	4.762	2.381	9.524	1.587	3.968	5.556	8.73	0.794	1.587	6.349	4.762	6.349	8.73	7.143	7.937	0.794	6.349	0	0	1	0	0	0	0
Ctcf	MGI:109447	ENSMUSG00000005698	ENSMUST00000005841	Q61164	CTCF_MOUSE	8	46355	41.42	6	12	3782	42573	736	0.148	83745.4	19.973	9.375	44.293	55.707	35.598	19.429	16.168	5.707	3.668	5.163	11.005	2.31	5.299	4.484	2.989	8.832	4.755	3.125	3.261	7.337	5.707	6.114	4.755	6.386	6.522	0.136	2.446	0	1	1	1	0	0	0
Pard6a	MGI:1927223	ENSMUSG00000005699	ENSMUST00000098444	Q9Z101	PAR6A_MOUSE	8	2349	57	7	3	1273	1076	346	1.02	37333.5	30.058	6.358	54.624	45.376	24.566	13.873	10.694	5.78	1.156	7.225	3.468	2.89	9.538	2.312	3.179	2.312	13.006	1.445	3.468	8.382	3.757	9.249	10.116	3.468	8.092	0.578	0.578	0	1	0	0	0	0	0
Agrp	MGI:892013	ENSMUSG00000005705	ENSMUST00000194091	P56473	AGRP_MOUSE	8	70696	48.37	3	6	734	69962	131	1.68	14432	31.298	6.107	60.305	39.695	21.374	12.977	8.397	9.16	8.397	3.053	5.344	3.817	5.344	0.763	0.763	3.817	16.031	2.29	3.053	7.634	4.58	8.397	4.58	6.107	5.344	0	1.527	0	0	0	0	1	0	0
Pvalb	MGI:97821	ENSMUSG00000005716	ENSMUST00000120592	P32848	PRVA_MOUSE	15	15287	52.25	2	5	953	14334	110	1.36	11930.5	29.091	9.091	48.182	51.818	37.273	17.273	20	10	0	11.818	8.182	7.273	8.182	1.818	5.455	14.545	8.182	2.727	0.909	0.909	0.909	0.909	9.091	3.636	5.455	0	0	0	1	1	0	0	0	0
Tfap4	MGI:103239	ENSMUSG00000005718	ENSMUST00000005862	Q9JIZ5	Q9JIZ5_MOUSE	16	15194	50.64	3	7	2247	12947	338	0.172	38726.6	25.74	5.917	41.124	58.876	32.544	16.568	15.976	5.621	0.592	5.03	10.947	1.479	3.254	3.254	5.917	5.03	8.876	2.663	2.367	6.213	10.355	8.284	8.284	5.325	5.325	0.296	0.888	0	0	0	0	0	0	0
Ranbp1	MGI:96269	ENSMUSG00000005732	ENSMUST00000115645	P34022	RANG_MOUSE	16	8949	47.42	4	6	1085	7864	203	0.471	23596.4	23.153	8.867	40.394	59.606	44.335	20.69	23.645	9.36	1.478	6.404	17.241	3.941	2.956	2.956	3.448	11.823	7.882	2.463	4.926	4.433	1.97	5.911	3.941	4.433	2.463	1.478	0.493	0	1	1	0	0	0	0
Cd247	MGI:88334	ENSMUSG00000005763	ENSMUST00000161971	P24161	CD3Z_MOUSE	1	88597	46.73	9	8	2713	85884	164	0.824	18637.3	28.659	10.366	53.049	46.951	29.878	17.683	12.195	9.146	1.22	5.488	6.707	2.439	8.537	1.829	3.659	7.317	12.195	2.439	3.659	3.659	5.488	8.537	3.659	4.268	3.659	0.61	5.488	0	1	0	0	1	0	0
Mmp8	MGI:1202395	ENSMUSG00000005800	ENSMUST00000018765	O70138	MMP8_MOUSE	9	10030	40.99	1	10	2425	7605	465	1.76	53125.9	23.871	17.419	54.624	45.376	22.151	12.258	9.892	6.882	1.075	6.022	3.871	8.172	6.237	3.011	4.516	3.656	8.602	1.935	5.806	7.097	4.516	5.591	7.097	5.806	3.871	1.72	4.516	1	0	0	0	1	0	0
Gpr108	MGI:1925558	ENSMUSG00000005823	ENSMUST00000233568	Q91WD0	GP108_MOUSE	17	13812	49.7	4	17	2405	11407	569	1.06	63980.7	30.756	13.357	56.239	43.761	21.968	12.478	9.49	5.448	1.582	3.515	5.975	5.272	6.678	2.988	6.151	5.097	12.302	1.757	3.691	5.097	4.745	4.394	9.139	4.218	6.854	1.406	3.691	1	0	0	0	1	0	0
Tnfsf14	MGI:1355317	ENSMUSG00000005824	ENSMUST00000005976	Q9QYH9	TNF14_MOUSE	17	4686	50.34	1	4	1847	2839	239	0.799	26338.3	31.799	11.715	59.833	40.167	22.176	14.644	7.531	6.276	1.255	3.347	4.184	2.929	12.134	3.347	2.51	2.092	13.389	1.255	2.51	5.021	4.603	9.205	6.695	4.184	9.623	2.092	3.347	1	0	0	0	0	0	0
Gata6	MGI:107516	ENSMUSG00000005836	ENSMUST00000047762	Q61169	GATA6_MOUSE	18	33572	45.08	6	7	3234	30338	589	0.174	59306.9	27.165	8.659	59.593	40.407	16.469	10.357	6.112	14.771	2.547	3.226	2.886	1.358	12.903	3.056	1.019	2.716	7.81	1.868	3.056	9.508	2.547	4.584	13.073	5.263	3.565	1.358	2.886	0	1	0	1	0	0	0
Cnga2	MGI:108040	ENSMUSG00000005864	ENSMUST00000006020	Q62398	CNGA2_MOUSE	X	18370	43.35	2	7	3064	15306	664	0.787	76192.6	29.97	12.5	54.217	45.783	28.614	14.91	13.705	6.325	1.205	6.627	7.078	4.819	6.024	1.807	6.777	6.777	9.94	2.41	4.217	3.916	2.711	6.325	4.819	5.422	6.928	1.506	4.367	1	0	0	0	0	0	0
Spo11	MGI:1349669	ENSMUSG00000005883	ENSMUST00000144044	Q9WTK8	SPO11_MOUSE	2	15877	46.43	5	8	3619	12258	396	1.11	44570	31.313	9.343	54.545	45.455	24.242	13.636	10.606	7.323	1.768	7.071	3.535	3.535	4.293	1.515	8.333	6.566	10.859	4.545	3.03	4.798	3.283	5.556	8.333	6.566	4.798	1.263	3.03	0	0	0	0	0	0	0
Nr2c2	MGI:1352466	ENSMUSG00000005893	ENSMUST00000113460	P49117	NR2C2_MOUSE	6	82905	41.02	8	15	7647	75258	596	0.22	65239.3	30.201	7.383	51.174	48.826	22.315	11.409	10.906	7.886	2.517	5.537	5.369	2.852	5.872	1.678	7.215	5.034	9.396	2.517	3.356	4.362	6.376	4.698	10.235	6.544	5.705	0.503	2.349	0	1	1	1	0	0	0
Otx1	MGI:97450	ENSMUSG00000005917	ENSMUST00000172395	P80205	OTX1_MOUSE	11	8134	56	3	3	5273	2861	355	0.443	37531.6	24.507	14.366	52.676	47.324	20	14.93	5.07	13.521	1.408	2.535	2.535	2.535	7.606	7.042	1.127	3.662	5.915	2.817	2.817	9.014	4.789	4.225	16.338	3.38	3.944	1.127	3.662	0	0	0	0	0	0	0
Itgae	MGI:1298377	ENSMUSG00000005947	ENSMUST00000006101	Q60677	ITAE_MOUSE	11	56864	48.42	2	31	3845	53019	1167	0.884	128906	29.049	10.711	52.699	47.301	23.308	11.997	11.311	6.598	2.399	5.484	5.827	4.884	7.284	2.399	4.97	5.056	9.169	1.971	4.542	3.685	5.313	4.542	8.569	5.57	8.312	0.686	2.742	1	0	0	0	1	0	0
Ctns	MGI:1932872	ENSMUSG00000005949	ENSMUST00000006103	P57757	CTNS_MOUSE	11	15447	48.86	5	11	2570	12877	367	0.799	42203.4	33.243	17.984	62.125	37.875	13.896	8.447	5.45	3.27	1.09	2.725	2.725	9.264	5.995	1.635	8.447	3.542	12.262	1.635	5.722	3.815	4.632	3.27	7.084	6.54	9.264	2.725	4.36	1	0	0	0	1	0	0
P2rx5	MGI:2137026	ENSMUSG00000005950	ENSMUST00000006104	B7ZND5	B7ZND5_MOUSE	11	12265	51.22	3	13	2395	9870	480	1.27	54097.2	28.958	12.5	55	45	25.625	14.375	11.25	6.458	2.917	5.208	6.042	6.25	7.083	2.083	6.042	7.083	8.542	1.667	4.583	3.958	4.167	5.208	5.833	4.792	7.917	1.25	2.917	0	0	0	0	0	0	0
Ephb3	MGI:104770	ENSMUSG00000005958	ENSMUST00000006112	P54754	EPHB3_MOUSE	16	18551	53.68	6	16	4185	14366	993	0.375	109662	28.902	10.07	56.395	43.605	22.155	11.279	10.876	7.956	2.92	4.935	5.942	3.625	6.747	1.41	4.23	3.927	8.56	2.518	3.726	6.647	3.726	5.942	7.956	6.042	8.157	1.611	3.424	1	1	0	0	1	0	1
Tuft1	MGI:109572	ENSMUSG00000005968	ENSMUST00000006123	O08970	TUFT1_MOUSE	3	46116	45.45	6	13	2631	43485	390	0.711	44576.4	27.436	6.41	42.051	57.949	35.641	18.205	17.436	6.41	0.769	4.615	12.821	1.026	4.103	3.59	4.615	7.436	10	3.333	2.821	3.59	7.436	7.179	8.205	3.846	6.41	0.256	1.538	0	0	0	0	0	0	0
Dnase1	MGI:103157	ENSMUSG00000005980	ENSMUST00000006136	P49183	DNAS1_MOUSE	16	3083	51.02	11	9	1480	1603	284	1.95	32027.4	32.746	13.38	57.042	42.958	21.831	9.507	12.324	8.099	1.408	7.042	5.282	4.577	4.577	1.408	5.634	3.169	9.859	1.761	2.817	4.577	4.225	4.93	7.746	6.338	9.155	1.408	5.986	1	0	0	0	1	0	0
Tpr	MGI:1922066	ENSMUSG00000006005	ENSMUST00000124973	F6ZDS4	TPR_MOUSE	1	57098	37.73	14	52	7430	49668	2431	0.111	273990	25.545	4.031	37.968	62.032	33.402	15.014	18.387	6.87	0.288	5.224	13.163	1.111	4.155	1.769	3.579	7.24	9.955	2.18	3.949	3.538	9.255	6.006	8.309	7.116	5.142	0.165	0.987	0	1	1	0	0	0	0
Prg4	MGI:1891344	ENSMUSG00000006014	ENSMUST00000162367	Q9JM99	PRG4_MOUSE	1	16754	40.48	8	12	1480	15274	1054	0.743	115996	14.326	5.787	42.6	57.4	29.127	15.655	13.472	4.269	2.087	3.321	10.152	2.277	3.7	0.854	2.467	11.101	3.795	0.759	3.416	16.793	2.277	3.7	7.021	15.56	3.795	0.569	2.087	1	0	0	0	1	0	0
Kptn	MGI:1890380	ENSMUSG00000006021	ENSMUST00000006178	Q8VCX6	KPTN_MOUSE	7	7622	51.26	8	12	1630	5992	430	0.809	47544.8	31.86	10.233	55.116	44.884	23.488	10.465	13.023	5.814	1.628	6.279	6.744	3.721	8.14	2.558	3.721	3.256	14.419	0.698	3.023	5.116	6.977	4.651	7.907	3.488	7.907	0.93	3.023	0	0	0	0	0	0	0
Napa	MGI:104563	ENSMUSG00000006024	ENSMUST00000006181	Q9DB05	SNAA_MOUSE	7	19518	53	7	11	2517	17001	295	0.512	33189.7	31.186	12.203	51.864	48.136	28.814	13.898	14.915	14.237	2.712	5.763	9.153	4.407	3.729	2.373	5.424	8.814	8.475	3.39	3.729	1.017	5.424	2.712	7.119	3.051	3.051	0.678	4.746	0	1	1	0	0	0	0
Sra1	MGI:1344414	ENSMUSG00000006050	ENSMUST00000173875	Q80VJ2	SRA1_MOUSE	18	4135	44.09	6	5	1979	2156	232	1.43	25557	24.138	6.897	51.293	48.707	28.879	15.086	13.793	6.466	1.724	4.741	9.052	1.293	6.897	3.017	3.017	6.466	7.759	3.017	1.293	11.638	5.603	5.603	7.759	5.172	6.897	1.724	0.862	0	1	0	1	0	0	0
Calcoco2	MGI:1343177	ENSMUSG00000006056	ENSMUST00000068686	A2A6M5	CACO2_MOUSE	11	12639	44.45	2	6	1621	11018	331	0.65	40136.2	19.637	15.106	41.692	58.308	41.39	15.71	25.68	8.157	1.208	4.23	21.45	3.021	1.813	1.208	2.417	12.085	4.532	1.511	2.417	3.625	5.136	2.417	6.344	3.021	4.532	7.251	3.625	0	0	0	0	0	0	0
Snf8	MGI:1343161	ENSMUSG00000006058	ENSMUST00000006217	Q9CZ28	SNF8_MOUSE	11	12546	45.02	6	8	1004	11542	258	0.883	28886.3	32.558	10.853	55.039	44.961	28.682	15.116	13.566	9.302	0.775	4.264	9.302	3.876	8.527	2.713	5.039	8.527	12.016	2.326	1.938	2.713	6.202	3.876	3.876	4.264	6.202	1.55	2.713	0	0	0	1	0	0	0
Eps8l1	MGI:1914675	ENSMUSG00000006154	ENSMUST00000171445	Q8R5F8	ES8L1_MOUSE	7	19814	50.56	14	20	2975	16839	716	1.03	80027.9	27.095	7.123	49.022	50.978	29.33	14.944	14.385	7.682	1.117	4.33	10.056	1.955	5.866	1.955	1.676	3.911	9.777	1.117	2.235	8.659	6.285	9.078	7.821	5.307	7.961	1.397	1.816	0	1	0	0	0	0	0
Prss16	MGI:1859181	ENSMUSG00000006179	ENSMUST00000006341	Q9QXE5	TSSP_MOUSE	13	7570	49.3	5	12	2155	5415	509	0.814	54523.3	33.988	10.413	60.904	39.096	16.699	9.43	7.269	10.806	1.965	3.536	3.733	3.929	9.627	2.161	1.768	1.965	14.538	1.179	1.572	5.894	7.073	5.305	10.02	3.733	6.876	2.161	2.161	1	0	0	0	1	0	0
Cdkal1	MGI:1921765	ENSMUSG00000006191	ENSMUST00000140278	Q91WE6	CDKAL_MOUSE	13	663929	41.89	11	17	3372	660557	578	0.52	65288.7	27.682	10.9	52.076	47.924	27.855	15.398	12.457	6.055	2.076	5.709	6.747	3.46	6.055	2.768	5.709	7.439	8.824	2.076	3.806	6.055	5.017	5.19	6.228	5.017	7.093	1.038	3.633	0	1	0	0	0	0	1
Htra1	MGI:1929076	ENSMUSG00000006205	ENSMUST00000006367	Q9R118	HTRA1_MOUSE	7	49550	48.47	5	9	2041	47509	480	0.752	51213.9	33.125	5	55.625	44.375	24.792	13.333	11.458	8.333	3.333	5.417	6.042	1.875	8.75	1.458	6.875	6.25	8.75	1.042	3.958	5.833	3.125	5.625	6.875	5.625	9.167	0	1.667	0	0	0	0	1	0	0
Zbtb17	MGI:107410	ENSMUSG00000006215	ENSMUST00000142438	Q60821	ZBT17_MOUSE	4	23277	53.48	7	15	3478	19799	794	0.309	86758.3	24.811	9.95	48.615	51.385	30.73	16.625	14.106	8.816	4.156	5.668	8.438	3.023	7.935	4.912	2.897	7.053	7.179	1.637	2.393	5.038	5.29	4.66	7.179	5.793	5.919	0.126	1.889	0	0	0	1	0	0	0
Clcnkb	MGI:1930643	ENSMUSG00000006216	ENSMUST00000006378	Q9WUB6	CLCKB_MOUSE	4	11662	53.59	4	20	2370	9292	687	1.24	75008.6	35.371	13.246	63.901	36.099	15.721	9.025	6.696	8.879	1.31	1.892	4.803	6.114	7.86	2.183	5.386	3.639	12.373	2.329	2.475	5.968	3.348	3.202	7.424	7.132	8.734	2.183	2.766	0	0	0	0	0	0	0
Fblim1	MGI:1921452	ENSMUSG00000006219	ENSMUST00000105785	Q71FD7	FBLI1_MOUSE	4	30035	50.76	15	9	3091	26944	375	1.25	41025.9	23.2	8.533	57.6	42.4	25.333	13.333	12	7.2	7.2	4	8	3.2	5.333	2.667	2.4	4.8	7.467	1.067	2.133	14.933	3.733	5.867	7.2	4	6.133	0.533	2.133	0	0	0	0	0	0	0
Ccdc159	MGI:1914369	ENSMUSG00000006241	ENSMUST00000006403	Q8C963	CC159_MOUSE	9	8402	50.11	5	13	1531	6871	411	0.897	46342.1	22.871	7.786	44.039	55.961	30.414	15.328	15.085	5.353	3.893	5.596	9.489	1.217	5.109	2.433	2.92	8.029	10.219	1.703	1.946	5.109	7.786	4.866	11.679	4.136	4.38	2.433	1.703	0	0	0	0	0	0	0
Atp6v1b1	MGI:103285	ENSMUSG00000006269	ENSMUST00000006431	Q8C3L6	VATB1_MOUSE	6	15866	52.92	6	14	1999	13867	513	0.948	56790.6	29.045	9.747	54.581	45.419	23.392	11.111	12.281	7.602	1.365	5.653	6.628	4.483	7.602	1.754	7.212	3.899	7.407	3.119	4.094	5.458	5.263	5.458	5.458	7.212	6.823	0.195	3.314	0	0	0	0	0	0	0
Vax1	MGI:1277163	ENSMUSG00000006270	ENSMUST00000172821	Q2NKI2	VAX1_MOUSE	19	3870	57.52	2	3	1044	2826	338	0.515	35166.7	31.065	5.621	55.325	44.675	23.669	14.201	9.467	15.089	1.775	3.55	5.917	2.367	9.763	1.479	1.479	5.621	10.651	1.183	2.367	7.396	3.846	7.101	10.651	4.142	3.846	0.296	1.479	0	0	0	1	0	0	0
Atp6v1b2	MGI:109618	ENSMUSG00000006273	ENSMUST00000006435	P62814	VATB2_MOUSE	8	25066	41.53	6	14	2825	22241	511	0.287	56550.8	30.724	9.198	56.556	43.444	24.07	11.937	12.133	8.023	1.174	5.284	6.849	3.718	7.632	1.566	7.436	4.305	8.415	3.327	3.914	6.067	4.11	6.067	5.675	5.675	6.849	0.196	3.718	0	0	0	0	0	0	0
Tep1	MGI:109573	ENSMUSG00000006281	ENSMUST00000006444	P97499	TEP1_MOUSE	14	46502	46.39	8	55	8171	38331	2629	0.838	291460	31.419	10.156	54.622	45.378	23.241	13.085	10.156	7.493	2.358	4.032	6.124	2.929	6.314	3.309	3.347	4.564	14.53	1.407	2.625	6.276	5.82	5.211	8.634	5.059	6.048	2.016	1.902	0	0	0	0	0	0	0
Arpc2	MGI:1923959	ENSMUSG00000006304	ENSMUST00000113820	Q9CVB6	ARPC2_MOUSE	1	32126	44.47	4	11	1439	30687	300	0.168	34357.1	28	14	49.333	50.667	32	17.667	14.333	7.333	0.667	6.667	7.667	6.333	4.667	3.667	5	8.333	7.667	2.333	5.333	3.333	2	5.667	5.333	6	8	0	4	0	0	1	0	0	0	0
Zbtb32	MGI:1891838	ENSMUSG00000006310	ENSMUST00000108150	Q9JKD9	ZBT32_MOUSE	7	9229	49.41	3	4	854	8375	465	0.819	50828.4	22.151	9.462	51.398	48.602	23.871	14.624	9.247	7.527	2.796	2.581	6.667	2.581	8.172	3.441	2.366	3.226	9.462	2.366	0.86	9.892	5.376	7.957	12.688	5.806	2.796	1.935	1.505	0	0	0	1	0	0	0
Ggt5	MGI:1346063	ENSMUSG00000006344	ENSMUST00000072217	Q9Z2A9	GGT5_MOUSE	10	27861	47.45	7	12	4410	23451	573	1.1	61673.8	33.682	9.25	60.384	39.616	18.325	10.82	7.504	9.075	1.222	2.967	4.538	3.316	10.122	2.443	5.236	2.618	11.169	1.745	4.188	6.806	5.585	5.759	6.632	4.887	8.202	1.396	2.094	1	0	0	0	0	0	1
Ggt1	MGI:95706	ENSMUSG00000006345	ENSMUST00000134503	Q60928	GGT1_MOUSE	10	24597	50.78	20	14	2140	22457	568	0.738	61562.6	33.627	10.035	58.099	41.901	21.655	11.796	9.859	9.859	1.056	4.577	5.282	4.049	8.451	2.289	6.514	4.577	8.803	2.289	3.697	4.93	3.697	4.93	6.866	5.986	8.451	0.704	2.993	1	0	0	0	0	0	1
Crip2	MGI:1915587	ENSMUSG00000006356	ENSMUST00000084882	Q9DCT8	CRIP2_MOUSE	12	5271	58.66	6	7	1439	3832	208	1.03	22727	17.308	12.5	54.808	45.192	27.885	18.269	9.615	4.808	6.731	3.365	6.25	3.365	11.058	3.846	2.404	10.577	3.846	0.962	2.404	10.096	1.923	3.846	5.288	7.692	6.25	0.962	4.327	0	1	1	0	0	0	0
Cbfa2t3	MGI:1338013	ENSMUSG00000006362	ENSMUST00000127984	O54972	MTG16_MOUSE	8	73969	53.79	7	12	7645	66324	620	0.5	68032.3	23.548	8.71	48.548	51.452	27.903	16.129	11.774	9.032	2.903	4.032	7.742	1.935	5.806	4.516	2.097	4.032	9.355	1.935	2.903	10.161	4.355	7.581	10.161	6.129	3.065	1.129	1.129	0	1	0	1	0	0	0
Mpl	MGI:97076	ENSMUSG00000006389	ENSMUST00000102671	Q08351	TPOR_MOUSE	4	15099	48.09	5	12	2934	12165	625	0.763	69787.7	27.52	11.84	56.8	43.2	19.2	10.56	8.64	6.4	3.52	3.36	5.28	3.04	5.76	2.72	1.92	1.92	13.12	1.12	1.44	9.76	6.4	5.92	9.28	6.88	6.08	3.36	2.72	1	0	0	0	1	0	0
Elovl1	MGI:1858959	ENSMUSG00000006390	ENSMUST00000006557	Q9JLJ5	ELOV1_MOUSE	4	4861	54.21	7	8	1811	3050	279	0.462	32677.8	32.616	20.789	65.95	34.05	15.412	11.828	3.584	5.018	0.717	1.792	1.792	6.093	5.018	3.943	8.602	4.301	11.47	5.376	3.226	5.376	3.584	3.584	7.885	3.943	7.527	3.943	6.81	0	0	1	0	0	0	1
Adamts4	MGI:1339949	ENSMUSG00000006403	ENSMUST00000111315	Q8BNJ2	ATS4_MOUSE	1	10217	51.97	3	9	4389	5828	833	0.71	90069.7	26.05	10.564	58.583	41.417	21.369	13.085	8.283	7.923	4.082	4.922	3.361	3.361	10.444	3.121	2.161	3.361	10.324	1.921	2.521	8.643	4.562	6.603	7.563	5.402	5.642	1.681	2.401	1	0	0	0	1	0	0
Neurl1a	MGI:1334263	ENSMUSG00000006435	ENSMUST00000111808	Q923S6	NEUL1_MOUSE	19	80622	50.56	4	6	4158	76464	574	?	61777.8	29.094	9.582	57.666	42.334	22.3	13.937	8.362	8.014	4.181	5.052	3.31	3.484	8.885	3.484	4.181	3.484	10.976	1.22	2.613	8.188	2.962	6.969	9.582	4.878	5.923	1.22	1.394	0	0	0	0	0	0	1
Rbm14	MGI:1929092	ENSMUSG00000006456	ENSMUST00000006625	Q8C2Q3	RBM14_MOUSE	19	11066	47.28	3	3	3165	7901	669	0.204	69448.6	30.194	10.463	57.549	42.451	15.247	10.015	5.232	19.581	0.448	2.84	2.392	2.242	8.969	1.046	1.196	2.84	5.381	1.794	2.093	6.726	7.474	6.129	13.453	4.185	4.036	0.149	7.025	0	1	1	1	0	0	0
Actn3	MGI:99678	ENSMUSG00000006457	ENSMUST00000006626	O88990	ACTN3_MOUSE	19	16694	50.69	2	21	2887	13807	900	?	103043	29.556	9.889	50.111	49.889	30.444	14.667	15.778	9	1.222	5.667	10.111	3.333	5.667	2.333	5.222	5.222	10.667	2.889	4.556	3.222	6.111	7.111	4.667	4.111	4.667	1.889	2.333	0	0	1	0	0	0	0
Zdhhc24	MGI:1917855	ENSMUSG00000006463	ENSMUST00000162088	Q6IR37	ZDH24_MOUSE	19	6730	50.59	6	3	2269	4461	284	1.41	30430.1	41.197	12.676	73.592	26.408	13.028	9.507	3.521	11.972	4.577	2.113	1.408	3.169	10.563	3.873	1.408	0.352	20.07	2.113	1.408	6.338	3.873	5.282	4.93	3.169	7.746	3.169	2.465	0	0	0	0	0	0	1
Slc34a3	MGI:2159410	ENSMUSG00000006469	ENSMUST00000006638	Q80SU6	NPT2C_MOUSE	2	5467	55.44	7	13	2183	3284	601	1.37	63939.1	40.266	9.151	64.725	35.275	12.812	7.321	5.491	8.985	2.329	2.995	2.496	4.659	7.82	1.498	5.491	2.329	16.805	1.498	3.161	5.158	3.661	3.494	10.316	5.324	8.985	1.83	1.165	1	1	0	0	0	0	0
Nsmf	MGI:1861755	ENSMUSG00000006476	ENSMUST00000100334	Q99NF2	NSMF_MOUSE	2	8527	57.3	18	16	2957	5570	532	0.443	60293.4	24.624	11.09	49.06	50.94	31.203	18.421	12.782	7.707	1.504	5.075	7.707	3.571	5.827	3.571	4.699	6.203	7.895	2.82	2.82	6.767	3.759	8.647	9.586	3.571	4.323	1.316	2.632	0	1	0	0	0	0	0
Pdk1	MGI:1926119	ENSMUSG00000006494	ENSMUST00000006669	Q8BFP9	PDK1_MOUSE	2	30635	43.58	8	11	5185	25450	434	0.812	48995	28.111	12.442	54.378	45.622	24.885	14.055	10.829	6.452	1.382	5.069	5.76	4.147	5.991	2.535	4.147	4.839	9.908	2.995	3.687	5.991	3.687	6.682	8.986	4.378	7.604	0.691	5.069	0	1	0	0	0	0	1
Ptbp1	MGI:97791	ENSMUSG00000006498	ENSMUST00000165704	P17225	PTBP1_MOUSE	10	10345	55.85	16	13	3169	7176	527	0.176	56478.1	32.638	8.729	54.269	45.731	20.114	11.385	8.729	11.006	0.759	4.744	3.985	4.554	6.831	2.087	4.744	5.693	9.298	2.087	6.262	5.313	5.503	3.605	9.867	3.985	7.59	0	2.087	0	1	1	0	0	0	0
Cyba	MGI:1316658	ENSMUSG00000006519	ENSMUST00000017604	Q61462	CY24A_MOUSE	8	8155	53.18	3	6	744	7411	192	1.63	20748.2	33.854	8.854	65.104	34.896	18.229	10.938	7.292	10.938	1.562	0.521	6.771	2.604	9.896	0.521	6.25	5.208	9.375	2.083	2.083	9.375	4.167	5.208	4.167	6.25	7.292	2.083	3.646	0	1	0	0	0	0	0
Stimate	MGI:1921500	ENSMUSG00000006526	ENSMUST00000006701	Q3UF25	STIMA_MOUSE	14	51621	47.7	6	8	3742	47879	288	?	32499.9	33.333	12.153	60.764	39.236	24.653	13.194	11.458	7.292	1.389	4.167	7.292	5.903	7.986	1.736	5.556	5.208	11.806	3.472	3.125	4.167	3.125	6.25	6.25	2.083	8.681	2.431	2.083	0	0	0	0	0	0	0
Prkag3	MGI:1891343	ENSMUSG00000006542	ENSMUST00000160732	Q8BGM7	AAKG3_MOUSE	1	10300	49.43	6	14	2832	7468	489	1.19	53848.5	33.538	10.02	57.055	42.945	23.926	11.043	12.883	8.998	1.636	4.908	7.975	3.476	6.339	2.863	4.703	2.863	12.679	1.636	1.227	6.748	4.499	5.317	7.362	5.93	7.157	1.636	2.045	0	1	0	0	0	0	0
Slc4a3	MGI:109350	ENSMUSG00000006576	ENSMUST00000124341	P16283	B3A3_MOUSE	1	15907	55.79	12	23	7182	8725	1227	0.527	135373	30.97	9.861	56.805	43.195	26.324	13.855	12.469	7.335	0.733	4.727	7.742	4.401	7.253	2.934	3.993	4.156	12.795	1.874	1.222	9.046	3.097	6.764	7.661	4.89	6.846	1.059	1.467	1	1	0	0	0	0	0
Runx1t1	MGI:104793	ENSMUSG00000006586	ENSMUST00000006761	Q61909	MTG8_MOUSE	4	150214	40.63	6	11	5783	144431	577	0.312	64337.7	21.49	9.012	44.541	55.459	28.423	16.291	12.132	7.279	2.08	5.026	7.106	1.906	4.679	4.333	2.426	4.159	8.319	2.08	4.159	9.532	5.199	7.799	9.705	7.972	3.466	1.04	1.733	0	1	0	1	0	0	0
Snai3	MGI:1353563	ENSMUSG00000006587	ENSMUST00000006762	Q9QY31	SNAI3_MOUSE	8	6526	53.89	1	3	1628	4898	287	1.14	31636.3	25.087	12.544	54.704	45.296	26.132	18.467	7.666	8.362	6.272	2.439	5.226	2.439	6.62	6.62	2.091	4.181	10.801	1.045	2.091	9.756	2.439	7.666	8.014	6.62	3.833	1.394	2.091	0	0	0	1	0	0	0
Aprt	MGI:88061	ENSMUSG00000006589	ENSMUST00000006764	P08030	APT_MOUSE	8	2275	57.14	9	5	849	1426	180	1.96	19723.9	34.444	8.889	59.444	40.556	25.556	13.333	12.222	6.667	1.667	6.111	6.111	5	8.333	1.667	5.556	5	15.556	1.111	0	6.667	3.333	6.667	8.889	2.778	6.667	0	2.222	0	1	1	0	0	0	1
Hfe	MGI:109191	ENSMUSG00000006611	ENSMUST00000091706	P70387	HFE_MOUSE	13	8821	46.97	4	6	3572	5249	359	1.19	40534.5	29.805	12.535	56.825	43.175	23.12	11.978	11.142	5.85	1.95	5.292	5.85	3.343	7.521	2.786	3.621	4.178	13.649	1.95	2.786	5.85	5.292	5.014	6.685	5.292	6.685	3.621	2.786	1	0	0	0	1	0	0
Nphs1	MGI:1859637	ENSMUSG00000006649	ENSMUST00000126297	Q9QZS7	NPHN_MOUSE	7	28909	49.47	5	29	3877	25032	1256	0.696	136336	29.777	8.599	55.334	44.666	22.611	11.067	11.545	7.564	1.672	5.016	6.529	2.787	8.121	1.99	3.264	3.264	10.987	1.115	3.264	8.041	3.981	5.812	8.599	6.21	7.962	1.672	2.15	1	1	0	0	1	0	0
Aplp1	MGI:88046	ENSMUSG00000006651	ENSMUST00000006828	Q03157	APLP1_MOUSE	7	10554	53.61	5	17	2343	8211	653	0.437	72750.9	26.34	7.963	51.914	48.086	28.79	14.242	14.548	7.504	1.838	3.982	10.567	2.144	7.657	3.369	2.144	1.991	11.179	2.603	1.531	8.882	7.044	8.882	7.198	3.522	5.513	0.766	1.685	1	0	0	0	1	0	0
P4htm	MGI:1921693	ENSMUSG00000006675	ENSMUST00000006853	Q8BG58	P4HTM_MOUSE	9	18806	50.43	6	9	1841	16965	503	1.01	57049.4	27.833	11.73	53.082	46.918	27.435	14.115	13.32	6.561	1.392	5.765	7.555	2.982	7.157	3.777	2.982	2.386	10.537	2.783	3.579	5.964	5.567	7.952	5.765	4.573	7.753	1.59	3.38	1	0	0	0	0	1	0
Usp19	MGI:1918722	ENSMUSG00000006676	ENSMUST00000166103	Q3UJD6	UBP19_MOUSE	9	11736	54.77	16	26	4473	7263	1360	0.203	150549	27.353	9.044	53.235	46.765	26.838	13.824	13.015	7.426	2.279	4.926	8.088	3.676	6.912	2.132	2.426	4.779	9.706	1.103	2.647	8.676	5.221	6.912	7.647	4.412	7.794	1.324	1.912	0	1	0	0	0	0	0
Pknox1	MGI:1201409	ENSMUSG00000006705	ENSMUST00000097352	O70477	PKNX1_MOUSE	17	42960	48.06	14	11	4252	38708	436	0.262	47538.5	27.523	5.963	48.624	51.376	20.642	8.945	11.697	6.651	1.606	5.505	6.193	2.294	5.505	1.606	4.358	4.587	9.174	2.982	4.128	6.651	9.633	2.752	9.404	7.569	7.339	0.688	1.376	0	1	0	1	0	0	0
D130043K22Rik	MGI:3036268	ENSMUSG00000006711	ENSMUST00000006893	Q5SZV5	K0319_MOUSE	13	56136	45.08	4	21	4973	51163	1081	?	117988	27.567	8.511	51.156	48.844	22.572	10.453	12.118	6.753	1.85	5.643	6.475	2.405	6.846	2.035	3.238	3.608	10.083	1.85	3.608	6.568	4.903	4.81	10.361	7.401	7.493	1.48	2.59	1	1	0	0	1	0	0
Gmnn	MGI:1927344	ENSMUSG00000006715	ENSMUST00000110382	O88513	GEMI_MOUSE	13	10079	43.17	5	7	963	9116	206	0.825	23299.6	23.301	5.825	39.806	60.194	35.922	14.078	21.845	7.767	1.456	6.311	15.534	1.942	3.883	0.971	2.427	8.252	8.252	1.942	5.34	4.369	5.825	4.854	9.709	3.398	4.854	0.971	1.942	0	1	1	0	0	0	0
Acot13	MGI:1914084	ENSMUSG00000006717	ENSMUST00000006900	Q9CQR4	ACO13_MOUSE	13	13593	43.53	2	3	721	12872	140	1.94	15182.8	31.429	6.429	52.857	47.143	24.286	15	9.286	7.143	1.429	2.857	6.429	2.143	7.857	3.571	5.714	8.571	10	6.429	3.571	2.857	2.857	2.857	5.714	10.714	8.571	0	0.714	0	0	1	0	0	0	0
Zfp184	MGI:1922244	ENSMUSG00000006720	ENSMUST00000102978	Q7TSH9	ZN184_MOUSE	13	15686	41.78	6	6	3198	12488	737	?	84027.4	16.418	14.79	40.841	59.159	32.293	21.167	11.126	4.206	6.106	2.578	8.548	4.071	5.834	7.191	3.664	9.769	5.97	0.678	3.121	4.206	6.513	4.206	8.684	8.548	2.578	0.543	2.985	0	1	0	1	0	0	0
Cyp27b1	MGI:1098274	ENSMUSG00000006724	ENSMUST00000172069	O35084	CP27B_MOUSE	10	4757	53.29	3	9	2443	2314	507	0.983	56224.6	31.361	11.243	56.805	43.195	24.26	14.596	9.665	7.298	1.775	3.748	5.917	3.945	7.89	4.142	2.959	1.775	13.807	1.578	1.972	7.101	3.945	8.679	7.692	5.325	7.298	1.578	1.578	0	0	0	0	0	1	0
B4galnt1	MGI:1342057	ENSMUSG00000006731	ENSMUST00000006914	Q09200	B4GN1_MOUSE	10	7106	55.5	5	11	2395	4711	533	0.793	59211.9	33.583	10.882	57.223	42.777	22.702	12.946	9.756	8.443	1.313	5.253	4.503	4.315	6.004	2.064	2.627	3.377	13.321	0.563	2.627	6.942	4.878	7.505	6.942	5.629	9.193	0.938	3.565	1	0	0	0	0	0	1
Kif5b	MGI:1098268	ENSMUSG00000006740	ENSMUST00000025083	Q61768	KINH_MOUSE	18	41173	38.71	7	26	6032	35141	963	0.285	109551	26.687	6.438	41.121	58.879	34.683	17.757	16.926	7.165	1.35	5.711	11.215	1.869	4.361	2.077	4.154	10.073	8.827	2.388	5.192	1.973	6.957	5.607	6.646	5.4	6.542	0.312	2.181	0	1	1	0	0	0	0
Cnp	MGI:88437	ENSMUSG00000006782	ENSMUST00000147403	P16330	CN37_MOUSE	11	16826	50.49	4	3	1618	15208	420	0.279	47123.3	27.381	11.429	53.095	46.905	29.524	17.143	12.381	6.905	1.667	5.714	6.667	4.762	8.333	2.143	3.095	10.238	12.143	1.667	0.952	4.762	5	4.762	6.19	5.238	5.238	1.19	3.333	0	1	0	0	0	0	0
Sulf2	MGI:1919293	ENSMUSG00000006800	ENSMUST00000109249	Q8CFG0	SULF2_MOUSE	2	82575	52.54	7	21	4580	77995	875	0.442	100497	22.171	13.714	49.714	50.286	28.571	17.943	10.629	4.114	2.514	5.829	4.8	3.429	7.314	4	3.657	7.314	10.171	2.514	5.371	5.486	4.229	6.629	6.857	5.257	4.229	1.829	4.457	1	0	0	0	1	0	0
Tmco6	MGI:1919233	ENSMUSG00000006850	ENSMUST00000007046	Q8BQX5	TMCO6_MOUSE	18	7359	48.72	6	12	1823	5536	494	0.997	54915.1	39.271	6.883	58.3	41.7	21.053	10.729	10.324	9.717	2.632	2.227	8.097	2.632	5.061	2.024	3.036	2.227	20.445	1.822	2.632	4.656	8.097	6.478	5.668	4.251	6.073	1.012	1.215	0	0	0	0	0	0	0
Stambp	MGI:1917777	ENSMUSG00000006906	ENSMUST00000068054	Q9CQ26	STABP_MOUSE	6	29519	46.1	7	10	2364	27155	424	0.764	48513.6	25.943	10.377	49.764	50.236	31.132	16.509	14.623	4.481	2.83	4.717	9.906	4.009	4.953	3.302	6.368	7.547	9.198	1.887	2.594	7.075	5.66	5.66	5.425	5.425	5.896	0.236	2.83	0	1	0	0	0	0	0
Ezh1	MGI:1097695	ENSMUSG00000006920	ENSMUST00000107284	P70351	EZH1_MOUSE	11	35349	45.63	9	21	4207	31142	747	0.421	85187.9	22.49	11.111	48.996	51.004	29.585	16.198	13.387	6.292	4.953	6.158	7.229	4.685	4.284	2.41	4.016	8.3	6.56	2.677	5.489	5.89	4.552	5.489	7.229	4.15	5.622	1.071	2.945	0	0	0	1	0	0	1
Hap1	MGI:1261831	ENSMUSG00000006930	ENSMUST00000138603	O35668	HAP1_MOUSE	11	8802	55.83	5	12	3316	5486	628	1.64	70116	21.975	6.369	44.427	55.573	33.121	13.535	19.586	7.484	0.955	6.051	13.535	1.274	7.325	2.229	2.389	4.777	8.121	2.389	1.911	7.643	8.28	6.529	6.847	5.414	3.981	0.637	2.229	0	1	0	0	0	0	0
P3h4	MGI:1913430	ENSMUSG00000006931	ENSMUST00000066489	Q8K2B0	SC65_MOUSE	11	6381	54.87	2	8	2178	4203	443	?	51131.9	26.185	16.027	54.628	45.372	30.7	12.867	17.833	11.061	1.806	6.772	11.061	5.192	5.643	2.935	0.451	3.16	11.512	2.483	2.257	5.418	4.289	6.772	4.74	3.386	3.16	1.58	6.321	1	0	0	0	1	0	0
Eif1b	MGI:1916219	ENSMUSG00000006941	ENSMUST00000007139	Q9CXU9	EIF1B_MOUSE	9	3099	56.11	2	4	1035	2064	113	0.779	12823.6	27.434	10.619	48.673	51.327	30.973	16.814	14.159	5.31	1.77	7.965	6.195	5.31	7.965	2.655	7.965	10.619	7.965	0.885	3.54	2.655	8.85	3.54	1.77	6.195	6.195	0	2.655	0	1	1	0	0	0	0
Klk4	MGI:1861379	ENSMUSG00000006948	ENSMUST00000007161	Q9Z0M1	KLK4_MOUSE	7	4645	53.13	1	6	1249	3396	255	1.46	27488.3	27.059	9.804	57.255	42.745	14.902	7.843	7.059	4.706	5.098	3.529	3.529	3.137	9.804	2.745	5.49	2.745	10.588	2.353	5.098	5.882	7.059	2.353	10.98	4.706	6.275	2.353	1.569	1	0	0	0	1	0	0
Slc44a4	MGI:1917379	ENSMUSG00000007034	ENSMUST00000173664	Q91VA1	CTL4_MOUSE	17	15971	50.27	3	20	3055	12916	707	0.907	78723.1	36.068	13.154	66.478	33.522	15.417	9.477	5.941	7.638	3.819	2.97	2.97	6.365	7.214	0.707	7.072	4.385	13.296	2.122	4.809	4.809	3.112	4.385	5.941	4.243	8.062	1.839	4.243	1	0	0	0	0	0	0
Msh5	MGI:1329021	ENSMUSG00000007035	ENSMUST00000097338	Q9QUM7	MSH5_MOUSE	17	18141	48.81	12	25	2678	15463	833	0.699	92601.9	33.133	9.964	56.303	43.697	24.49	12.365	12.125	6.483	1.921	6.002	6.122	4.562	6.002	2.641	6.363	4.202	14.046	2.041	2.401	5.882	4.082	5.522	8.403	4.322	6.242	0.6	2.161	0	0	0	0	0	0	0
Abhd16a	MGI:99476	ENSMUSG00000007036	ENSMUST00000007251	Q9Z1Q2	ABHGA_MOUSE	17	13725	54.87	7	20	1945	11780	558	0.384	63086.2	30.287	13.441	57.168	42.832	22.939	13.262	9.677	8.602	1.971	4.301	5.376	4.301	6.272	2.688	3.405	2.867	11.29	1.971	3.226	5.914	4.48	7.706	7.527	4.659	6.989	2.509	3.943	0	0	0	0	0	0	0
Ddah2	MGI:1859016	ENSMUSG00000007039	ENSMUST00000007255	Q99LD8	DDAH2_MOUSE	17	3061	57.79	4	7	1342	1719	285	0.858	29645.8	33.684	5.965	60.351	39.649	22.807	11.579	11.228	10.175	2.105	5.614	5.614	2.456	12.632	2.456	1.754	2.456	15.088	1.404	1.053	7.018	2.807	6.667	7.368	5.614	6.667	0.702	0.351	0	0	0	0	0	0	0
Clic1	MGI:2148924	ENSMUSG00000007041	ENSMUST00000007257	Q9Z1Q5	CLIC1_MOUSE	17	8784	49.54	2	6	1466	7318	241	1.27	27012.8	29.876	9.959	53.527	46.473	26.971	12.448	14.523	7.884	2.49	4.979	9.544	4.979	5.394	1.245	3.32	7.054	12.448	1.245	5.394	5.809	3.32	4.149	4.564	6.224	6.224	0.415	3.32	0	1	1	0	0	0	0
Atp1a4	MGI:1351335	ENSMUSG00000007107	ENSMUST00000111243	Q9WV27	AT1A4_MOUSE	1	34902	45.25	2	23	3470	31432	1032	0.938	114887	31.589	9.69	56.105	43.895	22.674	11.143	11.531	6.589	2.035	5.329	6.202	4.651	6.492	1.066	8.333	6.202	10.078	2.81	4.651	4.554	3.682	3.876	6.492	6.395	6.589	1.163	2.81	0	1	0	0	0	0	0
Casq1	MGI:1309468	ENSMUSG00000007122	ENSMUST00000003554	O09165	CASQ1_MOUSE	1	9975	49.55	3	11	1847	8128	405	1.58	46378	29.136	11.111	49.877	50.123	38.025	9.63	28.395	6.914	0	14.321	14.074	5.185	4.444	1.235	4.938	5.679	10.123	1.975	2.963	4.444	1.728	2.716	3.951	3.457	7.16	1.235	3.457	1	1	0	0	1	0	0
Stx1a	MGI:109355	ENSMUSG00000007207	ENSMUST00000005509	O35526	STX1A_MOUSE	5	27619	51.87	6	10	2162	25457	288	0.293	33054.5	27.083	6.25	41.667	58.333	37.153	17.361	19.792	5.556	1.042	7.639	12.153	2.778	3.819	1.736	10.417	7.986	5.556	4.167	2.431	1.042	3.819	7.639	9.028	5.903	5.556	0	1.736	0	1	0	0	0	0	0
Scube2	MGI:1928765	ENSMUSG00000007279	ENSMUST00000106729	Q9JJS0	SCUB2_MOUSE	7	67004	46.18	5	22	3563	63441	997	0.951	109924	19.358	10.03	50.451	49.549	26.479	14.142	12.337	4.213	8.626	5.316	7.021	3.611	9.228	3.21	2.909	5.216	7.523	1.204	5.216	5.216	4.012	5.717	6.921	6.921	4.714	0.401	2.808	1	0	0	0	1	0	0
Dennd2c	MGI:3036254	ENSMUSG00000007379	ENSMUST00000173206	Q6P9P8	DEN2C_MOUSE	3	67166	43.96	6	18	4879	62287	914	0.723	103937	24.179	10.941	49.781	50.219	29.103	16.193	12.91	4.486	2.407	4.486	8.425	5.033	5.58	2.079	4.158	7.002	9.409	1.204	2.845	7.549	4.705	7.112	9.19	4.376	6.127	0.766	3.063	0	1	0	0	0	0	0
Mark3	MGI:1341865	ENSMUSG00000007411	ENSMUST00000075281	Q03141	MARK3_MOUSE	12	81699	42.48	12	16	3321	78378	753	0.629	84389.5	24.303	8.765	45.817	54.183	29.482	17.795	11.687	6.242	1.328	4.914	6.773	3.187	6.242	2.39	5.312	6.906	7.835	2.39	4.914	5.179	3.187	8.499	10.89	5.71	4.914	0.531	2.656	0	1	0	0	0	0	1
M6pr	MGI:96904	ENSMUSG00000007458	ENSMUST00000007602	P24668	MPRD_MOUSE	6	8961	43.7	3	7	2515	6446	278	0.763	31172.4	29.137	11.871	54.676	45.324	26.259	12.59	13.669	5.755	3.237	5.396	8.273	5.036	7.914	2.518	4.317	4.317	10.432	2.158	5.036	2.878	3.237	5.755	8.633	2.158	8.633	1.439	2.878	1	1	0	0	1	0	0
Mc5r	MGI:99420	ENSMUSG00000007480	ENSMUST00000172148	P41149	MC5R_MOUSE	18	4851	43.6	2	2	3904	947	325	1.84	36953.3	36.923	14.462	64.923	35.077	15.385	10.462	4.923	5.846	4.615	2.154	2.769	6.154	4	2.769	11.077	2.769	11.692	5.846	5.231	1.846	0.923	4.923	8.923	4.615	8.308	0.923	4.615	1	0	0	0	0	0	0
Ppp2r1a	MGI:1926334	ENSMUSG00000007564	ENSMUST00000007708	Q76MZ3	2AAA_MOUSE	17	20606	44.7	8	15	2410	18196	589	0.303	65322.6	37.521	7.47	55.688	44.312	25.976	11.885	14.092	9.677	2.377	6.112	7.98	3.056	3.396	1.868	5.263	5.433	13.752	2.377	3.565	4.414	3.565	4.584	6.452	4.754	8.829	0.849	1.698	0	0	1	0	0	0	0
Tinf2	MGI:107246	ENSMUSG00000007589	ENSMUST00000226819	Q9QXG9	TINF2_MOUSE	14	7132	47.85	9	4	435	6697	341	0.671	37887.4	28.446	10.557	53.372	46.628	27.859	16.716	11.144	10.264	1.76	2.346	8.798	3.519	4.692	4.399	0.88	5.279	11.73	2.346	1.76	9.971	4.106	7.038	9.091	3.812	5.572	1.466	1.173	0	0	1	0	0	0	0
Tssk4	MGI:1918349	ENSMUSG00000007591	ENSMUST00000007735	Q9D411	TSSK4_MOUSE	14	2356	50.13	7	4	1420	936	328	1.52	37377.2	29.878	12.195	53.659	46.341	23.78	14.024	9.756	6.402	1.22	3.354	6.402	3.049	5.183	2.134	6.098	7.317	11.585	3.049	3.049	4.268	5.183	4.573	8.232	6.098	5.793	1.22	5.793	0	1	0	0	0	0	1
Hapln4	MGI:2679531	ENSMUSG00000007594	ENSMUST00000007738	Q80WM4	HPLN4_MOUSE	8	7406	54.56	3	5	3648	3758	400	0.743	42808.6	31.5	12.5	65.75	34.25	22.25	13.75	8.5	12.75	2.75	4.75	3.75	3	14.5	2.75	0.75	2.25	8.75	0.75	2.25	6.5	3	8.75	3.25	3.5	9.25	3.25	3.5	1	0	0	0	1	0	0
Homer1	MGI:1347345	ENSMUSG00000007617	ENSMUST00000080127	Q9Z2Y3	HOME1_MOUSE	13	105495	37.94	12	10	3052	102443	366	0.145	41413	25.956	8.47	39.617	60.383	30.874	15.027	15.847	8.197	0.546	4.098	11.749	3.279	3.279	2.732	3.825	7.65	10.109	0.82	5.191	3.279	7.377	4.645	9.016	7.923	3.825	1.093	1.366	0	1	1	0	0	0	0
Gabrb2	MGI:95620	ENSMUSG00000007653	ENSMUST00000007797	P63137	GBRB2_MOUSE	11	209272	36.99	5	10	3989	205283	512	0.385	59196.5	29.492	13.672	55.664	44.336	23.047	13.477	9.57	6.055	0.781	6.445	3.125	4.883	4.688	1.172	6.836	5.273	9.57	3.906	5.273	4.297	2.734	7.031	6.055	7.227	7.031	1.953	5.664	1	1	0	0	1	0	0
Bcl2l1	MGI:88139	ENSMUSG00000007659	ENSMUST00000007803	Q64373	B2CL1_MOUSE	2	51061	46.98	9	3	2417	48644	233	0.341	26132	27.468	12.876	51.502	48.498	24.464	10.73	13.734	9.013	0.429	4.721	9.013	5.579	7.296	1.717	2.575	2.575	8.155	2.146	5.15	3.004	4.292	6.438	9.871	4.721	7.725	3.004	2.575	0	1	0	0	0	0	0
Khsrp	MGI:1336214	ENSMUSG00000007670	ENSMUST00000007814	Q3U0V1	FUBP2_MOUSE	17	10472	53.63	5	18	3978	6494	748	0.078	76775.5	20.455	7.487	62.834	37.166	18.182	9.893	8.289	8.422	1.07	4.679	3.61	2.005	18.182	1.738	5.08	4.144	2.807	1.872	3.342	15.508	8.422	4.011	4.144	3.075	4.144	0.936	2.807	0	1	1	1	0	0	0
Dio2	MGI:1338833	ENSMUSG00000007682	ENSMUST00000082432	Q9Z1Y9	IOD2_MOUSE	12	13887	42.09	1	2	5815	8072	266	0.539	29928.9	32.331	12.03	55.639	44.361	24.06	12.782	11.278	8.271	2.256	5.263	6.015	5.639	4.887	2.256	2.632	4.135	12.782	1.128	4.887	4.511	3.759	6.391	9.398	2.256	8.647	1.504	2.632	0	0	0	0	0	1	0
0610009B22Rik	MGI:1913300	ENSMUSG00000007777	ENSMUST00000109098	Q8R3W2	Q8R3W2_MOUSE	11	3489	43.02	2	2	892	2597	140	?	16444.8	26.429	21.429	54.286	45.714	29.286	16.429	12.857	6.429	0	6.429	6.429	10	4.286	6.429	4.286	6.429	8.571	5	7.143	3.571	1.429	3.571	5.714	2.143	7.143	1.429	3.571	0	0	0	0	0	0	0
Cpt1c	MGI:2446526	ENSMUSG00000007783	ENSMUST00000063761	Q8BGD5	CPT1C_MOUSE	7	15480	52.48	7	19	2793	12687	798	0.694	90029.7	29.825	15.414	54.762	45.238	23.183	14.035	9.148	8.396	2.13	4.762	4.386	5.514	5.639	5.138	2.882	2.632	13.283	1.88	2.256	5.013	5.514	6.266	9.023	5.263	5.263	2.256	2.506	0	0	0	0	0	0	1
Aldh16a1	MGI:1916998	ENSMUSG00000007833	ENSMUST00000209581	Q571I9	A16A1_MOUSE	7	13901	51.06	12	17	4074	9827	802	1.08	84755.8	36.16	8.479	63.092	36.908	18.703	9.726	8.978	13.217	1.746	3.99	4.988	2.618	10.224	2.12	1.87	1.746	12.219	1.247	1.496	7.357	5.86	5.86	6.733	4.115	8.853	2.618	1.122	0	0	0	0	0	0	0
Prrg2	MGI:1929596	ENSMUSG00000007837	ENSMUST00000210690	Q8R182	TMG2_MOUSE	7	9094	51.72	11	8	1623	7471	198	1.48	22369.4	27.778	11.616	57.576	42.424	24.747	13.131	11.616	6.566	2.02	3.535	8.081	3.03	8.586	2.525	2.525	0.505	14.646	1.01	2.525	9.091	4.04	10.101	6.061	5.051	4.04	2.02	4.04	0	0	0	0	1	0	0
Hnrnph1	MGI:1891925	ENSMUSG00000007850	ENSMUST00000109142	O35737	HNRH1_MOUSE	11	9539	39.93	18	15	2427	7112	449	0.109	49199.4	20.49	14.031	54.788	45.212	25.39	13.14	12.249	6.682	1.114	5.345	6.904	5.568	14.699	2.673	3.341	3.563	4.9	3.341	4.232	3.786	4.009	6.904	8.241	3.341	5.568	0.445	5.345	0	1	1	0	0	0	0
Id3	MGI:96398	ENSMUSG00000007872	ENSMUST00000008016	P41133	ID3_MOUSE	4	2259	55.51	3	3	1278	981	119	0.709	13089.1	31.933	5.882	57.143	42.857	26.05	13.445	12.605	5.882	4.202	5.042	7.563	0.84	5.882	2.521	5.042	3.361	13.445	1.681	0.84	10.084	4.202	7.563	8.403	3.361	7.563	0	2.521	0	0	0	1	0	0	0
Tcap	MGI:1330233	ENSMUSG00000007877	ENSMUST00000008021	O70548	TELT_MOUSE	11	1143	60.37	1	2	948	195	167	0.948	19077.6	25.749	6.587	47.904	52.096	28.743	14.371	14.371	5.389	2.395	1.796	12.575	1.198	5.988	1.796	2.395	2.994	11.377	1.796	0.599	7.186	9.581	9.581	6.587	6.587	6.587	1.796	1.796	0	1	0	0	0	0	0
Arid1a	MGI:1935147	ENSMUSG00000007880	ENSMUST00000008024	A2BH40	ARI1A_MOUSE	4	77762	46.37	6	20	6486	71276	2283	0.071	242092	19.886	7.928	54.008	45.992	16.951	9.067	7.884	8.454	0.701	3.504	4.38	1.84	10.644	2.015	2.234	3.241	6.132	3.986	3.986	12.878	9.593	3.811	10.907	4.555	3.066	0.569	3.504	0	1	1	1	0	0	0
Crlf1	MGI:1340030	ENSMUSG00000007888	ENSMUST00000008032	Q9JM58	CRLF1_MOUSE	8	10924	55.82	3	9	1644	9280	425	0.908	46661.9	26.118	11.059	55.765	44.235	22.588	14.118	8.471	6.588	2.824	4.706	3.765	2.118	9.647	2.824	2.588	3.765	10.588	0.706	3.294	8.235	3.529	7.529	9.176	5.647	6.353	3.059	3.059	1	1	0	0	1	0	0
Ctsd	MGI:88562	ENSMUSG00000007891	ENSMUST00000151120	P18242	CATD_MOUSE	7	12128	53.93	3	9	2127	10001	410	0.795	44953.8	28.537	11.463	58.293	41.707	20.732	11.22	9.512	3.415	1.951	5.122	4.39	3.659	10.244	1.951	6.829	7.073	10	2.439	3.659	5.61	3.659	2.195	8.293	5.366	8.293	0.976	4.878	1	0	0	0	1	0	0
Rplp1	MGI:1927099	ENSMUSG00000007892	ENSMUST00000008036	P47955	RLA1_MOUSE	9	1259	51.79	1	3	499	760	114	0.998	11474.9	39.474	6.14	64.035	35.965	22.807	7.018	15.789	20.175	1.754	5.263	10.526	3.509	9.649	0.877	5.263	6.14	7.018	1.754	3.509	6.14	0	0	7.018	2.632	7.018	0.877	0.877	0	1	1	0	0	0	0
Phox2a	MGI:106633	ENSMUSG00000007946	ENSMUST00000008090	Q62066	PHX2A_MOUSE	7	4414	56.59	2	3	1609	2805	280	0.796	29417.1	25.714	10	59.643	40.357	21.429	12.5	8.929	13.929	2.143	3.571	5.357	4.286	10.357	1.429	1.071	5.357	8.214	0.714	1.429	12.143	3.571	5.714	9.643	4.286	2.5	1.071	3.214	0	0	0	1	0	0	0
Abhd8	MGI:1918946	ENSMUSG00000007950	ENSMUST00000008094	Q8R0P8	ABHD8_MOUSE	8	6951	54.68	3	5	1978	4973	439	0.31	48228.6	29.841	10.706	60.137	39.863	25.513	13.667	11.845	8.428	2.506	3.645	8.2	4.328	8.428	3.189	3.189	4.328	10.251	2.506	2.278	9.339	2.733	6.15	4.784	4.556	7.973	0.911	2.278	0	0	0	0	0	0	0
Fzd3	MGI:108476	ENSMUSG00000007989	ENSMUST00000131309	Q61086	FZD3_MOUSE	14	70015	39.49	2	7	12734	57281	666	0.62	76207.5	28.679	14.715	59.009	40.991	21.772	12.462	9.309	5.405	3.604	4.354	4.955	5.706	5.405	2.853	6.456	2.853	10.36	3.754	2.703	5.706	3.003	6.757	8.258	5.255	6.456	1.952	4.204	1	0	0	0	1	0	0
1700008O03Rik	MGI:1916599	ENSMUSG00000008028	ENSMUST00000150034	D3Z070	CS081_MOUSE	7	25778	49	5	2	409	25369	196	?	22145.2	28.061	7.143	51.02	48.98	30.102	14.796	15.306	6.122	2.041	5.102	10.204	2.041	6.122	2.041	3.061	2.041	13.776	3.571	2.041	6.122	3.061	10.714	9.184	4.592	5.102	0.51	2.551	0	0	0	0	0	0	0
Mid1ip1	MGI:1915291	ENSMUSG00000008035	ENSMUST00000144356	Q9CQ20	M1IP1_MOUSE	X	4678	51.6	5	2	447	4231	182	1.1	20355.8	24.725	12.088	50	50	25.824	12.637	13.187	4.945	1.099	4.945	8.242	3.297	7.143	4.396	4.396	3.846	9.341	3.297	5.495	6.044	3.846	4.396	10.44	4.396	6.044	1.648	2.747	0	1	1	0	0	0	0
Clstn3	MGI:2178323	ENSMUSG00000008153	ENSMUST00000008297	Q99JH7	CSTN3_MOUSE	6	34214	49.32	9	18	4014	30200	956	0.315	105872	28.661	11.715	53.766	46.234	25.628	12.238	13.389	7.218	2.406	5.753	7.636	3.243	7.427	3.661	4.707	3.87	9.833	1.569	3.766	5.649	3.766	4.707	7.531	5.544	6.904	1.36	3.452	1	0	0	0	1	0	0
Fbxw9	MGI:1915878	ENSMUSG00000008167	ENSMUST00000139721	F8VPX2	F8VPX2_MOUSE	8	7070	51.33	9	9	1993	5077	458	1	50533.5	32.969	9.607	55.022	44.978	25.546	13.974	11.572	8.515	2.838	7.205	4.367	1.965	6.769	3.275	2.62	3.057	12.882	0.873	2.183	5.24	4.585	7.642	8.297	4.367	8.952	2.183	2.183	0	0	0	0	0	0	0
Spib	MGI:892986	ENSMUSG00000008193	ENSMUST00000035323	O35906	SPIB_MOUSE	7	6079	53.87	3	6	2788	3291	267	0.388	29365.1	26.966	11.985	57.303	42.697	23.97	11.61	12.36	10.112	1.498	5.618	6.742	3.371	7.865	1.873	1.124	4.494	11.985	1.873	1.124	8.989	4.12	5.243	9.363	4.12	3.745	1.873	4.869	0	0	0	1	0	0	0
Cers4	MGI:1914510	ENSMUSG00000008206	ENSMUST00000008350	Q9D6J1	CERS4_MOUSE	8	38655	45.96	9	11	9475	29180	393	1.68	46016.7	30.789	18.321	60.814	39.186	21.883	13.232	8.651	5.089	2.799	3.817	4.835	7.379	4.835	3.053	4.071	3.308	13.486	2.29	2.799	4.835	3.562	6.87	6.87	4.071	8.142	3.308	4.58	1	1	0	0	0	0	1
Relt	MGI:2443373	ENSMUSG00000008318	ENSMUST00000008462	Q8BX43	TR19L_MOUSE	7	17600	53.88	6	11	2851	14749	436	0.928	46518.2	26.376	7.569	57.569	42.431	21.33	13.073	8.257	8.028	4.358	2.064	6.193	1.147	9.633	3.211	3.211	4.128	10.092	1.147	2.294	11.697	4.358	5.734	7.798	6.651	5.046	1.606	1.606	1	1	0	0	1	0	0
Prpf31	MGI:1916238	ENSMUSG00000008373	ENSMUST00000008517	Q8CCF0	PRP31_MOUSE	7	12502	49.22	6	14	3144	9358	499	0.302	55429.9	29.058	6.814	48.497	51.503	29.459	14.429	15.03	8.417	0.802	4.208	10.822	2.405	6.413	1.202	5.611	7.816	9.018	3.006	3.808	3.607	4.609	5.411	8.617	5.01	6.012	0.401	2.806	0	1	1	0	0	0	0
Sertad1	MGI:1913438	ENSMUSG00000008384	ENSMUST00000008528	Q9JL10	SRTD1_MOUSE	7	3407	55.83	2	2	1233	2174	236	1.12	25136.3	31.356	4.661	56.356	43.644	25.424	8.475	16.949	8.475	0.847	7.627	9.322	0.847	7.203	2.119	2.542	2.542	15.254	2.542	2.119	11.864	3.39	3.814	9.746	2.966	5.085	0.847	0.847	0	0	0	1	0	0	0
Herpud2	MGI:1915393	ENSMUSG00000008429	ENSMUST00000008573	Q9JJC9	HERP2_MOUSE	9	43689	38.53	2	8	2781	40908	404	0.345	44501.5	25.99	11.386	52.228	47.772	19.059	8.663	10.396	8.663	0.495	5.198	5.198	3.218	5.941	2.97	2.475	2.228	9.158	3.465	5.198	7.921	8.168	3.465	11.139	4.208	5.693	1.733	3.465	0	0	0	0	0	0	0
Rdh13	MGI:1918732	ENSMUSG00000008435	ENSMUST00000119485	Q8CEE7	RDH13_MOUSE	7	20880	46.95	6	7	2119	18761	334	1.81	36464.1	33.533	9.88	57.186	42.814	25.749	15.269	10.479	10.479	1.497	3.593	6.886	3.892	8.683	2.994	3.892	5.988	11.377	2.395	3.593	4.192	2.096	6.287	5.988	5.389	7.784	1.198	1.796	0	0	1	0	0	1	0
Fut1	MGI:109375	ENSMUSG00000008461	ENSMUST00000008605	O09160	FUT1_MOUSE	7	3771	52	3	2	2580	1191	377	1.34	42393.6	28.117	16.446	59.682	40.318	20.159	11.671	8.488	6.631	2.122	4.509	3.979	7.162	8.223	4.244	3.183	2.122	12.467	2.387	3.714	6.631	4.509	5.305	6.631	5.305	5.836	2.918	2.122	1	0	0	0	0	0	1
Pou2f2	MGI:101897	ENSMUSG00000008496	ENSMUST00000175754	Q00196	PO2F2_MOUSE	7	92383	51.78	10	5	455	91928	463	0.197	49438.9	24.19	6.695	52.484	47.516	18.143	10.583	7.559	7.127	0.864	2.592	4.968	2.808	7.775	2.376	2.808	4.536	11.447	1.944	4.104	13.391	7.991	3.672	10.799	6.479	2.808	0.864	0.648	0	0	0	1	0	0	0
Mgst1	MGI:1913850	ENSMUSG00000008540	ENSMUST00000008684	Q91VS7	MGST1_MOUSE	6	16440	42.94	8	4	1167	15273	155	1.72	17551.6	32.903	13.548	60.645	39.355	21.29	13.548	7.742	9.032	0.645	3.871	3.871	7.097	6.452	1.935	5.161	3.871	12.903	5.161	4.516	3.871	1.935	7.742	5.161	6.452	5.806	0	4.516	0	0	1	0	0	0	1
Nfib	MGI:103188	ENSMUSG00000008575	ENSMUST00000107245	P97863	NFIB_MOUSE	4	415578	41.74	12	11	9116	406462	570	0.225	63506.8	21.93	11.228	49.474	50.526	22.982	13.86	9.123	4.561	1.228	4.561	4.561	3.333	4.737	3.509	4.386	5.263	7.368	1.93	3.684	11.93	5.263	5.088	11.053	7.544	5.614	1.228	3.158	0	1	0	1	0	0	0
Htr3b	MGI:1861899	ENSMUSG00000008590	ENSMUST00000008734	Q9JHJ5	5HT3B_MOUSE	9	29983	43.95	1	9	2411	27572	437	0.957	50321	33.41	13.501	56.064	43.936	21.51	10.984	10.526	5.034	2.288	5.492	5.034	5.034	3.204	2.288	5.95	2.288	13.272	1.602	4.348	4.348	4.577	6.407	8.924	4.577	9.153	2.517	3.661	1	0	0	0	1	0	0
Rab25	MGI:1858203	ENSMUSG00000008601	ENSMUST00000008745	Q9WTL2	RAB25_MOUSE	3	6272	50.49	4	5	1081	5191	213	1.55	23472.6	31.455	9.859	51.643	48.357	23.944	12.207	11.737	9.859	1.408	4.225	7.512	4.695	7.042	1.408	3.756	5.164	9.39	1.878	4.695	1.408	3.756	5.634	6.573	9.39	8.451	0.939	2.817	0	0	0	0	0	0	0
Rbfox1	MGI:1926224	ENSMUSG00000008658	ENSMUST00000230658	Q9JJ43	RFOX1_MOUSE	16	1526172	42.11	8	12	1504	1524668	396	0.336	42678.2	26.01	13.384	56.818	43.182	18.939	10.354	8.586	13.889	0.505	4.798	3.788	3.788	8.333	2.525	2.273	2.525	4.293	1.768	4.545	9.343	5.303	5.303	6.061	8.333	5.556	0.253	6.818	0	0	0	0	0	0	0
Ncaph2	MGI:1289164	ENSMUSG00000008690	ENSMUST00000036987	Q8BSP2	CNDH2_MOUSE	15	17108	49.43	13	20	3223	13885	607	0.558	68945.5	26.853	8.731	51.071	48.929	30.148	11.862	18.287	7.743	1.483	6.919	11.367	3.295	4.283	1.318	3.13	4.448	10.049	2.636	2.306	8.402	6.425	6.096	6.425	3.624	5.931	1.318	2.801	0	1	0	0	0	0	0
Hipk1	MGI:1314873	ENSMUSG00000008730	ENSMUST00000118317	O88904	HIPK1_MOUSE	3	51749	42.62	7	16	7939	43810	1210	0.121	130723	28.926	9.917	51.405	48.595	17.107	10.496	6.612	8.843	1.57	3.14	3.471	2.562	5.041	3.223	4.132	3.967	9.339	1.57	3.554	7.603	7.603	3.306	12.727	7.603	6.612	0.661	3.471	0	1	0	1	0	0	1
Gprc5b	MGI:1927596	ENSMUSG00000008734	ENSMUST00000008878	Q923Z0	GPC5B_MOUSE	7	23165	50.8	4	4	4518	18647	410	0.765	45899.2	36.341	12.683	63.659	36.341	17.561	10.488	7.073	8.537	2.195	3.171	3.902	5.854	5.366	2.195	5.366	2.927	15.122	3.659	2.683	5.61	3.171	5.366	7.073	5.854	7.317	2.683	1.951	1	1	0	0	1	0	0
Cldn13	MGI:1913102	ENSMUSG00000008843	ENSMUST00000008987	Q9Z0S4	CLD13_MOUSE	5	1278	52.19	1	2	1067	211	211	?	23503.7	35.545	10.9	63.507	36.493	16.114	8.057	8.057	3.791	4.265	4.739	3.318	4.739	7.109	1.422	7.583	2.37	13.744	2.844	4.265	4.265	2.37	4.265	7.583	6.161	10.427	4.265	0.474	0	0	0	0	0	0	0
Vdac3	MGI:106922	ENSMUSG00000008892	ENSMUST00000179233	Q60931	VDAC3_MOUSE	8	16739	40.76	4	9	1423	15316	283	0.193	30752.7	25.442	12.721	52.65	47.35	21.555	12.721	8.834	7.774	2.12	4.947	3.887	5.3	11.307	1.413	3.887	9.187	9.541	1.06	7.067	1.413	2.12	2.12	7.42	9.187	4.24	1.767	4.24	0	1	1	0	0	0	0
Vps72	MGI:1202305	ENSMUSG00000008958	ENSMUST00000009102	Q62481	VPS72_MOUSE	3	12030	45.83	5	6	1456	10574	368	0.847	40783.5	23.098	7.609	47.283	52.717	33.967	17.391	16.576	8.424	1.087	5.978	10.598	2.446	7.065	2.174	2.989	6.522	7.065	0.543	0.815	10.054	3.804	8.696	6.522	7.609	4.62	0.272	2.717	0	1	0	1	0	0	0
Bmp7	MGI:103302	ENSMUSG00000008999	ENSMUST00000009143	P23359	BMP7_MOUSE	2	72310	52.07	2	7	3670	68640	430	0.57	49198.8	27.209	15.349	51.86	48.14	26.512	15.581	10.93	7.907	1.628	4.884	6.047	5.814	4.651	4.884	4.186	3.721	9.07	2.558	4.651	5.349	4.884	6.977	8.372	3.721	6.047	1.395	3.256	1	0	0	0	1	0	0
Dynll1	MGI:1861457	ENSMUSG00000009013	ENSMUST00000009157	P63168	DYL1_MOUSE	5	3890	50.54	6	3	2030	1860	89	0.759	10365.9	25.843	16.854	50.562	49.438	31.461	17.978	13.483	7.865	3.371	5.618	7.865	5.618	4.494	4.494	7.865	11.236	4.494	3.371	4.494	1.124	4.494	2.247	4.494	4.494	5.618	1.124	5.618	0	1	1	1	0	0	0
Nf2	MGI:97307	ENSMUSG00000009073	ENSMUST00000109910	P46662	MERL_MOUSE	11	83692	44.73	13	16	4720	78972	596	0.086	69776.2	28.02	9.06	46.309	53.691	36.745	18.624	18.121	8.557	0.671	5.201	12.919	3.859	2.349	1.678	4.698	10.067	10.738	4.027	2.517	3.859	5.034	6.879	4.698	4.698	4.027	1.007	2.517	0	1	0	0	0	0	0
Ewsr1	MGI:99960	ENSMUSG00000009079	ENSMUST00000079949	Q61545	EWS_MOUSE	11	29578	42.57	13	17	2588	26990	655	0.218	68462.2	10.687	9.771	55.115	44.885	17.405	10.229	7.176	5.496	0.763	4.885	2.29	2.29	20	0.611	0.611	2.748	2.443	3.053	2.748	11.45	9.008	6.87	8.855	6.87	2.137	0.458	6.412	0	1	1	1	0	0	0
Trpm5	MGI:1861718	ENSMUSG00000009246	ENSMUST00000009390	Q9JJH7	TRPM5_MOUSE	7	25490	52.98	8	25	4123	21367	1158	0.999	130844	32.383	12.608	57.081	42.919	25.216	13.212	12.003	7.772	1.9	5.268	6.736	5.181	6.045	2.936	4.318	4.404	13.472	2.159	2.245	4.922	4.404	5.872	6.39	4.663	6.822	2.159	2.332	0	0	0	0	0	0	0
Rarres2	MGI:1918910	ENSMUSG00000009281	ENSMUST00000204930	Q9DD06	RARR2_MOUSE	6	3094	50.55	5	6	681	2413	162	1.72	18349.5	27.16	9.259	54.321	45.679	29.012	18.519	10.494	6.173	4.321	3.086	7.407	4.938	7.407	2.469	5.556	9.259	11.111	1.235	1.235	7.407	7.407	6.79	3.086	4.938	4.321	1.235	0.617	0	0	0	0	1	0	0
Lpo	MGI:1923363	ENSMUSG00000009356	ENSMUST00000103177	Q5SW46	Q5SW46_MOUSE	11	21862	48.2	3	13	2926	18936	710	1.15	80123.6	26.62	11.549	53.803	46.197	24.366	13.239	11.127	6.62	1.972	5.634	5.493	4.366	6.056	2.535	4.225	4.93	11.127	2.958	4.93	7.183	4.225	5.775	6.761	5.915	4.648	2.113	2.535	0	1	0	0	1	1	0
Met	MGI:96969	ENSMUSG00000009376	ENSMUST00000115443	P16056	MET_MOUSE	6	110181	41.79	7	22	6809	103372	1379	0.305	153549	28.354	12.038	53.009	46.991	22.77	12.763	10.007	4.351	2.973	4.786	5.221	4.569	6.091	3.408	5.439	5.511	10.152	1.668	5.294	5.294	3.553	3.843	9.065	6.309	8.412	0.798	3.263	1	1	0	0	1	0	1
Syn2	MGI:103020	ENSMUSG00000009394	ENSMUST00000009538	Q64332	SYN2_MOUSE	6	147105	41.82	7	13	2708	144397	586	?	63372.6	25.939	9.386	53.242	46.758	20.819	11.775	9.044	10.068	0.853	4.778	4.266	4.266	6.143	2.048	3.754	5.119	6.826	2.901	3.242	10.068	6.314	4.608	11.433	4.949	5.29	0.683	2.389	0	1	0	0	0	0	0
Elk1	MGI:101833	ENSMUSG00000009406	ENSMUST00000009550	P41969	ELK1_MOUSE	X	17214	44.14	2	6	3548	13666	429	0.341	45271.3	26.807	6.527	55.711	44.289	18.648	9.79	8.858	7.925	0.932	2.331	6.527	2.331	8.625	1.399	3.263	4.196	10.256	1.166	2.331	13.054	4.895	4.196	11.189	7.226	5.361	0.932	1.865	0	1	0	1	0	0	0
Myod1	MGI:97275	ENSMUSG00000009471	ENSMUST00000072514	P10085	MYOD1_MOUSE	7	2626	58.15	1	3	1861	765	318	1.05	34233	24.843	8.176	53.459	46.541	27.044	13.208	13.836	11.635	2.83	7.862	5.975	2.516	6.918	2.516	2.201	2.83	8.491	1.572	2.83	11.635	2.83	7.862	9.748	4.088	2.516	0.314	2.83	0	1	1	1	0	0	0
Otog	MGI:1202064	ENSMUSG00000009487	ENSMUST00000164538	O55225	OTOG_MOUSE	7	70448	50.69	3	56	10043	60405	2911	0.749	313620	26.245	9.687	56.682	43.318	20.096	9.997	10.1	7.97	7.145	4.706	5.393	3.229	6.905	3.023	2.714	2.199	8.382	1.134	2.199	8.588	4.741	4.775	8.863	7.42	7.18	1.271	2.164	1	0	0	0	1	0	0
Rnmt	MGI:1915147	ENSMUSG00000009535	ENSMUST00000009679	Q9D0L8	MCES_MOUSE	18	24498	41.34	8	11	5008	19490	465	0.761	53291.4	23.871	10.538	47.527	52.473	31.613	16.129	15.484	5.806	2.366	5.376	10.108	4.516	5.806	1.505	4.086	9.032	9.032	2.151	4.301	4.301	5.806	5.591	7.527	3.226	4.946	0.645	3.871	0	1	0	0	0	0	1
Fpgs	MGI:95576	ENSMUSG00000009566	ENSMUST00000146498	P48760	FOLC_MOUSE	2	21537	52.05	10	10	795	20742	587	0.741	64955.4	30.494	10.562	55.366	44.634	21.295	12.777	8.518	7.666	2.385	3.918	4.6	3.407	7.155	3.407	3.918	2.896	12.436	1.704	3.066	6.474	6.644	6.474	8.177	5.451	6.474	2.044	1.704	0	1	0	0	0	0	0
Cbx5	MGI:109372	ENSMUSG00000009575	ENSMUST00000118152	Q61686	CBX5_MOUSE	15	48273	41.23	4	5	8803	39470	191	0.35	22186	19.372	8.901	39.791	60.209	42.408	20.942	21.466	5.759	1.571	6.806	14.66	3.141	4.712	1.047	3.665	15.183	5.759	3.141	4.712	3.141	1.571	4.712	8.377	3.141	4.188	2.094	2.618	0	1	1	0	0	0	0
Tex15	MGI:1934816	ENSMUSG00000009628	ENSMUST00000124501	F8VPN2	TEX15_MOUSE	8	68845	38.33	4	11	2626	66219	2785	0.778	311280	22.873	9.946	42.334	57.666	26.858	14.111	12.747	4.201	2.513	4.811	7.935	3.232	4.273	3.339	5.242	7.576	7.971	1.508	6.966	4.56	4.74	3.196	12.962	6.14	5.458	0.575	2.801	0	0	0	0	0	0	0
Ppp2cb	MGI:1321161	ENSMUSG00000009630	ENSMUST00000009774	P62715	PP2AB_MOUSE	8	19817	45.04	1	7	1469	18348	309	0.524	35575.1	24.919	14.563	53.398	46.602	27.508	13.269	14.239	4.207	3.236	8.091	6.149	4.531	7.443	3.236	3.883	3.56	10.032	1.942	4.531	4.531	4.531	6.472	3.883	6.149	6.796	1.618	5.178	0	1	0	0	0	0	0
G0s2	MGI:1316737	ENSMUSG00000009633	ENSMUST00000009777	Q61585	G0S2_MOUSE	1	1057	57.24	1	2	871	186	103	1.76	11118.1	40.777	4.854	58.252	41.748	23.301	13.592	9.709	13.592	2.913	0.971	8.738	1.942	5.825	1.942	0.971	5.825	16.505	2.913	0	2.913	7.767	5.825	7.767	2.913	9.709	0	0.971	0	0	0	0	0	0	0
Dmap1	MGI:1913483	ENSMUSG00000009640	ENSMUST00000102687	Q9JI44	DMAP1_MOUSE	4	7593	50.88	6	11	1566	6027	468	0.548	53129.8	27.137	9.188	47.65	52.35	35.47	20.94	14.53	9.402	0.641	5.769	8.761	2.991	4.915	2.35	2.778	10.684	9.402	1.709	1.709	6.41	3.846	7.906	5.983	5.342	5.556	0.855	2.991	0	1	0	1	0	0	0
Mcu	MGI:3026965	ENSMUSG00000009647	ENSMUST00000020312	Q3UMR5	MCU_MOUSE	10	169709	43.63	5	8	2872	166837	350	0.407	39681.7	32	11.143	55.429	44.571	26.857	15.429	11.429	8.286	1.714	5.714	5.714	2.857	6.857	2.571	4	4.571	12.571	2	1.429	4.286	6	8.286	5.143	5.143	7.143	1.429	4.286	0	1	1	0	0	0	0
Oit3	MGI:1201782	ENSMUSG00000009654	ENSMUST00000009798	Q8R4V5	OIT3_MOUSE	10	18821	45.46	2	9	2717	16104	546	1.16	60316.1	24.908	11.355	53.663	46.337	25.458	12.271	13.187	4.029	7.143	5.678	7.509	3.663	8.059	4.029	4.212	3.297	8.791	0.916	5.128	5.311	2.564	4.945	7.326	5.861	7.875	0.916	2.747	1	0	0	0	1	0	0
Tex11	MGI:1933237	ENSMUSG00000009670	ENSMUST00000113718	Q14AT2	TEX11_MOUSE	X	221020	38	3	30	3278	217742	947	0.08	109624	32.313	11.616	54.171	45.829	26.927	14.784	12.144	7.392	2.006	4.963	7.181	3.801	3.485	1.478	6.441	8.659	13.2	4.013	4.646	2.218	3.801	4.646	6.441	4.013	5.28	1.795	4.541	0	0	0	0	0	0	0
Bcr	MGI:88141	ENSMUSG00000009681	ENSMUST00000164107	Q6PAJ1	BCR_MOUSE	10	124330	48.93	5	23	6839	117491	1270	0.296	143072	24.882	9.134	47.638	52.362	28.661	14.961	13.701	6.22	1.339	5.433	8.268	3.78	5.433	1.732	3.465	6.457	9.449	2.441	3.071	6.142	5.591	6.772	10.394	4.646	5.748	0.945	2.677	0	1	1	0	0	0	1
Sdhb	MGI:1914930	ENSMUSG00000009863	ENSMUST00000010007	Q9CQA3	SDHB_MOUSE	4	17991	51.24	3	8	1142	16849	282	0.825	31813.9	26.95	9.574	55.319	44.681	26.596	15.603	10.993	8.865	4.965	6.383	4.61	2.482	6.028	0.709	5.674	8.865	8.156	3.546	3.191	4.965	4.255	6.028	5.319	5.319	4.255	1.418	4.965	0	0	1	0	0	1	0
Cox4i2	MGI:2135755	ENSMUSG00000009876	ENSMUST00000010020	Q91W29	COX42_MOUSE	2	10865	50.11	2	5	727	10138	172	1.34	20206.2	22.674	14.535	50	50	29.07	18.023	11.047	7.558	1.744	2.907	8.14	5.233	5.233	2.326	1.744	7.558	7.558	4.07	1.744	4.07	6.395	8.14	5.814	6.977	5.814	3.488	3.488	0	0	0	0	0	0	0
Snap47	MGI:1915076	ENSMUSG00000009894	ENSMUST00000010038	Q8R570	SNP47_MOUSE	11	44053	47.4	8	5	1896	42157	413	0.994	46524.3	30.508	8.717	49.637	50.363	28.814	14.286	14.528	5.811	0.969	4.6	9.927	3.39	5.085	2.421	5.327	7.022	12.349	2.421	2.179	4.358	5.085	4.843	9.685	4.6	7.022	1.695	1.211	0	0	0	0	0	0	0
Wnt3a	MGI:98956	ENSMUSG00000009900	ENSMUST00000010044	P27467	WNT3A_MOUSE	11	42720	49.97	1	4	2761	39959	352	0.32	39257.6	23.58	12.784	54.545	45.455	25.568	15.341	10.227	7.67	7.102	3.693	6.534	3.693	8.239	3.409	3.409	3.977	5.966	1.705	3.125	4.545	3.125	7.955	9.091	4.545	6.534	2.557	3.125	1	0	0	0	1	0	0
Nxf2	MGI:1933192	ENSMUSG00000009941	ENSMUST00000113189	Q4ZGD8	Q4ZGD8_MOUSE	X	20229	41.98	4	22	2375	17854	691	0.861	80624.8	22.721	12.59	47.612	52.388	29.522	15.34	14.182	3.184	2.315	7.381	6.802	5.499	4.052	2.026	5.065	8.104	9.696	3.329	5.933	4.631	5.065	5.21	7.67	4.197	4.776	1.158	3.907	0	0	0	0	0	0	0
Kif19a	MGI:2447024	ENSMUSG00000010021	ENSMUST00000084368	Q99PT9	KIF19_MOUSE	11	25352	53.4	7	20	3433	21919	997	?	111559	27.081	6.219	45.436	54.564	30.893	17.452	13.44	7.222	1.003	4.614	8.826	1.204	6.52	2.608	4.514	4.915	10.431	2.207	3.511	5.015	5.517	9.93	9.428	5.216	4.915	0.401	2.006	0	0	0	0	0	0	0
Aldh3a2	MGI:1353452	ENSMUSG00000010025	ENSMUST00000066277	P47740	AL3A2_MOUSE	11	44048	46.51	8	10	2892	41156	484	0.825	53970.8	33.884	9.298	57.645	42.355	24.38	13.43	10.95	8.264	1.653	4.545	6.405	3.926	6.818	1.446	7.025	6.612	11.57	2.686	4.752	4.752	4.132	5.372	5.165	3.926	7.025	0.62	3.306	0	1	0	0	0	1	0
Zmynd10	MGI:2387863	ENSMUSG00000010044	ENSMUST00000010188	Q99ML0	ZMY10_MOUSE	9	4022	56.34	5	12	1765	2257	440	0.859	50646.4	31.364	10.227	51.818	48.182	29.318	15.455	13.864	6.818	3.182	4.545	9.318	2.955	4.318	3.182	3.636	6.591	15	2.045	2.955	3.864	7.045	5.682	5.455	3.409	5.909	2.273	1.818	0	0	0	0	0	0	0
Tmem115	MGI:1930765	ENSMUSG00000010045	ENSMUST00000010189	Q9WUH1	TM115_MOUSE	9	4729	55.06	1	2	2194	2535	350	0.495	38098.9	42	10.571	66.286	33.714	17.429	9.714	7.714	10.286	1.143	3.714	4	4.286	6.857	2	3.143	2.857	18	2	1.429	5.714	3.429	4.857	6.286	5.143	10.571	1.714	2.571	0	1	0	0	0	0	0
Hyal2	MGI:1196334	ENSMUSG00000010047	ENSMUST00000195752	O35632	HYAL2_MOUSE	9	4835	55.45	7	5	2062	2773	473	0.535	53617.7	28.753	15.856	56.871	43.129	21.142	12.474	8.668	8.879	2.326	3.594	5.074	4.228	6.554	3.594	2.114	2.114	9.937	1.057	4.228	5.92	5.285	6.765	6.554	5.92	7.822	3.594	4.44	1	0	0	0	1	0	0
Hyal1	MGI:96298	ENSMUSG00000010051	ENSMUST00000112387	Q91ZJ9	HYAL1_MOUSE	9	4784	52.86	5	5	2706	2078	462	1.02	52109.4	27.922	14.069	57.792	42.208	21.429	11.255	10.173	8.225	2.381	4.545	5.628	3.896	6.71	2.597	2.597	3.247	10.173	3.03	3.03	6.277	4.978	5.411	7.359	5.411	6.926	3.247	4.329	1	0	0	0	1	0	0
Epn3	MGI:1919139	ENSMUSG00000010080	ENSMUST00000127305	Q91W69	EPN3_MOUSE	11	10376	55.1	4	10	3884	6492	636	1.38	68240.5	25	6.289	52.673	47.327	23.113	11.478	11.635	8.805	0.629	4.874	6.761	2.044	7.862	1.101	1.572	3.931	10.22	2.044	2.673	11.95	4.403	6.447	11.635	5.503	4.403	1.73	1.415	0	1	0	0	0	0	0
Rnf112	MGI:106611	ENSMUSG00000010086	ENSMUST00000102661	Q96DY5	RN112_MOUSE	11	5690	56.26	7	14	3118	2572	654	0.541	71275.2	30.275	8.257	56.881	43.119	26.606	15.902	10.703	9.48	3.058	3.823	6.881	2.446	10.245	3.211	2.752	5.046	12.232	3.211	1.835	5.046	4.281	7.645	6.575	3.823	5.81	1.223	1.376	0	0	0	0	0	0	1
Slc3a2	MGI:96955	ENSMUSG00000010095	ENSMUST00000170157	P10852	4F2_MOUSE	19	16488	46.65	9	10	2813	13675	526	0.906	58336.6	31.939	9.696	54.183	45.817	23.574	11.787	11.787	7.414	0.38	5.703	6.084	3.612	7.605	1.711	3.992	5.323	15.589	1.521	4.183	4.753	4.943	4.753	8.555	4.563	4.943	2.471	1.901	1	1	0	0	0	0	0
Slc47a1	MGI:1914723	ENSMUSG00000010122	ENSMUST00000010267	Q8K0H1	S47A1_MOUSE	11	34945	46.94	4	17	2639	32306	567	1.17	61642	41.446	10.582	67.372	32.628	14.462	8.289	6.173	9.877	2.998	2.469	3.704	4.233	8.466	1.94	8.466	2.646	15.344	2.469	3.351	3.351	4.762	3.704	5.467	4.586	7.76	1.764	2.646	0	1	1	0	0	0	0
Tnfrsf13b	MGI:1889411	ENSMUSG00000010142	ENSMUST00000010286	Q9ET35	TR13B_MOUSE	11	22618	46.34	7	5	2556	20062	249	1.96	26947.4	22.088	9.237	53.414	46.586	22.088	13.655	8.434	9.237	8.434	3.614	4.819	4.016	7.631	3.213	1.205	2.008	7.229	1.205	1.606	8.032	6.827	8.434	10.04	6.024	4.418	0.402	1.606	0	0	0	0	0	0	0
Raver1	MGI:1919016	ENSMUSG00000010205	ENSMUST00000115487	Q9CW46	RAVR1_MOUSE	9	17851	50	1	13	3470	14381	748	0.36	79382	26.604	8.289	57.62	42.38	21.39	12.701	8.69	7.754	1.07	3.342	5.348	2.674	11.631	2.941	1.203	3.743	14.439	1.203	3.075	11.765	4.813	6.016	9.225	3.877	3.209	0.267	2.406	0	1	1	0	0	0	0
Tmem86a	MGI:1915143	ENSMUSG00000010307	ENSMUST00000010451	Q9D8N3	TM86A_MOUSE	7	4177	56.16	2	3	1831	2346	241	1.03	26273.3	42.324	16.598	75.104	24.896	12.863	8.299	4.564	12.448	2.075	2.075	2.49	7.054	8.299	2.075	4.564	2.49	16.183	2.905	0.415	4.979	0.83	3.734	7.884	2.905	9.129	2.905	4.564	0	0	0	0	0	0	0
Tex14	MGI:1933227	ENSMUSG00000010342	ENSMUST00000060835	Q7M6U3	TEX14_MOUSE	11	150759	43.43	5	31	4763	145996	1450	0.954	162541	24.483	9.103	45.517	54.483	28.345	13.724	14.621	5.931	1.724	5.655	8.966	3.31	4.966	2.345	3.586	6.621	10.483	1.448	4	6.138	5.724	4.759	10.552	5.862	4.483	1.31	2.138	0	1	0	0	0	0	0
Eya4	MGI:1337104	ENSMUSG00000010461	ENSMUST00000092665	Q9Z191	EYA4_MOUSE	10	247823	39.26	7	19	5304	242519	616	0.45	66874.9	23.539	10.714	49.026	50.974	18.344	8.442	9.903	6.818	1.136	5.682	4.221	2.922	7.305	1.786	3.247	3.247	8.929	2.11	4.221	6.006	6.006	3.409	13.636	8.766	4.545	0.812	5.195	0	1	1	1	0	0	0
Ebf3	MGI:894289	ENSMUSG00000010476	ENSMUST00000169486	O08791	COE3_MOUSE	7	120773	47.54	8	16	4994	115779	596	0.15	64877.5	26.007	9.732	53.523	46.477	19.799	11.913	7.886	6.879	1.846	3.356	4.53	4.027	7.718	2.517	4.362	4.195	6.376	3.02	7.215	7.718	4.362	5.201	9.228	5.872	8.389	0.503	2.685	0	0	0	1	0	0	0
Mettl16	MGI:1914743	ENSMUSG00000010554	ENSMUST00000141755	Q9CQG2	MET16_MOUSE	11	57696	42.72	6	10	12584	45112	553	0.405	62340.6	28.571	8.318	51.537	48.463	30.018	15.913	14.105	6.51	2.712	5.425	8.68	2.893	6.329	1.808	4.882	7.052	10.669	2.351	3.797	5.063	3.436	7.052	6.691	4.521	6.51	1.447	2.17	0	1	0	0	0	0	1
Dazl	MGI:1342328	ENSMUSG00000010592	ENSMUST00000010736	Q64368	DAZL_MOUSE	17	14242	34.69	6	11	2976	11266	298	0.239	33312.6	23.49	12.081	52.349	47.651	20.47	12.081	8.389	5.369	1.678	4.362	4.027	3.691	5.034	2.349	4.698	4.698	4.027	2.349	5.034	10.067	6.376	5.034	9.732	6.04	9.396	0.671	5.369	0	1	0	0	0	0	0
Plcd1	MGI:97614	ENSMUSG00000010660	ENSMUST00000213464	Q8R3B1	PLCD1_MOUSE	9	21976	52.78	4	15	2715	19261	756	1.1	85873.1	26.323	11.508	49.603	50.397	28.571	14.683	13.889	5.952	1.852	7.011	6.878	4.233	5.82	2.91	4.497	5.952	10.053	2.249	3.571	4.762	5.82	5.82	8.466	3.968	5.82	1.587	2.778	1	1	0	0	0	0	0
Fads1	MGI:1923517	ENSMUSG00000010663	ENSMUST00000010807	Q920L1	FADS1_MOUSE	19	13990	51.42	8	12	3460	10530	447	0.445	52322.8	29.53	21.7	59.284	40.716	23.266	16.107	7.159	6.711	0.895	3.579	3.579	7.83	5.145	6.488	4.251	5.145	12.081	2.685	4.027	5.817	4.474	4.474	4.922	4.027	6.488	3.579	3.803	0	0	1	0	0	1	0
Lmbr1	MGI:1861746	ENSMUSG00000010721	ENSMUST00000055195	Q9JIT0	LMBR1_MOUSE	5	148589	40.53	7	17	4926	143663	490	0.826	55115	37.755	12.449	61.633	38.367	19.388	9.796	9.592	6.531	1.837	3.265	6.327	6.327	5.51	1.633	7.143	3.878	17.551	3.265	3.265	2.449	2.041	4.286	8.776	4.898	6.531	1.224	3.265	0	0	0	0	0	0	0
Asz1	MGI:1921318	ENSMUSG00000010796	ENSMUST00000010940	Q8VD46	ASZ1_MOUSE	6	58098	37.88	5	13	1736	56362	475	0.961	52983.9	32.421	7.789	49.895	50.105	29.263	14.947	14.316	7.158	1.684	5.474	8.842	3.158	6.105	2.316	5.263	8.211	14.526	1.684	5.053	2.526	3.158	4.421	6.105	6.526	5.474	1.053	1.263	0	1	0	0	0	0	0
Gabra1	MGI:95613	ENSMUSG00000010803	ENSMUST00000020707	P62812	GBRA1_MOUSE	11	51992	35.78	8	10	4688	47304	455	0.367	51753.7	27.692	13.187	53.846	46.154	23.956	14.286	9.67	6.374	0.879	5.055	4.615	5.055	4.835	1.758	4.396	6.813	9.231	2.857	3.736	6.154	2.198	5.714	6.593	9.67	7.692	1.978	4.396	1	0	0	0	1	0	0
Grid2ip	MGI:2176213	ENSMUSG00000010825	ENSMUST00000110733	Q0QWG9	GRD2I_MOUSE	5	34815	52.39	5	22	3825	30990	1203	0.42	132021	26.185	8.063	53.117	46.883	25.436	13.466	11.97	6.816	1.413	4.904	7.066	3.907	7.066	1.912	2.494	3.741	11.721	1.912	1.746	10.391	4.323	7.814	10.474	4.904	5.154	0.831	1.413	0	1	0	0	0	0	0
Cfap97d1	MGI:1922687	ENSMUSG00000010841	ENSMUST00000176722	Q9DAN9	CF97D_MOUSE	11	7986	48.5	3	6	608	7378	164	?	19774.6	23.171	12.195	42.073	57.927	33.537	22.561	10.976	3.659	1.22	5.488	5.488	1.829	2.439	3.049	6.707	7.927	8.537	2.439	7.927	3.659	5.488	11.585	6.707	4.268	4.268	1.22	6.098	0	0	0	0	0	0	0
Apip	MGI:1926788	ENSMUSG00000010911	ENSMUST00000011055	Q9WVQ5	MTNB_MOUSE	2	18970	42.42	4	7	919	18051	241	1.74	26949.1	24.066	11.618	56.846	43.154	26.556	14.523	12.033	6.224	4.564	4.979	7.054	2.905	9.129	3.32	6.224	7.469	5.809	4.979	2.49	5.809	4.564	3.734	4.564	4.979	5.809	1.245	4.149	0	0	0	0	0	0	0
Mcoln2	MGI:1915529	ENSMUSG00000011008	ENSMUST00000011152	Q8K595	MCLN2_MOUSE	3	45681	46.55	5	14	2520	43161	566	1.19	65449.9	30.389	15.018	55.477	44.523	23.145	12.544	10.601	4.594	3.18	5.477	5.124	6.36	4.77	2.297	7.42	5.654	12.544	2.297	3.887	2.12	4.417	4.594	7.244	5.83	5.83	1.59	4.77	0	0	0	0	0	0	0
Slc5a1	MGI:107678	ENSMUSG00000011034	ENSMUST00000011178	Q8C3K6	SC5A1_MOUSE	5	58652	43.64	1	15	4104	54548	665	0.771	73448.9	35.94	12.481	66.316	33.684	16.992	8.872	8.12	8.571	2.556	3.759	4.361	5.714	7.82	0.902	10.526	4.662	10.226	4.211	2.556	4.211	1.805	3.308	6.316	6.015	6.617	1.955	3.91	1	1	0	0	0	0	0
Akt1s1	MGI:1914855	ENSMUSG00000011096	ENSMUST00000107885	Q9D1F4	AKTS1_MOUSE	7	6431	57.05	12	5	1812	4619	257	0.834	27483.4	25.292	5.447	54.086	45.914	28.016	11.284	16.732	13.619	1.556	6.615	10.117	2.335	6.226	1.167	0.778	2.335	7.782	1.556	1.167	15.175	3.502	7.782	6.615	6.615	3.113	0.778	1.167	0	1	0	0	0	0	0
Panx3	MGI:1918881	ENSMUSG00000011118	ENSMUST00000011262	Q8CEG0	PANX3_MOUSE	9	9334	44.47	3	4	2531	6803	392	1.08	44928.4	34.439	15.051	56.888	43.112	22.194	12.755	9.439	6.378	1.786	5.102	4.337	5.612	2.551	3.571	4.847	4.592	16.837	2.296	2.296	4.337	3.571	4.592	10.204	4.847	6.378	1.786	4.082	1	0	0	0	0	0	0
Vipr2	MGI:107166	ENSMUSG00000011171	ENSMUST00000011315	P41588	VIPR2_MOUSE	12	68536	44.18	6	13	3383	65153	437	1.05	49473.5	31.808	14.188	59.268	40.732	17.849	10.297	7.551	4.577	4.805	3.432	4.119	5.034	5.492	2.288	7.323	2.746	12.586	1.602	3.204	3.661	3.432	5.263	10.984	5.263	7.323	2.975	3.89	1	0	0	0	1	0	0
Exoc3l2	MGI:1921713	ENSMUSG00000011263	ENSMUST00000137613	D3YUP5	D3YUP5_MOUSE	7	33432	51.38	2	12	4016	29416	789	0.434	87190.1	36.502	6.591	58.048	41.952	29.404	16.477	12.928	13.181	1.267	3.929	8.999	2.028	7.351	1.901	2.408	1.521	15.209	0.76	1.394	7.478	3.422	13.054	4.816	2.915	5.703	1.014	1.648	0	0	0	0	0	0	0
Dmrtc2	MGI:1918491	ENSMUSG00000011349	ENSMUST00000011493	Q8CGW9	DMRTD_MOUSE	7	7595	51.07	1	9	1619	5976	370	0.444	39095.4	28.378	6.486	61.622	38.378	18.919	13.514	5.405	8.108	3.784	1.622	3.784	1.081	8.649	3.784	2.432	2.973	12.973	1.081	1.351	17.027	4.865	6.757	8.649	4.595	4.865	1.351	0.27	0	0	0	1	0	0	0
Cpb1	MGI:1923953	ENSMUSG00000011463	ENSMUST00000011607	B2RS76	B2RS76_MOUSE	3	27470	38.14	3	11	2718	24752	415	1.63	47573.5	26.988	15.663	52.53	47.47	26.747	12.771	13.976	7.229	1.687	6.506	7.47	5.06	5.06	2.651	4.337	5.783	7.952	1.687	4.578	4.096	3.133	4.337	6.747	6.265	7.47	2.169	5.783	0	0	0	0	1	0	0
Sptbn4	MGI:1890574	ENSMUSG00000011751	ENSMUST00000172269	E9PX29	E9PX29_MOUSE	7	91304	49.27	7	36	8737	82567	2561	0.191	288824	32.331	7.927	50.02	49.98	32.136	16.205	15.931	11.753	0.859	4.373	11.558	1.991	6.287	2.733	1.991	3.944	12.729	1.601	2.03	3.749	7.224	9.528	5.389	3.202	5.857	1.913	1.289	0	0	0	0	0	0	0
Pgam1	MGI:97552	ENSMUSG00000011752	ENSMUST00000011896	Q9DBJ1	PGAM1_MOUSE	19	6738	47.91	3	4	1775	4963	254	1.68	28832	30.315	11.024	54.331	45.669	30.709	16.535	14.173	9.449	0.787	5.512	8.661	2.362	6.693	2.756	5.906	7.087	9.449	2.362	3.543	5.906	3.15	6.693	4.331	3.937	5.512	2.756	3.15	0	1	1	0	0	0	0
Evi5	MGI:104736	ENSMUSG00000011831	ENSMUST00000112642	P97366	EVI5_MOUSE	5	130313	40.12	13	18	5849	124464	809	0.761	92942.8	26.452	8.282	44.376	55.624	30.655	15.575	15.08	5.933	1.607	4.326	10.754	3.337	3.09	2.349	4.574	7.169	10.878	3.708	3.708	3.585	7.046	6.057	9.765	4.45	5.068	0.989	1.607	0	1	0	0	0	0	0
Git1	MGI:1927140	ENSMUSG00000011877	ENSMUST00000037285	Q68FF6	GIT1_MOUSE	11	14225	55.81	6	20	3512	10713	770	0.22	85300.1	28.312	8.442	48.182	51.818	29.091	15.844	13.247	8.831	1.818	6.234	7.013	2.338	5.195	3.506	2.727	5.325	11.558	1.429	2.727	6.494	5.714	7.013	9.61	4.675	5.195	0.519	2.078	0	1	0	0	0	0	0
Bnip2	MGI:109327	ENSMUSG00000011958	ENSMUST00000034754	O54940	BNIP2_MOUSE	9	18852	41.21	8	11	2464	16388	326	0.852	37768.8	24.54	10.123	50	50	33.436	14.724	18.712	3.681	0.92	7.975	10.736	3.374	6.442	0.92	6.135	7.362	9.202	2.761	3.374	6.135	3.681	6.442	5.215	4.294	5.521	1.84	3.988	0	1	0	0	0	0	0
Scarf2	MGI:1858430	ENSMUSG00000012017	ENSMUST00000012161	P59222	SREC2_MOUSE	16	11012	58.05	5	11	3308	7704	833	0.19	87871.1	21.248	7.083	56.062	43.938	24.61	15.486	9.124	10.804	9.484	3.481	5.642	1.441	10.924	3.001	0.72	3.601	6.002	0.6	2.161	9.724	3.481	8.884	8.403	5.282	3.721	1.441	1.2	1	1	0	0	1	0	0
Dhdds	MGI:1914672	ENSMUSG00000012117	ENSMUST00000144668	Q99KU1	DHDDS_MOUSE	4	31891	46.25	11	9	3219	28672	333	0.51	38509.3	30.631	12.012	51.351	48.649	29.429	17.117	12.312	8.108	3.003	3.604	8.709	3.904	5.105	3.303	4.204	6.306	13.514	1.502	3.904	2.402	6.006	7.508	5.706	3.604	4.805	2.703	2.102	0	0	0	0	0	0	1
Mogat1	MGI:1915643	ENSMUSG00000012187	ENSMUST00000113524	Q91ZV4	MOGT1_MOUSE	1	27183	45.41	6	7	1228	25955	335	1.55	38791.3	28.358	19.701	63.284	36.716	19.701	12.537	7.164	4.179	1.791	2.388	4.776	7.463	7.761	3.284	5.672	5.97	10.746	2.687	3.582	6.269	4.179	3.284	4.776	4.478	7.761	2.985	5.97	1	0	0	0	0	0	1
Tmem167	MGI:1913324	ENSMUSG00000012422	ENSMUST00000161457	Q9CR64	KISHA_MOUSE	13	54785	38.19	3	6	1226	53559	72	?	8073.88	41.667	11.111	69.444	30.556	12.5	9.722	2.778	8.333	6.944	1.389	1.389	6.944	4.167	0	15.278	4.167	13.889	2.778	2.778	2.778	2.778	5.556	8.333	4.167	4.167	1.389	2.778	1	0	0	0	1	0	0
Steap4	MGI:1923560	ENSMUSG00000012428	ENSMUST00000115421	Q923B6	STEA4_MOUSE	5	21757	40.35	1	5	3155	18602	470	1.03	52994.1	35.319	13.404	61.489	38.511	18.298	11.489	6.809	7.447	2.128	3.617	3.191	4.894	5.745	1.489	7.021	4.468	13.83	1.915	3.83	4.468	3.404	5.532	7.872	5.106	7.021	1.915	5.106	0	0	0	0	0	1	0
Zfp715	MGI:1917180	ENSMUSG00000012640	ENSMUST00000012796	G3X9T1	G3X9T1_MOUSE	7	17098	41.91	7	6	907	16191	886	?	100727	19.187	14.898	46.275	53.725	30.587	20.09	10.497	3.95	5.756	2.822	7.675	4.515	6.433	6.095	3.725	10.158	7.111	0.79	2.596	5.305	6.208	3.837	9.255	5.079	4.402	0.677	3.612	0	0	0	0	0	0	0
Retn	MGI:1888506	ENSMUSG00000012705	ENSMUST00000012849	Q99P87	RETN_MOUSE	8	4341	48.4	2	5	874	3467	114	1.79	12491.7	29.825	8.772	59.649	40.351	20.175	11.404	8.772	7.895	9.649	4.386	4.386	5.263	5.263	0.877	6.14	7.018	11.404	1.754	4.386	5.263	2.632	3.509	10.526	2.632	4.386	2.632	0	0	0	0	0	1	0	0
Cdh23	MGI:1890219	ENSMUSG00000012819	ENSMUST00000105464	Q99PF4	CAD23_MOUSE	10	393743	50.79	16	70	11090	382653	3354	0.567	369623	31.902	9.422	53.429	46.571	23.614	9.213	14.401	6.41	0.358	8.408	5.993	3.906	6.321	1.61	6.5	2.445	9.034	1.342	6.023	5.695	2.862	5.158	6.261	7.812	9.958	0.447	3.459	1	0	0	0	1	0	0
Adgrl1	MGI:1929461	ENSMUSG00000013033	ENSMUST00000141158	Q80TR1	AGRL1_MOUSE	8	41850	54.88	10	23	8181	33669	1466	?	161686	28.854	11.323	57.231	42.769	20.327	10.573	9.754	7.981	2.387	4.161	5.593	3.752	7.026	1.774	3.752	3.07	9.823	1.705	5.525	7.708	3.07	5.73	7.572	6.276	7.299	1.432	4.366	1	1	0	0	1	0	0
Etv5	MGI:1096867	ENSMUSG00000013089	ENSMUST00000079601	Q9CXC9	ETV5_MOUSE	16	58411	46.37	5	13	3975	54436	510	0.092	57711.9	19.02	13.333	54.314	45.686	25.882	12.745	13.137	5.49	2.157	5.882	7.255	4.902	6.275	2.941	1.569	4.314	7.843	2.941	1.961	13.529	6.863	5.49	7.647	3.333	4.118	0.784	4.706	0	1	0	0	0	0	0
Atp6v0d1	MGI:1201778	ENSMUSG00000013160	ENSMUST00000013304	P51863	VA0D1_MOUSE	8	41583	46.34	2	8	1629	39954	351	0.268	40301.1	31.624	15.1	56.695	43.305	26.211	11.681	14.53	8.262	2.279	5.983	8.547	7.123	4.558	2.564	6.268	5.128	11.966	1.994	5.128	3.704	3.704	3.989	3.989	4.274	5.128	0.285	5.128	0	1	0	0	0	0	0
Ptprs	MGI:97815	ENSMUSG00000013236	ENSMUST00000067538	B0V2N1	PTPRS_MOUSE	17	64058	55.76	21	33	6855	57203	1907	0.254	211904	28.317	10.121	55.165	44.835	23.807	12.638	11.169	7.866	1.101	4.457	6.712	3.461	7.027	1.678	4.615	4.09	7.394	2.15	3.513	8.128	4.615	6.869	6.188	6.712	8.443	1.363	3.618	1	0	0	0	1	0	0
Fer1l4	MGI:1921812	ENSMUSG00000013338	ENSMUST00000109611	A3KGK3	FR1L4_MOUSE	2	33809	50.46	6	45	6106	27703	1992	?	223891	29.568	9.94	54.669	45.331	28.062	14.207	13.855	6.376	1.205	5.221	8.635	4.116	7.329	2.309	3.263	3.865	12.299	1.104	2.309	7.831	4.869	8.032	5.974	4.116	7.631	1.506	2.008	0	0	0	0	0	0	0
Card14	MGI:2386258	ENSMUSG00000013483	ENSMUST00000106250	Q99KF0	CAR14_MOUSE	11	37608	50.88	4	23	4206	33402	999	0.995	113497	28.128	8.008	47.347	52.653	30.13	15.315	14.815	6.206	2.302	5.506	9.309	2.402	4.805	2.703	3.203	4.805	12.613	3.003	2.102	3.804	6.507	7.808	9.009	4.905	6.106	1.101	1.802	0	1	0	0	0	0	0
Bcas1	MGI:1924210	ENSMUSG00000013523	ENSMUST00000109152	Q80YN3	BCAS1_MOUSE	2	80855	46.19	9	12	2952	77903	633	0.86	67377.5	19.905	3.949	42.812	57.188	29.858	15.008	14.85	7.741	1.264	6.319	8.531	2.37	6.951	1.106	0.948	10.111	4.739	1.422	3.476	10.427	4.897	3.791	11.374	7.583	6.477	0.158	0.316	0	1	0	0	0	0	0
Lypd8	MGI:1917413	ENSMUSG00000013643	ENSMUST00000108826	Q9D7S0	LYPD8_MOUSE	11	11686	47.01	2	6	1219	10467	255	?	27523.8	21.569	10.588	49.02	50.98	15.686	7.059	8.627	5.098	7.059	2.353	6.275	5.882	6.667	1.961	4.314	3.529	5.49	1.961	5.882	3.137	5.49	1.569	12.157	11.765	6.667	0	2.745	1	0	0	0	1	0	0
Atad1	MGI:1915229	ENSMUSG00000013662	ENSMUST00000070210	Q9D5T0	ATAD1_MOUSE	19	68149	40.64	10	10	2666	65483	361	0.754	40744	31.856	9.141	50.97	49.03	29.363	15.789	13.573	8.31	1.662	7.479	6.094	3.601	3.878	3.047	6.648	7.756	10.249	3.601	3.324	3.878	4.986	4.986	6.371	4.986	6.648	1.108	1.385	0	1	0	0	0	0	0
4933402N03Rik	MGI:1914681	ENSMUSG00000013668	ENSMUST00000070980	Q8CDT9	Q8CDT9_MOUSE	7	8602	44.08	1	3	1826	6776	329	?	37990.1	20.365	11.55	45.897	54.103	34.65	20.365	14.286	5.471	2.432	5.471	8.815	3.951	5.775	3.343	4.863	9.422	5.775	1.824	3.647	7.295	4.863	7.599	6.079	4.863	4.255	1.824	2.432	0	0	0	0	0	0	0
Pea15a	MGI:104799	ENSMUSG00000013698	ENSMUST00000013842	Q62048	PEA15_MOUSE	1	10077	51.34	5	4	2501	7576	130	?	15054.1	27.692	7.692	43.077	56.923	36.154	16.154	20	4.615	0.769	6.923	13.077	2.308	1.538	1.538	9.231	10	11.538	1.538	3.077	5.385	2.308	4.615	8.462	6.923	2.308	0.769	3.077	0	1	0	0	0	0	0
Tnfaip8l2	MGI:1917019	ENSMUSG00000013707	ENSMUST00000013851	Q9D8Y7	TP8L2_MOUSE	3	2840	52.71	1	2	1122	1718	184	1.78	20614.9	34.239	11.957	53.261	46.739	32.609	19.022	13.587	8.696	1.63	6.522	7.065	4.891	5.978	4.891	3.261	7.609	15.217	1.63	0	2.717	2.717	6.522	7.609	3.804	7.065	0	2.174	0	0	0	0	0	0	0
Trnt1	MGI:1917297	ENSMUSG00000013736	ENSMUST00000057578	Q8K1J6	TRNT1_MOUSE	6	13355	38.97	8	9	2283	11072	434	0.876	49895.2	27.88	12.212	49.77	50.23	31.797	17.972	13.825	5.3	0.691	6.221	7.604	4.839	6.682	3.226	5.53	8.525	11.521	2.074	3.687	3.456	4.147	6.221	5.069	5.53	5.53	1.382	2.765	0	1	1	0	0	0	1
Ehmt2	MGI:2148922	ENSMUSG00000013787	ENSMUST00000114033	Q9Z148	EHMT2_MOUSE	17	15584	54.75	14	28	3882	11702	1263	0.446	138039	25.812	7.68	52.177	47.823	29.137	14.568	14.568	8.076	3.405	5.622	8.947	2.059	8.709	2.85	3.642	4.276	8.789	2.059	3.167	7.363	3.325	7.443	8.155	4.038	5.305	1.029	1.742	0	1	0	0	0	0	1
Clip3	MGI:1923936	ENSMUSG00000013921	ENSMUST00000014065	B9EHT4	CLIP3_MOUSE	7	16640	52.48	7	14	3300	13340	547	0.411	59586.9	27.971	8.958	55.759	44.241	25.594	14.26	11.335	8.775	2.194	5.85	5.484	3.656	8.227	2.377	2.559	5.484	8.592	2.011	2.742	8.775	4.022	6.399	6.033	5.85	8.044	1.097	1.828	0	1	0	0	0	0	0
Myl2	MGI:97272	ENSMUSG00000013936	ENSMUST00000111751	P51667	MLRV_MOUSE	5	12522	51.67	12	8	889	11633	166	1.75	18864.3	24.096	10.843	48.795	51.205	33.133	14.458	18.675	7.229	0	7.831	10.843	8.434	6.627	1.205	6.627	9.639	5.422	4.217	5.422	4.217	3.614	3.614	3.012	6.024	4.819	0	1.205	0	1	0	0	0	0	0
Pax5	MGI:97489	ENSMUSG00000014030	ENSMUST00000014174	Q02650	PAX5_MOUSE	4	185731	49.09	20	10	8004	177727	391	0.165	42231.3	24.297	9.207	52.685	47.315	21.228	12.532	8.696	6.138	0.767	4.859	3.836	2.046	8.951	2.302	5.115	3.581	5.627	1.535	3.069	10.23	4.859	6.65	11.253	6.905	7.417	0.512	4.348	1	0	0	1	0	0	0
Prdm15	MGI:1930121	ENSMUSG00000014039	ENSMUST00000121584	E9Q8T2	PRD15_MOUSE	16	60384	47.08	11	24	6194	54190	1174	0.455	132870	23.169	11.584	46.678	53.322	32.283	19.591	12.692	5.877	3.748	4.6	8.092	3.407	5.537	5.451	3.663	8.348	6.814	2.641	3.152	5.451	5.026	5.792	7.496	5.366	6.814	0.767	1.959	0	0	0	1	0	0	1
Dynlt2b	MGI:1913311	ENSMUSG00000014075	ENSMUST00000014220	Q9CQ66	DYT2B_MOUSE	16	9398	42.74	3	5	838	8560	144	?	16498.8	26.389	13.889	54.167	45.833	28.472	13.194	15.278	6.25	2.778	6.944	8.333	6.25	5.556	2.083	3.472	5.556	7.639	4.167	2.778	3.472	3.472	5.556	7.639	3.472	9.028	0.694	4.861	0	0	0	0	0	0	0
Klhl3	MGI:2445185	ENSMUSG00000014164	ENSMUST00000160860	E0CZ16	KLHL3_MOUSE	13	113365	48.04	2	15	7149	106216	587	0.337	64922.1	31.175	9.54	55.366	44.634	24.361	11.925	12.436	8.177	2.555	5.451	6.985	2.555	6.985	1.874	3.237	4.77	9.199	3.237	4.259	3.748	3.748	5.281	6.814	5.451	10.562	1.193	3.918	0	1	0	0	0	0	0
Dnajc7	MGI:1928373	ENSMUSG00000014195	ENSMUST00000014339	Q9QYI3	DNJC7_MOUSE	11	37371	45.63	22	14	2330	35041	494	0.291	56475.8	26.518	12.551	50.405	49.595	34.008	17.409	16.599	12.348	2.834	7.085	9.514	5.263	5.263	1.822	2.632	9.919	7.49	3.036	5.263	2.024	3.846	5.668	3.441	3.036	4.049	0	5.466	0	1	1	0	0	0	0
Cacybp	MGI:1270839	ENSMUSG00000014226	ENSMUST00000014370	Q9CXW3	CYBP_MOUSE	1	10509	40.82	3	6	2098	8411	229	0.38	26510.2	24.891	6.987	39.738	60.262	36.245	18.777	17.467	3.493	0.873	6.55	10.917	1.747	2.62	0.873	4.367	13.974	8.734	2.183	5.24	3.057	3.93	3.93	6.987	7.86	8.297	1.31	3.057	0	1	1	0	0	0	0
Pam16	MGI:1913699	ENSMUSG00000014301	ENSMUST00000014445	Q9CQV1	TIM16_MOUSE	16	8525	49.15	5	5	596	7929	125	0.86	13784.6	34.4	7.2	49.6	50.4	28	16.8	11.2	14.4	0	3.2	8	3.2	6.4	1.6	3.2	8	8.8	1.6	3.2	1.6	10.4	7.2	8	0.8	8	0	2.4	0	1	0	0	0	0	0
Glis2	MGI:1932535	ENSMUSG00000014303	ENSMUST00000014447	Q8VDL9	GLIS2_MOUSE	16	30212	53.04	5	7	3619	26593	521	0.415	55841.9	25.912	9.981	58.157	41.843	23.992	15.355	8.637	5.374	2.687	4.415	4.223	2.879	10.365	4.415	1.919	5.374	13.436	0.576	3.455	13.052	2.111	5.566	9.213	3.071	5.182	0.576	2.111	0	0	0	1	0	0	0
Mertk	MGI:96965	ENSMUSG00000014361	ENSMUST00000014505	Q60805	MERTK_MOUSE	2	103939	44.58	2	19	4302	99637	994	0.748	110157	29.678	10.563	54.326	45.674	22.535	10.966	11.569	5.835	1.911	4.628	6.942	3.421	6.338	2.716	6.539	4.326	9.96	2.113	5.131	6.439	3.622	3.924	9.155	5.231	7.344	1.71	2.716	1	1	0	0	1	0	1
Tsg101	MGI:106581	ENSMUSG00000014402	ENSMUST00000014546	Q61187	TS101_MOUSE	7	31021	42.17	9	10	1949	29072	391	0.481	44123.6	27.366	9.719	53.708	46.292	25.32	13.043	12.276	5.627	0.767	5.371	6.905	1.79	5.115	1.279	6.138	6.905	9.719	3.325	4.092	8.696	3.325	4.859	7.673	5.882	5.882	0.767	5.882	0	1	1	0	0	0	0
Blk	MGI:88169	ENSMUSG00000014453	ENSMUST00000014597	P16277	BLK_MOUSE	14	44202	47.46	2	13	2326	41876	499	1.17	56674.2	28.657	11.222	55.711	44.289	26.052	13.627	12.425	6.413	1.603	4.208	8.216	4.008	6.413	1.403	5.01	6.012	10.02	2.605	3.206	6.613	3.808	6.212	6.012	5.21	7.214	2.004	3.808	0	1	0	0	0	0	1
Pkd2l2	MGI:1858231	ENSMUSG00000014503	ENSMUST00000014647	Q9JLG4	PK2L2_MOUSE	18	35628	44.65	4	15	3788	31840	621	0.99	73683.1	28.502	19.324	56.522	43.478	22.383	12.238	10.145	4.831	1.61	4.348	5.797	9.34	4.026	1.288	6.924	5.636	10.95	2.254	4.831	2.093	4.026	5.314	7.729	4.509	5.797	2.576	6.119	1	0	0	0	0	0	0
Tmbim7	MGI:1922305	ENSMUSG00000014529	ENSMUST00000014673	Q9D592	Q9D592_MOUSE	5	29145	43.84	5	11	1552	27593	302	?	34184.1	39.735	14.901	64.57	35.43	16.556	8.278	8.278	7.285	0.993	3.974	4.305	6.954	4.967	1.987	9.934	1.987	12.252	2.649	3.974	3.311	3.311	4.305	5.96	5.629	10.265	1.656	4.305	0	0	0	0	0	0	0
Clec4f	MGI:1859834	ENSMUSG00000014542	ENSMUST00000014686	P70194	CLC4F_MOUSE	6	11646	48.64	2	7	2471	9175	548	1.31	61268.7	27.737	7.847	44.891	55.109	25	13.504	11.496	8.577	1.277	4.562	6.934	2.007	5.839	2.372	2.737	5.657	10.766	2.555	5.474	2.007	9.672	5.474	9.307	5.657	5.657	2.19	1.277	1	0	0	0	0	0	0
Klra17	MGI:2180674	ENSMUSG00000014543	ENSMUST00000014687	Q8BJS9	Q8BJS9_MOUSE	6	45519	39.42	2	8	1190	44329	274	?	31925.6	22.993	13.504	47.445	52.555	28.102	16.058	12.044	2.19	4.745	3.65	8.394	3.285	4.38	3.65	5.474	9.124	10.219	2.555	6.569	2.92	4.38	3.285	9.124	4.38	5.109	2.555	4.015	0	0	0	0	0	0	0
Wdfy2	MGI:2442811	ENSMUSG00000014547	ENSMUST00000014691	Q8BUB4	WDFY2_MOUSE	14	123832	43.64	2	12	6646	117186	400	0.994	45094.2	24.75	12.25	50.5	49.5	26.25	14.5	11.75	4.25	3.5	5.75	6	3.75	7.5	4	5	5	7	2.75	2.5	3.75	5.75	5.5	9	6	8.5	3	1.5	0	0	0	0	0	0	0
Rbsn	MGI:1925537	ENSMUSG00000014550	ENSMUST00000014694	Q80Y56	RBNS5_MOUSE	6	28214	44.03	6	12	5334	22880	783	?	88491.4	25.415	7.407	45.722	54.278	32.439	15.326	17.114	6.769	1.916	6.641	10.473	2.554	4.725	2.299	3.704	6.513	10.728	2.043	3.193	6.513	6.386	6.513	7.918	4.342	4.215	0.511	2.043	0	1	1	0	0	0	0
Camta1	MGI:2140230	ENSMUSG00000014592	ENSMUST00000169423	A2A891	CMTA1_MOUSE	4	944555	48.85	12	25	5208	939347	1682	0.172	184319	25.803	9.631	49.524	50.476	23.603	13.496	10.107	8.205	2.2	3.567	6.54	2.556	6.361	3.151	3.686	5.291	8.086	2.616	3.21	6.064	5.648	5.054	12.128	5.886	5.826	1.308	2.616	0	0	0	1	0	0	0
Kif1a	MGI:108391	ENSMUSG00000014602	ENSMUST00000171796	P33173	KIF1A_MOUSE	1	86488	51.34	11	48	8206	78282	1695	0.136	191725	26.726	9.912	49.44	50.56	28.732	14.631	14.1	6.785	1.593	5.31	8.791	3.363	5.251	2.242	4.248	4.897	9.263	2.478	3.776	5.723	3.894	7.493	8.319	5.841	6.431	1.003	3.304	0	1	0	0	0	0	0
Chrne	MGI:87894	ENSMUSG00000014609	ENSMUST00000014753	P20782	ACHE_MOUSE	11	4334	54.57	4	12	1616	2718	493	0.99	54914.2	34.686	11.156	60.446	39.554	20.284	9.128	11.156	6.897	2.434	4.665	6.491	4.26	6.491	1.42	6.897	2.231	12.373	1.014	4.26	6.085	2.84	5.477	5.68	6.491	8.519	1.826	3.651	1	0	0	0	1	0	0
Chfr	MGI:2444898	ENSMUSG00000014668	ENSMUST00000112519	Q810L3	CHFR_MOUSE	5	36131	42.9	12	18	3159	32972	664	0.55	73871.2	23.343	8.133	48.946	51.054	25.602	12.199	13.404	4.819	5.271	5.572	7.831	2.108	5.723	2.259	3.012	4.669	10.542	1.958	3.916	6.777	5.572	5.271	9.94	6.024	4.97	1.054	2.711	0	1	0	0	0	0	1
Ceacam16	MGI:2685615	ENSMUSG00000014686	ENSMUST00000014830	E9QA28	CEA16_MOUSE	7	9203	53.31	2	6	1635	7568	426	1.03	46351.9	31.455	10.094	58.216	41.784	18.779	9.624	9.155	8.685	1.643	3.521	5.634	2.113	7.981	2.113	3.052	2.817	11.033	2.347	3.991	6.808	3.286	4.695	6.808	8.92	8.685	2.347	3.521	1	0	0	0	1	0	0
Adam28	MGI:105988	ENSMUSG00000014725	ENSMUST00000111072	Q9JLN6	ADA28_MOUSE	14	49816	38.85	6	23	3025	46791	793	1.16	88670.8	24.086	10.467	52.081	47.919	26.608	15.132	11.475	4.918	5.549	5.422	6.053	3.026	6.179	3.153	3.909	8.827	7.945	2.774	4.792	6.179	4.792	3.153	7.062	4.666	7.314	0.883	3.405	1	0	0	0	1	0	0
Tex261	MGI:1096575	ENSMUSG00000014748	ENSMUST00000014892	Q62302	TX261_MOUSE	6	6929	52.97	4	6	2984	3945	196	1.13	22523.7	36.224	20.918	70.408	29.592	11.735	6.122	5.612	6.633	1.02	1.02	4.592	11.735	5.612	0.51	8.163	3.061	12.245	3.061	2.551	4.082	2.551	2.551	7.143	5.612	9.184	2.041	6.633	0	0	0	0	0	0	0
Tbp	MGI:101838	ENSMUSG00000014767	ENSMUST00000162505	P29037	TBP_MOUSE	17	28492	41.5	12	8	12794	15698	316	0.619	34709.1	28.481	7.595	54.747	45.253	15.506	10.127	5.38	8.228	0.949	1.266	4.114	4.114	6.013	0.633	6.329	4.747	8.544	3.165	3.165	9.177	11.076	4.747	7.278	8.228	5.38	0	2.848	0	0	0	1	0	0	0
Pdcd2	MGI:104643	ENSMUSG00000014771	ENSMUST00000154293	P46718	PDCD2_MOUSE	17	8094	42.44	6	5	1924	6170	343	1.37	38341.8	26.531	11.662	57.726	42.274	27.405	13.12	14.286	8.163	5.539	4.665	9.621	4.956	7.289	2.915	4.082	4.665	9.621	2.041	1.749	7.58	4.082	5.539	5.539	3.499	4.665	1.749	2.041	0	0	0	0	0	0	0
Dll1	MGI:104659	ENSMUSG00000014773	ENSMUST00000014917	Q61483	DLL1_MOUSE	17	9519	53.76	6	11	3581	5938	722	0.095	78449.1	19.391	10.803	55.54	44.46	23.684	12.188	11.496	5.402	9.418	6.094	5.402	3.601	10.388	2.632	1.801	4.294	6.371	1.108	4.017	7.064	3.74	5.263	7.479	5.54	5.817	1.108	3.463	1	1	0	0	1	0	0
Slc9a5	MGI:2685542	ENSMUSG00000014786	ENSMUST00000073149	B2RXE2	B2RXE2_MOUSE	8	21039	50.27	2	16	3499	17540	898	0.691	99008.5	34.41	11.247	58.352	41.648	22.049	12.138	9.911	8.241	1.448	4.343	5.568	4.677	6.57	2.45	4.566	4.677	12.695	1.559	2.116	5.568	3.675	5.011	8.018	5.791	8.909	1.67	2.45	0	0	0	0	1	0	0
Elmo3	MGI:2679007	ENSMUSG00000014791	ENSMUST00000109375	Q8BYZ7	ELMO3_MOUSE	8	5160	55.7	5	20	3189	1971	720	0.97	81758.4	31.111	9.028	53.056	46.944	26.389	13.75	12.639	6.667	1.944	4.583	8.056	3.472	4.444	2.5	3.333	4.583	16.111	3.056	3.333	5.972	5.694	6.667	6.806	4.722	5	0.833	2.222	0	0	0	0	0	0	0
Msh3	MGI:109519	ENSMUSG00000014850	ENSMUST00000185852	P13705	MSH3_MOUSE	13	143132	42.68	15	24	3946	139186	1091	1.16	123074	29.056	9.349	49.496	50.504	28.506	15.674	12.832	5.866	2.108	4.95	7.883	3.758	5.041	2.383	5.225	7.516	10.449	2.291	3.666	4.033	4.491	5.775	8.249	5.591	7.516	0.55	2.658	0	1	0	0	0	0	0
Adamts13	MGI:2685556	ENSMUSG00000014852	ENSMUST00000102891	Q769J6	ATS13_MOUSE	2	36213	49.5	3	29	4506	31707	1426	0.683	155357	25.526	9.677	55.119	44.881	21.459	11.501	9.958	7.293	5.75	4.839	5.119	2.665	8.555	2.875	2.875	2.314	9.046	1.613	1.964	6.872	5.961	6.311	9.257	6.241	6.311	2.314	1.823	1	0	0	0	1	0	0
Oc90	MGI:1313269	ENSMUSG00000015001	ENSMUST00000060522	Q9Z0L3	OC90_MOUSE	15	36345	44.12	5	15	1909	34436	485	1.27	52444.6	25.361	7.01	54.433	45.567	23.918	10.103	13.814	7.835	7.216	5.773	8.041	3.918	7.629	2.062	2.474	3.299	10.103	3.711	2.68	5.567	4.742	4.742	8.454	5.773	4.948	0.206	0.825	1	0	0	0	1	0	0
Entpd2	MGI:1096863	ENSMUSG00000015085	ENSMUST00000028328	O55026	ENTP2_MOUSE	2	5448	55.36	3	9	1935	3513	495	1.47	54319.4	31.919	11.919	59.596	40.404	18.384	10.707	7.677	8.687	2.222	4.242	3.434	4.646	8.283	1.818	2.626	3.03	13.131	1.616	2.828	5.455	4.848	5.859	7.475	6.869	7.475	1.616	3.838	1	0	0	0	0	0	0
Ptgds	MGI:99261	ENSMUSG00000015090	ENSMUST00000114251	O09114	PTGDS_MOUSE	2	3338	56.2	5	8	830	2508	189	0.848	21066.1	25.397	12.698	53.968	46.032	21.164	12.169	8.995	6.878	1.587	3.704	5.291	5.291	7.937	2.116	2.116	6.349	11.111	3.175	2.646	5.291	6.349	3.704	7.937	7.937	5.291	1.587	3.704	1	0	0	0	1	0	0
Slc25a13	MGI:1354721	ENSMUSG00000015112	ENSMUST00000188414	Q9QXX4	CMC2_MOUSE	6	175956	43.29	5	18	3121	172835	676	1.24	74466.9	32.544	12.722	59.467	40.533	22.781	12.722	10.059	10.355	1.036	4.29	5.769	7.84	7.988	1.627	4.734	6.213	9.615	1.775	2.811	5.03	4.438	4.882	5.325	5.178	7.84	0.444	2.811	0	1	1	0	0	0	0
Lrrk1	MGI:2142227	ENSMUSG00000015133	ENSMUST00000015277	Q3UHC2	LRRK1_MOUSE	7	161439	47.26	7	34	7465	153974	2014	0.493	225470	29.841	10.377	53.972	46.028	24.032	12.761	11.271	6.653	2.681	4.717	6.554	3.823	5.511	2.483	4.518	5.313	12.363	2.383	3.873	5.66	4.816	4.965	8.59	4.717	6.306	1.539	2.532	0	0	0	0	0	0	1
Aldh1a3	MGI:1861722	ENSMUSG00000015134	ENSMUST00000015278	Q9JHW9	AL1A3_MOUSE	7	36628	48.48	5	13	3443	33185	512	0.511	56157.4	30.664	9.766	56.836	43.164	25.586	13.086	12.5	9.961	2.539	4.883	7.617	5.664	8.008	1.172	5.078	7.422	8.398	1.172	4.297	5.859	3.516	4.492	3.711	6.055	7.227	1.172	1.758	0	0	1	0	0	1	0
Sirt2	MGI:1927664	ENSMUSG00000015149	ENSMUST00000122915	Q8VDQ8	SIR2_MOUSE	7	21927	51.3	10	15	1828	20099	389	0.957	43256.3	24.936	10.026	53.213	46.787	26.478	12.596	13.882	6.941	2.828	5.656	8.226	4.884	7.712	1.542	4.113	6.684	10.283	2.828	2.057	6.427	5.141	4.37	6.941	6.17	3.599	0.771	2.828	0	1	1	1	0	0	1
Hnrnpl	MGI:104816	ENSMUSG00000015165	ENSMUST00000174548	Q8R081	HNRPL_MOUSE	7	13726	51.25	13	14	2679	11047	586	0.244	63963.7	22.355	11.775	55.461	44.539	24.232	13.993	10.239	6.826	1.877	5.29	4.949	3.584	11.604	3.072	3.072	4.949	5.973	2.56	5.802	8.362	4.437	5.973	6.997	3.072	6.485	0.341	4.778	0	1	1	0	0	0	0
Nolc1	MGI:1918019	ENSMUSG00000015176	ENSMUST00000165017	E9Q5C9	NOLC1_MOUSE	19	9668	48.91	9	13	3634	6034	702	0.602	73697.8	21.795	2.422	36.61	63.39	34.473	18.946	15.527	14.103	0	5.413	10.114	1.282	3.989	0.285	0.57	15.527	2.137	0.285	1.709	8.405	4.558	3.134	17.094	5.556	4.986	0.285	0.57	0	1	1	0	0	0	0
Mtmr1	MGI:1858271	ENSMUSG00000015214	ENSMUST00000114601	Q9Z2C4	MTMR1_MOUSE	X	54437	40.02	10	15	4640	49797	669	0.238	75313.4	28.251	12.706	52.317	47.683	25.71	13.901	11.809	7.474	1.943	5.232	6.577	4.185	5.531	3.139	6.428	5.531	7.623	2.093	4.783	4.933	3.587	5.232	9.268	4.335	6.726	1.943	3.438	0	1	1	0	0	0	0
Hmgb3	MGI:1098219	ENSMUSG00000015217	ENSMUST00000072699	O54879	HMGB3_MOUSE	X	4759	51.46	6	5	1571	3188	200	0.566	23010	15.5	9.5	41.5	58.5	46	24	22	7.5	1.5	6	16	5	6	0.5	1.5	20	2	3	3.5	6.5	1	3.5	6	2	4.5	1	3	0	1	1	1	0	0	0
Map2	MGI:97175	ENSMUSG00000015222	ENSMUST00000114015	P20357	MTAP2_MOUSE	1	267311	38.34	25	14	5440	261871	1828	0.105	199132	23.632	5.963	44.147	55.853	32.495	14.059	18.435	7.713	0.383	6.619	11.816	2.571	5.908	1.641	3.665	8.37	6.619	1.751	1.751	8.151	3.775	4.048	10.722	7.112	5.635	0.274	1.477	0	1	0	0	0	0	0
Nipsnap3a	MGI:1920648	ENSMUSG00000015242	ENSMUST00000107666	B1AWZ3	B1AWZ3_MOUSE	4	11891	39.58	4	6	1553	10338	247	1.81	28490.6	30.364	17.814	58.3	41.7	25.101	14.98	10.121	8.907	1.619	3.239	6.883	5.668	6.478	4.049	3.644	5.263	9.717	1.215	4.049	4.858	4.858	5.668	4.049	3.644	8.097	3.239	4.858	0	0	0	0	0	0	0
Ubl4a	MGI:95049	ENSMUSG00000015290	ENSMUST00000178691	P21126	UBL4A_MOUSE	X	7501	50.47	7	7	1038	6463	157	1.18	17800.6	35.032	7.006	49.045	50.955	31.847	17.834	14.013	7.006	1.274	6.369	7.643	2.548	3.185	2.548	2.548	7.643	16.561	1.274	2.548	3.822	5.096	7.643	8.28	3.185	8.917	0.637	1.274	0	1	0	0	0	0	0
Gdi1	MGI:99846	ENSMUSG00000015291	ENSMUST00000015435	P50396	GDIA_MOUSE	X	6865	48.62	10	11	2666	4199	447	0.192	50521.6	27.293	11.186	54.362	45.638	26.622	12.081	14.541	5.369	2.237	7.159	7.383	4.251	6.935	1.119	7.159	6.488	7.83	3.132	4.474	4.698	3.803	4.474	6.04	4.698	6.935	0.224	5.593	0	1	0	0	0	0	0
Gadd45b	MGI:107776	ENSMUSG00000015312	ENSMUST00000015456	P22339	GA45B_MOUSE	10	2132	57.83	3	4	1284	848	160	0.904	17783.1	36.25	6.25	52.5	47.5	25.625	8.125	17.5	9.375	3.75	7.5	10	1.25	3.75	1.875	4.375	1.875	12.5	2.5	3.75	1.875	6.875	4.375	5.625	5.625	10	1.25	1.875	0	0	0	0	0	0	0
Slamf6	MGI:1353620	ENSMUSG00000015314	ENSMUST00000195656	Q9ET39	SLAF6_MOUSE	1	35656	42.84	7	9	5729	29927	351	0.679	38638.2	29.915	8.547	52.707	47.293	14.815	8.262	6.553	5.413	1.994	2.564	3.989	1.994	5.128	1.14	7.407	3.989	8.832	2.564	7.407	5.698	5.413	3.134	11.111	8.547	8.262	2.564	2.849	1	1	0	0	1	0	0
Slamf1	MGI:1351314	ENSMUSG00000015316	ENSMUST00000015460	Q9QUM4	SLAF1_MOUSE	1	34058	42.93	2	7	2693	31365	343	0.799	38094.3	26.822	9.913	48.397	51.603	21.574	11.953	9.621	4.082	2.332	3.499	6.122	2.332	4.956	2.915	4.956	6.706	10.496	1.749	4.956	5.539	6.122	2.332	12.245	6.706	7.289	1.458	3.207	1	1	0	0	1	0	0
Endog	MGI:1261433	ENSMUSG00000015337	ENSMUST00000015481	O08600	NUCG_MOUSE	2	2577	60.42	1	3	1063	1514	294	1.64	32190.6	33.673	10.884	59.524	40.476	24.49	14.966	9.524	12.245	0.68	4.422	5.102	2.721	9.524	2.721	2.721	2.721	11.905	1.02	4.082	6.463	2.721	9.524	5.102	4.082	6.803	1.361	4.082	0	0	0	0	0	0	0
Xk	MGI:103569	ENSMUSG00000015342	ENSMUST00000015486	Q9QXY7	XK_MOUSE	X	40495	40.06	1	3	5076	35419	446	0.31	51114.6	35.874	14.35	62.78	37.22	17.713	10.09	7.623	6.502	4.036	2.915	4.709	6.726	3.139	0.897	7.175	4.484	14.126	2.466	2.018	3.812	3.587	4.709	8.296	5.605	8.072	2.242	4.484	0	1	0	0	0	0	0
Cd48	MGI:88339	ENSMUSG00000015355	ENSMUST00000015499	P18181	CD48_MOUSE	1	23250	41.3	2	3	922	22328	240	1.49	27383.4	26.25	12.917	50.417	49.583	24.167	13.75	10.417	2.083	2.917	4.167	6.25	3.333	5	2.917	6.25	7.5	10.833	0.833	5.417	5.417	2.5	3.333	7.5	10	7.083	2.083	4.583	1	0	0	0	1	0	0
Mov10l1	MGI:1891384	ENSMUSG00000015365	ENSMUST00000146993	Q99MV5	M10L1_MOUSE	15	72244	44.86	5	27	4133	68111	1187	0.771	132792	29.149	8.93	51.643	48.357	26.369	13.985	12.384	5.392	2.443	4.634	7.751	3.201	6.066	1.769	6.487	6.15	9.267	1.432	4.634	5.392	3.538	6.066	8.34	5.476	8.003	1.095	2.864	0	0	0	0	0	0	0
Cd83	MGI:1328316	ENSMUSG00000015396	ENSMUST00000015540	O88324	CD83_MOUSE	13	18358	45.78	2	5	2477	15881	196	1.07	21312.6	30.102	8.673	55.612	44.388	17.857	9.694	8.163	8.673	4.082	1.531	6.633	4.592	5.102	0.51	3.061	4.592	11.224	1.531	1.531	6.633	4.592	4.592	10.714	9.694	7.143	1.02	2.551	1	0	0	0	1	0	0
Cltrn	MGI:1926234	ENSMUSG00000015401	ENSMUST00000112280	Q9ESG4	CLTRN_MOUSE	X	30031	40.81	3	7	1389	28642	222	?	25070	33.784	11.261	57.658	42.342	24.324	12.162	12.162	8.108	2.252	5.856	6.306	5.856	4.054	2.252	8.108	3.604	9.459	2.252	5.856	6.306	1.802	6.306	4.505	5.856	8.108	1.802	1.351	1	1	0	0	1	0	0
Gzmb	MGI:109267	ENSMUSG00000015437	ENSMUST00000015581	P04187	GRAB_MOUSE	14	3423	49.69	1	5	1436	1987	247	1.94	27470.1	27.53	8.907	53.441	46.559	26.316	18.219	8.097	6.478	2.834	3.644	4.453	2.834	7.287	2.024	6.073	10.526	8.502	2.834	4.453	6.073	3.239	5.668	7.287	5.263	6.478	0.81	3.239	1	0	0	0	1	0	0
Atf6b	MGI:105121	ENSMUSG00000015461	ENSMUST00000015605	O35451	ATF6B_MOUSE	17	7929	57.06	5	18	2566	5363	699	0.7	76007.4	26.609	6.152	53.505	46.495	24.034	12.589	11.445	7.153	1.288	4.578	6.867	2.718	5.579	2.003	2.718	3.72	10.3	2.432	2.003	13.448	5.722	6.867	11.445	3.29	6.438	0.572	0.858	1	0	1	1	0	0	0
Egfl8	MGI:1932094	ENSMUSG00000015467	ENSMUST00000097345	Q6GUQ1	EGFL8_MOUSE	17	2623	57.91	6	10	1064	1559	293	1.17	32065.8	27.986	8.191	58.703	41.297	24.573	12.969	11.604	6.826	7.167	3.072	8.532	1.365	9.898	2.048	1.706	2.73	12.628	1.024	1.365	6.485	2.73	8.191	7.509	5.119	6.826	2.73	2.048	1	0	0	0	1	0	0
Ppt2	MGI:1860075	ENSMUSG00000015474	ENSMUST00000166040	O35448	PPT2_MOUSE	17	11849	49.16	10	9	1139	10710	302	0.73	34366.3	28.808	16.225	59.272	40.728	21.523	11.589	9.934	5.629	1.987	5.629	4.305	4.636	6.954	3.974	3.974	1.656	12.583	2.649	3.642	6.623	2.98	5.96	7.947	4.636	6.623	3.311	4.305	1	0	0	0	1	0	0
Prrt1	MGI:1932118	ENSMUSG00000015476	ENSMUST00000015620	O35449	PRRT1_MOUSE	17	3594	58.04	2	4	1940	1654	306	0.772	31389	31.046	10.784	69.281	30.719	13.399	9.15	4.248	14.052	1.634	1.634	2.614	1.961	8.824	4.902	4.248	0.654	7.19	1.307	0.98	20.588	3.595	3.595	5.882	6.863	5.556	0.654	3.268	0	0	0	0	0	0	0
Rnf5	MGI:1860076	ENSMUSG00000015478	ENSMUST00000015622	O35445	RNF5_MOUSE	17	2600	52.04	3	6	1238	1362	180	1.33	19837.4	22.222	16.111	61.667	38.333	22.778	12.222	10.556	8.333	3.889	3.333	7.222	10	12.222	2.778	2.222	2.222	6.667	0.556	1.667	9.444	5	7.222	5.556	3.333	5	2.222	1.111	0	1	1	0	0	0	1
Fam163a	MGI:3618859	ENSMUSG00000015484	ENSMUST00000015628	Q8CAA5	F163A_MOUSE	1	80885	46.71	1	5	3882	77003	168	1.19	17839.1	26.19	10.119	58.333	41.667	20.833	10.119	10.714	8.333	6.548	2.976	7.738	1.786	10.119	3.571	4.762	2.381	7.143	1.19	2.381	7.738	1.786	4.167	7.738	8.929	5.952	0.595	4.167	0	0	0	0	0	0	0
Cacfd1	MGI:1924317	ENSMUSG00000015488	ENSMUST00000114006	Q8BG21	FLOWR_MOUSE	2	11164	50.58	8	6	1648	9516	171	1.24	18343.4	38.012	10.526	68.421	31.579	14.62	7.018	7.602	15.205	4.094	1.754	5.848	4.678	9.357	0.585	5.848	2.924	10.526	3.509	2.924	3.509	4.678	3.509	4.678	4.678	6.433	2.924	2.339	0	0	0	0	0	0	0
Hivep2	MGI:1338076	ENSMUSG00000015501	ENSMUST00000191138	Q3UHF7	ZEP2_MOUSE	10	185300	42.15	6	10	9846	175454	2430	0.08	266705	20.288	9.424	47.407	52.593	26.626	14.65	11.975	5.226	1.481	4.815	7.16	2.922	6.831	3.58	2.963	6.091	7.984	2.593	2.469	10.37	5.35	4.979	13.004	5.144	4.115	0.535	2.387	0	1	0	1	0	0	0
Itga2	MGI:96600	ENSMUSG00000015533	ENSMUST00000056117	Q62469	ITA2_MOUSE	13	99020	41.04	2	30	7108	91912	1178	0.594	128955	29.711	10.357	53.565	46.435	19.864	9.253	10.611	7.046	1.698	5.263	5.348	5.263	7.47	1.613	6.452	4.754	8.744	1.783	6.197	4.16	5.518	2.886	7.725	7.131	7.47	0.764	2.716	1	0	0	0	1	0	0
Mocs2	MGI:1336894	ENSMUSG00000015536	ENSMUST00000184245	Q9Z223	MOC2B_MOUSE	13	14040	42.15	17	6	4559	9481	189	1.39	20923.7	30.159	8.995	49.206	50.794	27.513	13.757	13.757	8.466	2.116	4.233	9.524	3.175	3.704	1.587	6.349	7.407	5.291	1.058	3.704	4.762	2.646	4.762	13.757	3.175	10.053	2.116	2.116	0	1	0	0	0	0	1
Zfp318	MGI:1889348	ENSMUSG00000015597	ENSMUST00000138127	Q99PP2	ZN318_MOUSE	17	37190	42.01	5	8	3936	33254	2237	?	246324	21.1	7.108	44.256	55.744	30.219	16.048	14.171	4.828	1.118	5.096	9.075	2.459	6.214	2.459	3.353	6.929	7.957	1.43	3.219	9.745	3.71	6.661	13.366	5.23	4.962	0.581	1.609	0	1	0	1	0	0	0
Steap2	MGI:1921301	ENSMUSG00000015653	ENSMUST00000115426	Q8BWB6	STEA2_MOUSE	5	29750	41.75	9	6	10408	19342	489	0.967	55760.3	35.583	14.724	60.941	39.059	19.427	12.065	7.362	6.748	1.022	2.658	4.703	5.726	5.112	2.454	7.975	4.09	12.679	2.249	4.499	4.703	3.476	5.521	7.771	3.885	8.18	2.045	4.499	0	1	0	0	0	1	0
Setdb1	MGI:1934229	ENSMUSG00000015697	ENSMUST00000107170	O88974	SETB1_MOUSE	3	33678	42.87	6	22	4622	29056	1307	0.201	144549	22.877	8.952	49.579	50.421	27.697	13.849	13.849	5.815	2.678	6.809	7.039	3.366	7.498	1.454	3.826	6.886	7.498	2.142	3.52	6.886	3.979	5.509	9.793	5.432	5.738	0.995	3.137	0	1	0	1	0	0	1
Arnt2	MGI:107188	ENSMUSG00000015709	ENSMUST00000085077	Q61324	ARNT2_MOUSE	7	163899	45.46	13	19	6151	157748	712	0.291	77902.4	22.331	9.691	50.702	49.298	22.331	11.938	10.393	6.601	1.545	4.635	5.758	3.933	8.427	2.528	3.933	3.933	5.758	3.933	3.09	7.303	7.303	5.478	11.657	4.916	6.039	0.843	2.388	0	0	0	1	0	0	0
Prune1	MGI:1925152	ENSMUSG00000015711	ENSMUST00000015855	Q8BIW1	PRUN1_MOUSE	3	28403	46.98	2	8	3140	25263	454	?	50239.5	32.599	7.93	52.423	47.577	25.991	11.894	14.097	8.59	2.643	7.489	6.608	3.524	3.304	2.423	5.066	5.507	12.996	2.203	2.643	6.167	5.507	3.965	7.93	5.507	5.947	0	1.982	0	1	1	0	0	0	0
Plekho1	MGI:1914470	ENSMUSG00000015745	ENSMUST00000015889	Q9JIY0	PKHO1_MOUSE	3	7573	53.72	5	6	1931	5642	408	0.481	45996.7	24.265	6.618	42.892	57.108	33.333	18.627	14.706	7.353	1.225	5.882	8.824	1.716	4.412	1.961	2.696	8.088	9.804	1.225	1.961	7.108	6.373	8.578	11.275	4.167	4.412	1.225	1.716	0	1	0	0	0	0	0
Prpf3	MGI:1918017	ENSMUSG00000015748	ENSMUST00000015892	Q922U1	PRPF3_MOUSE	3	25762	41.12	9	16	2933	22829	683	0.068	77454.8	26.647	7.028	44.949	55.051	35.286	20.498	14.788	7.76	0.439	4.832	9.956	3.075	4.685	2.196	4.539	11.567	8.053	2.196	3.221	6.149	5.271	6.735	5.71	5.564	6.296	0.878	0.878	0	1	0	0	0	0	0
Med22	MGI:98446	ENSMUSG00000015776	ENSMUST00000102899	Q62276	MED22_MOUSE	2	5416	52.31	3	3	3506	1910	200	1.18	22281.8	29.5	7	47	53	29	11.5	17.5	9	1.5	8	9.5	1.5	4.5	2	5	4.5	12	2	4	4.5	6.5	5	9	4.5	3.5	0.5	3	0	0	0	1	0	0	0
Abo	MGI:2135738	ENSMUSG00000015787	ENSMUST00000102900	P38649	BGAT_MOUSE	2	22477	46.3	2	6	1779	20698	332	?	38777	29.518	18.675	59.036	40.964	24.699	15.361	9.337	5.422	0.904	4.518	4.819	7.229	6.024	3.916	4.819	4.819	10.542	2.711	3.313	5.12	3.614	6.627	4.518	4.819	8.735	2.108	5.422	1	0	0	0	0	0	1
Surf1	MGI:98443	ENSMUSG00000015790	ENSMUST00000015934	P09925	SURF1_MOUSE	2	3150	50.16	10	9	1173	1977	306	1.72	34798.4	29.412	12.092	57.516	42.484	25.817	16.34	9.477	9.15	1.961	3.922	5.556	4.575	6.209	2.288	3.922	4.248	8.17	3.595	2.288	6.536	3.268	9.804	5.229	5.882	8.17	2.614	2.614	0	0	0	0	0	0	0
Qdpr	MGI:97836	ENSMUSG00000015806	ENSMUST00000015950	Q8BVI4	DHPR_MOUSE	5	16216	44.96	10	7	1380	14836	241	1.06	25570.2	31.12	8.714	58.091	41.909	20.332	11.203	9.129	12.033	1.66	4.979	4.149	2.905	10.373	1.66	2.905	6.224	8.299	4.149	3.32	3.734	3.32	3.32	7.884	7.054	7.884	2.905	1.245	0	0	0	0	0	1	0
Tnr	MGI:99516	ENSMUSG00000015829	ENSMUST00000192069	Q8BYI9	TENR_MOUSE	1	407961	43.05	5	23	12202	395759	1358	0.336	149589	26.068	10.015	51.473	48.527	22.828	10.015	12.813	5.817	3.019	5.302	7.511	2.798	7.511	1.988	5.155	2.946	7.953	1.767	3.682	5.081	4.05	5.081	9.573	8.395	7.143	1.473	3.756	1	1	0	0	1	0	0
Sqstm1	MGI:107931	ENSMUSG00000015837	ENSMUST00000015981	Q64337	SQSTM_MOUSE	11	11462	50.37	7	8	2673	8789	442	0.802	48162.7	21.493	9.502	52.036	47.964	27.602	12.896	14.706	6.561	2.941	5.656	9.05	3.167	8.824	2.941	2.715	4.751	7.919	2.262	2.489	9.955	3.167	5.204	10.407	4.299	4.299	1.357	2.036	0	1	1	0	0	0	0
Rxrg	MGI:98216	ENSMUSG00000015843	ENSMUST00000015987	P28705	RXRG_MOUSE	1	41240	46.65	4	10	2110	39130	463	0.461	50893.2	26.782	9.503	53.564	46.436	24.622	13.823	10.799	6.479	2.808	4.536	6.263	3.24	7.127	2.808	4.536	5.4	9.935	3.24	3.456	6.911	2.808	5.616	10.151	5.4	5.832	0.432	3.024	0	0	0	1	0	0	0
Fcrls	MGI:1933397	ENSMUSG00000015852	ENSMUST00000090986	Q91YK7	Q91YK7_MOUSE	3	12981	44.53	2	8	2273	10708	509	?	55757.9	27.701	11.002	54.224	45.776	23.183	11.395	11.788	6.68	3.34	4.715	7.073	3.143	8.055	2.554	4.519	4.322	8.055	0.982	3.34	5.697	3.34	4.519	9.43	6.483	8.448	2.161	3.143	0	0	0	0	1	0	0
Cd5l	MGI:1334419	ENSMUSG00000015854	ENSMUST00000015998	Q9QWK4	CD5L_MOUSE	3	13193	43.01	1	6	2036	11157	352	1.67	38862.7	23.58	9.659	53.409	46.591	26.989	12.5	14.489	3.977	7.386	7.102	7.386	2.273	10.511	3.125	2.557	4.261	8.523	1.42	3.977	3.977	5.114	5.114	6.534	3.977	8.523	2.841	1.42	1	0	0	0	1	0	0
Fam184b	MGI:2442958	ENSMUSG00000015879	ENSMUST00000016023	Q0KK56	F184B_MOUSE	5	109910	42.48	2	16	4236	105674	942	0.841	107601	24.735	5.839	40.552	59.448	35.775	17.728	18.047	7.856	1.805	4.777	13.27	1.486	4.246	2.442	1.911	8.068	10.934	2.335	2.123	4.034	9.448	7.219	7.219	4.883	4.034	0.743	1.168	0	0	0	0	0	0	0
Lta4h	MGI:96836	ENSMUSG00000015889	ENSMUST00000016033	P24527	LKHA4_MOUSE	10	31465	44.52	8	19	2029	29436	611	0.715	69050.9	29.133	12.93	53.191	46.809	24.877	13.093	11.784	6.547	1.8	4.91	6.874	4.419	5.074	3.11	4.419	6.219	11.457	1.637	3.273	5.728	4.746	3.764	7.692	6.219	6.71	2.128	3.273	0	1	1	0	0	0	0
Macroh2a1	MGI:1349392	ENSMUSG00000015937	ENSMUST00000016081	Q9QZQ8	H2AY_MOUSE	13	62743	50.46	8	9	2046	60697	372	?	39735.2	32.258	6.72	53.763	46.237	27.151	17.742	9.409	10.484	0.806	3.495	5.914	2.957	9.14	1.613	6.183	12.634	9.677	1.613	4.032	4.839	1.882	3.495	8.065	5.108	5.914	0.269	1.882	0	1	1	0	0	0	0
Bola1	MGI:1916418	ENSMUSG00000015943	ENSMUST00000177442	Q9D8S9	BOLA1_MOUSE	3	23122	45.23	3	3	692	22430	137	1.78	14379.4	32.847	5.839	54.745	45.255	23.358	14.599	8.759	14.599	2.19	0.73	8.029	1.46	8.029	3.65	2.19	2.92	8.759	2.92	1.46	6.569	4.38	8.029	12.409	3.65	7.299	0.73	0	0	1	0	0	0	0	0
Fcgr1	MGI:95498	ENSMUSG00000015947	ENSMUST00000029748	P26151	FCGR1_MOUSE	3	11061	47.06	2	6	2589	8472	404	?	44887.7	26.98	12.129	52.475	47.525	20.297	10.396	9.901	4.703	1.733	3.218	6.683	3.96	6.683	2.475	3.96	3.713	10.149	0.99	3.465	6.436	5.446	4.208	11.634	6.683	8.168	2.228	3.465	1	1	0	0	1	0	0
Wnt11	MGI:101948	ENSMUSG00000015957	ENSMUST00000067495	P48615	WNT11_MOUSE	7	20084	53.8	6	7	3451	16633	354	0.812	39135.3	26.836	9.04	54.52	45.48	25.706	17.232	8.475	8.757	7.345	4.237	4.237	1.412	7.345	3.107	1.977	6.215	9.887	2.825	3.39	4.237	3.672	7.91	7.345	5.367	6.215	1.412	3.107	1	0	0	0	1	0	0
Adss	MGI:87948	ENSMUSG00000015961	ENSMUST00000016105	P46664	PURA2_MOUSE	1	33550	38.38	3	13	2771	30779	456	0.454	50021.1	29.605	10.088	56.579	43.421	24.342	12.5	11.842	6.36	1.535	5.482	6.36	4.167	10.965	1.754	6.14	6.14	8.333	1.754	4.605	4.386	4.605	4.605	4.605	5.263	8.772	1.096	3.07	0	0	0	0	0	0	0
Il17rb	MGI:1355292	ENSMUSG00000015966	ENSMUST00000122205	Q9JIP3	I17RB_MOUSE	14	12762	47.92	6	11	2094	10668	499	1.14	55617.2	29.459	10.621	54.509	45.491	20.842	11.824	9.018	6.212	4.008	4.008	5.01	3.607	4.81	2.405	4.208	5.21	11.623	2.605	4.609	5.411	3.808	4.208	8.818	7.415	7.415	1.804	2.806	1	0	0	0	1	0	0
Chdh	MGI:1860776	ENSMUSG00000015970	ENSMUST00000067620	Q8BJ64	CHDH_MOUSE	14	31505	48.97	3	8	5690	25815	596	0.883	66414.5	28.356	12.584	55.872	44.128	25.168	15.436	9.732	8.389	2.013	5.201	4.53	2.349	8.557	4.362	3.188	4.195	8.221	2.349	3.02	6.376	5.705	6.879	6.04	4.195	8.557	2.517	3.356	0	0	1	0	0	1	0
Stk32c	MGI:2385336	ENSMUSG00000015981	ENSMUST00000165870	Q8QZV4	ST32C_MOUSE	7	109670	48.87	2	12	1883	107787	488	0.486	55262.6	25.615	10.861	50.205	49.795	28.893	14.754	14.139	6.967	1.434	7.172	6.967	4.098	4.918	2.664	4.098	5.328	8.607	3.484	2.869	6.557	4.713	6.762	10.041	3.279	5.943	1.639	2.459	0	1	0	0	0	0	1
Fnta	MGI:104683	ENSMUSG00000015994	ENSMUST00000016138	Q61239	FNTA_MOUSE	8	16929	42.96	5	9	1930	14999	377	0.345	44013.3	28.382	12.202	50.398	49.602	29.708	12.997	16.711	7.427	0.796	7.162	9.549	2.387	3.183	2.387	5.04	3.979	9.814	1.592	5.04	6.631	6.897	6.631	5.57	2.387	6.101	2.653	4.775	0	1	1	0	0	0	1
Lbp	MGI:1098776	ENSMUSG00000016024	ENSMUST00000016168	Q61805	LBP_MOUSE	2	26360	47.77	5	15	2525	23835	481	1.33	53055.5	32.848	10.811	58.004	41.996	20.374	11.642	8.732	6.029	0.832	5.198	3.534	4.99	7.484	2.079	5.405	5.613	13.306	2.495	4.782	5.613	4.574	3.95	7.9	4.366	8.108	0.416	3.326	1	0	0	0	1	0	0
Stard13	MGI:2385331	ENSMUSG00000016128	ENSMUST00000129088	Q923Q2	STA13_MOUSE	5	196327	43.36	10	4	449	195878	1113	0.641	125060	25.786	10.153	48.248	51.752	27.583	15.544	12.04	5.93	1.887	5.66	6.379	3.145	5.481	3.594	2.965	5.301	10.602	2.246	3.953	6.289	5.481	6.649	9.704	5.031	6.289	1.258	2.156	0	1	1	0	0	0	0
Hsd11b1	MGI:103562	ENSMUSG00000016194	ENSMUST00000161737	P50172	DHI1_MOUSE	1	42442	43.94	7	7	1355	41087	292	0.662	32364	33.562	10.959	58.904	41.096	20.89	11.986	8.904	8.219	1.027	2.74	6.164	4.11	6.507	2.055	7.534	6.507	10.959	5.822	3.425	3.082	2.397	3.425	8.562	5.822	6.849	0	4.795	1	0	0	0	0	1	0
H2-M3	MGI:95915	ENSMUSG00000016206	ENSMUST00000038580	Q31093	Q31093_MOUSE	17	4265	46.66	1	8	1438	2827	336	?	37856.1	29.167	11.607	53.869	46.131	26.786	14.583	12.202	7.143	1.786	4.464	7.738	1.786	7.44	3.274	3.869	3.869	9.226	2.679	1.786	4.464	4.464	7.44	8.036	5.06	8.929	2.381	4.167	1	0	0	0	1	0	0
Lonrf3	MGI:1921615	ENSMUSG00000016239	ENSMUST00000016383	Q9D4H7	LONF3_MOUSE	X	33989	43.18	3	11	2911	31078	753	0.463	83656.2	29.084	8.499	52.59	47.41	28.287	14.608	13.679	9.827	4.515	4.382	9.296	3.453	5.843	2.39	2.39	5.71	11.819	1.594	3.851	5.445	5.179	6.507	7.171	2.922	5.046	0.797	1.859	0	0	0	0	0	0	0
Atp5e	MGI:1855697	ENSMUSG00000016252	ENSMUST00000016396	P56382	ATP5E_MOUSE	2	3034	50.03	3	3	421	2613	52	1.79	5837.84	32.692	9.615	50	50	28.846	21.154	7.692	13.462	1.923	1.923	5.769	3.846	3.846	0	7.692	15.385	3.846	1.923	1.923	0	3.846	5.769	11.538	3.846	7.692	1.923	3.846	0	0	1	0	0	0	0
Tubb1	MGI:107814	ENSMUSG00000016255	ENSMUST00000016399	A2AQ07	TBB1_MOUSE	2	7188	47.3	1	4	1406	5782	451	1.35	50440.9	27.716	11.53	53.88	46.12	24.39	11.086	13.304	6.874	2.661	5.543	7.761	4.878	7.539	2.661	5.543	2.439	7.982	3.326	4.878	3.769	4.656	5.987	7.095	5.1	7.317	0.887	3.104	0	1	0	0	0	0	0
Ube2a	MGI:102959	ENSMUSG00000016308	ENSMUST00000016452	Q9Z255	UBE2A_MOUSE	X	10323	41.6	9	6	1732	8591	152	0.537	17315.4	23.026	10.526	50	50	24.342	11.184	13.158	5.921	1.316	5.263	7.895	4.605	3.947	0.658	5.263	3.947	5.921	2.632	6.579	9.211	4.605	6.579	9.211	5.263	5.921	1.974	3.289	0	1	0	0	0	0	1
Kcnq2	MGI:1309503	ENSMUSG00000016346	ENSMUST00000016491	Q9Z351	KCNQ2_MOUSE	2	59722	50.65	21	17	3067	56655	759	0.158	84450.2	27.141	11.199	55.336	44.664	25.033	15.942	9.091	7.378	1.581	4.216	4.875	4.084	7.905	1.976	4.743	6.324	8.696	2.108	1.976	7.378	3.557	7.642	9.091	5.007	6.324	1.581	3.557	0	1	0	0	0	0	0
Pls3	MGI:104807	ENSMUSG00000016382	ENSMUST00000114059	Q99K51	PLST_MOUSE	X	89529	39.96	6	16	3149	86380	630	0.283	70742	31.111	8.889	52.54	47.46	27.619	13.492	14.127	7.302	1.429	6.825	7.302	3.492	6.032	1.587	6.349	7.937	11.111	2.698	7.778	3.968	3.175	3.968	5.238	3.651	6.349	1.429	2.381	0	1	0	0	0	0	0
Cd34	MGI:88329	ENSMUSG00000016494	ENSMUST00000016638	Q64314	CD34_MOUSE	1	22461	41.05	5	8	2454	20007	382	1.02	40982.6	24.607	7.33	47.12	52.88	19.895	9.424	10.471	6.021	1.832	2.618	7.853	1.571	7.853	2.094	4.974	3.665	9.424	2.094	3.927	5.497	4.712	3.665	14.66	9.686	4.188	1.047	2.618	1	1	0	0	1	0	0
Plgrkt	MGI:1915009	ENSMUSG00000016495	ENSMUST00000143467	Q9D3P8	PLRKT_MOUSE	19	18792	43.67	10	6	1020	17772	147	1.87	17261.2	25.17	12.925	50.34	49.66	27.891	16.327	11.565	6.122	0	2.041	9.524	8.163	4.762	1.361	5.442	8.844	11.565	6.122	2.721	2.721	6.122	6.122	6.122	6.803	2.041	0.68	2.721	0	0	0	0	0	0	0
Cd274	MGI:1926446	ENSMUSG00000016496	ENSMUST00000016640	Q9EP73	PD1L1_MOUSE	19	20641	42.95	1	7	3622	17019	290	0.801	32780.5	31.034	10.69	52.759	47.241	24.828	12.759	12.069	6.552	2.759	4.828	7.241	3.793	4.828	2.414	5.862	4.483	10	1.379	4.483	4.483	4.828	5.862	5.862	7.241	8.621	1.379	3.103	1	0	0	0	1	0	0
Pdcd1lg2	MGI:1930125	ENSMUSG00000016498	ENSMUST00000112576	Q9WUL5	PD1L2_MOUSE	19	60243	43.41	2	6	1649	58594	247	1.28	27819.5	34.818	9.312	57.085	42.915	21.862	12.551	9.312	6.883	2.834	3.239	6.073	2.834	3.644	2.024	6.478	4.049	12.551	2.024	2.429	6.478	4.858	6.478	7.287	6.478	8.907	1.619	2.834	1	0	0	0	1	0	0
Mtif3	MGI:1923616	ENSMUSG00000016510	ENSMUST00000066675	Q9CZD5	IF3M_MOUSE	5	12228	50.15	6	4	4927	7301	276	1.61	31739.2	23.188	6.522	40.58	59.42	34.42	20.29	14.13	5.072	1.087	6.159	7.971	2.174	4.71	2.536	5.072	9.42	9.058	3.986	2.536	3.623	7.971	8.333	7.971	6.522	3.986	0.362	1.449	0	0	0	0	0	0	0
Il19	MGI:1890472	ENSMUSG00000016524	ENSMUST00000187410	Q8CJ70	IL19_MOUSE	1	7460	46.21	4	6	1135	6325	176	1.3	20287.5	31.25	9.091	47.727	52.273	25.568	15.909	9.659	5.682	5.114	3.977	5.682	2.841	1.705	3.409	7.386	4.545	13.068	2.841	6.25	1.136	5.114	7.955	9.091	6.25	5.114	1.136	1.705	1	0	0	0	1	0	0
Dyrk3	MGI:1330300	ENSMUSG00000016526	ENSMUST00000016670	Q922Y0	DYRK3_MOUSE	1	10886	46.45	2	3	3164	7722	586	1.07	65571.6	26.451	10.922	52.901	47.099	26.451	17.065	9.386	5.802	1.877	4.266	5.119	3.925	8.02	2.73	5.461	8.02	10.239	2.048	3.413	6.314	4.778	6.314	8.362	4.096	4.949	0.683	3.584	0	1	0	0	0	0	1
Mapkapk2	MGI:109298	ENSMUSG00000016528	ENSMUST00000016672	P49138	MAPK2_MOUSE	1	44127	48.69	2	10	2854	41273	386	0.134	44049.9	26.425	10.881	53.109	46.891	27.72	16.062	11.658	6.218	1.813	4.404	7.254	3.109	4.663	2.85	6.218	7.513	8.808	3.627	3.109	8.549	4.404	5.699	5.959	5.699	5.181	1.295	3.627	0	1	0	0	0	0	1
Atxn10	MGI:1859293	ENSMUSG00000016541	ENSMUST00000163242	P28658	ATX10_MOUSE	15	126968	43.3	1	12	1937	125031	475	0.697	53706.9	33.053	8	51.579	48.421	27.368	12.842	14.526	6.316	2.316	5.895	8.632	3.789	3.368	2.526	7.579	5.263	12.632	3.158	6.105	4.211	4	5.053	7.158	3.789	6.526	0.632	1.053	0	1	0	0	0	0	0
Foxred2	MGI:106315	ENSMUSG00000016552	ENSMUST00000016696	Q3USW5	FXRD2_MOUSE	15	16201	50.94	4	9	4793	11408	665	0.622	76004.2	28.12	16.241	53.985	46.015	25.714	14.436	11.278	6.466	1.053	5.865	5.414	5.564	6.316	4.511	3.759	3.158	12.18	2.105	3.91	4.662	3.459	6.767	7.97	4.962	5.714	1.504	4.662	1	0	0	0	1	0	0
Ift27	MGI:1914292	ENSMUSG00000016637	ENSMUST00000016781	Q9D0P8	IFT27_MOUSE	15	14645	54.03	5	7	1013	13632	186	1.41	20813.9	31.183	11.828	53.763	46.237	23.118	10.753	12.366	6.452	2.151	6.452	5.914	5.914	5.376	1.613	2.688	6.989	11.29	2.151	3.226	2.688	5.376	2.151	6.452	8.065	10.753	1.613	2.688	0	0	0	0	0	0	0
Cmah	MGI:103227	ENSMUSG00000016756	ENSMUST00000224819	Q61419	CMAH_MOUSE	13	149974	42.35	10	14	9482	140492	577	?	66935.6	24.263	14.731	53.726	46.274	28.943	15.078	13.865	3.293	1.906	7.799	6.066	5.026	6.066	3.12	5.546	7.279	10.052	2.946	4.853	6.932	2.6	4.679	5.199	4.679	5.373	2.773	3.813	0	0	0	0	0	1	0
Scube1	MGI:1890616	ENSMUSG00000016763	ENSMUST00000144773	Q6NZL8	SCUB1_MOUSE	15	120023	52.03	7	21	5840	114183	1018	0.313	111606	19.548	10.314	52.063	47.937	25.933	14.145	11.788	5.206	8.743	6.09	5.697	3.242	10.02	3.34	3.733	5.403	5.894	1.67	4.42	5.108	4.813	5.403	6.582	6.189	4.715	0.393	3.34	1	0	0	0	1	0	0
Sulf1	MGI:2138563	ENSMUSG00000016918	ENSMUST00000177608	Q8K007	SULF1_MOUSE	1	168916	43.45	10	22	5598	163318	870	0.461	100923	21.839	13.563	47.701	52.299	29.54	18.276	11.264	4.253	2.644	4.828	6.437	3.908	6.322	3.793	4.943	7.471	8.391	2.299	6.207	4.828	5.172	7.011	6.092	5.287	4.253	1.494	4.368	1	0	0	0	1	0	0
Matn4	MGI:1328314	ENSMUSG00000016995	ENSMUST00000103104	O89029	MATN4_MOUSE	2	15768	51.53	5	11	2243	13525	624	1.02	68918.4	29.327	9.295	55.769	44.231	25.481	12.66	12.821	7.532	5.128	4.808	8.013	4.487	8.333	2.404	2.404	1.763	10.577	1.923	2.564	4.167	5.288	8.494	7.372	3.526	8.814	0.481	1.923	1	0	0	0	1	0	0
Slpi	MGI:109297	ENSMUSG00000017002	ENSMUST00000167427	P97430	SLPI_MOUSE	2	35026	45.08	3	3	601	34425	131	1.61	14308.2	23.664	3.817	63.359	36.641	23.664	16.794	6.87	6.107	12.977	3.817	3.053	0.763	9.16	0	3.817	11.45	7.634	3.053	3.053	10.687	5.344	5.344	1.527	3.053	6.107	2.29	0.763	0	0	0	0	1	0	0
Rbpjl	MGI:1196616	ENSMUSG00000017007	ENSMUST00000017151	O08674	RBPJL_MOUSE	2	12308	51.75	3	12	2456	9852	515	1.08	56779.7	27.573	11.068	54.951	45.049	22.524	12.233	10.291	6.99	3.301	4.66	5.631	4.66	6.602	2.524	3.301	3.883	10.874	0.971	1.748	7.961	4.466	5.825	8.932	7.379	6.408	1.553	2.33	0	0	0	1	0	0	0
Il13ra1	MGI:105052	ENSMUSG00000017057	ENSMUST00000033418	O09030	I13R1_MOUSE	X	59150	39.87	1	11	3712	55438	424	0.323	48402.4	27.123	11.085	50.472	49.528	26.179	13.679	12.5	4.717	3.302	4.953	7.547	3.066	3.302	2.358	5.66	8.019	9.67	1.415	5.189	6.604	4.481	3.302	7.547	6.132	7.075	2.358	3.302	1	0	0	0	1	0	0
Nbr1	MGI:108498	ENSMUSG00000017119	ENSMUST00000103099	P97432	NBR1_MOUSE	11	29803	43.98	20	24	4789	25014	988	0.652	109958	26.316	8.3	48.583	51.417	27.53	12.551	14.98	6.174	2.126	4.757	10.223	2.733	5.061	2.632	3.644	5.263	9.615	1.721	3.34	7.692	5.972	4.656	9.211	5.364	6.883	1.012	1.923	0	1	0	0	0	0	0
Cyth1	MGI:1334257	ENSMUSG00000017132	ENSMUST00000100181	Q9QX11	CYH1_MOUSE	11	116574	48.64	7	14	1592	114982	398	0.122	46273.6	25.126	10.553	47.739	52.261	33.417	16.332	17.085	5.276	2.01	6.784	10.302	4.774	5.276	1.508	6.533	8.04	9.045	2.261	6.03	4.02	3.769	6.784	4.02	5.025	4.271	1.256	3.015	0	0	1	0	0	0	0
Gast	MGI:104768	ENSMUSG00000017165	ENSMUST00000017309	P48757	GAST_MOUSE	11	2590	47.57	1	3	460	2130	101	1.71	11590	21.782	10.891	47.525	52.475	30.693	15.842	14.851	7.921	0.99	4.95	9.901	3.96	6.931	2.97	0.99	3.96	9.901	3.96	1.98	5.941	8.911	8.911	8.911	1.98	2.97	1.98	1.98	0	1	0	0	1	0	0
Cntnap1	MGI:1858201	ENSMUSG00000017167	ENSMUST00000103109	O54991	CNTP1_MOUSE	11	20202	53.25	2	24	5440	14762	1385	0.422	156312	25.56	16.245	58.412	41.588	22.31	12.563	9.747	6.065	2.527	5.126	4.621	5.415	9.025	3.466	3.321	1.877	9.386	1.588	4.549	6.931	3.249	7.22	6.354	5.126	6.787	2.166	5.199	1	1	0	0	1	0	0
Zpbp2	MGI:1916626	ENSMUSG00000017195	ENSMUST00000081033	Q6X786	ZPBP2_MOUSE	11	7569	42.16	6	7	1300	6269	326	1.26	37115.8	28.221	15.644	55.828	44.172	24.847	15.031	9.816	5.521	4.601	5.215	4.601	5.828	5.215	4.601	5.215	5.828	9.509	2.147	5.215	4.601	2.454	4.601	6.135	5.521	7.975	1.227	3.988	1	0	0	0	1	0	0
Vps53	MGI:1915549	ENSMUSG00000017288	ENSMUST00000056601	Q8CCB4	VPS53_MOUSE	11	133422	44.47	16	22	2833	130589	832	0.611	94423.2	30.168	8.534	50.601	49.399	28.125	14.543	13.582	6.01	1.803	4.808	8.774	3.966	4.207	1.803	6.49	7.812	11.418	2.764	3.005	4.928	5.769	4.928	6.611	5.889	6.25	0.601	2.163	0	1	1	0	0	0	0
Dnttip1	MGI:1923483	ENSMUSG00000017299	ENSMUST00000017443	Q99LB0	TDIF1_MOUSE	2	22625	47.18	4	13	1664	20961	328	0.42	36852	25.915	8.841	51.524	48.476	32.012	18.598	13.415	9.146	1.22	4.878	8.537	2.439	8.841	3.049	4.268	6.707	8.537	3.659	3.049	6.098	4.878	8.841	4.573	3.963	3.963	1.524	1.829	0	1	0	1	0	0	0
Cd300lg	MGI:1289168	ENSMUSG00000017309	ENSMUST00000017453	Q1ERP8	CLM9_MOUSE	11	14112	50.64	4	7	2353	11759	331	0.987	36756.2	27.795	6.949	53.776	46.224	23.867	11.782	12.085	6.344	2.417	4.834	7.251	2.115	5.438	0.604	3.625	4.834	10.876	3.323	2.115	8.459	3.927	6.344	9.668	6.647	6.949	2.417	1.813	1	0	0	0	1	0	0
Pyy	MGI:99924	ENSMUSG00000017311	ENSMUST00000017455	Q9EPS2	PYY_MOUSE	11	1157	57.39	4	4	555	602	98	1.71	11063.7	34.694	11.224	61.224	38.776	25.51	12.245	13.265	11.224	1.02	7.143	6.122	3.061	4.082	1.02	1.02	3.061	15.306	2.041	2.041	9.184	2.041	8.163	6.122	3.061	7.143	2.041	5.102	0	1	0	0	1	0	0
Mpp2	MGI:1858257	ENSMUSG00000017314	ENSMUST00000017458	Q9WV34	MPP2_MOUSE	11	31501	50.91	6	13	4089	27412	552	0.841	61555.1	30.616	8.696	52.899	47.101	27.717	14.312	13.406	7.609	0.906	4.71	8.696	2.717	7.246	2.174	3.986	4.348	11.232	1.993	3.08	5.616	4.348	7.79	6.884	5.072	7.79	0.906	2.899	0	1	0	0	0	0	0
Ppy	MGI:97753	ENSMUSG00000017316	ENSMUST00000017460	P10601	PAHO_MOUSE	11	1390	54.1	2	4	500	890	100	1.7	11019.7	28	10	65	35	13	6	7	8	4	1	6	1	8	0	2	1	13	3	2	12	6	5	6	8	5	3	6	0	0	0	0	1	0	0
Nlk	MGI:1201387	ENSMUSG00000017376	ENSMUST00000142739	O54949	NLK_MOUSE	11	130206	40.51	4	11	4444	125762	527	0.113	58312.9	31.499	14.611	55.787	44.213	24.478	16.509	7.97	11.006	2.467	3.985	3.985	3.605	4.744	7.78	4.744	4.364	9.488	2.467	2.657	7.78	6.072	4.364	7.211	3.795	6.262	0.569	2.657	0	1	0	1	0	0	1
Traf4	MGI:1202880	ENSMUSG00000017386	ENSMUST00000149437	Q61382	TRAF4_MOUSE	11	7091	57.37	3	6	3223	3868	470	0.353	53503.5	22.979	12.766	54.255	45.745	28.511	17.234	11.277	4.894	6.383	4.255	7.021	4.681	6.596	3.83	2.766	5.957	10	1.489	2.553	7.872	4.681	7.447	6.596	3.404	5.319	1.064	3.191	0	1	0	0	0	0	0
Aldoc	MGI:101863	ENSMUSG00000017390	ENSMUST00000017534	P05063	ALDOC_MOUSE	11	4814	52.45	6	9	2786	2028	363	0.601	39394.9	33.333	8.54	57.025	42.975	24.793	13.223	11.57	11.57	1.928	5.234	6.336	2.204	8.54	1.928	5.51	5.51	9.366	1.377	3.857	5.234	4.132	5.785	5.234	4.959	6.887	0.826	3.581	0	1	1	0	0	0	0
Zfp207	MGI:1340045	ENSMUSG00000017421	ENSMUST00000178665	Q9JMD0	ZN207_MOUSE	11	22455	37.32	8	17	2898	19557	495	?	52792.8	19.394	7.071	60.202	39.798	17.778	11.111	6.667	7.273	1.212	3.232	3.434	1.616	9.495	2.424	4.04	5.253	4.848	6.263	1.818	19.192	7.475	3.434	6.061	6.667	3.232	0.404	2.626	0	0	0	0	0	0	0
C1qtnf1	MGI:1919254	ENSMUSG00000017446	ENSMUST00000017590	Q9QXP7	C1QT1_MOUSE	11	21761	51.99	4	4	2532	19229	281	1.09	32009.3	21.352	13.523	53.737	46.263	25.623	12.811	12.811	3.203	2.847	3.915	8.897	4.982	8.541	2.135	4.982	5.694	7.117	2.491	3.203	7.117	5.338	4.982	6.762	5.338	6.05	1.423	4.982	1	0	0	0	1	0	0
Timp2	MGI:98753	ENSMUSG00000017466	ENSMUST00000017610	P25785	TIMP2_MOUSE	11	54672	49.86	2	5	3709	50963	220	0.499	24328.2	29.091	10	58.182	41.818	25.909	14.091	11.818	9.091	5.455	6.818	5	3.182	6.818	1.818	8.182	8.182	6.818	2.727	2.273	5.909	3.636	4.091	7.273	2.727	5	1.818	3.182	0	0	0	0	1	0	0
Top2b	MGI:98791	ENSMUSG00000017485	ENSMUST00000017629	Q64511	TOP2B_MOUSE	14	70284	36.57	8	36	10335	59949	1612	0.247	181909	25.062	9.926	47.022	52.978	31.886	17.06	14.826	6.203	0.993	6.948	7.878	4.342	6.017	1.551	5.087	11.6	7.692	2.109	4.901	4.467	3.35	3.908	7.134	5.707	6.079	1.179	2.854	0	1	1	0	0	0	0
Igfbp4	MGI:96439	ENSMUSG00000017493	ENSMUST00000017637	P47879	IBP4_MOUSE	11	13149	51.97	6	4	3831	9318	254	0.98	27806.9	22.835	7.48	55.118	44.882	29.134	16.535	12.598	6.299	7.874	4.331	8.268	1.969	9.055	4.331	3.15	4.724	9.449	2.362	2.362	9.843	4.331	7.48	5.906	3.15	3.937	0.394	0.787	1	1	0	0	1	0	0
Crlf3	MGI:1860086	ENSMUSG00000017561	ENSMUST00000061283	Q9Z2L7	CRLF3_MOUSE	11	34499	42.82	8	8	2396	32103	442	0.673	49558.6	28.054	10.181	50.226	49.774	27.149	12.217	14.932	5.43	2.262	6.335	8.597	4.072	7.24	2.262	4.977	4.072	9.276	0.679	3.62	4.072	5.882	5.882	7.014	6.109	8.371	1.584	2.262	0	0	0	0	0	0	0
Tnfaip1	MGI:104961	ENSMUSG00000017615	ENSMUST00000108277	O70479	BACD2_MOUSE	11	13483	49.49	2	7	3768	9715	316	0.643	36134	25.316	10.443	47.468	52.532	29.114	15.823	13.291	3.797	2.848	6.646	6.646	2.848	6.013	1.899	5.696	6.646	10.443	1.582	3.797	3.165	4.114	7.278	8.228	7.278	5.38	0.633	5.063	0	1	0	0	0	0	0
Cd40	MGI:88336	ENSMUSG00000017652	ENSMUST00000017799	P27512	TNR5_MOUSE	2	17322	49.63	7	9	2986	14336	289	0.422	32092.8	23.875	8.997	51.557	48.443	25.606	14.187	11.419	4.844	8.304	4.498	6.92	2.422	6.228	4.152	3.806	5.536	7.958	2.076	2.422	6.228	6.92	4.498	5.882	7.612	7.266	1.038	1.384	1	0	0	0	1	0	0
Slc35c2	MGI:2385166	ENSMUSG00000017664	ENSMUST00000109300	Q8VCX2	S35C2_MOUSE	2	11316	56.19	16	10	2008	9308	364	0.873	40301.7	39.56	14.835	65.11	34.89	15.385	8.791	6.593	7.692	1.099	2.747	3.846	8.242	7.967	2.198	5.22	3.571	20.879	1.923	1.374	1.923	3.571	3.022	8.791	5.769	5.769	2.198	2.198	1	1	0	0	0	0	0
Zfp334	MGI:2388656	ENSMUSG00000017667	ENSMUST00000103084	A2A4U6	A2A4U6_MOUSE	2	13996	49.45	1	5	8205	5791	679	?	78257.8	18.262	13.697	40.795	59.205	37.997	26.362	11.635	5.891	5.155	2.798	8.837	3.387	6.038	6.627	2.651	12.077	6.333	0.589	3.535	3.682	4.271	7.658	6.922	6.48	3.387	0.736	2.946	0	0	0	0	0	0	0
Rhot1	MGI:1926078	ENSMUSG00000017686	ENSMUST00000055056	Q8BG51	MIRO1_MOUSE	11	58889	41.67	11	20	4260	54629	631	0.35	72241.8	28.526	12.044	51.664	48.336	27.258	14.263	12.995	5.547	2.853	6.656	6.339	4.437	3.803	2.694	5.864	6.181	10.143	1.902	3.645	5.23	4.437	5.388	5.864	7.132	6.973	0.951	3.962	0	0	0	0	0	0	0
Hnf4g	MGI:1353604	ENSMUSG00000017688	ENSMUST00000108393	Q9WUU6	HNF4G_MOUSE	3	150023	36.51	2	10	2224	147799	408	0.561	45896.7	28.186	9.314	50.735	49.265	25.735	15.196	10.539	5.637	3.676	5.882	4.657	2.941	5.392	3.186	6.618	5.637	10.049	2.696	3.922	4.657	6.618	6.373	8.824	4.167	5.882	0.49	2.696	0	1	0	1	0	0	0
Rhbdl3	MGI:2179276	ENSMUSG00000017692	ENSMUST00000017836	P58873	RHBL3_MOUSE	11	55044	49.04	3	9	3736	51308	404	1.05	45265.7	35.396	14.356	63.119	36.881	20.297	11.881	8.416	9.158	1.733	2.97	5.446	4.455	6.188	3.465	3.96	3.465	12.871	2.97	2.723	5.941	3.713	4.95	6.683	3.465	9.406	2.228	4.208	0	0	0	0	0	0	0
Serinc3	MGI:1349457	ENSMUSG00000017707	ENSMUST00000017851	Q9QZI9	SERC3_MOUSE	2	21860	42.47	2	10	3683	18177	472	0.406	52622.7	33.051	14.831	63.136	36.864	14.407	7.839	6.568	6.78	3.39	3.39	3.178	7.415	5.72	1.271	7.627	4.237	11.441	3.39	3.602	4.025	2.542	2.331	10.381	5.932	7.203	2.754	3.39	1	1	0	0	0	0	0
Pgs1	MGI:1921701	ENSMUSG00000017715	ENSMUST00000132676	Q8BHF7	PGPS1_MOUSE	11	37720	52.16	4	10	2863	34857	553	1.13	62489.1	32.188	11.392	56.6	43.4	23.689	13.743	9.946	7.595	1.447	4.159	5.787	4.882	6.51	2.17	3.978	3.074	13.201	1.808	2.351	5.425	5.967	8.499	6.872	4.521	7.414	1.447	2.893	0	1	0	0	0	0	1
Afmid	MGI:2448704	ENSMUSG00000017718	ENSMUST00000073388	Q8K4H1	KFA_MOUSE	11	13985	50.64	6	11	2327	11658	305	1.1	34228.9	30.492	12.131	54.754	45.246	23.607	12.131	11.475	6.885	0.656	6.23	5.246	4.59	6.557	2.951	4.262	3.934	10.492	1.639	3.279	6.23	7.213	5.246	6.557	4.59	8.852	1.639	2.951	0	0	0	0	0	0	0
Pigt	MGI:1926178	ENSMUSG00000017721	ENSMUST00000103101	Q8BXQ2	PIGT_MOUSE	2	10782	50.88	5	12	2562	8220	582	0.948	65704.6	30.412	13.574	57.388	42.612	20.275	11.856	8.419	6.186	2.062	4.467	3.952	4.639	4.983	2.234	3.265	3.78	13.402	1.031	3.608	7.56	3.608	5.842	8.076	7.045	7.56	2.234	4.467	1	0	0	0	1	0	0
Wfdc2	MGI:1914951	ENSMUSG00000017723	ENSMUST00000017867	Q9DAU7	WFDC2_MOUSE	2	6098	52.02	5	5	849	5249	174	0.572	18031.6	21.839	1.724	54.023	45.977	21.839	10.345	11.494	5.747	10.345	5.747	5.747	1.149	10.92	0.575	1.724	6.897	10.345	1.724	2.299	8.046	4.598	2.874	6.897	10.345	4.023	0	0	0	0	0	0	1	0	0
Slc12a5	MGI:1862037	ENSMUSG00000017740	ENSMUST00000202223	Q91V14	S12A5_MOUSE	2	38930	53.47	10	25	5690	33240	1138	0.138	126271	30.404	10.545	57.821	42.179	21.968	11.599	10.369	6.854	2.197	3.603	6.766	4.13	7.996	1.933	5.536	3.779	10.369	3.603	4.394	5.009	2.724	5.888	7.381	5.712	7.645	1.757	2.724	1	1	0	0	0	0	0
Pltp	MGI:103151	ENSMUSG00000017754	ENSMUST00000059954	P55065	PLTP_MOUSE	2	18194	49.54	7	16	1809	16385	493	1.04	54453.1	35.091	10.345	58.621	41.379	20.487	10.751	9.736	7.911	0.811	4.868	4.868	5.071	6.085	1.826	5.071	3.651	14.402	2.637	3.854	5.477	3.651	5.274	8.316	5.071	7.708	0.811	2.637	1	0	0	0	1	0	0
Slc12a7	MGI:1342283	ENSMUSG00000017756	ENSMUST00000222742	Q9WVL3	S12A7_MOUSE	13	83661	49.44	11	11	1813	81848	1083	0.885	119481	32.318	10.619	59.372	40.628	19.945	10.342	9.603	8.31	2.124	3.786	5.817	4.617	7.664	1.57	5.355	4.155	10.711	3.878	4.617	4.34	3.416	4.617	6.556	6.094	7.941	1.662	2.77	1	1	0	0	0	0	0
Ctsa	MGI:97748	ENSMUSG00000017760	ENSMUST00000103092	P16675	PPGB_MOUSE	2	8160	54.49	16	16	3646	4514	474	0.879	53844.1	26.582	14.346	56.962	43.038	21.097	10.549	10.549	5.696	2.321	5.696	4.852	4.641	6.751	1.899	2.743	4.219	12.236	2.532	7.384	6.329	4.008	4.43	6.751	3.797	5.907	1.688	6.118	1	0	0	0	1	0	0
Zswim1	MGI:1919221	ENSMUSG00000017764	ENSMUST00000017908	Q9CWV7	ZSWM1_MOUSE	2	4186	51.46	2	2	2705	1481	455	1.65	51481.2	29.67	12.747	54.066	45.934	20.44	11.648	8.791	7.692	2.418	3.077	5.714	5.055	3.736	3.736	3.956	3.077	13.626	3.077	3.516	6.154	7.473	4.835	9.231	5.275	4.396	1.538	2.418	0	0	0	0	0	0	0
Pitpna	MGI:99887	ENSMUSG00000017781	ENSMUST00000143219	P53810	PIPNA_MOUSE	11	40708	47.01	6	12	3761	36947	271	0.328	31893.4	24.723	13.653	49.446	50.554	34.317	17.712	16.605	4.797	1.476	6.642	9.963	2.952	5.166	2.952	4.059	10.701	7.749	2.952	4.059	4.428	4.797	4.059	2.583	4.797	8.118	2.952	4.797	0	0	1	0	0	0	0
Mlx	MGI:108398	ENSMUSG00000017801	ENSMUST00000107302	O08609	MLX_MOUSE	11	4931	50.7	7	8	1826	3105	298	0.672	33339	25.168	10.067	44.631	55.369	30.537	16.107	14.43	8.389	1.678	6.711	7.718	3.356	5.705	3.02	4.698	6.711	5.705	1.007	2.685	4.027	7.718	6.376	10.738	3.691	6.376	0.671	3.02	0	1	0	1	0	0	0
Retreg3	MGI:1915248	ENSMUSG00000017802	ENSMUST00000154513	Q9CQV4	RETR3_MOUSE	11	23572	45.08	5	8	3229	20343	466	?	51637.5	31.116	9.657	55.794	44.206	24.249	10.73	13.519	9.013	1.502	6.652	6.867	4.077	6.009	1.931	3.004	1.502	13.734	2.575	2.79	6.867	3.648	7.296	9.871	3.648	5.365	2.146	1.502	0	1	0	0	0	0	0
Dhx58	MGI:1931560	ENSMUSG00000017830	ENSMUST00000017974	Q99J87	DHX58_MOUSE	11	9388	50.39	6	13	2412	6976	678	1.1	76708.5	31.121	9.587	52.212	47.788	26.254	15.192	11.062	7.08	2.212	4.867	6.195	2.95	5.9	3.245	4.867	5.605	11.947	2.95	3.245	3.687	7.522	6.342	5.162	5.605	7.227	1.18	2.212	0	0	0	0	0	0	0
Mybl2	MGI:101785	ENSMUSG00000017861	ENSMUST00000018005	P48972	MYBB_MOUSE	2	30002	50.19	5	14	3651	26351	704	0.437	79102.5	23.864	8.097	45.597	54.403	29.545	15.767	13.778	4.688	1.705	5.256	8.523	2.131	4.688	2.557	2.983	7.955	10.369	1.42	2.557	8.381	5.682	5.256	10.227	6.392	5.824	1.989	1.42	0	1	0	1	0	0	0
Eya2	MGI:109341	ENSMUSG00000017897	ENSMUST00000088132	O08575	EYA2_MOUSE	2	176696	49.27	6	16	2447	174249	532	0.467	58245.9	25.376	12.97	52.632	47.368	20.677	10.714	9.962	7.707	1.128	4.887	5.075	3.571	7.707	3.195	3.759	3.195	8.647	1.692	4.323	6.955	4.135	4.323	10.902	7.331	5.263	1.128	5.075	0	0	0	1	0	0	0
Prl3c1	MGI:1351649	ENSMUSG00000017922	ENSMUST00000018066	Q9QUN5	PR3C1_MOUSE	13	7091	37.71	3	5	823	6268	212	?	24706.1	28.302	11.792	49.528	50.472	29.245	19.811	9.434	4.245	3.302	4.717	4.717	3.302	3.302	2.83	5.189	10.849	12.736	3.774	5.189	1.887	1.887	6.132	7.547	6.604	6.132	1.887	3.774	1	0	0	0	1	0	0
Hnf4a	MGI:109128	ENSMUSG00000017950	ENSMUST00000143911	P49698	HNF4A_MOUSE	2	66103	48.32	5	3	431	65672	474	0.505	52683.5	29.114	8.439	52.954	47.046	24.895	13.713	11.181	7.384	2.954	5.696	5.485	2.743	5.907	2.532	6.118	5.274	10.97	3.376	3.797	5.696	5.274	5.907	8.65	4.43	4.641	0.633	2.532	0	1	1	1	0	0	0
Cadps2	MGI:2443963	ENSMUSG00000017978	ENSMUST00000163871	Q8BYR5	CAPS2_MOUSE	6	576649	39.7	13	30	4969	571680	1297	0.344	147841	28.913	10.948	50.964	49.036	28.682	14.572	14.109	7.17	1.619	5.32	8.79	4.318	5.012	2.313	3.932	6.554	11.103	2.544	3.315	4.241	5.783	5.705	7.016	4.241	6.708	1.234	3.084	0	1	0	0	0	0	0
Ddx27	MGI:2385884	ENSMUSG00000017999	ENSMUST00000018143	Q921N6	DDX27_MOUSE	2	19755	49.92	6	21	2714	17041	760	0.364	85938.7	28.421	6.842	46.316	53.684	35.921	20.132	15.789	9.342	0.921	5.921	9.868	3.816	5.526	1.579	4.605	11.184	8.947	2.632	2.105	3.553	5.395	7.368	5	5.263	5.526	0.263	1.184	0	1	0	0	0	0	0
Cyth3	MGI:1335107	ENSMUSG00000018001	ENSMUST00000116456	O08967	CYH3_MOUSE	5	87804	46.74	6	13	3738	84066	399	0.421	46279.6	24.812	10.526	48.622	51.378	33.584	16.291	17.293	4.261	1.504	6.767	10.526	4.762	6.266	1.504	6.516	7.519	9.524	2.506	5.764	4.511	2.757	7.268	4.762	4.511	4.511	1.253	3.008	0	0	0	0	0	0	0
Rac3	MGI:2180784	ENSMUSG00000018012	ENSMUST00000018156	P60764	RAC3_MOUSE	11	2500	61.84	3	6	1076	1424	192	1.27	21378.9	30.729	10.417	58.854	41.146	25	14.062	10.938	6.771	3.646	6.771	4.167	3.646	6.25	1.562	4.688	7.292	9.896	1.562	2.604	7.812	2.604	5.208	4.167	6.771	9.375	1.042	4.167	0	0	0	0	0	0	0
Cyb5r3	MGI:94893	ENSMUSG00000018042	ENSMUST00000018186	Q9DCN2	NB5R3_MOUSE	15	19099	55.17	3	9	2422	16677	301	0.853	34127.7	28.239	12.292	57.475	42.525	25.581	14.618	10.963	4.319	1.329	5.98	4.983	5.316	6.645	2.658	6.645	6.312	10.299	2.99	3.322	8.638	3.322	5.648	5.316	4.983	6.977	0.997	3.322	0	1	1	0	0	1	0
Ints2	MGI:1917672	ENSMUSG00000018068	ENSMUST00000018212	Q80UK8	INT2_MOUSE	11	46895	40.16	11	25	5906	40989	1198	0.277	133515	34.474	8.013	55.509	44.491	21.452	10.935	10.518	6.761	2.671	3.589	6.928	3.088	4.424	2.087	5.927	3.84	14.608	3.088	3.255	4.925	5.676	5.008	8.264	5.843	7.179	0.918	1.92	0	0	0	0	0	0	0
Baiap2l2	MGI:2652819	ENSMUSG00000018126	ENSMUST00000165408	Q80Y61	BI2L2_MOUSE	15	27343	52.01	5	14	2100	25243	522	1.1	58402	24.521	9.579	50.383	49.617	25.67	15.134	10.536	8.046	0.383	3.065	7.471	2.874	5.939	2.49	1.916	3.448	9.962	3.831	4.215	8.621	4.215	9.195	12.069	3.448	4.598	1.149	3.065	0	1	0	0	0	0	0
Stard3	MGI:1929618	ENSMUSG00000018167	ENSMUST00000018311	Q61542	STAR3_MOUSE	11	22745	52.84	7	15	2070	20675	446	0.666	50470	32.063	13.901	56.502	43.498	23.094	12.556	10.538	7.175	1.345	3.363	7.175	6.951	6.054	2.018	5.157	3.812	11.883	0.673	2.915	4.484	3.812	6.726	8.52	5.157	7.848	2.018	2.915	0	1	0	0	0	0	0
Ikzf3	MGI:1342542	ENSMUSG00000018168	ENSMUST00000103141	O08900	IKZF3_MOUSE	11	81130	44.15	4	8	3658	77472	507	0.294	57967.5	21.499	11.045	48.126	51.874	32.742	17.16	15.582	5.917	3.55	6.114	9.467	2.959	4.734	4.339	3.748	5.917	7.298	4.536	4.734	7.101	3.55	6.903	7.692	3.156	4.536	0	3.748	0	1	0	1	0	0	0
Mfng	MGI:1095404	ENSMUSG00000018169	ENSMUST00000018313	O09008	MFNG_MOUSE	15	17594	54.1	4	8	1865	15729	321	1.56	36199.9	30.841	13.396	57.632	42.368	23.053	14.33	8.723	6.542	3.115	4.984	3.738	5.607	6.231	4.05	3.427	3.427	15.576	1.558	2.804	6.542	4.673	6.854	7.165	4.673	5.296	1.869	1.869	1	0	0	0	0	0	1
Uchl5	MGI:1914848	ENSMUSG00000018189	ENSMUST00000018333	Q9WUP7	UCHL5_MOUSE	1	30195	36.12	8	11	1845	28350	329	0.672	37616.9	28.875	10.334	49.848	50.152	29.483	13.982	15.502	7.295	1.52	4.255	11.246	5.167	4.863	2.128	6.383	7.295	8.815	2.736	3.951	3.647	6.991	4.559	6.079	3.647	6.383	1.216	1.824	0	0	1	1	0	0	0
Glrx2	MGI:1916617	ENSMUSG00000018196	ENSMUST00000185367	Q923X4	GLRX2_MOUSE	1	33339	42.51	13	10	3905	29434	156	1.62	17306.9	25.641	11.538	51.282	48.718	25.641	18.59	7.051	8.333	2.564	2.564	4.487	3.846	9.615	3.846	4.487	7.051	6.41	3.846	5.128	1.923	3.846	7.692	8.333	5.769	6.41	1.282	2.564	0	0	0	0	0	0	0
Ro60	MGI:106652	ENSMUSG00000018199	ENSMUST00000159879	O08848	RO60_MOUSE	1	26279	38.98	2	9	8738	17541	538	?	60123.8	32.528	9.294	54.089	45.911	27.323	15.056	12.268	9.108	2.416	4.833	7.435	3.717	5.576	2.23	4.275	8.364	10.967	3.346	3.532	3.16	3.717	4.461	4.833	6.506	8.178	1.487	1.859	0	1	1	0	0	0	0
Stk4	MGI:1929004	ENSMUSG00000018209	ENSMUST00000018353	Q9JI11	STK4_MOUSE	2	85203	44.86	5	11	5232	79971	487	0.524	55541.1	25.462	8.419	48.049	51.951	30.595	14.168	16.427	5.749	0.821	6.571	9.856	3.08	5.749	1.643	6.776	7.598	7.392	4.517	3.696	4.723	6.16	4.928	5.749	5.749	5.544	1.232	2.464	0	1	1	0	0	0	1
Pmp22	MGI:97631	ENSMUSG00000018217	ENSMUST00000108702	P16646	PMP22_MOUSE	11	30566	48.13	5	5	1822	28744	161	0.386	18023.4	42.236	18.012	68.323	31.677	9.938	6.832	3.106	8.075	2.484	1.242	1.863	7.453	6.211	3.106	7.453	1.242	17.391	1.863	1.863	0.621	4.348	2.484	8.696	6.832	9.317	3.106	4.348	1	0	0	0	0	0	0
Gdf9	MGI:95692	ENSMUSG00000018238	ENSMUST00000156037	Q07105	GDF9_MOUSE	11	6882	47.66	3	3	429	6453	441	1.19	49648.8	26.304	11.111	52.381	47.619	23.129	13.379	9.751	5.896	2.948	4.082	5.669	3.401	3.855	2.268	2.721	4.762	11.111	2.041	3.175	8.39	4.308	6.349	11.565	5.442	6.576	1.587	3.855	1	1	0	0	1	0	0
Pfn1	MGI:97549	ENSMUSG00000018293	ENSMUST00000018437	P62962	PROF1_MOUSE	11	2795	55.71	4	3	861	1934	140	0.686	14957.2	29.286	9.286	57.857	42.143	20	11.429	8.571	7.857	2.143	5.714	2.857	3.571	11.429	1.429	3.571	6.429	8.571	4.286	2.857	2.857	2.857	3.571	7.857	8.571	9.286	1.429	2.857	0	1	1	0	0	0	0
Ywhab	MGI:1891917	ENSMUSG00000018326	ENSMUST00000018470	Q9CQV8	1433B_MOUSE	2	23629	44.96	2	6	3013	20616	246	0.241	28086.4	27.642	8.537	44.715	55.285	30.894	13.008	17.886	8.943	0.813	5.285	12.602	2.439	4.065	0.813	4.065	8.13	10.163	3.252	5.691	1.22	6.098	4.065	7.724	4.878	4.472	0.813	4.472	0	1	1	0	0	0	0
Ksr1	MGI:105051	ENSMUSG00000018334	ENSMUST00000018478	Q61097	KSR1_MOUSE	11	132968	51.17	7	19	5495	127473	873	0.438	96755.1	25.544	8.935	50.286	49.714	27.606	15.922	11.684	6.873	2.062	5.384	6.3	3.322	6.873	2.864	4.009	5.727	9.622	2.291	2.635	7.446	4.238	7.331	10.08	5.155	5.04	1.604	1.145	0	1	0	0	0	0	1
Smurf2	MGI:1913563	ENSMUSG00000018363	ENSMUST00000103067	A2A5Z6	SMUF2_MOUSE	11	100650	39.84	6	18	5290	95360	748	0.334	86174.8	24.866	12.834	49.866	50.134	28.476	16.31	12.166	3.476	2.273	6.15	6.016	4.011	6.818	3.61	4.679	5.348	10.16	1.203	5.08	5.481	5.481	7.353	4.947	6.15	6.551	1.738	3.476	0	0	0	0	0	0	1
Srsf1	MGI:98283	ENSMUSG00000018379	ENSMUST00000139129	Q6PDM2	SRSF1_MOUSE	11	6383	42.57	7	4	5362	1021	248	0.242	27744.6	16.129	10.484	48.387	51.613	34.274	21.774	12.5	4.032	0.806	8.065	4.435	2.823	14.113	1.21	2.823	3.226	2.419	1.21	2.823	6.855	0.403	17.339	11.29	2.823	6.855	0.403	6.048	0	1	1	0	0	0	0
Septin8	MGI:894310	ENSMUSG00000018398	ENSMUST00000121334	Q8CHH9	SEPT8_MOUSE	11	30309	52.09	7	10	2801	27508	429	?	49812.4	25.874	10.956	43.823	56.177	35.431	17.949	17.483	4.895	1.399	5.594	11.888	4.429	3.963	3.73	4.662	8.159	9.324	2.564	4.429	2.797	5.128	6.061	6.061	5.128	6.993	0.233	2.564	0	1	1	0	0	0	0
Mtmr4	MGI:2180699	ENSMUSG00000018401	ENSMUST00000103179	Q91XS1	MTMR4_MOUSE	11	24141	48.15	6	19	5753	18388	1190	0.25	132885	24.286	11.092	51.176	48.824	25.63	13.277	12.353	6.303	4.286	5.546	6.807	3.445	5.63	3.361	2.857	4.622	9.664	1.849	3.782	7.395	4.958	5.294	10.084	4.37	5.462	1.933	2.353	0	1	0	0	0	0	0
Mrm1	MGI:2443470	ENSMUSG00000018405	ENSMUST00000018549	Q99J25	MRM1_MOUSE	11	6455	50.84	3	5	2477	3978	320	1.39	34843.4	34.062	5.938	58.75	41.25	22.812	13.438	9.375	8.125	3.125	4.062	5.312	2.812	8.75	1.562	2.5	2.188	15.312	1.562	0.938	6.875	6.25	9.688	8.125	3.125	8.125	1.25	0.312	0	0	0	0	0	0	1
Mapt	MGI:97180	ENSMUSG00000018411	ENSMUST00000106992	P10637	TAU_MOUSE	11	100701	49.31	12	10	5253	95448	733	0.569	76243.4	21.965	4.093	47.476	52.524	26.876	14.188	12.688	8.186	0.819	5.593	7.094	0.955	10.232	2.319	2.592	7.776	5.321	1.091	1.91	11.596	5.321	4.093	10.914	7.503	5.866	0.273	0.546	1	1	1	0	0	0	0
Dhx40	MGI:1914737	ENSMUSG00000018425	ENSMUST00000018569	Q6PE54	DHX40_MOUSE	11	38901	39.8	4	18	3813	35088	779	0.362	88530.2	29.012	10.013	51.733	48.267	29.653	17.202	12.452	6.547	2.824	5.392	7.06	4.236	5.52	2.696	6.418	6.547	9.628	2.054	2.439	5.006	4.621	7.959	6.162	5.392	6.418	0.899	2.182	0	0	0	0	0	0	0
Akap1	MGI:104729	ENSMUSG00000018428	ENSMUST00000018572	O08715	AKAP1_MOUSE	11	33795	51.03	6	11	3758	30037	857	0.373	92194.7	28.121	7.001	52.392	47.608	23.454	10.502	12.952	7.235	1.984	5.484	7.468	1.984	7.351	1.75	3.617	5.018	9.335	1.4	2.45	8.285	5.018	3.734	10.618	6.068	7.935	1.284	1.984	0	1	0	0	0	0	0
Derl2	MGI:2151483	ENSMUSG00000018442	ENSMUST00000108523	Q8BNI4	DERL2_MOUSE	11	12678	42.9	7	8	884	11794	239	0.332	27639.5	30.544	19.665	69.038	30.962	14.226	7.531	6.695	4.184	0.837	2.51	4.184	12.971	8.787	0.837	6.695	0.837	14.226	3.347	4.603	6.695	3.766	5.858	3.347	5.021	5.439	1.674	4.184	0	0	0	0	0	0	0
Slc13a3	MGI:2149635	ENSMUSG00000018459	ENSMUST00000029208	Q91Y63	S13A3_MOUSE	2	68203	50.38	5	13	3524	64679	600	0.834	66143.3	37.5	12.667	66.167	33.833	15.333	8.5	6.833	10.167	1.167	2.333	4.5	7	6.167	1.5	6.333	4	15.167	3.5	3	6.667	2.833	3	6.667	6	5.833	3	1.167	1	0	0	0	0	0	0
Kdm6b	MGI:2448492	ENSMUSG00000018476	ENSMUST00000094077	Q5NCY0	KDM6B_MOUSE	11	15168	56.8	2	23	6654	8514	1641	0.14	176355	23.461	8.288	55.393	44.607	22.486	13.224	9.263	8.47	1.767	2.803	6.459	2.255	7.374	2.681	2.438	4.083	7.556	1.036	2.62	16.149	4.205	6.459	9.994	5.302	4.997	1.341	2.011	0	1	0	0	0	1	0
Trpv2	MGI:1341836	ENSMUSG00000018507	ENSMUST00000018651	Q9WTR1	TRPV2_MOUSE	11	26030	48.54	5	16	2909	23121	756	0.863	85965.4	31.481	12.963	57.275	42.725	22.751	12.302	10.45	5.556	1.852	3.836	6.614	4.762	6.217	2.381	4.63	4.497	14.683	1.984	3.836	5.159	4.101	5.423	7.275	4.762	6.614	2.249	3.571	1	1	0	0	0	0	0
Cenpv	MGI:1920389	ENSMUSG00000018509	ENSMUST00000018653	Q9CXS4	CENPV_MOUSE	11	14316	45.78	6	5	1032	13284	252	0.736	27541.1	22.222	10.317	50.397	49.603	28.571	19.048	9.524	10.317	3.175	2.381	7.143	4.762	10.317	3.175	2.381	6.349	4.762	1.19	2.381	6.349	4.365	9.524	7.54	6.746	4.762	1.19	1.19	0	1	0	0	0	0	0
Pcgf2	MGI:99161	ENSMUSG00000018537	ENSMUST00000169807	P23798	PCGF2_MOUSE	11	11675	55	7	10	2347	9328	342	0.411	37723	22.807	8.772	51.17	48.83	26.023	14.62	11.404	5.848	3.509	4.678	6.725	2.047	6.14	2.339	3.509	6.433	8.187	2.632	3.509	9.649	1.462	5.848	7.895	9.942	5.263	0.292	4.094	0	1	0	1	0	0	0
Ybx2	MGI:1096372	ENSMUSG00000018554	ENSMUST00000018698	Q9Z2C8	YBOX2_MOUSE	11	5810	56.88	5	9	1673	4137	360	0.15	38270.7	22.222	5.833	56.111	43.889	25	15.278	9.722	11.111	0	3.333	6.389	3.611	11.944	0.556	2.222	2.778	1.667	0.556	3.333	16.111	5.556	11.944	4.167	5.833	7.222	0.278	1.389	0	1	0	0	0	0	0
Cldn7	MGI:1859285	ENSMUSG00000018569	ENSMUST00000108596	Q9Z261	CLD7_MOUSE	11	3107	58.48	5	4	664	2443	211	1.24	22359.4	34.597	9.953	68.72	31.28	11.848	7.583	4.265	12.796	3.318	2.37	1.896	3.318	10.427	0.474	5.213	4.739	9.953	7.109	2.37	3.791	3.318	2.37	9.005	4.739	6.635	2.37	3.791	0	1	0	0	0	0	0
G3bp1	MGI:1351465	ENSMUSG00000018583	ENSMUST00000018727	P97855	G3BP1_MOUSE	11	35154	44.98	2	12	6703	28451	465	0.519	51828.8	22.366	8.817	50.323	49.677	29.892	14.624	15.269	5.161	0.215	5.806	9.462	4.301	8.172	2.581	2.581	4.086	5.161	2.151	4.731	11.183	5.806	7.957	5.591	3.656	9.462	0.215	1.72	0	1	1	0	0	0	0
Glra2	MGI:95748	ENSMUSG00000018589	ENSMUST00000058787	Q7TNC8	GLRA2_MOUSE	X	198377	36.56	1	9	3150	195227	452	0.304	52062.2	27.655	14.381	53.982	46.018	24.779	14.602	10.177	6.195	1.77	6.195	3.982	6.858	4.425	2.212	5.973	6.637	9.956	3.319	4.646	4.646	3.54	5.752	6.637	6.416	5.531	1.549	3.761	1	0	0	0	1	0	0
Sparc	MGI:98373	ENSMUSG00000018593	ENSMUST00000214685	P07214	SPRC_MOUSE	11	28684	49.45	9	10	1269	27415	302	0.393	34450	26.159	12.252	52.318	47.682	31.788	13.576	18.212	5.96	4.967	6.291	11.921	4.636	5.298	3.974	4.305	6.291	9.272	1.987	4.636	5.629	3.311	3.311	2.318	5.629	6.623	1.325	2.318	1	0	0	0	1	0	0
Glra4	MGI:95750	ENSMUSG00000018595	ENSMUST00000018739	Q61603	GLRA4_MOUSE	X	22468	42.97	2	9	1831	20637	456	1.46	52514.1	28.947	13.377	57.237	42.763	23.026	12.719	10.307	5.263	1.535	5.702	4.605	6.14	5.263	1.316	5.482	4.825	11.623	4.167	3.728	5.263	3.509	6.579	6.579	5.921	6.579	1.754	4.167	1	0	0	0	1	0	0
Mmp20	MGI:1353466	ENSMUSG00000018620	ENSMUST00000034487	P57748	MMP20_MOUSE	9	46749	41.25	1	10	3287	43462	482	1.37	54373.1	24.274	16.183	56.017	43.983	25.934	15.56	10.373	7.261	0.622	5.394	4.979	6.639	7.884	3.32	4.772	7.469	6.639	2.905	3.32	7.469	2.49	4.772	6.017	6.224	5.602	1.245	4.979	0	0	0	0	1	0	0
Ikzf1	MGI:1342540	ENSMUSG00000018654	ENSMUST00000076700	Q03267	IKZF1_MOUSE	11	87924	44.22	6	8	5163	82761	517	0.156	57336	20.89	9.671	46.228	53.772	30.368	16.441	13.926	5.222	4.449	5.803	8.124	1.741	7.544	5.029	2.708	5.416	7.544	3.675	5.222	5.029	4.062	5.996	10.832	3.288	5.416	0	2.901	0	1	0	1	0	0	0
Dync1h1	MGI:103147	ENSMUSG00000018707	ENSMUST00000018851	Q9JHU4	DYHC1_MOUSE	12	65494	49.33	8	77	14342	51152	4644	0.08	532045	30.749	10.185	51.249	48.751	28.273	14.513	13.76	6.697	1.034	5.534	8.226	3.833	4.587	1.938	5.276	6.395	11.133	2.606	4.091	4.027	5.556	6.18	5.814	5.017	7.644	1.658	2.756	0	1	1	0	0	0	0
Zbtb4	MGI:1922830	ENSMUSG00000018750	ENSMUST00000108639	Q5F293	ZBTB4_MOUSE	11	18112	50.5	7	4	7811	10301	982	0.113	102663	25.051	8.248	57.943	42.057	22.505	13.136	9.369	10.692	1.629	2.342	7.026	2.138	12.016	2.444	1.935	3.768	6.721	0.916	1.426	12.525	2.953	6.925	8.961	6.212	5.703	0.815	2.851	0	1	0	1	0	0	0
Fxr2	MGI:1346074	ENSMUSG00000018765	ENSMUST00000018909	Q9WVR4	FXR2_MOUSE	11	20308	45.9	6	17	2951	17357	673	0.185	73742.7	21.991	6.686	47.251	52.749	29.866	15.007	14.859	5.646	1.04	5.349	9.51	2.823	10.253	1.04	3.12	4.16	6.984	1.486	4.16	6.835	2.972	9.807	10.104	5.646	6.241	0.297	2.526	0	1	0	0	0	0	0
Cd68	MGI:88342	ENSMUSG00000018774	ENSMUST00000018918	P31996	CD68_MOUSE	11	1941	52.4	3	6	1230	711	326	1.19	34817.8	27.607	10.123	55.215	44.785	13.804	10.123	3.681	6.748	2.761	2.147	1.534	3.067	7.669	3.988	3.988	2.454	11.656	1.227	3.681	9.816	6.442	3.681	9.816	11.043	5.215	0.92	2.147	1	0	0	0	1	0	0
Smyd4	MGI:2442796	ENSMUSG00000018809	ENSMUST00000044530	Q8BTK5	SMYD4_MOUSE	11	57273	43.71	4	11	3517	53756	799	1.08	88538.4	30.413	9.262	52.19	47.81	25.031	13.642	11.389	8.135	4.38	3.755	7.635	2.628	5.131	3.379	3.88	5.006	12.015	1.877	3.004	4.506	5.257	5.257	9.136	5.382	6.383	1.001	2.253	0	0	0	0	0	0	1
Lsp1	MGI:96832	ENSMUSG00000018819	ENSMUST00000105968	P19973	LSP1_MOUSE	7	34059	52.57	12	11	1727	32332	330	0.896	36713.8	19.091	5.758	36.97	63.03	34.545	14.545	20	5.758	0.606	5.758	14.242	0.909	6.364	2.121	3.03	6.97	6.97	0.909	1.212	6.364	7.879	5.455	12.424	6.97	3.333	1.515	1.212	0	1	1	0	0	0	0
Zfyve27	MGI:1919602	ENSMUSG00000018820	ENSMUST00000169536	Q3TXX3	ZFY27_MOUSE	19	30640	49.1	8	13	5611	25029	415	1.11	46202	28.916	8.434	55.904	44.096	23.855	11.325	12.53	7.47	5.542	3.373	9.157	3.614	5.783	0.964	1.446	3.133	13.976	2.41	3.614	5.783	3.373	7.229	8.916	4.337	6.024	0.964	2.892	0	1	0	0	0	0	0
Myh11	MGI:102643	ENSMUSG00000018830	ENSMUST00000090287	O08638	MYH11_MOUSE	16	96838	46.53	4	41	6549	90289	1972	0.305	227028	28.803	6.136	41.937	58.063	36.968	17.748	19.219	9.128	0.761	5.578	13.641	2.84	3.499	1.217	3.702	10.446	11.41	2.535	4.057	1.42	7.759	6.085	5.122	4.158	4.564	0.507	1.572	0	1	0	0	0	0	0
Pank3	MGI:2387464	ENSMUSG00000018846	ENSMUST00000018990	Q8R2W9	PANK3_MOUSE	11	21802	39.94	1	7	7376	14426	370	0.893	41120.1	28.919	12.432	55.946	44.054	24.595	12.703	11.892	6.216	1.622	5.405	6.486	5.946	9.459	1.622	4.595	6.486	11.892	2.162	4.595	2.973	2.162	4.595	7.027	5.676	6.216	0.811	4.054	0	0	0	0	0	0	1
Rars	MGI:1914297	ENSMUSG00000018848	ENSMUST00000018992	Q9D0I9	SYRC_MOUSE	11	26126	43.78	5	15	2109	24017	660	0.766	75673.5	30.455	10.455	52.576	47.424	30.606	16.212	14.394	6.667	2.121	6.97	7.424	4.545	5.303	1.667	6.97	8.636	10.455	2.727	3.636	3.182	4.394	5.909	4.697	4.091	6.364	0.758	3.485	0	0	1	0	0	0	0
Wwc1	MGI:2388637	ENSMUSG00000018849	ENSMUST00000018993	Q5SXA9	KIBRA_MOUSE	11	142128	48.02	3	23	4531	137597	1104	0.433	124110	26.178	7.518	44.384	55.616	30.978	15.489	15.489	7.246	1.449	5.435	10.054	2.627	4.62	1.721	3.08	6.25	10.87	1.449	1.993	4.891	5.616	7.518	11.413	5.616	4.982	1.178	1.993	0	1	0	1	0	0	0
Irf1	MGI:96590	ENSMUSG00000018899	ENSMUST00000108922	P15314	IRF1_MOUSE	11	8360	52.45	10	10	2091	6269	329	0.256	37319.2	20.973	9.119	47.416	52.584	28.571	13.982	14.59	4.255	1.824	7.903	6.687	2.128	5.471	2.128	6.687	6.687	6.991	4.863	3.647	7.295	4.255	5.167	10.638	5.471	3.04	2.736	2.128	0	1	1	1	0	0	0
Il3	MGI:96552	ENSMUSG00000018914	ENSMUST00000019058	P01586	IL3_MOUSE	11	1975	47.8	1	5	629	1346	166	1.93	18540.3	28.313	7.229	48.795	51.205	26.506	15.06	11.446	3.012	2.41	6.024	5.422	3.614	4.819	2.41	4.217	5.422	14.458	2.41	4.819	6.024	2.41	7.229	10.843	6.627	6.627	0	1.205	1	0	0	0	1	0	0
Cxcl16	MGI:1932682	ENSMUSG00000018920	ENSMUST00000019064	Q8BSU2	CXL16_MOUSE	11	6002	47.42	3	5	2699	3303	246	1.35	26896.2	24.797	11.789	52.439	47.561	20.732	12.195	8.537	8.943	2.846	3.252	5.285	4.878	8.13	3.659	2.033	3.252	10.163	1.22	2.033	7.317	8.13	5.285	8.943	7.724	3.659	1.626	1.626	1	0	0	0	1	0	0
Alox15	MGI:87997	ENSMUSG00000018924	ENSMUST00000019068	P39654	LOX15_MOUSE	11	7880	51.94	2	14	2409	5471	663	1.34	75444.7	28.959	12.67	56.259	43.741	24.284	12.368	11.916	6.335	2.413	5.581	6.335	4.827	6.033	2.262	3.771	4.977	12.217	2.564	3.62	5.882	5.128	5.128	5.732	4.977	6.637	2.413	3.167	0	0	0	0	0	1	0
Natd1	MGI:1344388	ENSMUSG00000018931	ENSMUST00000019075	Q9DBW3	NATD1_MOUSE	11	12505	52.59	2	3	4179	8326	110	?	12730.6	31.818	13.636	54.545	45.455	32.727	20	12.727	9.091	1.818	5.455	7.273	1.818	5.455	5.455	3.636	5.455	10.909	0.909	1.818	6.364	6.364	9.091	1.818	2.727	8.182	0.909	5.455	0	0	0	0	0	0	0
Hoxb1	MGI:96182	ENSMUSG00000018973	ENSMUST00000019117	P17919	HXB1_MOUSE	11	2505	53.65	2	2	2086	419	297	0.718	31672	18.855	10.438	54.545	45.455	18.855	9.764	9.091	8.754	2.02	3.03	6.061	3.367	10.101	0.673	1.01	4.04	6.061	1.684	3.03	12.121	4.714	5.051	13.468	5.387	3.03	0.673	5.724	0	0	0	1	0	0	0
Dnah1	MGI:107721	ENSMUSG00000019027	ENSMUST00000048603	E9Q8T7	DYH1_MOUSE	14	63522	51.82	2	78	12872	50650	4250	0.478	487070	29.106	10.988	52.988	47.012	26.376	12.847	13.529	5.6	1.647	5.459	8.071	4.424	4.518	1.624	6.165	6.424	11.224	3.224	4.776	5.129	4.518	4.8	6.518	4.824	6.118	1.6	3.341	0	0	0	0	0	0	0
Fis1	MGI:1913687	ENSMUSG00000019054	ENSMUST00000111094	Q9CQ92	FIS1_MOUSE	5	12960	49.74	6	5	948	12012	152	1.55	17008.7	33.553	7.895	54.605	45.395	28.947	15.132	13.816	8.553	0.658	3.289	10.526	2.632	8.553	0	3.289	9.868	13.158	2.632	3.947	1.316	4.605	5.263	6.579	1.316	8.553	0.658	4.605	0	1	1	0	0	0	0
Dnase1l1	MGI:109628	ENSMUSG00000019088	ENSMUST00000075821	Q9D7J6	DNSL1_MOUSE	X	9121	43.98	8	8	1511	7610	314	0.685	35604.2	33.439	12.42	55.732	44.268	23.248	12.739	10.51	7.006	1.592	6.051	4.459	5.096	3.503	2.548	3.822	5.096	14.65	1.911	3.185	5.414	4.459	5.096	6.688	6.688	7.962	0.955	3.822	1	0	0	0	1	0	0
Cacng2	MGI:1316660	ENSMUSG00000019146	ENSMUST00000019290	O88602	CCG2_MOUSE	15	128281	49.39	1	4	5510	122771	323	0.376	35894.8	28.173	13.313	52.322	47.678	22.291	13.622	8.669	8.978	1.858	4.954	3.715	5.263	5.882	2.477	6.502	4.644	7.43	2.477	4.025	3.096	2.167	6.502	11.765	7.43	5.263	0.929	4.644	1	1	0	0	0	0	0
Rab5c	MGI:105306	ENSMUSG00000019173	ENSMUST00000107364	P35278	RAB5C_MOUSE	11	23207	47.8	4	6	1915	21292	216	0.36	23412.5	31.944	8.796	54.63	45.37	21.759	12.037	9.722	14.815	1.852	4.167	5.556	4.167	6.944	0.926	4.167	6.019	6.944	2.315	6.019	3.704	6.019	5.093	6.019	5.556	6.019	0.926	2.778	0	1	0	0	0	0	0
Scn1b	MGI:98247	ENSMUSG00000019194	ENSMUST00000098548	P97952	SCN1B_MOUSE	7	10480	53.27	3	6	1573	8907	218	1.27	24650	32.569	11.927	53.211	46.789	26.147	11.009	15.138	8.257	2.752	4.128	11.009	3.67	5.046	1.835	5.505	5.046	7.798	2.752	4.128	0	2.294	4.128	6.422	7.798	11.009	1.835	4.587	1	0	0	0	1	0	0
Chtf18	MGI:2384887	ENSMUSG00000019214	ENSMUST00000048054	Q8BIW9	CTF18_MOUSE	17	8494	56.15	8	22	3214	5280	969	1.16	108137	29.618	8.05	53.148	46.852	26.832	14.138	12.693	8.256	1.754	5.47	7.224	2.993	6.398	2.167	2.58	3.406	11.868	1.754	2.786	7.74	6.295	8.566	5.676	5.263	6.914	1.135	1.754	0	1	0	0	0	0	0
Lhx9	MGI:1316721	ENSMUSG00000019230	ENSMUST00000112030	Q9WUH2	LHX9_MOUSE	1	23392	43.97	7	8	4633	18759	397	0.288	44045.2	22.67	10.076	50.378	49.622	25.693	16.121	9.572	7.053	4.282	4.786	4.786	3.275	7.557	3.023	2.267	6.297	9.32	2.771	4.282	6.045	4.282	6.801	7.053	8.312	4.03	0.504	3.275	0	0	0	0	0	0	0
Etnppl	MGI:1919010	ENSMUSG00000019232	ENSMUST00000072271	Q8BWU8	AT2L1_MOUSE	3	20074	42.13	6	13	4468	15606	499	0.738	55496.4	29.058	11.623	53.908	46.092	28.858	15.832	13.026	8.417	2.004	5.411	7.615	4.208	7.816	3.808	6.413	7.014	7.415	2.806	3.206	4.409	3.808	5.01	5.611	4.609	6.814	0.2	3.407	0	0	0	0	0	0	0
Tmem129	MGI:1915616	ENSMUSG00000019295	ENSMUST00000019439	Q8K304	TM129_MOUSE	5	5201	51.86	4	4	2828	2373	362	1.76	40627.8	30.663	12.707	58.84	41.16	17.956	9.945	8.011	8.564	4.972	3.591	4.42	4.144	4.144	2.21	2.762	1.934	11.326	1.934	2.21	6.63	5.801	5.801	7.735	7.459	8.011	2.762	3.591	0	0	0	0	0	0	1
Hsd17b1	MGI:105077	ENSMUSG00000019301	ENSMUST00000019445	P51656	DHB1_MOUSE	11	2117	54.89	1	6	1339	778	344	1.35	36785.1	34.884	8.721	59.884	40.116	21.512	11.047	10.465	12.209	2.907	4.07	6.395	3.488	8.43	2.616	2.616	2.616	12.209	2.326	2.035	5.233	4.651	5.814	7.558	4.36	7.849	0.291	2.326	0	1	0	0	0	1	0
Atp6v0a1	MGI:103286	ENSMUSG00000019302	ENSMUST00000044721	Q9Z1G4	VPP1_MOUSE	11	54268	46.57	10	22	4008	50260	839	0.268	96466.9	29.44	15.137	57.33	42.67	23.123	12.515	10.608	5.244	1.669	3.456	7.151	7.986	6.317	2.98	7.509	4.41	11.085	3.576	5.125	4.172	3.933	5.125	5.483	5.006	5.602	1.43	2.741	0	1	0	0	0	0	0
Psmc3ip	MGI:1098610	ENSMUSG00000019303	ENSMUST00000019447	O35047	HOP2_MOUSE	11	3614	48.92	4	8	1291	2323	217	1.09	24748.1	27.189	8.756	45.161	54.839	34.562	18.433	16.129	9.677	1.843	5.53	10.599	2.304	4.608	2.304	4.147	11.521	8.756	1.843	2.765	3.226	7.834	4.608	4.147	5.53	4.608	0.461	3.687	0	0	0	0	0	0	0
Grb7	MGI:102683	ENSMUSG00000019312	ENSMUST00000019456	Q03160	GRB7_MOUSE	11	8980	55.75	6	15	2397	6583	535	0.731	59959.2	25.421	12.15	53.084	46.916	25.607	15.14	10.467	5.607	2.991	4.112	6.355	4.86	7.103	3.551	2.617	4.112	11.215	1.308	2.804	7.664	5.047	7.477	9.72	3.738	5.981	1.121	2.617	0	1	0	0	0	0	0
Aoc3	MGI:1306797	ENSMUSG00000019326	ENSMUST00000017316	O70423	AOC3_MOUSE	11	11334	50.94	2	5	1589	9745	765	1.03	84533.6	28.497	15.817	59.216	40.784	20.261	10.98	9.281	8.235	1.438	4.183	5.098	6.275	8.497	3.922	3.791	2.484	9.542	1.176	3.137	7.712	4.706	4.575	7.32	5.359	6.928	1.699	3.922	1	0	0	0	0	1	0
Gdpd2	MGI:1918834	ENSMUSG00000019359	ENSMUST00000019503	Q9ESM6	GDPD2_MOUSE	X	9023	50.12	5	16	2495	6528	539	0.457	61165	36.178	13.173	61.967	38.033	18.924	11.503	7.421	7.236	2.597	3.896	3.525	4.453	5.195	3.154	4.453	3.34	18.553	2.597	4.082	5.38	4.453	5.009	6.122	4.453	5.937	3.525	2.041	1	0	0	0	0	0	0
Gipc1	MGI:1926252	ENSMUSG00000019433	ENSMUST00000019577	Q9Z0G0	GIPC1_MOUSE	8	12018	53.23	3	7	1522	10496	333	0.959	36129.3	29.73	8.408	57.357	42.643	29.429	14.715	14.715	8.709	0.601	5.405	9.309	4.505	12.012	2.102	4.805	5.706	10.811	2.402	1.802	6.306	2.402	6.907	4.505	4.505	5.405	0.3	1.502	0	1	0	0	0	0	0
Plscr3	MGI:1917560	ENSMUSG00000019461	ENSMUST00000108633	Q9JIZ9	PLS3_MOUSE	11	5683	54.46	4	8	2785	2898	296	?	31802.7	27.703	9.797	65.878	34.122	19.595	10.135	9.459	7.77	4.392	4.392	5.068	4.73	10.473	1.689	3.041	3.041	9.797	1.351	1.014	13.851	4.73	5.405	4.054	4.73	7.095	1.351	2.027	0	0	0	0	0	0	0
Trip10	MGI:2146901	ENSMUSG00000019487	ENSMUST00000019631	Q8CJ53	CIP4_MOUSE	17	14211	51.68	9	14	2224	11987	603	0.646	68489.3	23.051	8.624	44.113	55.887	33.665	16.75	16.915	7.131	0.663	6.136	10.779	3.648	5.97	1.824	2.322	6.965	8.955	1.824	2.653	5.804	6.965	7.96	9.121	3.483	4.643	0.995	2.156	0	1	0	0	0	0	0
Cd70	MGI:1195273	ENSMUSG00000019489	ENSMUST00000019633	O55237	CD70_MOUSE	17	3781	50.91	1	3	842	2939	195	1.75	21919.3	29.231	13.846	58.974	41.026	20.513	13.333	7.179	5.641	4.615	2.564	4.615	4.103	8.205	5.128	3.077	1.026	14.872	0.513	2.051	7.692	6.154	7.179	5.128	7.179	5.641	3.59	1.026	1	0	0	0	0	0	0
Ubb	MGI:98888	ENSMUSG00000019505	ENSMUST00000019649	P0CG49	UBB_MOUSE	11	2043	52.23	2	2	1499	544	305	1.56	34368.5	28.852	5.574	46.23	53.77	30.164	15.738	14.426	2.623	0	6.557	7.869	2.623	7.869	1.311	9.18	9.18	11.803	1.311	2.623	3.934	7.869	5.246	3.934	9.18	5.246	0	1.639	0	1	0	0	0	0	0
Ap4m1	MGI:1337063	ENSMUSG00000019518	ENSMUST00000019662	Q9JKC7	AP4M1_MOUSE	5	8428	49.76	7	15	3479	4949	449	1.31	49509.4	29.844	11.136	55.234	44.766	22.272	12.027	10.245	3.786	1.336	4.677	5.568	4.677	8.686	3.118	3.786	2.895	14.922	1.114	2.895	6.236	4.9	6.013	11.804	2.895	7.35	0.668	2.673	0	0	0	0	0	0	0
Rcn3	MGI:1277122	ENSMUSG00000019539	ENSMUST00000211352	Q8BH97	RCN3_MOUSE	7	9309	50.89	9	7	1453	7856	328	1.71	38001.6	24.39	14.939	46.951	53.049	37.5	16.159	21.341	7.622	0	10.671	10.671	3.354	6.707	5.488	1.829	3.049	9.756	2.134	2.439	4.268	3.963	7.622	5.183	3.963	5.183	3.049	3.049	1	0	0	0	1	0	0
Slc6a8	MGI:2147834	ENSMUSG00000019558	ENSMUST00000033752	Q8VBW1	SC6A8_MOUSE	X	9353	54.36	13	13	3964	5389	640	0.213	70999.3	34.219	16.406	70.469	29.531	14.062	7.344	6.719	7.969	3.438	3.438	3.281	6.562	9.531	1.094	5.469	3.281	11.406	2.969	2.969	5	2.031	2.969	5.625	4.844	9.375	3.75	5	1	1	0	0	0	0	0
Pdk4	MGI:1351481	ENSMUSG00000019577	ENSMUST00000019721	O70571	PDK4_MOUSE	6	12959	40.66	3	11	3484	9475	412	1.24	46596.4	28.883	11.893	52.913	47.087	24.029	13.107	10.922	6.068	1.456	5.34	5.583	4.612	3.883	2.67	4.612	5.34	10.68	3.398	4.854	6.068	3.883	5.097	9.466	4.854	7.524	0.485	4.126	0	0	0	0	0	0	1
Cyb561	MGI:103253	ENSMUSG00000019590	ENSMUST00000143251	Q60720	CY561_MOUSE	11	19635	53.31	7	5	816	18819	250	0.543	27821.8	38	18	68	32	16.4	10.4	6	8.8	1.2	2.4	3.6	8.8	8.4	2.8	4	4	15.6	1.6	0.8	3.6	3.6	3.6	7.6	3.6	9.6	2	4.4	0	1	1	0	0	0	0
Sema6a	MGI:1203727	ENSMUSG00000019647	ENSMUST00000115449	O35464	SEM6A_MOUSE	18	133273	43.86	10	19	6815	126458	1031	0.221	114433	25.412	10.669	50.533	49.467	24.83	14.743	10.087	6.111	2.425	5.917	4.171	3.395	6.014	3.104	4.268	5.917	8.438	2.425	4.753	6.693	3.589	5.723	9.602	6.693	6.596	0.776	3.395	1	1	0	0	1	0	0
Lyst	MGI:107448	ENSMUSG00000019726	ENSMUST00000110559	P97412	LYST_MOUSE	13	188407	39.26	8	53	13181	175226	3788	0.307	425287	29.91	10.612	51.32	48.68	24.657	13.226	11.431	5.861	2.561	4.409	7.022	3.749	4.989	3.3	5.333	5.042	12.355	1.716	3.986	4.831	5.755	4.884	9.768	4.514	6.362	1.162	2.402	0	1	0	0	0	0	0
Calr3	MGI:1920566	ENSMUSG00000019732	ENSMUST00000019876	Q9D9Q6	CALR3_MOUSE	8	19695	45.97	2	9	1769	17926	380	1.14	44231.7	21.842	15.789	47.632	52.368	33.421	17.368	16.053	4.474	1.053	7.895	8.158	5.526	7.632	3.158	4.737	9.737	7.632	1.842	3.158	2.632	5	4.474	6.579	4.211	5	2.895	4.211	1	0	0	0	1	0	0
Syne4	MGI:2141950	ENSMUSG00000019737	ENSMUST00000054594	Q8CII8	SYNE4_MOUSE	7	4240	53.11	17	8	1355	2885	388	1.29	42024	32.474	7.732	58.505	41.495	24.485	12.371	12.113	9.021	2.32	4.381	7.732	2.062	9.021	3.093	1.804	2.062	16.495	1.031	1.289	9.021	4.897	7.216	7.732	3.093	5.155	1.546	1.031	0	0	0	0	0	0	0
Krt10	MGI:96685	ENSMUSG00000019761	ENSMUST00000103131	P02535	K1C10_MOUSE	11	4111	46.97	2	8	2094	2017	570	0.622	57769.8	16.667	8.772	52.105	47.895	20	9.123	10.877	3.509	0.526	3.333	7.544	2.982	25.088	0.877	2.632	3.684	7.895	1.404	4.035	0.526	5.263	4.561	15.439	3.158	2.632	0.351	4.561	0	1	0	0	0	0	0
Frk	MGI:103265	ENSMUSG00000019779	ENSMUST00000019913	Q922K9	FRK_MOUSE	10	127880	37.67	4	9	4696	123184	512	1.08	58843.8	26.562	13.867	52.93	47.07	25.195	12.695	12.5	5.859	1.758	5.273	7.227	4.688	6.055	2.148	5.273	5.664	9.766	1.953	4.102	4.883	6.25	4.883	6.836	4.688	5.664	2.344	4.688	0	1	0	0	0	0	1
Rwdd1	MGI:1913771	ENSMUSG00000019782	ENSMUST00000019917	Q9CQK7	RWDD1_MOUSE	10	23070	41.37	3	7	1090	21980	243	0.39	27785.5	23.868	8.23	40.741	59.259	36.214	10.7	25.514	4.938	0	9.053	16.461	4.527	3.704	0.823	4.115	8.23	9.877	2.058	4.938	3.704	4.527	1.646	6.584	6.996	4.938	0.412	2.469	0	1	1	0	0	0	0
Trdn	MGI:1924007	ENSMUSG00000019787	ENSMUST00000095762	E9Q9K5	TRDN_MOUSE	10	396156	35.97	8	38	4514	391642	693	1.02	77843.6	18.759	4.906	36.219	63.781	44.012	25.108	18.903	6.494	0.433	5.916	12.987	1.587	4.473	1.732	4.04	21.501	3.608	1.732	1.876	7.648	4.04	1.876	7.359	6.494	4.618	0.433	1.154	1	1	0	0	0	0	0
Stxbp5	MGI:1926058	ENSMUSG00000019790	ENSMUST00000038213	Q8K400	STXB5_MOUSE	10	145533	40.1	12	28	8825	136708	1152	0.256	127651	27.344	9.983	52.517	47.483	23.958	13.021	10.938	5.816	2.431	4.601	6.337	3.385	6.51	2.344	5.122	6.076	9.635	1.736	3.559	6.858	4.948	4.601	9.722	5.295	6.771	1.215	3.038	0	1	0	0	0	0	0
Pcmt1	MGI:97502	ENSMUSG00000019795	ENSMUST00000162682	P23506	PIMT_MOUSE	10	51764	42.79	10	4	465	51299	227	0.455	24634.4	31.718	9.692	58.15	41.85	25.551	14.537	11.013	8.811	0.441	7.048	3.965	1.762	10.132	3.524	6.167	7.489	9.251	4.405	2.643	5.286	3.965	3.524	7.048	2.643	7.489	1.322	3.084	0	0	1	0	0	0	1
Sec63	MGI:2155302	ENSMUSG00000019802	ENSMUST00000019937	Q8VHE0	SEC63_MOUSE	10	71019	39.23	5	21	6032	64987	760	0.57	87870	26.053	10.263	48.421	51.579	30.921	14.737	16.184	5.395	0.921	6.184	10	3.158	4.474	1.316	5.526	8.947	9.605	2.632	3.421	5.395	6.447	4.474	6.316	4.474	5.526	1.711	4.079	0	1	0	0	0	0	0
Nr2e1	MGI:1100526	ENSMUSG00000019803	ENSMUST00000019938	Q64104	NR2E1_MOUSE	10	21670	47.82	4	9	3285	18385	385	0.156	42619.1	30.649	9.87	53.766	46.234	23.377	14.545	8.831	9.87	3.377	3.896	4.935	4.156	4.935	2.338	4.675	5.714	10.13	1.818	3.636	5.455	4.416	6.494	8.052	6.753	5.974	0.779	2.597	0	0	0	1	0	0	0
Pex3	MGI:1929646	ENSMUSG00000019809	ENSMUST00000170376	Q9QXY9	PEX3_MOUSE	10	29301	38.37	7	12	1381	27920	372	0.558	42223.8	31.452	9.14	50.538	49.462	23.118	12.903	10.215	4.839	1.613	4.032	6.183	2.957	4.301	2.419	6.452	5.376	13.71	3.226	4.57	3.226	6.989	5.108	9.14	5.645	6.452	0.806	2.957	0	0	0	0	0	0	0
Cep57l1	MGI:1915511	ENSMUSG00000019813	ENSMUST00000189770	Q8VDS7	CE57L_MOUSE	10	91032	43.26	12	11	2232	88800	400	0.94	46790.1	21.5	6.25	36.5	63.5	36.25	20.25	16	4.25	2	3.75	12.25	2.25	2.25	3	3.5	9.75	11	3.25	4.75	4.25	9.5	7.5	8.25	4.75	2.75	0.25	0.75	0	1	0	0	0	0	0
Utrn	MGI:104631	ENSMUSG00000019820	ENSMUST00000218635	E9Q6R7	E9Q6R7_MOUSE	10	487178	41.39	13	75	11801	475377	3430	0.43	392706	28.863	7.522	44.49	55.51	31.691	15.044	16.647	5.977	1.108	6.327	10.321	1.924	3.499	2.449	4.082	7.23	12.711	2.274	3.79	3.673	7.464	5.364	7.493	5.073	6.093	1.662	1.487	0	0	0	0	0	0	0
Grm1	MGI:1351338	ENSMUSG00000019828	ENSMUST00000044306	P97772	GRM1_MOUSE	10	396298	39.51	6	9	6930	389368	1199	0.415	133212	28.857	10.425	56.631	43.369	22.102	11.676	10.425	5.922	2.752	4.671	5.755	4.087	6.339	1.751	6.422	4.837	9.341	2.419	3.67	7.59	3.67	5.088	8.424	5.505	7.173	1.251	3.336	1	1	0	0	1	0	0
Wasf1	MGI:1890563	ENSMUSG00000019831	ENSMUST00000019975	Q8R5H6	WASF1_MOUSE	10	55096	40.08	2	9	2609	52487	559	0.215	61509	26.834	7.513	54.383	45.617	26.297	13.775	12.522	7.871	0.894	5.009	7.513	2.147	3.22	3.22	3.936	4.293	9.302	1.431	2.147	17.71	4.651	6.261	7.871	4.651	5.725	0.537	1.61	0	1	0	0	0	0	0
Rev3l	MGI:1337131	ENSMUSG00000019841	ENSMUST00000019986	Q61493	REV3L_MOUSE	10	143094	38.26	7	32	10713	132381	3122	0.117	350711	24.536	9.321	45.612	54.388	27.226	15.407	11.819	5.285	1.986	4.805	7.015	3.395	4.26	2.594	4.741	7.431	9.129	1.954	4.741	6.15	5.221	5.381	11.563	5.637	5.381	0.673	2.659	0	1	0	0	0	0	1
Fyn	MGI:95602	ENSMUSG00000019843	ENSMUST00000063091	P39688	FYN_MOUSE	10	196527	46.37	9	14	3562	192965	537	0.278	60674.8	25.14	12.663	53.445	46.555	26.629	13.966	12.663	5.959	1.676	5.028	7.635	3.724	9.125	2.235	4.655	6.145	9.311	2.421	3.724	4.655	4.097	5.587	5.587	6.518	5.214	1.862	4.842	0	1	0	0	0	0	1
Prep	MGI:1270863	ENSMUSG00000019849	ENSMUST00000099858	Q9QUR6	PPCE_MOUSE	10	99996	46.14	1	15	10933	89063	710	0.434	80751.6	25.775	15.634	54.93	45.07	26.338	13.099	13.239	4.789	2.394	7.324	5.915	5.211	8.028	3.099	5.211	6.62	9.014	1.831	3.803	4.366	3.803	3.38	5.493	5.634	6.761	1.831	5.493	0	0	1	0	0	0	0
Tnfaip3	MGI:1196377	ENSMUSG00000019850	ENSMUST00000019997	Q60769	TNAP3_MOUSE	10	14748	45.54	6	9	4422	10326	775	0.196	87653.9	22.71	10.839	49.677	50.323	26.452	15.742	10.71	6.452	5.29	3.613	7.097	4	5.419	3.226	3.484	5.806	8.774	2.323	4.903	6.323	5.548	6.71	7.613	5.806	4	1.161	2.452	0	1	1	0	0	0	1
Arfgef3	MGI:106387	ENSMUSG00000019852	ENSMUST00000215836	Q3UGY8	BIG3_MOUSE	10	162111	41.81	2	34	14579	147532	2170	?	240091	29.493	8.848	51.613	48.387	24.931	12.535	12.396	6.728	2.673	5.53	6.866	3.134	5.899	2.673	4.286	4.885	11.935	2.581	2.442	4.793	5.53	4.977	10.276	5.207	6.544	1.106	1.935	0	1	0	0	0	0	0
Gopc	MGI:2149946	ENSMUSG00000019861	ENSMUST00000105475	Q8BH60	GOPC_MOUSE	10	46275	40.19	6	8	4317	41958	463	0.704	50662.1	30.886	8.207	50.108	49.892	33.045	17.279	15.767	8.855	1.512	6.263	9.503	1.08	9.287	4.752	3.672	7.343	11.015	1.512	2.376	3.456	5.4	5.184	6.263	2.808	7.343	0.432	1.944	0	1	1	0	0	0	0
Rtn4ip1	MGI:2178759	ENSMUSG00000019864	ENSMUST00000054418	Q924D0	RT4I1_MOUSE	10	55395	45.09	4	9	2981	52414	396	0.937	43371.5	32.828	11.111	59.596	40.404	22.727	13.889	8.838	8.838	1.515	4.04	4.798	4.04	8.586	2.273	4.04	7.071	8.838	3.03	3.283	4.798	2.02	4.545	5.808	6.566	11.111	2.525	2.273	0	0	0	0	0	0	0
Nmbr	MGI:1100525	ENSMUSG00000019865	ENSMUST00000190114	O54799	NMBR_MOUSE	10	65260	37.49	8	4	662	64598	390	1.79	43623.1	35.641	12.821	59.487	40.513	17.949	10.769	7.179	5.641	2.308	2.821	4.359	5.385	3.846	2.308	6.923	4.615	13.333	2.051	5.128	5.128	1.538	3.846	10.513	5.385	9.744	1.282	3.846	1	1	0	0	0	0	0
Crybg1	MGI:109544	ENSMUSG00000019866	ENSMUST00000200401	A0A0G2JG52	A0A0G2JG52_MOUSE	10	198218	44.11	3	22	7525	190693	2065	?	223448	23.438	7.748	48.717	51.283	26.441	13.075	13.366	6.538	1.743	5.133	8.232	3.148	7.942	2.228	3.341	6.053	6.731	1.55	3.971	8.523	4.358	4.794	11.477	5.036	6.828	0.872	1.501	0	0	0	0	0	0	0
Fabp7	MGI:101916	ENSMUSG00000019874	ENSMUST00000020024	P51880	FABP7_MOUSE	10	3570	38.38	2	4	804	2766	132	1.65	14893	25.758	9.091	48.485	51.515	29.545	14.394	15.152	4.545	3.788	7.576	7.576	5.303	7.576	0.758	6.061	9.091	4.545	2.273	4.545	0.758	4.545	4.545	3.03	9.848	10.606	1.515	1.515	0	0	1	0	0	0	0
Nts	MGI:1328351	ENSMUSG00000019890	ENSMUST00000020040	Q9D3P9	NEUT_MOUSE	10	8731	35.73	1	4	1248	7483	169	1.65	19607.7	29.586	9.467	50.296	49.704	28.994	15.385	13.609	4.734	2.367	6.509	7.101	2.367	2.959	1.775	6.509	7.692	13.609	3.55	5.917	4.142	3.55	5.917	8.284	2.959	4.734	1.775	3.55	0	0	0	0	1	0	0
Ros1	MGI:97999	ENSMUSG00000019893	ENSMUST00000020045	Q78DX7	ROS1_MOUSE	10	149524	40.47	4	44	7401	142123	2340	1.12	261967	27.906	13.034	54.359	45.641	20.855	10.641	10.214	5.171	1.88	4.017	6.197	4.231	6.538	2.308	5.684	5.085	9.573	1.88	4.402	5.427	4.316	3.248	9.786	6.282	7.479	2.393	4.103	1	1	0	0	1	0	1
Slc6a15	MGI:2143484	ENSMUSG00000019894	ENSMUST00000179636	Q8BG16	S6A15_MOUSE	10	51595	36.9	5	12	3543	48052	729	0.602	81792.5	33.471	13.306	62.551	37.449	18.93	8.779	10.151	5.487	2.195	4.938	5.213	5.898	6.722	1.097	8.093	4.938	11.248	3.567	4.39	4.39	2.469	2.743	8.093	3.567	8.642	1.92	4.39	1	1	0	0	0	0	0
Lama2	MGI:99912	ENSMUSG00000019899	ENSMUST00000092639	Q60675	LAMA2_MOUSE	10	639723	37.66	9	65	9614	630109	3118	0.732	343815	24.824	9.365	52.598	47.402	25.369	12.861	12.508	6.222	5.196	5.805	6.703	3.207	8.178	2.117	5.26	5.548	7.986	1.475	5.228	5.677	4.009	5.196	6.671	6.126	5.356	0.802	3.239	1	0	0	0	1	0	0
Rfx6	MGI:2445208	ENSMUSG00000019900	ENSMUST00000122922	Q8C7R7	RFX6_MOUSE	10	52677	36.74	5	19	3464	49213	927	0.474	102566	25.998	11.003	50.054	49.946	21.683	11.543	10.14	6.904	2.157	4.639	5.502	3.776	5.394	2.913	4.639	5.07	9.709	2.697	5.394	5.717	5.394	3.56	11.543	5.933	4.746	0.755	3.56	0	0	0	1	0	0	0
Gprc6a	MGI:2429498	ENSMUSG00000019905	ENSMUST00000020062	Q8K4Z6	GPC6A_MOUSE	10	16639	39.77	3	6	2856	13783	928	1.3	104213	31.466	13.362	56.142	43.858	20.151	11.746	8.405	7.112	3.772	4.095	4.31	6.142	4.31	2.694	7.866	5.927	10.129	2.478	4.634	3.448	3.448	3.125	7.435	8.19	6.358	1.185	3.341	1	0	0	0	1	0	0
Ppp1r12a	MGI:1309528	ENSMUSG00000019907	ENSMUST00000070663	Q9DBR7	MYPT1_MOUSE	10	122283	38.87	8	26	3403	118880	1029	0.13	114996	22.741	5.637	37.123	62.877	35.277	17.007	18.27	8.066	0.777	6.608	11.662	1.069	4.47	1.361	3.207	8.26	7.386	1.263	3.693	3.596	4.179	7.386	12.148	7.58	4.082	0.875	2.332	0	1	0	0	0	0	0
Sim1	MGI:98306	ENSMUSG00000019913	ENSMUST00000020071	Q61045	SIM1_MOUSE	10	94399	39.47	2	11	7355	87044	765	0.253	85540.7	23.268	14.118	48.105	51.895	26.667	15.948	10.719	6.144	2.092	5.098	5.621	3.007	6.536	5.621	4.314	4.575	8.758	1.83	2.745	5.882	4.314	5.752	12.026	6.144	4.052	0.915	4.575	0	0	0	1	0	0	0
Septin10	MGI:1918110	ENSMUSG00000019917	ENSMUST00000220156	Q8C650	SEP10_MOUSE	10	80221	40.81	3	10	1821	78400	452	?	52422.1	24.779	10.619	47.124	52.876	32.965	17.257	15.708	4.646	3.097	5.531	10.177	4.867	4.646	2.876	5.752	8.407	8.85	3.982	4.425	2.876	5.31	5.973	5.973	4.204	5.531	0.221	2.655	0	1	0	0	0	0	0
Lims1	MGI:1195263	ENSMUSG00000019920	ENSMUST00000020078	Q99JW4	LIMS1_MOUSE	10	101226	41.16	6	10	4327	96899	325	0.771	37240.3	23.385	15.385	56.923	43.077	30.462	19.077	11.385	7.077	10.154	3.385	8	6.462	6.769	4.923	3.692	8.923	7.385	1.846	4.923	4.308	3.385	5.231	2.154	2.154	5.231	0.923	3.077	0	0	1	0	0	0	0
Ube2d1	MGI:2384911	ENSMUSG00000019927	ENSMUST00000020085	P61080	UB2D1_MOUSE	10	30283	44.28	3	7	1431	28852	147	0.815	16602	26.531	13.605	55.782	44.218	23.81	13.605	10.204	6.803	2.721	8.163	2.041	4.082	4.082	3.401	6.803	6.803	8.844	2.041	3.401	10.204	4.762	3.401	7.483	4.762	4.082	2.041	4.082	0	0	0	0	0	0	1
Kera	MGI:1202398	ENSMUSG00000019932	ENSMUST00000105286	O35367	KERA_MOUSE	10	6814	39.26	1	3	2280	4534	351	1.49	40403.6	31.054	10.826	54.131	45.869	22.222	11.396	10.826	5.128	1.994	5.128	5.698	4.843	2.849	1.994	7.123	4.843	15.385	1.709	9.687	7.692	5.128	4.558	4.843	3.989	3.419	1.425	2.564	1	0	0	0	1	0	0
Mrln	MGI:1916813	ENSMUSG00000019933	ENSMUST00000020090	Q9CV60	MLN_MOUSE	10	15048	45.81	5	3	443	14605	46	?	5175.23	39.13	8.696	60.87	39.13	15.217	6.522	8.696	0	0	4.348	4.348	4.348	4.348	0	10.87	4.348	17.391	6.522	0	2.174	2.174	2.174	15.217	6.522	10.87	2.174	2.174	0	0	0	0	0	0	0
Slc17a8	MGI:3039629	ENSMUSG00000019935	ENSMUST00000020102	Q8BFU8	VGLU3_MOUSE	10	47234	42.93	2	12	4456	42778	601	0.608	66148.3	30.616	13.644	62.063	37.937	18.802	9.817	8.985	8.153	3.161	2.829	6.156	6.156	9.318	1.83	7.488	3.993	7.155	2.829	3.494	4.326	2.995	3.993	7.155	5.491	7.82	1.997	3.661	1	0	0	0	0	0	0
Epyc	MGI:107942	ENSMUSG00000019936	ENSMUST00000020094	P70186	EPYC_MOUSE	10	38387	36.82	2	8	1723	36664	322	1.32	36762.6	27.95	10.248	49.689	50.311	29.503	13.043	16.46	4.037	1.863	9.006	7.453	3.727	4.037	3.106	7.453	4.969	13.665	1.553	7.143	7.143	2.484	4.969	4.969	6.211	2.795	0	3.416	1	0	0	0	1	0	0
Arid5b	MGI:2175912	ENSMUSG00000019947	ENSMUST00000219238	Q8BM75	ARI5B_MOUSE	10	186221	43.17	4	10	7581	178640	1188	0.11	131837	23.822	10.017	46.886	53.114	29.125	17.424	11.7	7.071	1.684	4.545	7.155	2.946	6.061	3.704	3.535	9.091	9.343	1.431	4.377	7.576	4.966	4.63	10.354	4.293	3.872	0.505	2.862	0	1	0	1	0	0	0
Actr6	MGI:1914269	ENSMUSG00000019948	ENSMUST00000020109	Q9D864	ARP6_MOUSE	10	20325	41.58	6	11	1705	18620	396	1.08	45785	26.515	13.889	52.525	47.475	27.02	12.121	14.899	3.283	2.02	6.566	8.333	5.808	5.303	2.02	8.333	5.808	7.071	2.525	5.556	4.293	4.04	4.293	6.313	4.545	7.828	0.758	5.303	0	0	1	0	0	0	0
Poc1b	MGI:1918511	ENSMUSG00000019952	ENSMUST00000159990	Q8BHD1	POC1B_MOUSE	10	91039	44.14	8	11	3449	87590	476	0.933	53503.9	27.521	11.765	48.739	51.261	26.891	15.546	11.345	5.882	2.311	6.933	4.412	4.412	4.412	3.782	4.412	6.092	10.084	1.891	3.571	4.622	3.782	5.672	10.924	6.092	7.143	1.681	1.891	0	1	0	0	0	0	0
Tmpo	MGI:106920	ENSMUSG00000019961	ENSMUST00000072239	Q61033	LAP2A_MOUSE	10	33745	42.94	13	9	3533	30212	693	1.01	75168.3	26.84	6.205	46.898	53.102	27.706	14.863	12.843	8.514	1.732	5.628	7.215	2.453	5.916	1.443	3.463	6.782	8.369	0.577	2.597	7.071	4.618	6.638	12.554	5.628	6.494	0.289	2.02	0	1	1	0	0	0	0
Kitl	MGI:96974	ENSMUSG00000019966	ENSMUST00000105283	P20826	SCF_MOUSE	10	84787	41.17	6	10	5648	79139	273	?	30645.3	30.037	8.059	50.916	49.084	23.81	11.355	12.454	5.861	1.832	6.227	6.227	4.396	2.93	0.366	6.96	7.692	10.989	3.297	5.861	5.128	3.297	3.297	10.256	5.861	6.227	1.465	1.832	1	0	0	0	1	0	0
Cep290	MGI:2384917	ENSMUSG00000019971	ENSMUST00000220346	Q6A078	CE290_MOUSE	10	87283	37.58	10	54	8211	79072	2472	0.985	289077	28.034	5.461	37.905	62.095	39.482	19.822	19.66	5.825	0.243	5.218	14.442	1.537	2.184	1.942	5.178	12.419	12.905	2.589	5.259	1.335	7.484	5.461	6.149	3.722	4.126	0.364	1.618	0	0	0	1	0	0	0
Ahi1	MGI:87971	ENSMUSG00000019986	ENSMUST00000105525	Q8K3E5	AHI1_MOUSE	10	127883	40.85	7	24	4851	123032	1047	0.95	119650	24.355	10.984	48.233	51.767	31.996	17.192	14.804	4.394	2.006	6.686	8.118	3.534	4.871	2.77	5.349	8.691	7.259	1.91	3.438	6.877	3.534	5.731	7.354	5.444	7.354	1.242	3.438	0	1	0	0	0	0	0
Arg1	MGI:88070	ENSMUSG00000019987	ENSMUST00000020161	Q61176	ARGI1_MOUSE	10	12264	43.64	3	8	1477	10787	323	0.917	34807.9	29.721	9.598	56.037	43.963	26.316	14.241	12.074	5.573	0.929	5.882	6.192	3.406	10.836	2.786	5.263	8.05	9.907	1.238	2.786	6.502	1.548	3.406	6.811	6.502	8.978	0.619	2.786	0	1	0	0	0	0	0
Enpp3	MGI:2143702	ENSMUSG00000019989	ENSMUST00000020169	Q6DYE8	ENPP3_MOUSE	10	70418	41.91	9	25	4253	66165	874	1.03	98662.4	24.943	13.387	54.691	45.309	24.142	12.815	11.327	5.492	4.005	5.95	5.378	4.119	6.064	2.975	4.691	5.492	9.382	2.174	4.92	7.094	3.318	4.348	6.865	6.064	5.378	1.602	4.691	1	0	0	0	0	0	0
Moxd1	MGI:1921582	ENSMUSG00000020000	ENSMUST00000095784	Q9CXI3	MOXD1_MOUSE	10	79274	40.41	2	12	3090	76184	613	1.45	69677.6	27.406	15.008	56.444	43.556	25.775	14.192	11.582	5.383	2.284	5.22	6.362	4.241	7.341	4.405	4.731	4.241	10.93	2.447	4.078	6.362	2.61	5.546	5.71	5.383	6.362	1.958	4.405	1	0	0	0	1	1	0
Pex7	MGI:1321392	ENSMUSG00000020003	ENSMUST00000020182	P97865	PEX7_MOUSE	10	53790	41.67	4	10	8099	45691	318	1.42	35501.9	27.673	14.465	54.717	45.283	21.698	10.692	11.006	5.975	3.774	6.289	4.717	4.088	7.233	3.459	3.774	2.516	8.805	0.314	2.83	4.717	4.403	4.717	8.491	7.862	9.119	3.774	3.145	0	0	0	0	0	0	0
Il20ra	MGI:3605069	ENSMUSG00000020007	ENSMUST00000020185	Q6PHB0	I20RA_MOUSE	10	47484	42.51	2	7	2105	45379	546	0.642	61977.9	25.458	12.821	51.465	48.535	24.908	11.172	13.736	4.212	2.381	4.396	9.341	2.93	5.128	3.48	4.579	4.396	10.073	1.648	4.396	7.509	4.029	3.297	7.509	7.692	6.593	2.564	3.846	1	0	0	0	1	0	0
Usp44	MGI:3045318	ENSMUSG00000020020	ENSMUST00000216224	Q8C2S0	UBP44_MOUSE	10	26534	45.04	2	6	2449	24085	711	1.07	80478.9	26.301	11.533	50.492	49.508	26.16	15.19	10.97	6.892	3.938	3.797	7.173	3.657	4.782	3.516	3.094	5.907	10.267	2.532	3.797	4.923	5.767	5.767	9.142	4.641	6.048	1.547	2.813	0	0	0	0	0	0	0
Socs2	MGI:1201787	ENSMUSG00000020027	ENSMUST00000139210	O35717	SOCS2_MOUSE	10	31819	45.87	14	5	4242	27577	198	0.638	22433.7	25.758	11.111	51.01	48.99	26.768	15.657	11.111	6.061	2.525	4.545	6.566	2.525	6.566	2.02	4.04	7.576	11.616	1.515	2.525	5.556	4.04	6.061	7.071	8.586	4.04	2.02	4.545	0	1	0	0	0	0	0
Cry1	MGI:1270841	ENSMUSG00000020038	ENSMUST00000020227	P97784	CRY1_MOUSE	10	53365	40.8	4	13	3026	50339	606	0.814	68001.4	25.743	12.541	55.776	44.224	23.927	13.366	10.561	6.436	2.475	4.785	5.776	4.125	8.911	2.145	4.62	5.116	10.066	2.145	4.95	6.106	3.795	6.106	7.921	3.63	4.62	2.805	3.465	0	1	0	1	0	0	0
Ascl1	MGI:96919	ENSMUSG00000020052	ENSMUST00000020243	Q02067	ASCL1_MOUSE	10	2842	53.76	1	2	2481	361	231	0.595	24740.5	28.139	7.792	52.381	47.619	19.481	10.823	8.658	15.152	0.866	3.03	5.628	3.896	5.628	1.299	0.866	3.896	7.359	2.165	4.329	9.091	9.957	5.628	11.688	2.165	4.762	0.433	2.165	0	0	1	1	0	0	0
Igf1	MGI:96432	ENSMUSG00000020053	ENSMUST00000095360	P05017	IGF1_MOUSE	10	78778	41.03	8	4	7052	71726	153	0.806	17093	24.837	11.111	54.248	45.752	23.529	16.993	6.536	6.536	5.882	3.268	3.268	5.229	6.536	2.614	5.229	7.19	10.458	3.268	1.961	5.229	3.268	7.19	8.497	8.497	2.614	0	3.268	0	0	0	0	1	0	0
Washc3	MGI:1914532	ENSMUSG00000020056	ENSMUST00000020248	Q9CR27	WASC3_MOUSE	10	45066	42.02	8	7	1052	44014	194	?	21092.5	29.897	4.639	46.907	53.093	25.258	8.763	16.495	6.701	0.515	7.216	9.278	2.577	4.639	1.031	4.124	4.124	9.278	2.577	4.124	5.67	6.186	3.608	10.825	6.701	9.794	0	1.031	0	0	1	0	0	0	0
Dram1	MGI:1918962	ENSMUSG00000020057	ENSMUST00000138159	Q9DC58	DRAM1_MOUSE	10	56277	44.56	3	4	372	55905	238	0.672	26200.8	36.134	15.966	67.227	32.773	11.765	5.882	5.882	8.403	3.782	2.521	3.361	8.403	5.882	1.681	8.403	2.521	8.824	2.941	3.361	4.202	2.521	1.681	8.403	6.723	10.504	1.681	4.202	0	0	0	0	0	0	0
Sycp3	MGI:109542	ENSMUSG00000020059	ENSMUST00000020252	P70281	SYCP3_MOUSE	10	13668	37.3	3	9	1139	12529	254	0.949	29346.5	21.654	7.874	41.732	58.268	33.465	18.11	15.354	4.724	0.394	5.906	9.449	4.724	5.512	1.575	5.118	12.992	7.48	5.118	4.331	2.756	11.024	3.543	7.48	1.969	4.331	0.787	0.787	0	1	0	0	0	0	0
Slc5a8	MGI:2384916	ENSMUSG00000020062	ENSMUST00000020255	Q8BYF6	SC5A8_MOUSE	10	43524	39.62	1	15	5331	38193	611	1.2	66765.9	35.352	14.239	64.975	35.025	12.766	7.529	5.237	7.529	1.8	3.11	2.128	6.547	9.002	1.473	7.201	2.782	12.275	2.291	3.928	3.764	2.946	3.273	8.183	7.201	8.347	1.964	4.255	1	0	0	0	0	0	0
Herc4	MGI:1914595	ENSMUSG00000020064	ENSMUST00000020258	Q6PAV2	HERC4_MOUSE	10	74069	39.91	11	25	3898	70171	1057	0.246	118412	29.612	12.867	55.913	44.087	23.557	12.204	11.353	5.203	2.46	5.676	5.676	5.582	8.042	2.554	6.055	5.96	11.164	1.325	4.636	4.163	4.92	3.69	6.433	4.541	7.19	1.325	3.406	0	0	0	0	0	0	1
Rufy2	MGI:1917682	ENSMUSG00000020070	ENSMUST00000143594	Q8R4C2	RUFY2_MOUSE	10	36988	45.38	8	19	4502	32486	606	0.5	70093.2	29.373	6.766	44.389	55.611	33.828	16.832	16.997	5.611	2.31	5.116	11.881	1.485	3.63	2.475	5.281	8.911	13.696	2.805	4.62	1.98	7.921	5.446	6.106	3.135	4.785	0.66	2.145	0	0	0	0	0	0	0
Pbld2	MGI:1914557	ENSMUSG00000020072	ENSMUST00000020262	Q9CXN7	PBLD2_MOUSE	10	34499	45.57	3	10	2212	32287	288	?	31983.4	29.514	10.417	54.167	45.833	27.083	12.847	14.236	8.333	1.389	6.944	7.292	5.903	7.292	1.389	4.167	4.861	10.764	1.389	2.431	5.556	2.778	6.597	5.208	8.333	6.25	1.042	2.083	0	0	0	0	0	0	0
Srgn	MGI:97756	ENSMUSG00000020077	ENSMUST00000160987	P13609	SRGN_MOUSE	10	33619	45.5	6	4	1727	31892	152	0.763	16711.4	19.737	12.5	55.921	44.079	19.737	6.579	13.158	3.289	1.316	7.237	5.921	5.921	12.5	0	5.263	2.632	5.263	2.632	6.579	7.237	5.263	3.947	11.184	1.316	5.921	1.974	4.605	1	0	0	0	1	0	0
Hkdc1	MGI:2384910	ENSMUSG00000020080	ENSMUST00000020277	Q91W97	HKDC1_MOUSE	10	39355	49.17	4	18	3517	35838	915	0.884	102259	29.399	8.415	53.989	46.011	28.197	14.754	13.443	6.339	2.514	6.667	6.776	4.262	8.634	1.53	4.918	6.776	10.82	4.153	2.951	2.404	4.153	6.448	4.153	6.557	7.322	0.437	2.186	0	0	0	0	0	0	1
Tacr2	MGI:98477	ENSMUSG00000020081	ENSMUST00000020278	P30549	NK2R_MOUSE	10	13553	47.67	1	5	2258	11295	384	1.16	43114.5	35.417	17.188	65.104	34.896	14.844	10.156	4.688	11.198	2.604	2.344	2.344	6.51	5.208	3.385	5.99	2.604	10.156	3.646	4.167	4.427	3.125	4.167	4.948	7.812	8.073	2.604	4.688	1	0	0	0	0	0	0
Aifm2	MGI:1918611	ENSMUSG00000020085	ENSMUST00000067857	Q8BUE4	FSP1_MOUSE	10	23998	49.76	7	10	1442	22556	373	1.08	40634.9	33.244	9.115	56.836	43.164	22.52	13.137	9.383	9.115	1.072	3.217	6.166	4.021	8.579	1.877	5.63	6.434	8.847	3.217	4.558	3.485	4.558	4.826	7.775	3.753	9.651	0.268	2.949	0	0	0	0	0	1	0
Tysnd1	MGI:1919017	ENSMUSG00000020087	ENSMUST00000020284	Q9DBA6	TYSD1_MOUSE	10	7260	54.19	4	4	2286	4974	568	1	59065.7	35.915	7.923	64.789	35.211	17.077	9.507	7.57	12.324	2.817	3.521	4.049	3.169	10.563	2.113	1.585	0.88	11.972	0.528	1.585	9.155	3.697	6.514	7.746	5.106	10.035	2.113	0.528	0	0	0	0	0	0	0
Npffr1	MGI:2685082	ENSMUSG00000020090	ENSMUST00000020287	E9Q468	E9Q468_MOUSE	10	33074	48.37	1	4	3479	29595	432	1.92	48251.5	35.88	13.426	64.352	35.648	18.519	11.806	6.713	10.88	2.315	2.315	4.398	4.861	5.093	3.009	4.398	1.852	12.5	3.472	3.704	7.176	2.315	6.944	6.944	4.167	8.102	2.546	3.009	1	0	0	0	0	0	0
Eif4ebp2	MGI:109198	ENSMUSG00000020091	ENSMUST00000020288	P70445	4EBP2_MOUSE	10	24171	47.82	2	3	5784	18387	120	1.16	12898.4	25	7.5	50	50	21.667	11.667	10	8.333	1.667	6.667	3.333	2.5	7.5	3.333	5.833	2.5	6.667	2.5	6.667	9.167	5	5.833	8.333	8.333	4.167	0	1.667	0	1	0	0	0	0	0
Tbata	MGI:1923820	ENSMUSG00000020096	ENSMUST00000122261	Q7TSD4	TBATA_MOUSE	10	16888	51.46	9	10	1431	15457	393	1.43	43841.8	26.209	7.379	47.328	52.672	26.463	14.249	12.214	5.598	0.763	4.071	8.142	2.29	4.071	3.053	3.817	6.107	11.705	1.018	1.527	10.941	8.651	5.089	8.651	7.379	5.089	0.763	1.272	0	0	0	0	0	0	0
Sgpl1	MGI:1261415	ENSMUSG00000020097	ENSMUST00000092498	Q8R0X7	SGPL1_MOUSE	10	49062	41.66	10	15	4070	44992	568	0.554	63677.2	29.225	12.5	58.275	41.725	23.768	14.261	9.507	7.923	1.937	4.049	5.458	4.93	7.218	1.585	6.162	8.803	8.275	3.697	3.345	5.282	3.345	3.873	6.338	4.93	6.866	1.585	4.401	0	1	1	0	0	0	0
Pcbd1	MGI:94873	ENSMUSG00000020098	ENSMUST00000020298	P61458	PHS_MOUSE	10	4994	49.5	2	4	789	4205	104	1.84	11985.6	29.808	16.346	50.962	49.038	30.769	17.308	13.462	10.577	0.962	4.808	8.654	7.692	4.808	5.769	3.846	4.808	8.654	2.885	5.769	1.923	3.846	6.731	4.808	3.846	6.731	1.923	0.962	0	0	1	1	0	0	0
Slc29a3	MGI:1918529	ENSMUSG00000020100	ENSMUST00000117513	Q99P65	S29A3_MOUSE	10	40723	51.59	5	6	5240	35483	475	1.32	51719.5	36.842	13.263	65.684	34.316	13.474	7.579	5.895	9.474	2.105	3.158	2.737	6.737	6.105	1.474	4.421	2.316	13.684	2.947	3.368	5.895	2.526	3.789	10.526	4.421	9.263	1.053	4	1	1	0	0	0	0	0
Vsir	MGI:1921298	ENSMUSG00000020101	ENSMUST00000020301	Q9D659	VISTA_MOUSE	10	25834	51.58	7	7	4846	20988	308	?	33559.1	27.597	10.714	54.87	45.13	21.104	12.662	8.442	7.468	2.597	3.571	4.87	2.922	7.468	4.221	3.896	3.247	10.39	1.948	3.247	8.766	5.519	5.195	9.416	5.844	5.844	0.649	2.922	1	1	0	0	1	0	0
Ddit4	MGI:1921997	ENSMUSG00000020108	ENSMUST00000020308	Q9D3F7	DDIT4_MOUSE	10	2166	58.03	1	3	1755	411	229	1.28	24871	28.821	6.114	50.218	49.782	22.707	10.044	12.664	6.114	3.057	5.677	6.987	2.183	5.677	0.873	1.31	2.62	17.031	1.31	1.31	6.114	4.803	6.55	18.777	2.183	4.367	1.31	1.747	0	1	0	0	0	0	0
Dnajb12	MGI:1931881	ENSMUSG00000020109	ENSMUST00000147914	Q9QYI4	DJB12_MOUSE	10	19747	52.15	5	9	3041	16706	376	0.494	41987.8	23.67	12.234	47.606	52.394	28.723	16.755	11.968	8.245	1.064	5.851	6.117	3.457	7.713	3.723	3.191	6.649	7.181	1.862	4.255	4.787	5.585	6.383	8.511	5.319	5.053	0.266	4.787	0	0	1	0	0	0	0
Plek	MGI:1860485	ENSMUSG00000020120	ENSMUST00000020321	Q9JHK5	PLEK_MOUSE	11	81176	41.75	3	10	3896	77280	350	0.778	39900.7	26.286	11.714	50.571	49.429	32.286	17.714	14.571	5.714	1.714	6.857	7.714	4.857	7.143	2	6	10	8.857	1.714	3.143	4	3.143	5.714	6.857	4	5.714	1.714	3.143	0	1	1	0	0	0	0
Usp15	MGI:101857	ENSMUSG00000020124	ENSMUST00000220377	Q8R5H1	UBP15_MOUSE	10	91990	40.07	11	22	11525	80465	981	0.211	112325	22.732	12.232	48.216	51.784	29.052	13.456	15.596	4.383	2.243	8.155	7.441	4.383	5.708	2.141	4.587	6.932	9.276	2.243	7.034	5.199	3.67	4.383	6.932	5.097	4.485	1.427	4.281	0	1	1	0	0	0	0
Elane	MGI:2679229	ENSMUSG00000020125	ENSMUST00000046091	Q3UP87	ELNE_MOUSE	10	1969	54.7	1	5	984	985	265	1.13	28647.9	32.075	8.679	59.245	40.755	18.491	12.453	6.038	9.057	3.019	3.774	2.264	4.528	10.566	2.642	4.906	0.377	10.189	2.264	6.415	5.283	5.283	9.434	6.038	4.528	7.925	1.132	0.377	1	0	0	0	1	0	0
Peli1	MGI:1914495	ENSMUSG00000020134	ENSMUST00000093290	Q8C669	PELI1_MOUSE	11	59033	38.66	4	7	3514	55519	418	0.509	46259.2	23.684	12.44	52.153	47.847	24.402	14.593	9.809	6.938	3.349	4.785	5.024	4.306	8.134	3.828	4.545	5.024	5.981	1.675	4.067	6.699	4.785	5.742	7.895	6.699	6.22	1.675	2.632	0	1	0	0	0	0	1
Apc2	MGI:1346052	ENSMUSG00000020135	ENSMUST00000105359	Q9Z1K7	APCL_MOUSE	10	22287	57.05	6	15	9173	13114	2274	0.225	243139	28.452	4.925	50.748	49.252	25.418	14.468	10.95	11.258	1.715	4.178	6.772	1.275	6.772	1.935	2.111	3.738	10.026	1.715	1.583	9.103	4.617	8.795	11.917	5.717	5.057	0.66	1.055	0	1	0	0	0	0	0
Lgr5	MGI:1341817	ENSMUSG00000020140	ENSMUST00000020350	Q9Z1P4	LGR5_MOUSE	10	137470	42.22	8	18	4714	132756	907	0.724	99665.8	35.391	11.907	58.545	41.455	18.633	10.364	8.269	7.056	3.197	4.3	3.969	5.182	5.072	3.749	5.623	3.749	17.42	1.544	4.961	5.182	2.977	2.867	10.364	4.52	5.292	0.992	1.985	1	0	0	0	1	0	0
Slc1a4	MGI:2135601	ENSMUSG00000020142	ENSMUST00000109594	O35874	SATT_MOUSE	11	30534	46.5	2	8	3926	26608	532	0.637	56061.5	39.286	7.707	63.158	36.842	15.789	7.895	7.895	10.338	0.94	2.82	5.075	4.511	8.835	1.316	6.579	3.759	12.594	3.008	3.947	4.699	2.444	2.82	7.331	7.331	9.774	0.564	1.316	1	1	1	0	0	0	0
Dock2	MGI:2149010	ENSMUSG00000020143	ENSMUST00000093193	Q8C3J5	DOCK2_MOUSE	11	497905	42.86	7	52	6409	491496	1828	0.261	211704	26.915	12.309	50.274	49.726	28.611	15.263	13.348	4.486	1.313	5.58	7.768	4.923	4.486	2.516	6.236	7.877	9.956	3.993	3.72	3.775	5.142	4.869	6.893	5.361	6.236	1.039	3.829	0	1	1	0	0	0	0
Rab1a	MGI:97842	ENSMUSG00000020149	ENSMUST00000020358	P62821	RAB1A_MOUSE	11	25425	40.93	6	6	2827	22598	205	0.471	22677.8	26.829	9.756	50.732	49.268	24.39	12.195	12.195	6.341	1.951	6.341	5.854	3.902	8.293	0.488	6.829	8.293	7.317	2.439	4.39	1.951	3.902	3.415	7.805	8.78	6.341	0.976	4.39	0	1	1	0	0	0	0
Gamt	MGI:1098221	ENSMUSG00000020150	ENSMUST00000105363	O35969	GAMT_MOUSE	10	2862	58.35	4	6	988	1874	236	1.26	26336.1	30.508	14.407	60.169	39.831	22.881	11.441	11.441	11.864	2.119	4.237	7.203	4.237	6.356	3.814	4.237	3.814	8.898	3.39	2.119	7.203	4.237	3.814	4.237	6.356	5.508	2.966	3.39	0	1	1	0	0	0	1
Ptprr	MGI:109559	ENSMUSG00000020151	ENSMUST00000063470	Q62132	PTPRR_MOUSE	10	256720	41.1	7	14	3619	253101	656	0.698	74036.1	30.64	9.909	51.829	48.171	24.848	14.177	10.671	5.64	1.982	4.268	6.402	3.049	4.726	3.201	6.86	5.64	9.756	2.134	4.421	5.64	6.555	5.335	7.622	4.726	8.384	1.067	2.591	1	1	0	0	1	0	0
Meis1	MGI:104717	ENSMUSG00000020160	ENSMUST00000144988	Q60954	MEIS1_MOUSE	11	139169	41.22	9	10	7553	131616	390	0.136	43002	21.282	11.538	50.513	49.487	27.179	14.615	12.564	6.154	1.538	8.462	4.103	2.821	9.231	5.385	4.359	4.359	6.667	4.872	4.615	7.436	5.128	4.872	8.205	4.359	4.103	1.026	2.308	0	0	0	1	0	0	0
Tcf3	MGI:98510	ENSMUSG00000020167	ENSMUST00000105345	P15806	TFE2_MOUSE	10	24134	55.56	14	19	2950	21184	651	0.498	67700.6	24.27	8.141	51.767	48.233	22.427	11.828	10.599	9.063	0.307	5.069	5.53	2.458	11.214	3.072	1.229	3.533	9.985	1.536	2.458	9.37	3.533	5.223	15.515	4.301	3.994	0.461	2.151	0	1	0	1	0	0	0
Frs2	MGI:1100860	ENSMUSG00000020170	ENSMUST00000020381	Q8C180	FRS2_MOUSE	10	79108	42.44	4	10	6420	72688	508	0.219	56793.9	21.457	8.071	44.685	55.315	28.15	14.37	13.78	4.134	1.378	6.299	7.48	1.969	5.906	2.559	2.559	4.134	7.874	1.575	7.283	8.858	3.74	7.677	8.661	7.48	6.89	0.591	2.953	0	1	0	0	0	0	0
9530003J23Rik	MGI:1924647	ENSMUSG00000020177	ENSMUST00000159193	Q8BM26	Q8BM26_MOUSE	10	6467	43.68	2	5	1033	5434	151	?	17049.9	28.477	11.921	54.967	45.033	19.205	14.57	4.636	5.96	5.298	2.649	1.987	3.974	7.285	1.325	7.285	7.947	11.921	0.662	7.285	2.649	3.974	5.298	7.947	6.623	3.311	3.974	2.649	0	0	0	0	1	0	0
Spata48	MGI:1921112	ENSMUSG00000020191	ENSMUST00000020410	Q5NC83	SPT48_MOUSE	11	53099	39.05	3	9	1430	51669	441	?	50400.3	21.315	12.698	49.66	50.34	28.798	17.234	11.565	4.308	0.907	6.349	5.215	3.855	4.535	3.401	4.535	7.937	6.576	2.948	4.535	10.658	3.401	5.896	7.937	5.669	5.896	0.907	4.535	0	0	0	0	0	0	0
Zpbp	MGI:1855701	ENSMUSG00000020193	ENSMUST00000020413	Q62522	ZPBP1_MOUSE	11	182783	38.52	1	8	4248	178535	350	0.798	39231.6	29.143	12	55.714	44.286	22.571	14.857	7.714	6.286	4.571	1.714	6	4.286	5.429	3.143	4.571	6	10.857	1.714	3.429	6	4.286	5.714	8.857	5.143	7.429	0.571	4	1	0	0	0	1	0	0
Cabin1	MGI:1298375	ENSMUSG00000020196	ENSMUST00000001712	B9EKC5	B9EKC5_MOUSE	10	118230	49.7	13	37	7417	110813	2187	0.586	243218	27.343	9.328	50.206	49.794	27.435	13.9	13.535	7.956	2.058	5.304	8.23	2.926	4.938	2.789	3.201	5.944	11.294	2.149	2.195	7.179	4.893	5.167	9.694	5.578	4.893	1.143	2.469	0	0	0	0	0	0	0
Jsrp1	MGI:1916700	ENSMUSG00000020216	ENSMUST00000181039	Q3MI48	JSPR1_MOUSE	10	5003	53.01	4	7	1108	3895	332	1.92	36092.7	21.687	3.313	49.699	50.301	34.337	19.88	14.458	8.133	0.904	6.325	8.133	0.301	9.337	1.205	0.602	7.53	8.735	0.904	0.301	14.759	3.916	11.145	8.434	3.313	4.217	1.807	0	0	1	0	0	0	0	0
Wif1	MGI:1344332	ENSMUSG00000020218	ENSMUST00000020439	Q9WUA1	WIF1_MOUSE	10	66691	43.49	3	10	2294	64397	379	1.09	41590	22.955	11.346	61.214	38.786	22.955	13.984	8.971	7.388	8.707	3.166	5.805	4.749	10.29	2.902	4.222	5.277	6.86	2.111	4.485	8.707	3.958	5.805	3.958	3.43	4.485	1.319	2.375	1	0	0	0	1	0	0
Vps13d	MGI:2448530	ENSMUSG00000020220	ENSMUST00000036579	B1ART2	B1ART2_MOUSE	4	222384	44.38	10	70	15849	206535	4390	0.332	490969	28.223	10.342	51.253	48.747	25.33	13.28	12.05	5.626	1.572	4.966	7.084	4.579	5.877	2.46	4.806	5.695	10.547	2.096	4.055	5.604	4.92	5.125	9.089	5.353	7.244	0.82	2.483	0	0	0	0	0	0	0
Irak3	MGI:1921164	ENSMUSG00000020227	ENSMUST00000145665	Q8K4B2	IRAK3_MOUSE	10	60483	43.97	5	12	2869	57614	609	1.55	68455.3	26.765	11.166	52.381	47.619	25.944	14.122	11.823	4.433	2.956	4.762	7.061	3.941	6.24	3.448	4.105	5.747	11.987	1.806	3.941	6.897	4.433	4.926	8.539	4.762	6.24	1.642	2.135	0	1	0	0	0	0	1
Helb	MGI:2152895	ENSMUSG00000020228	ENSMUST00000020449	Q6NVF4	HELB_MOUSE	10	29380	45.69	3	13	4554	24826	1074	1.17	121471	25.512	9.963	47.952	52.048	29.981	14.898	15.084	6.052	2.793	6.704	8.38	4.562	5.4	2.048	3.911	6.797	8.845	1.583	2.98	4.749	5.587	6.052	8.194	5.307	6.704	1.304	2.048	0	1	0	0	0	0	0
Dip2a	MGI:2385920	ENSMUSG00000020231	ENSMUST00000160048	Q8BWT5	DIP2A_MOUSE	10	85863	47.15	8	37	6551	79312	1523	0.354	165255	33.487	8.667	57.781	42.219	22.324	12.541	9.783	8.667	2.495	4.924	4.859	2.298	7.026	2.626	3.808	4.399	11.556	2.035	2.167	6.697	3.349	5.515	7.42	6.96	9.455	1.182	2.561	0	1	0	0	0	0	0
Fzr1	MGI:1926790	ENSMUSG00000020235	ENSMUST00000140901	Q9R1K5	FZR1_MOUSE	10	12295	55.39	6	14	3057	9238	493	0.172	54688.6	27.181	9.736	48.276	51.724	24.138	14.604	9.533	6.288	1.623	5.477	4.057	2.028	6.897	2.84	3.448	5.274	10.751	1.014	5.071	4.665	5.274	6.491	11.359	5.882	6.694	2.637	2.231	0	1	1	0	0	0	0
Col6a2	MGI:88460	ENSMUSG00000020241	ENSMUST00000001181	Q02788	CO6A2_MOUSE	10	27869	50.44	3	28	3949	23920	1034	0.578	110334	21.857	7.834	55.319	44.681	26.596	13.636	12.959	5.416	1.934	6.77	6.19	3.675	15.184	1.741	3.965	5.029	5.996	1.547	3.578	8.704	4.545	6.867	5.416	4.545	6.48	0.387	2.031	1	1	0	0	1	0	0
Glt8d2	MGI:1922032	ENSMUSG00000020251	ENSMUST00000020485	Q640P4	GL8D2_MOUSE	10	40218	44.53	7	10	2153	38065	349	1.46	39933.1	31.519	14.327	55.301	44.699	26.934	15.759	11.175	6.017	1.146	6.017	5.158	3.725	5.444	4.585	6.304	6.59	11.748	2.292	4.871	5.158	3.152	4.585	6.017	3.725	7.45	2.579	3.438	1	0	0	0	0	0	1
Ppm1m	MGI:1915155	ENSMUSG00000020253	ENSMUST00000140761	Q8BU27	PPM1M_MOUSE	9	4800	55.54	7	10	1846	2954	406	0.95	45272.5	31.281	10.345	55.172	44.828	27.094	13.3	13.793	7.389	2.463	5.911	7.882	3.941	8.374	3.448	4.187	3.202	11.576	1.724	2.217	4.433	6.65	6.65	4.926	3.941	8.128	1.232	1.724	0	0	0	0	0	0	0
Aldh1l2	MGI:2444680	ENSMUSG00000020256	ENSMUST00000020497	Q8K009	AL1L2_MOUSE	10	46691	45.88	7	23	6027	40664	923	0.922	101590	29.902	10.293	56.338	43.662	24.919	12.676	12.243	8.342	1.3	5.417	6.826	4.659	9.101	1.517	5.417	6.826	8.342	2.817	3.9	4.442	3.9	4.334	5.417	5.525	7.801	1.3	2.817	0	1	1	0	0	1	0
Hint1	MGI:1321133	ENSMUSG00000020267	ENSMUST00000020504	P70349	HINT1_MOUSE	11	4119	47.58	2	3	636	3483	126	1.81	13776.9	32.54	11.111	58.73	41.27	29.365	16.667	12.698	8.73	1.587	8.73	3.968	3.175	10.317	5.556	10.317	7.143	7.143	3.175	1.587	5.556	4.762	3.968	3.968	1.587	6.349	0.794	1.587	0	1	1	1	0	0	0
Stk10	MGI:1099439	ENSMUSG00000020272	ENSMUST00000102821	O55098	STK10_MOUSE	11	91283	50.4	2	19	5026	86257	966	0.794	111906	24.224	7.35	41.201	58.799	36.439	19.255	17.184	6.004	1.035	6.004	11.18	2.381	3.52	2.484	3.416	9.627	10.455	3.106	3.416	4.451	7.764	7.143	7.453	3.727	4.348	0.725	1.76	0	1	0	0	0	0	1
Rel	MGI:97897	ENSMUSG00000020275	ENSMUST00000102864	P15307	REL_MOUSE	11	34124	38.02	1	10	7466	26658	587	0.229	64960.1	22.828	10.221	50.937	49.063	23.509	12.266	11.244	4.429	2.385	6.303	4.94	4.6	6.814	2.044	4.6	4.429	7.496	2.385	5.622	8.348	3.918	5.792	10.733	5.281	6.303	0.341	3.237	0	1	1	1	0	0	0
Pfkl	MGI:97547	ENSMUSG00000020277	ENSMUST00000020522	P12382	PFKAL_MOUSE	10	23137	54.26	8	22	3730	19407	780	1.04	85359.8	31.795	10	56.795	43.205	24.615	13.462	11.154	8.718	1.795	4.359	6.795	3.205	10.128	2.692	5.769	4.615	9.103	3.205	3.974	2.564	2.692	6.154	5.897	6.026	8.205	1.282	2.821	1	1	1	0	0	0	1
Il9r	MGI:96564	ENSMUSG00000020279	ENSMUST00000145401	Q01114	IL9R_MOUSE	11	12739	51.78	5	9	4482	8257	468	1.87	52260.5	28.205	13.248	57.692	42.308	20.726	10.47	10.256	7.051	3.419	2.991	7.265	4.06	6.624	2.564	3.846	2.778	10.684	1.068	1.709	7.692	4.915	5.128	10.47	4.487	6.624	3.632	2.991	1	0	0	0	1	0	0
Pus10	MGI:1921717	ENSMUSG00000020280	ENSMUST00000109525	Q9D3U0	PUS10_MOUSE	11	67203	41.75	7	18	3177	64026	527	1.04	59710.5	27.894	10.816	50.095	49.905	31.309	16.509	14.801	4.934	2.467	5.503	9.298	4.934	5.123	3.605	3.985	7.97	11.006	1.708	3.226	5.693	3.605	4.934	6.641	5.123	7.97	0.949	1.328	0	1	0	0	0	0	0
Pex13	MGI:1919379	ENSMUSG00000020283	ENSMUST00000020523	Q9D0K1	PEX13_MOUSE	11	19481	38.77	4	4	4146	15335	405	1.02	44610.1	25.432	11.852	53.58	46.42	20.494	10.864	9.63	7.901	0.247	4.691	4.938	5.185	7.901	1.235	3.457	3.704	8.148	1.975	4.691	7.407	4.444	5.926	10.37	6.42	5.926	1.728	3.704	0	1	0	0	0	0	0
Mpg	MGI:97073	ENSMUSG00000020287	ENSMUST00000020528	Q04841	3MG_MOUSE	11	6196	51.53	4	4	1737	4459	333	1.65	36471.7	28.829	7.508	55.556	44.444	24.925	14.715	10.21	8.709	1.502	4.204	6.006	2.703	9.91	1.502	2.402	3.604	11.111	2.102	1.201	7.207	6.607	9.61	7.508	4.204	6.607	0.901	2.402	0	1	0	0	0	0	0
Ahsa2	MGI:1916133	ENSMUSG00000020288	ENSMUST00000109539	Q8N9S3	AHSA2_MOUSE	11	10149	44.53	8	9	3583	6566	331	1.64	37648.2	27.795	9.366	49.849	50.151	30.211	15.408	14.804	6.344	1.813	2.719	12.085	3.323	7.251	1.511	5.136	9.668	9.668	2.115	5.136	3.021	3.927	4.23	3.927	6.949	6.647	3.021	1.511	0	0	0	0	0	0	0
Hbq1a	MGI:2685722	ENSMUSG00000020295	ENSMUST00000020535	Q8BYM1	Q8BYM1_MOUSE	11	805	55.16	1	3	604	201	145	?	15886.2	31.724	13.793	56.552	43.448	22.069	12.414	9.655	10.345	4.138	7.586	2.069	5.517	5.517	4.828	0.69	4.828	14.483	2.069	2.069	4.138	4.828	2.759	8.276	6.207	6.207	1.379	2.069	0	0	0	0	0	0	0
Cpeb4	MGI:1914829	ENSMUSG00000020300	ENSMUST00000109412	Q7TN98	CPEB4_MOUSE	11	63424	36.9	3	9	6303	57121	729	0.301	80122	22.085	13.855	51.989	48.011	23.457	13.58	9.877	7.407	1.509	5.075	4.801	5.35	8.779	4.39	4.39	3.978	6.859	1.097	4.801	9.053	5.761	5.213	10.837	3.155	3.429	1.372	2.743	0	1	0	0	0	0	0
Stc2	MGI:1316731	ENSMUSG00000020303	ENSMUST00000020546	O88452	STC2_MOUSE	11	12768	49.95	5	4	3940	8828	296	0.642	32601.6	25.676	10.473	50	50	27.365	15.541	11.824	8.446	5.068	5.068	6.757	3.716	8.108	5.068	3.716	4.054	8.784	1.351	3.716	4.392	7.095	6.419	7.432	4.392	4.73	0.676	1.014	1	0	0	0	1	0	0
Cdc34	MGI:102657	ENSMUSG00000020307	ENSMUST00000020550	Q8CFI2	UB2R1_MOUSE	10	6204	55.59	11	5	1266	4938	235	0.305	26621.7	24.255	11.915	52.766	47.234	29.787	11.064	18.723	5.106	1.277	8.511	10.213	3.83	6.383	0.851	3.83	5.957	8.085	1.277	3.404	8.511	2.128	4.255	6.383	5.532	7.234	1.702	5.532	0	1	0	0	0	0	1
Madcam1	MGI:103579	ENSMUSG00000020310	ENSMUST00000020554	Q61826	MADCA_MOUSE	10	3979	51.85	2	5	1436	2543	405	0.74	43652	30.37	8.148	58.519	41.481	16.79	8.395	8.395	6.914	2.963	2.469	5.926	1.975	7.407	1.975	2.716	1.975	12.84	1.728	1.728	9.877	5.679	4.444	10.123	7.16	7.901	2.222	1.975	1	0	0	0	1	0	0
Shc2	MGI:106180	ENSMUSG00000020312	ENSMUST00000020564	Q8BMC3	SHC2_MOUSE	10	19868	53.41	3	13	3243	16625	573	1.33	61771.3	31.065	9.424	59.86	40.14	24.607	13.264	11.344	11.518	1.92	5.585	5.759	2.443	9.25	3.141	3.316	3.316	9.25	2.094	2.269	9.25	3.49	6.806	5.41	4.363	6.981	1.571	2.269	0	1	0	0	0	0	0
Theg	MGI:1338756	ENSMUSG00000020317	ENSMUST00000020566	Q9JMB1	THEG_MOUSE	10	10953	53.06	3	8	1444	9509	375	1.35	42795.8	25.333	8	48.533	51.467	26.4	14.667	11.733	5.867	1.333	2.667	9.067	1.067	3.733	0.8	4.267	6.4	9.867	1.867	4.8	9.067	4.533	7.467	8.533	7.2	5.333	2.4	3.733	0	1	0	0	0	0	0
Ccng1	MGI:102890	ENSMUSG00000020326	ENSMUST00000020576	P51945	CCNG1_MOUSE	11	6760	40.03	2	6	3512	3248	294	0.988	33902.6	31.293	11.224	50.68	49.32	27.551	16.667	10.884	5.442	3.741	3.741	7.143	4.762	3.061	2.721	5.102	8.163	14.626	1.701	2.721	2.381	5.102	5.782	7.143	6.803	6.122	1.02	2.721	0	0	0	0	0	0	0
Fgf22	MGI:1914362	ENSMUSG00000020327	ENSMUST00000219228	Q9ESS2	FGF22_MOUSE	10	3521	56.94	3	3	2167	1354	162	1.93	18926.8	26.543	15.432	54.938	45.062	28.395	22.222	6.173	4.938	0.617	3.086	3.086	4.321	10.494	3.704	3.086	0.617	9.877	1.852	1.852	3.704	3.086	17.901	8.025	3.704	8.642	3.086	4.321	0	0	0	0	1	0	0
Polrmt	MGI:1915843	ENSMUSG00000020329	ENSMUST00000159016	Q8BKF1	RPOM_MOUSE	10	10459	56.54	13	20	3535	6924	1207	0.943	136705	30.406	10.936	53.521	46.479	25.766	15.907	9.859	7.705	1.906	3.065	6.794	3.231	5.22	3.645	2.32	5.137	13.173	2.154	1.823	6.545	7.208	7.125	6.794	4.888	7.208	1.74	2.32	0	0	0	1	0	0	1
Hmmr	MGI:104667	ENSMUSG00000020330	ENSMUST00000020579	Q00547	HMMR_MOUSE	11	32028	40.73	4	18	3892	28136	794	1.12	91785.5	26.7	4.66	36.272	63.728	36.776	17.758	19.018	6.927	1.134	5.29	13.728	1.889	1.763	1.008	3.149	11.713	12.594	1.763	4.156	1.259	9.698	5.038	7.431	5.668	4.03	0.126	1.637	1	1	0	0	0	0	0
Meikin	MGI:1922097	ENSMUSG00000020332	ENSMUST00000094193	Q5F2C3	MEIKN_MOUSE	11	56139	40.68	2	14	1433	54706	434	?	47423.3	23.041	6.221	45.161	54.839	27.189	13.594	13.594	5.069	2.074	4.839	8.756	2.535	5.069	1.613	2.765	7.604	9.908	1.613	4.147	8.756	3.226	4.378	13.364	6.912	5.3	0.461	1.613	0	0	0	0	0	0	0
Acsl6	MGI:894291	ENSMUSG00000020333	ENSMUST00000093106	Q91WC3	ACSL6_MOUSE	11	60959	48.08	15	21	5804	55155	697	0.475	78017.2	30.129	11.621	57.389	42.611	26.112	14.347	11.765	6.313	2.582	5.022	6.743	4.161	8.321	2.726	6.026	6.6	10.33	2.152	2.296	5.308	4.161	5.022	4.878	5.165	7.461	1.435	3.3	0	0	0	0	0	0	0
Slc22a4	MGI:1353479	ENSMUSG00000020334	ENSMUST00000020586	Q9Z306	S22A4_MOUSE	11	44968	46.53	3	10	2263	42705	553	0.978	62290.2	34.72	13.743	64.376	35.624	16.094	8.137	7.957	5.787	1.627	3.255	4.702	7.776	7.052	0.542	7.414	2.712	12.839	3.255	3.255	4.521	3.436	4.882	7.052	5.787	8.68	2.351	3.074	1	0	0	0	0	0	0
Cyfip2	MGI:1924134	ENSMUSG00000020340	ENSMUST00000093165	Q5SQX6	CYFP2_MOUSE	11	119010	47.68	5	31	6604	112406	1253	0.092	145659	28.97	13.089	53.631	46.369	26.816	14.445	12.37	5.587	2.634	4.709	7.662	4.948	3.831	2.554	6.464	5.986	10.934	3.192	4.15	4.469	5.188	5.906	5.906	4.31	5.986	0.958	4.629	0	0	1	0	0	0	0
Ppp2ca	MGI:1321159	ENSMUSG00000020349	ENSMUST00000020608	P63330	PP2AA_MOUSE	11	29098	42.32	2	7	7102	21996	309	0.263	35608.2	24.919	14.563	53.074	46.926	27.832	13.592	14.239	3.883	3.236	7.767	6.472	4.531	7.443	3.236	4.207	3.883	10.356	1.942	3.883	4.207	4.531	6.472	4.854	5.825	6.472	1.618	5.178	0	1	0	0	0	0	0
Flt4	MGI:95561	ENSMUSG00000020357	ENSMUST00000020617	P35917	VGFR3_MOUSE	11	43477	51.69	2	30	6255	37222	1363	0.147	153016	27.439	11.152	52.825	47.175	26.412	13.646	12.766	7.043	2.715	5.429	7.337	3.155	6.53	2.788	3.888	4.475	9.685	2.128	3.668	5.649	4.035	6.383	7.777	5.282	6.823	1.981	3.228	1	1	0	0	1	0	1
Phykpl	MGI:1920197	ENSMUSG00000020359	ENSMUST00000167797	Q8R1K4	AT2L2_MOUSE	11	19733	47.34	8	13	3116	16617	467	1.38	51965.8	31.263	12.848	54.176	45.824	26.124	14.133	11.991	8.351	1.499	5.782	6.21	4.283	7.066	4.711	5.353	4.283	9.636	1.071	4.069	5.139	5.353	5.139	5.139	5.139	7.923	0.428	3.426	0	0	0	0	0	0	0
Hspa4	MGI:1342292	ENSMUSG00000020361	ENSMUST00000020630	Q61316	HSP74_MOUSE	11	40644	42.23	3	19	4618	36026	841	0.244	94132.6	26.873	8.205	47.8	52.2	30.797	14.388	16.409	7.61	1.665	5.945	10.464	3.686	4.518	1.308	3.924	9.75	7.491	2.497	3.805	5.351	4.875	3.329	7.372	5.351	7.848	0.476	2.735	0	1	1	0	0	0	0
Cnot6	MGI:2144529	ENSMUSG00000020362	ENSMUST00000145353	Q8K3P5	CNOT6_MOUSE	11	41221	39.54	5	12	5736	35485	557	0.548	63303.7	28.007	12.029	52.244	47.756	24.417	13.465	10.952	4.488	1.975	4.129	6.822	3.77	5.386	3.232	5.027	5.925	14.004	2.873	6.104	5.206	3.591	4.309	8.618	5.027	4.488	1.257	3.77	0	0	0	1	0	0	0
Gfpt2	MGI:1338883	ENSMUSG00000020363	ENSMUST00000020629	Q9Z2Z9	GFPT2_MOUSE	11	44436	45.51	2	19	2947	41489	682	0.74	77008.6	30.938	10.411	51.76	48.24	28.592	15.543	13.05	6.452	2.053	5.572	7.478	4.399	5.865	2.933	7.331	6.158	9.824	2.493	3.519	2.933	3.666	6.452	6.158	6.305	7.331	0.147	2.933	0	1	0	0	0	0	1
Canx	MGI:88261	ENSMUSG00000020368	ENSMUST00000179865	P35564	CALX_MOUSE	11	31713	39.86	5	15	4281	27432	591	0.359	67277.9	23.012	10.152	48.562	51.438	37.056	14.382	22.673	6.261	1.184	11.844	10.829	3.384	5.415	1.523	4.738	9.814	6.937	2.03	3.723	8.291	2.03	3.046	4.907	3.723	5.076	2.707	2.538	0	1	1	0	1	0	0
Mrnip	MGI:1915317	ENSMUSG00000020381	ENSMUST00000020647	Q9D1F5	MRNIP_MOUSE	11	25672	47.11	3	7	1142	24530	335	?	36897.1	22.687	7.761	46.269	53.731	27.463	15.522	11.94	8.657	2.09	5.075	6.866	2.687	7.164	2.985	0.896	5.373	8.955	0.896	2.985	8.657	8.955	7.164	8.06	6.269	4.179	1.493	0.597	0	1	0	0	0	0	0
Il13	MGI:96541	ENSMUSG00000020383	ENSMUST00000020650	P20109	IL13_MOUSE	11	3379	52.62	1	4	1205	2174	131	1.63	14107.5	36.641	8.397	60.305	39.695	16.031	9.924	6.107	9.16	3.817	3.053	3.053	3.053	6.107	2.29	5.344	3.817	15.267	1.527	4.58	6.107	3.053	3.817	7.634	8.397	6.87	1.527	1.527	1	0	0	0	1	0	0
Sar1b	MGI:1913647	ENSMUSG00000020386	ENSMUST00000020653	Q9CQC9	SAR1B_MOUSE	11	28239	43.7	2	7	1201	27038	198	0.989	22381.8	29.293	12.626	56.061	43.939	25.758	13.131	12.626	4.545	1.01	5.556	7.071	5.556	9.091	2.525	5.556	5.556	13.636	3.535	3.03	3.03	3.03	5.051	6.061	6.061	5.556	1.515	3.03	0	1	0	0	0	0	0
Ube2b	MGI:102944	ENSMUSG00000020390	ENSMUST00000020657	P63147	UBE2B_MOUSE	11	15266	43.86	4	6	1792	13474	152	0.702	17312.4	23.026	10.526	49.342	50.658	23.684	10.526	13.158	5.263	0.658	5.263	7.895	4.605	3.947	0.658	5.263	3.947	6.579	2.632	7.237	9.211	5.263	5.921	10.526	3.947	5.921	1.974	3.289	0	0	0	0	0	0	1
Itk	MGI:96621	ENSMUSG00000020395	ENSMUST00000020664	Q03526	ITK_MOUSE	11	64366	43.75	4	17	4272	60094	625	0.712	72291.5	25.6	14.24	52.32	47.68	27.36	14.72	12.64	4.8	2.88	4.48	8.16	4.32	4.96	2.4	4.48	7.04	9.28	1.92	3.84	5.12	4.16	5.28	8.16	4.16	7.04	2.08	5.44	0	1	0	0	0	0	1
Nefh	MGI:97309	ENSMUSG00000020396	ENSMUST00000093369	P19246	NFH_MOUSE	11	9311	52.44	1	4	3994	5317	1090	1.06	116994	25.963	2.936	43.119	56.881	38.349	18.899	19.45	15.229	0.459	2.661	16.789	0.826	4.771	1.101	1.743	13.486	4.679	0.917	0.55	9.174	3.761	4.312	9.817	4.404	4.312	0.275	0.734	0	1	0	0	0	0	0
Havcr2	MGI:2159682	ENSMUSG00000020399	ENSMUST00000020668	Q8VIM0	HAVR2_MOUSE	11	26321	41.34	2	7	2721	23600	281	0.857	30934.4	30.605	8.541	52.669	47.331	20.641	11.388	9.253	6.05	3.203	3.559	5.694	1.423	7.117	1.423	5.694	6.406	13.167	1.068	6.762	3.559	3.203	3.559	7.829	8.897	5.694	1.423	4.27	1	1	0	0	1	0	0
Tnip1	MGI:1926194	ENSMUSG00000020400	ENSMUST00000102731	Q9WUU8	TNIP1_MOUSE	11	52133	50.44	12	19	2973	49160	647	0.395	73050.3	23.493	6.646	44.513	55.487	32.767	16.538	16.229	7.728	1.082	3.864	12.365	1.855	4.791	2.473	1.546	8.346	10.046	2.937	2.937	8.037	8.037	5.719	6.801	4.946	4.173	0.464	1.855	0	1	0	0	0	0	0
Vdac1	MGI:106919	ENSMUSG00000020402	ENSMUST00000102758	Q60932	VDAC1_MOUSE	11	28538	47.4	5	9	2022	26516	296	0.306	32351.5	26.014	11.824	51.689	48.311	21.622	11.824	9.797	6.757	1.014	4.73	5.068	5.405	10.811	1.014	3.378	8.446	10.811	1.014	7.095	2.027	3.041	2.365	6.757	9.797	5.068	1.689	3.716	0	1	1	0	0	0	0
Fabp6	MGI:96565	ENSMUSG00000020405	ENSMUST00000020672	P51162	FABP6_MOUSE	11	5492	44.68	1	4	479	5013	128	1.65	14486.4	19.531	11.719	48.438	51.562	29.688	14.844	14.844	3.125	0.781	4.688	10.156	6.25	10.938	0.781	5.469	10.156	3.125	4.688	3.906	1.562	4.688	3.906	7.031	6.25	7.812	0.781	3.906	0	0	1	0	0	0	0
Upp1	MGI:1097668	ENSMUSG00000020407	ENSMUST00000101525	P52624	UPP1_MOUSE	11	18068	46.06	9	9	1157	16911	311	1.12	34086.1	30.225	10.611	56.592	43.408	22.508	12.219	10.289	7.717	3.537	4.823	5.466	3.859	8.36	3.537	6.109	4.502	8.682	3.859	4.823	3.537	4.502	4.18	6.431	5.145	7.717	0	3.215	0	0	0	0	0	0	1
Slu7	MGI:2385598	ENSMUSG00000020409	ENSMUST00000020681	Q8BHJ9	SLU7_MOUSE	11	14238	44.93	6	16	3625	10613	585	0.755	68080.2	19.658	10.94	41.88	58.12	39.145	20.684	18.462	6.838	1.368	6.325	12.137	2.051	4.957	2.735	3.59	11.966	5.47	2.564	3.932	5.128	4.786	5.983	6.154	4.103	3.761	1.538	4.615	0	1	1	0	0	0	0
Nipal4	MGI:2444671	ENSMUSG00000020411	ENSMUST00000020679	Q8BZF2	NIPA4_MOUSE	11	18354	47.03	1	6	3444	14910	406	0.884	44059.2	38.424	11.084	65.517	34.483	14.532	8.621	5.911	7.635	2.217	2.217	3.695	5.419	7.389	1.232	9.36	4.68	10.591	2.709	3.941	4.926	2.217	2.709	7.635	6.158	10.837	0.985	3.448	1	0	0	0	0	0	0
Ascc2	MGI:1922702	ENSMUSG00000020412	ENSMUST00000109930	Q91WR3	ASCC2_MOUSE	11	47953	47.9	2	19	4844	43109	749	0.446	85652.6	27.37	10.547	49.266	50.734	30.307	13.618	16.689	6.409	1.469	8.011	8.678	4.272	4.005	2.27	4.806	5.741	10.814	1.869	3.605	6.275	5.741	5.607	6.676	4.406	5.34	1.068	2.937	0	1	0	1	0	0	0
Pttg1	MGI:1353578	ENSMUSG00000020415	ENSMUST00000020687	Q9CQJ7	PTTG1_MOUSE	11	6002	45.3	10	6	741	5261	199	1.41	21725	27.638	7.035	54.271	45.729	26.633	13.568	13.065	6.03	0.503	6.03	7.035	4.02	6.03	1.005	2.513	9.548	13.065	1.508	3.015	12.563	2.513	3.015	7.035	6.533	6.03	0.503	1.508	0	1	1	0	0	0	0
Hormad2	MGI:1923078	ENSMUSG00000020419	ENSMUST00000020689	Q5SQP1	HORM2_MOUSE	11	95292	39.92	6	12	1915	93377	306	0.986	34811.8	23.856	11.765	46.732	53.268	28.758	16.013	12.745	3.595	2.288	5.229	7.516	4.902	4.575	3.268	4.902	8.17	9.15	2.941	3.595	4.575	3.595	4.575	9.804	7.516	6.209	0.327	3.268	0	1	0	0	0	0	0
Btg2	MGI:108384	ENSMUSG00000020423	ENSMUST00000020692	Q04211	BTG2_MOUSE	1	3951	50.29	1	2	2743	1208	158	1.51	17682.4	28.481	11.392	54.43	45.57	24.684	15.823	8.861	6.329	2.532	3.797	5.063	1.899	6.329	3.797	5.063	5.696	10.759	3.797	1.899	5.696	3.797	6.329	12.025	3.165	6.329	1.266	4.43	0	1	0	1	0	0	0
Castor1	MGI:1919212	ENSMUSG00000020424	ENSMUST00000020699	Q9CWQ8	CAST1_MOUSE	11	4185	55.75	1	9	1574	2611	331	?	36574.9	32.931	11.782	57.704	42.296	21.752	9.668	12.085	6.647	1.511	4.834	7.251	5.136	5.74	3.323	7.251	2.115	10.272	1.813	1.208	7.251	4.834	4.23	9.063	5.438	8.761	0.906	2.417	0	0	0	0	0	0	0
Gabra6	MGI:95618	ENSMUSG00000020428	ENSMUST00000155218	P16305	GBRA6_MOUSE	11	14636	35.82	3	9	2467	12169	453	1.38	51106.2	30.243	13.024	56.071	43.929	18.985	10.375	8.609	6.402	0.883	3.311	5.298	5.519	4.194	1.325	6.623	5.519	9.713	3.532	3.974	5.519	3.311	3.532	9.272	8.389	7.506	1.766	4.415	1	1	0	0	1	0	0
Igfbp1	MGI:96436	ENSMUSG00000020429	ENSMUST00000020704	P47876	IBP1_MOUSE	11	4765	48.86	1	4	1525	3240	272	1.19	29569.8	27.941	10.294	60.294	39.706	21.324	11.029	10.294	11.765	6.618	2.574	7.721	2.941	6.618	2.574	2.941	4.044	9.191	1.838	2.574	9.559	4.412	4.412	7.353	4.044	4.044	2.206	2.574	0	1	0	0	1	0	0
Pes1	MGI:1890613	ENSMUSG00000020430	ENSMUST00000109985	Q9EQ61	PESC_MOUSE	11	16030	49.09	4	15	2923	13107	584	0.376	67795.6	27.911	11.986	49.315	50.685	36.13	19.007	17.123	7.534	1.37	5.651	11.473	4.452	4.281	2.74	4.623	9.589	9.589	1.712	2.226	4.795	3.767	6.678	4.281	4.281	6.164	0.685	4.11	0	0	1	0	0	0	0
Adcy1	MGI:99677	ENSMUSG00000020431	ENSMUST00000020706	O88444	ADCY1_MOUSE	11	115018	47.67	2	20	12259	102759	1118	0.272	123373	34.615	10.733	60.823	39.177	21.735	12.88	8.855	8.945	3.041	3.667	5.188	4.651	7.961	2.326	4.383	3.757	13.417	2.504	3.22	4.293	3.488	6.798	5.546	5.188	7.871	0.716	3.041	1	1	0	0	0	0	0
4921536K21Rik	MGI:1914680	ENSMUSG00000020434	ENSMUST00000020712	Q9CR34	CE052_MOUSE	11	9011	46.5	1	3	2590	6421	168	?	19721.7	22.024	8.929	42.857	57.143	32.738	20.833	11.905	3.571	0.595	7.143	4.762	2.976	2.976	1.786	2.976	8.929	11.905	4.762	3.571	5.357	5.357	10.119	10.714	4.762	3.571	1.19	2.976	0	0	0	0	0	0	0
Osbp2	MGI:1921559	ENSMUSG00000020435	ENSMUST00000070552	Q5QNQ6	OSBP2_MOUSE	11	160173	48.65	6	14	4097	156076	908	0.514	101353	24.449	10.132	48.568	51.432	27.093	14.758	12.335	6.608	2.423	4.405	7.93	2.753	6.498	2.863	3.524	6.278	9.141	2.533	3.855	5.396	4.185	5.617	10.683	5.617	5.176	1.982	2.533	0	1	0	0	0	0	0
Gabrg2	MGI:95623	ENSMUSG00000020436	ENSMUST00000070725	P22723	GBRG2_MOUSE	11	90655	35.79	4	9	4041	86614	474	0.399	55098.5	26.582	15.823	54.219	45.781	22.574	13.08	9.494	4.008	2.11	5.907	3.586	5.907	4.008	1.688	6.329	5.485	8.861	2.954	4.641	4.43	2.11	5.907	8.439	8.017	7.384	2.743	5.485	1	1	0	0	1	0	0
Myo1g	MGI:1927091	ENSMUSG00000020437	ENSMUST00000003459	Q5SUA5	MYO1G_MOUSE	11	14418	52.16	7	22	3307	11111	1024	0.645	117227	29.395	12.109	52.93	47.07	28.809	16.699	12.109	7.422	1.66	5.078	7.031	4.004	6.25	3.32	4.492	4.297	10.449	2.051	3.516	4.785	5.078	9.082	5.273	4.395	7.031	1.172	3.613	0	0	0	0	0	0	0
Npc1l1	MGI:2685089	ENSMUSG00000020447	ENSMUST00000004505	Q6T3U4	NPCL1_MOUSE	11	19131	49.13	1	19	4467	14664	1333	0.936	147132	33.458	12.678	60.54	39.46	16.879	8.927	7.952	8.927	3.001	3.976	3.976	6.227	5.551	1.65	5.101	2.926	12.903	1.65	4.501	5.851	3.901	4.351	8.552	5.626	6.527	1.2	3.601	1	0	0	0	1	0	0
Limk2	MGI:1197517	ENSMUSG00000020451	ENSMUST00000101638	O54785	LIMK2_MOUSE	11	64934	48.87	13	16	3514	61420	638	0.521	72202.1	26.646	11.129	52.665	47.335	27.743	15.361	12.382	5.486	3.762	5.172	7.21	4.075	5.486	2.821	4.232	6.27	10.502	2.665	2.821	5.799	3.135	6.27	7.68	5.956	6.426	1.097	3.135	0	1	0	0	0	0	1
Rtn4	MGI:1915835	ENSMUSG00000020458	ENSMUST00000078830	Q99P72	RTN4_MOUSE	11	51385	38.11	10	7	3615	47770	1162	0.397	126613	29.174	7.143	49.053	50.947	27.969	10.241	17.728	9.38	0.775	5.766	11.962	3.442	2.926	1.205	4.217	6.54	8.692	1.635	3.098	8.606	2.496	2.496	11.876	5.508	6.885	0.344	2.151	0	1	1	0	0	0	0
Cfap36	MGI:1913994	ENSMUSG00000020462	ENSMUST00000020754	Q8C6E0	CFA36_MOUSE	11	25878	38.62	5	10	1664	24214	343	?	39599.9	26.239	6.122	42.857	57.143	36.735	16.035	20.7	6.122	0.875	4.373	16.327	2.332	3.499	1.458	4.956	9.621	9.913	3.499	2.332	4.082	6.997	4.956	5.831	5.248	5.248	0.583	1.749	0	1	0	0	0	0	0
Ppp4r3b	MGI:2144474	ENSMUSG00000020463	ENSMUST00000020755	Q922R5	P4R3B_MOUSE	11	47908	36.09	7	16	5125	42783	820	?	93934.2	27.561	10.122	46.585	53.415	30	12.805	17.195	5.366	1.585	6.585	10.61	5.244	3.293	1.707	5.244	6.585	11.098	2.439	5.122	3.293	4.024	4.512	7.317	6.951	5.854	0.488	2.683	0	1	0	0	0	0	0
Pnpt1	MGI:1918951	ENSMUSG00000020464	ENSMUST00000020756	Q8K1R3	PNPT1_MOUSE	11	31085	36.71	4	28	2707	28378	783	0.475	85682.7	31.928	7.152	54.023	45.977	24.521	13.282	11.239	8.174	2.043	5.109	6.13	3.193	6.897	1.405	7.407	6.258	8.174	2.554	3.576	4.853	4.342	5.619	7.28	6.258	8.174	0.255	2.299	0	1	1	0	0	0	1
Efemp1	MGI:1339998	ENSMUSG00000020467	ENSMUST00000020759	Q8BPB5	FBLN3_MOUSE	11	73540	38.74	3	11	2037	71503	493	0.153	54952.8	21.907	9.736	52.13	47.87	19.878	9.128	10.751	4.868	8.114	4.665	6.085	3.043	6.288	1.623	5.68	2.028	5.071	2.434	5.882	5.274	6.897	5.477	7.708	7.505	6.288	0.406	4.665	1	0	0	0	1	0	0
Aebp1	MGI:1197012	ENSMUSG00000020473	ENSMUST00000102923	Q640N1	AEBP1_MOUSE	11	10142	56.28	3	21	3831	6311	1128	0.64	128365	21.631	9.574	48.582	51.418	31.206	14.184	17.021	5.585	1.152	5.585	11.436	2.748	6.206	1.507	3.457	6.383	7.447	2.305	3.989	9.22	3.812	6.294	5.142	7.27	5.142	1.773	3.546	1	0	0	1	1	0	0
Polm	MGI:1860191	ENSMUSG00000020474	ENSMUST00000020767	Q9JIW4	DPOLM_MOUSE	11	10157	52.37	6	11	2924	7233	496	1.1	55490.3	28.831	11.089	53.427	46.573	25.202	15.121	10.081	9.073	1.815	2.823	7.258	4.234	6.25	3.427	1.411	3.427	11.694	1.815	1.411	7.056	6.855	8.266	7.661	5.444	6.653	1.21	2.218	0	1	0	0	0	0	1
Supt4a	MGI:107416	ENSMUSG00000020485	ENSMUST00000152700	P63271	SPT4A_MOUSE	11	6072	45.92	3	6	854	5218	117	?	13193.2	26.496	9.402	52.991	47.009	26.496	14.53	11.966	5.983	4.274	7.692	4.274	2.564	5.983	0.855	4.274	6.838	7.692	4.274	2.564	3.419	3.419	6.838	9.402	5.128	8.547	1.709	4.274	0	0	1	1	0	0	0
Septin4	MGI:1270156	ENSMUSG00000020486	ENSMUST00000239011	P28661	SEPT4_MOUSE	11	23887	51.03	20	14	3229	20658	478	?	54935.9	23.222	10.879	47.28	52.72	33.891	16.946	16.946	4.184	1.674	8.159	8.787	4.393	5.649	2.929	4.603	6.485	7.741	2.092	2.929	6.695	4.603	7.531	6.276	5.021	6.695	1.046	2.51	0	1	0	0	0	0	0
Cnot8	MGI:1916375	ENSMUSG00000020515	ENSMUST00000020822	Q9D8X5	CNOT8_MOUSE	11	14442	46.18	4	7	2035	12407	292	0.58	33574.3	27.397	13.356	53.425	46.575	25.342	10.616	14.726	4.452	2.055	6.507	8.219	6.164	6.507	2.055	5.822	5.137	11.644	4.11	4.795	2.055	6.164	3.425	6.849	3.425	5.479	1.027	4.11	0	0	0	1	0	0	0
Gria1	MGI:95808	ENSMUSG00000020524	ENSMUST00000036315	P23818	GRIA1_MOUSE	11	318858	44.69	5	16	5546	313312	907	0.259	101569	28.004	12.238	55.347	44.653	22.933	12.128	10.805	6.836	1.544	4.741	6.064	5.513	8.269	1.103	6.395	5.733	7.938	2.756	4.079	3.638	4.41	5.292	7.938	5.292	6.836	1.654	3.969	1	1	0	0	1	0	0
Prpsap2	MGI:2384838	ENSMUSG00000020528	ENSMUST00000168115	Q8R574	KPRB_MOUSE	11	32439	42.88	4	11	1771	30668	369	0.772	40880.7	34.146	7.317	55.556	44.444	25.745	13.821	11.924	7.588	1.897	5.149	6.775	2.981	5.149	2.168	10.84	6.504	7.859	4.065	2.981	5.149	3.794	5.149	7.859	4.065	7.859	0	2.168	0	1	1	0	0	0	0
Ggnbp2	MGI:2387356	ENSMUSG00000020530	ENSMUST00000168434	Q5SV77	GGNB2_MOUSE	11	38457	39.37	13	14	3056	35401	696	0.073	78970.4	21.552	9.626	45.402	54.598	33.333	17.529	15.805	4.31	5.747	5.603	10.201	3.017	6.178	3.736	3.592	7.902	8.477	2.586	4.167	3.448	3.879	5.891	8.046	5.172	5.172	1.006	1.868	0	1	0	0	0	0	0
Shmt1	MGI:98299	ENSMUSG00000020534	ENSMUST00000018744	P50431	GLYC_MOUSE	11	23615	46.31	11	12	2858	20757	478	1.36	52600.9	29.707	11.506	54.812	45.188	25.523	14.017	11.506	9.414	2.092	4.812	6.695	3.556	8.159	3.347	4.812	6.067	10.46	2.51	3.766	4.184	3.347	4.603	6.904	5.649	5.021	0.418	4.184	0	0	0	0	0	0	1
Drg2	MGI:1342307	ENSMUSG00000020537	ENSMUST00000018568	Q9QXB9	DRG2_MOUSE	11	14164	51.89	5	13	1788	12376	364	0.886	40718.3	31.868	9.615	53.846	46.154	27.198	15.934	11.264	6.868	1.923	4.396	6.868	3.022	6.868	2.198	7.418	8.516	10.165	2.747	2.747	3.022	3.571	5.22	7.143	5.495	7.418	0.549	3.846	0	0	0	0	0	0	0
Srebf1	MGI:107606	ENSMUSG00000020538	ENSMUST00000020846	Q9WTN3	SRBP1_MOUSE	11	23493	54.22	12	19	4299	19194	1134	0.45	120537	33.862	8.025	57.672	42.328	19.929	11.552	8.377	12.522	1.499	4.409	3.968	2.646	7.143	2.646	1.94	2.998	14.109	1.587	1.94	8.201	4.762	5.908	10.406	5.291	5.291	1.411	1.323	0	1	0	1	0	0	0
Stxbp4	MGI:1342296	ENSMUSG00000020546	ENSMUST00000143203	Q9WV89	STXB4_MOUSE	11	161593	40.94	7	18	5985	155608	557	1.09	61688.6	29.264	6.284	47.397	52.603	29.084	13.645	15.44	7.899	2.154	5.745	9.695	2.154	4.668	1.795	5.027	5.925	10.952	1.436	2.873	5.386	5.027	5.925	10.054	5.566	5.386	0.718	1.616	0	1	0	0	0	0	0
Elac2	MGI:1890496	ENSMUSG00000020549	ENSMUST00000071891	Q80Y81	RNZ2_MOUSE	11	23032	47.85	7	25	2771	20261	831	1.05	92719.3	29.242	9.988	53.43	46.57	26.715	15.042	11.673	7.22	2.768	3.971	7.702	3.369	6.258	3.61	4.332	5.295	11.191	1.925	3.129	6.859	5.054	6.137	6.739	4.934	6.498	0.842	2.166	0	1	0	0	0	0	0
Sypl	MGI:108081	ENSMUSG00000020570	ENSMUST00000076698	O09117	SYPL1_MOUSE	12	25970	38.15	7	6	4999	20971	261	?	28899.4	30.268	15.326	59.77	40.23	14.943	9.579	5.364	7.28	2.299	1.916	3.448	7.663	6.897	1.916	5.364	4.598	8.429	2.682	5.747	4.215	3.065	3.065	10.345	6.13	9.195	2.299	3.448	1	0	0	0	0	0	0
Pdia6	MGI:1919103	ENSMUSG00000020571	ENSMUST00000057288	Q922R8	PDIA6_MOUSE	12	18226	45.33	6	13	2175	16051	440	0.473	48100.4	29.773	10	55.682	44.318	27.273	12.5	14.773	8.636	1.591	7.5	7.273	3.864	10	1.136	4.091	7.5	9.773	1.136	3.182	4.318	3.182	3.864	6.364	4.318	7.273	2.273	2.727	0	1	0	0	1	0	0
Nampt	MGI:1929865	ENSMUSG00000020572	ENSMUST00000020886	Q99KQ4	NAMPT_MOUSE	12	33805	41.77	3	11	4527	29278	491	0.309	55446.9	27.902	13.035	51.12	48.88	28.31	15.275	13.035	5.092	1.018	5.295	7.739	3.462	7.128	2.648	5.295	9.369	8.554	0.407	5.295	4.277	2.851	3.259	6.314	6.11	8.961	1.426	5.499	0	1	1	0	0	0	1
Agr2	MGI:1344405	ENSMUSG00000020581	ENSMUST00000020898	O88312	AGR2_MOUSE	12	11181	43.27	2	8	784	10397	175	1.58	19920	30.857	10.857	49.714	50.286	29.143	17.143	12	6.857	0.571	6.286	5.714	2.286	3.429	2.857	4	9.714	13.714	1.714	2.286	5.143	4	4.571	7.429	7.429	6.286	1.143	4.571	0	0	0	0	1	0	0
Matn3	MGI:1328350	ENSMUSG00000020583	ENSMUST00000020899	O35701	MATN3_MOUSE	12	24100	45	1	8	3014	21086	481	1.25	51845.2	30.353	9.148	54.886	45.114	24.74	14.345	10.395	9.771	5.821	5.613	4.782	2.287	8.316	3.742	4.366	5.198	9.563	1.663	2.911	3.326	3.534	5.405	7.277	6.653	6.653	0.208	2.911	1	1	0	0	1	0	0
Ntsr2	MGI:108018	ENSMUSG00000020591	ENSMUST00000111064	P70310	NTR2_MOUSE	12	6846	50.64	5	4	1524	5322	416	1.09	46376.1	37.74	12.5	62.019	37.981	17.308	11.058	6.25	8.894	1.923	1.923	4.327	3.606	4.808	2.163	2.885	1.442	15.865	1.683	2.163	5.529	3.125	7.452	10.577	4.808	10.096	2.163	4.567	0	1	0	0	0	0	0
Sdc1	MGI:1349162	ENSMUSG00000020592	ENSMUST00000020911	P18828	SDC1_MOUSE	12	22393	52.95	5	5	3157	19236	311	0.956	32904.6	27.653	6.752	53.698	46.302	23.151	9.646	13.505	10.289	0.643	4.502	9.003	2.572	9.968	1.608	1.608	3.859	8.039	1.286	2.251	9.003	5.466	4.18	6.109	9.325	7.717	1.286	1.286	1	1	0	0	1	0	0
Pum2	MGI:1931751	ENSMUSG00000020594	ENSMUST00000178015	Q80U58	PUM2_MOUSE	12	78448	36.71	16	20	5874	72574	1066	0.284	114314	27.111	9.287	52.908	47.092	18.856	10.413	8.443	9.568	0.938	4.221	4.221	3.565	8.818	2.439	3.94	3.565	8.724	1.97	3.752	7.223	8.724	4.409	10.976	4.784	4.878	0.375	2.908	0	1	0	0	0	0	0
Nrcam	MGI:104750	ENSMUSG00000020598	ENSMUST00000110748	Q810U4	NRCAM_MOUSE	12	273080	40.14	17	28	6275	266805	1256	0.383	138522	27.15	10.032	53.105	46.895	23.806	11.943	11.863	6.369	1.194	5.653	6.21	3.105	7.245	2.07	5.892	5.971	7.643	1.752	5.334	7.803	3.901	3.901	7.404	6.449	7.245	1.513	3.344	1	1	0	0	1	0	0
Rgs9	MGI:1338824	ENSMUSG00000020599	ENSMUST00000020920	O54828	RGS9_MOUSE	11	72775	47.66	5	19	2434	70341	675	0.847	76978.1	24.148	11.111	51.259	48.741	27.259	16.296	10.963	6.815	1.481	4.593	6.37	3.407	5.481	1.778	4.741	7.704	7.704	2.963	3.704	7.852	5.185	6.815	8	4.593	4.889	1.926	4	0	1	0	0	0	0	0
Trib2	MGI:2145021	ENSMUSG00000020601	ENSMUST00000020922	Q8K4K3	TRIB2_MOUSE	12	25196	46.73	4	3	4198	20998	343	0.24	38772.9	25.948	12.828	50.729	49.271	28.28	14.577	13.703	5.248	3.207	5.248	8.455	5.539	5.248	3.499	5.539	4.665	10.204	1.458	3.499	5.539	2.332	6.414	11.37	3.79	4.956	0.583	3.207	0	0	0	0	0	0	0
Smc6	MGI:1914491	ENSMUSG00000020608	ENSMUST00000020931	Q924W5	SMC6_MOUSE	12	53900	38.4	12	27	5603	48297	1097	0.489	127198	26.071	8.022	42.935	57.065	35.46	18.596	16.864	6.199	1.732	6.108	10.757	3.282	3.646	2.005	6.108	9.298	9.298	2.917	5.014	2.552	5.834	7.293	6.472	4.284	4.467	0.273	2.461	0	1	0	0	0	0	0
Abca8b	MGI:1351668	ENSMUSG00000020620	ENSMUST00000020948	Q8K440	ABC8B_MOUSE	11	63656	40.24	2	39	7423	56233	1620	?	183039	32.16	11.79	56.358	43.642	23.21	12.407	10.802	5.802	1.543	4.383	6.42	5.864	5.741	1.852	6.975	6.049	13.333	2.716	3.148	4.259	4.074	4.506	7.963	5.247	6.049	1.358	2.716	1	0	0	0	0	0	0
Nt5c1b	MGI:1918131	ENSMUSG00000020622	ENSMUST00000218327	Q91YE9	5NT1B_MOUSE	12	20203	40.52	20	8	1670	18533	573	0.982	65002	23.211	10.471	46.422	53.578	29.319	16.23	13.089	7.155	0.873	5.759	7.33	2.967	4.887	2.443	4.188	6.457	7.853	2.094	3.316	7.33	5.41	7.33	8.901	6.632	4.014	0.873	4.188	0	0	0	0	0	0	0
Map2k6	MGI:1346870	ENSMUSG00000020623	ENSMUST00000100260	P70236	MP2K6_MOUSE	11	126401	44.55	5	11	2088	124313	334	0.359	37432.2	28.144	9.581	52.994	47.006	26.946	14.371	12.575	5.389	1.796	6.886	5.689	4.491	5.689	1.796	6.587	8.683	8.084	3.293	2.695	6.287	5.09	3.892	7.784	4.491	8.084	0.898	2.395	0	1	0	1	0	0	1
Ubxn2a	MGI:2442310	ENSMUSG00000020634	ENSMUST00000020962	Q99KJ0	UBX2A_MOUSE	12	28674	41.54	3	7	2696	25978	258	1.41	29197	25.969	9.302	46.124	53.876	29.845	14.729	15.116	5.814	1.55	6.589	8.527	5.426	4.651	1.163	4.651	9.302	8.527	0.775	5.426	5.039	5.814	4.264	8.14	4.651	6.977	1.55	1.163	0	0	0	0	0	0	0
Cmpk2	MGI:99830	ENSMUSG00000020638	ENSMUST00000020969	Q3U5Q7	CMPK2_MOUSE	12	10634	46.55	4	5	3200	7434	447	1.44	50036.3	31.32	8.725	54.81	45.19	26.398	14.541	11.857	8.501	3.132	5.369	6.488	2.461	6.264	2.908	2.685	2.908	13.647	1.119	1.566	7.159	7.383	8.725	5.593	4.251	6.488	1.342	2.013	0	0	0	0	0	0	1
Pfn4	MGI:1920121	ENSMUSG00000020639	ENSMUST00000219503	Q9D6I3	PROF4_MOUSE	12	9792	44.61	4	3	4775	5017	129	1.41	14415.8	31.008	10.078	54.264	45.736	24.806	14.729	10.078	6.202	2.326	4.651	5.426	2.326	6.202	1.55	0.775	9.302	13.953	3.101	5.426	3.101	1.55	3.876	5.426	8.527	10.078	0	6.202	0	0	0	0	0	0	0
Rsad2	MGI:1929628	ENSMUSG00000020641	ENSMUST00000020970	Q8CBB9	RSAD2_MOUSE	12	13707	43.51	3	6	3782	9925	362	1.81	41523.5	26.796	11.878	52.486	47.514	29.006	14.641	14.365	4.696	2.762	5.249	9.116	5.801	7.459	1.381	4.42	7.459	12.155	1.657	4.42	3.315	4.42	5.801	6.63	3.039	5.525	2.21	2.486	0	0	1	0	0	0	0
Id2	MGI:96397	ENSMUSG00000020644	ENSMUST00000221761	P41136	ID2_MOUSE	12	3342	47.37	3	4	1969	1373	134	0.827	14959.2	28.358	7.463	46.269	53.731	23.881	14.179	9.701	2.985	1.493	6.716	2.985	1.493	2.239	3.731	6.716	6.716	12.687	3.731	5.224	6.716	5.224	3.731	14.179	5.224	5.97	0	2.239	0	1	0	1	0	0	0
Ncoa1	MGI:1276523	ENSMUSG00000020647	ENSMUST00000085814	P70365	NCOA1_MOUSE	12	229821	40.33	9	23	7329	222492	1447	0.247	157016	23.013	5.598	48.1	51.9	19.074	9.675	9.399	6.012	1.659	4.63	4.768	2.35	6.773	1.451	3.525	3.801	8.846	3.801	6.358	8.708	9.261	4.423	11.472	5.736	4.63	0.276	1.52	0	1	1	1	0	0	1
Rrm2	MGI:98181	ENSMUSG00000020649	ENSMUST00000020980	P11157	RIR2_MOUSE	12	5906	46.99	4	10	2193	3713	390	0.415	45095.7	28.974	13.333	52.564	47.436	28.718	13.846	14.872	7.949	1.282	4.872	10	7.436	3.59	2.051	5.897	5.897	9.231	3.333	4.103	4.103	3.59	5.897	6.154	4.872	5.897	1.538	2.308	0	1	0	0	0	1	0
Slc26a4	MGI:1346029	ENSMUSG00000020651	ENSMUST00000001253	Q9R155	S26A4_MOUSE	12	40143	43.45	2	21	3075	37068	780	1.18	85686.9	37.436	9.615	60.256	39.744	20.128	10.641	9.487	7.692	1.41	5	4.487	5.256	6.667	1.026	7.949	4.615	11.282	1.923	3.846	4.231	3.59	5	7.436	4.744	10.513	0.769	2.564	0	0	0	0	0	0	0
Adcy3	MGI:99675	ENSMUSG00000020654	ENSMUST00000152792	Q8VHH7	ADCY3_MOUSE	12	80423	49.77	8	21	5621	74802	1145	0.681	129085	31.004	11.616	56.594	43.406	23.319	11.965	11.354	6.9	1.921	4.891	6.463	4.978	5.677	1.921	4.629	4.978	10.655	4.367	4.192	3.93	3.755	5.066	7.424	4.716	8.821	1.135	3.581	1	1	0	0	0	0	0
Grhl1	MGI:2182540	ENSMUSG00000020656	ENSMUST00000085553	Q921D9	GRHL1_MOUSE	12	45109	47.78	4	16	3469	41640	618	0.428	70176.1	24.434	11.327	46.44	53.56	29.612	15.696	13.916	4.531	0.809	5.987	7.929	4.369	4.854	2.913	5.34	7.605	7.282	1.78	4.854	6.149	4.207	5.178	8.738	6.149	7.282	0.647	3.398	0	1	0	1	0	0	0
Dnajc27	MGI:2443036	ENSMUSG00000020657	ENSMUST00000020986	Q8CFP6	DJC27_MOUSE	12	28024	46.31	4	7	4698	23326	273	0.894	30831.3	27.473	10.623	51.282	48.718	30.403	16.85	13.553	7.326	2.564	5.861	7.692	5.128	6.593	1.465	6.227	9.158	5.861	2.564	4.762	2.93	2.564	6.227	6.96	4.029	8.059	1.099	2.93	0	0	0	0	0	0	0
Dnmt3a	MGI:1261827	ENSMUSG00000020661	ENSMUST00000020991	O88508	DNM3A_MOUSE	12	108437	51.22	18	23	9685	98752	908	1.58	101672	22.687	9.802	52.533	47.467	29.736	15.308	14.427	6.938	3.084	5.286	9.141	3.524	8.59	1.542	3.414	6.608	5.837	2.643	3.304	7.269	3.855	7.159	6.718	3.855	6.498	2.093	2.643	0	1	0	1	0	0	1
Kif3c	MGI:107979	ENSMUSG00000020668	ENSMUST00000020999	O35066	KIF3C_MOUSE	12	41363	47.56	5	8	6791	34572	796	0.287	89972.9	26.759	7.538	45.98	54.02	31.784	17.211	14.573	8.166	0.503	4.146	10.427	2.136	5.402	2.387	4.146	7.538	9.171	3.141	4.397	5.025	5.779	7.286	7.412	4.648	5.276	0.503	2.513	0	0	0	0	0	0	0
Sh3yl1	MGI:1346118	ENSMUSG00000020669	ENSMUST00000020997	O08641	SH3Y1_MOUSE	12	48495	39.95	4	10	1750	46745	340	1.11	37028.2	30.294	9.118	55.882	44.118	23.235	12.941	10.294	8.824	0.882	3.529	6.765	4.118	10	0.882	7.353	6.765	8.824	0.588	6.176	5.882	3.824	5.294	6.765	4.118	5.294	0.882	3.235	0	0	0	0	0	0	0
Ccl11	MGI:103576	ENSMUSG00000020676	ENSMUST00000000342	P48298	CCL11_MOUSE	11	5133	42.82	1	3	1082	4051	97	1.75	10893	27.835	8.247	48.454	51.546	22.68	18.557	4.124	5.155	4.124	3.093	1.031	4.124	2.062	2.062	6.186	13.402	12.371	2.062	3.093	6.186	5.155	3.093	8.247	12.371	4.124	1.031	1.031	1	0	0	0	1	0	0
Ddx52	MGI:1925644	ENSMUSG00000020677	ENSMUST00000049257	Q8K301	DDX52_MOUSE	11	21027	42.16	2	15	3194	17833	598	1.09	67474.1	28.595	9.699	49.498	50.502	30.268	18.395	11.873	6.355	1.003	4.682	7.191	5.518	6.355	2.007	6.02	11.037	9.365	1.505	3.177	4.348	5.518	5.351	6.355	5.184	6.856	0.669	1.505	0	1	1	0	0	0	0
Mmp28	MGI:2153062	ENSMUSG00000020682	ENSMUST00000103209	Q8CGV8	Q8CGV8_MOUSE	11	22304	50.23	5	8	3438	18866	520	1.85	58664.7	27.692	15.192	58.269	41.731	25	15.385	9.615	10	1.154	5	4.615	5.385	9.038	2.885	1.731	3.654	10.769	1.154	2.308	6.923	4.423	8.846	6.346	3.654	5.192	3.846	3.077	0	0	0	0	1	0	0
Rasl10b	MGI:2685575	ENSMUSG00000020684	ENSMUST00000108140	Q5SSG5	RSLAB_MOUSE	11	11903	53.04	4	4	3156	8747	203	1.13	23229.3	33.99	13.3	59.113	40.887	23.645	16.749	6.897	6.897	4.926	2.956	3.941	3.941	5.419	3.448	6.897	3.941	9.36	1.478	3.448	3.448	3.448	9.36	5.419	4.926	10.837	1.97	3.941	0	0	0	0	0	0	0
Cdc27	MGI:102685	ENSMUSG00000020687	ENSMUST00000093923	A2A6Q5	CDC27_MOUSE	11	47876	40.08	5	19	5425	42451	825	0.273	91842.4	27.394	10.545	49.818	50.182	23.758	12.848	10.909	6.909	2.303	4.485	6.424	3.515	4.848	2.424	4.606	7.152	11.152	1.697	4.364	5.455	5.091	3.273	9.939	7.03	4.727	0.848	3.758	0	1	0	0	0	0	0
Ccl1	MGI:98258	ENSMUSG00000020702	ENSMUST00000138333	P10146	CCL1_MOUSE	11	129034	47.68	3	11	2126	126908	92	1.82	10276.3	28.261	6.522	55.435	44.565	20.652	15.217	5.435	6.522	7.609	3.261	2.174	2.174	2.174	1.087	2.174	10.87	11.957	5.435	6.522	6.522	3.261	3.261	8.696	5.435	7.609	2.174	1.087	1	0	0	0	1	0	0
Tcam1	MGI:1923120	ENSMUSG00000020712	ENSMUST00000044462	Q99NB3	Q99NB3_MOUSE	11	12074	48.48	2	8	3511	8563	548	?	60729.3	29.38	10.036	54.38	45.62	22.08	10.401	11.679	6.387	3.467	4.015	7.664	4.197	5.839	2.737	4.562	3.285	10.949	1.825	2.555	6.569	6.022	4.38	7.847	7.117	7.482	1.642	1.46	0	0	0	0	1	0	0
Polg2	MGI:1354947	ENSMUSG00000020718	ENSMUST00000127061	Q9QZM2	DPOG2_MOUSE	11	11285	44.4	6	8	1770	9515	459	1.06	51466.8	28.758	11.329	52.941	47.059	24.401	14.379	10.022	6.318	2.614	4.139	5.882	3.922	6.754	2.832	1.961	4.575	13.072	1.525	3.268	4.793	4.793	6.972	9.804	4.793	7.407	2.397	2.179	0	0	0	0	0	0	0
Cacng1	MGI:1206582	ENSMUSG00000020722	ENSMUST00000021065	O70578	CCG1_MOUSE	11	13305	49.17	1	4	1249	12056	223	1.82	25120.1	31.839	17.489	60.538	39.462	21.525	12.108	9.417	9.417	4.036	2.691	6.726	8.072	4.933	4.484	5.83	3.587	8.969	3.139	2.691	3.587	1.794	4.036	8.969	4.484	7.623	2.242	2.691	1	0	0	0	0	0	0
Cacng4	MGI:1859167	ENSMUSG00000020723	ENSMUST00000021066	Q9JJV4	CCG4_MOUSE	11	62201	50.51	2	4	3500	58701	327	0.825	36534.7	28.135	12.844	55.046	44.954	23.547	14.373	9.174	7.339	1.835	5.505	3.67	4.587	7.645	2.446	7.034	3.67	9.174	2.752	3.976	4.281	1.529	8.257	10.703	5.199	4.587	0.917	4.893	1	1	0	0	0	0	0
Slc9a3r1	MGI:1349482	ENSMUSG00000020733	ENSMUST00000021077	P70441	NHRF1_MOUSE	11	17841	53.74	1	6	1925	15916	355	1.16	38600.1	26.761	5.634	46.761	53.239	32.676	16.338	16.338	8.451	1.408	5.634	10.704	2.254	7.324	2.535	2.817	7.606	9.014	1.127	3.662	7.042	4.225	6.197	10.423	2.254	6.479	0.282	0.563	0	1	1	0	0	0	0
Grin2c	MGI:95822	ENSMUSG00000020734	ENSMUST00000106554	Q01098	NMDE3_MOUSE	11	18075	55.18	2	15	4895	13180	1239	0.715	135420	30.266	11.461	59.241	40.759	20.258	12.349	7.91	8.797	2.26	3.471	4.439	3.874	8.152	2.825	3.148	2.663	10.089	1.937	2.744	7.99	3.713	6.86	8.555	5.488	8.232	2.26	2.502	1	1	0	0	1	0	0
Nup85	MGI:3046173	ENSMUSG00000020739	ENSMUST00000021085	Q8R480	NUP85_MOUSE	11	19552	46.39	9	19	2230	17322	656	0.145	74776.2	31.555	10.823	54.573	45.427	26.829	13.11	13.72	7.165	3.049	5.64	8.079	4.116	4.878	2.591	4.878	4.421	14.634	3.354	3.354	3.506	4.268	6.098	7.622	3.354	4.878	1.982	2.134	0	0	1	0	0	0	0
Mif4gd	MGI:1916924	ENSMUSG00000020743	ENSMUST00000021087	Q3UBZ5	MI4GD_MOUSE	11	5052	53.09	10	6	1372	3680	222	1.5	25493.3	31.982	10.36	54.505	45.495	26.577	12.162	14.414	8.108	3.153	6.757	7.658	4.054	4.054	1.351	4.054	4.054	13.063	3.604	3.153	2.703	6.757	6.757	6.306	2.703	6.757	0.901	4.054	0	0	0	0	0	0	0
Pafah1b1	MGI:109520	ENSMUSG00000020745	ENSMUST00000021091	P63005	LIS1_MOUSE	11	50722	38.83	5	11	5803	44919	410	0.107	46670	24.146	12.683	47.805	52.195	31.463	17.561	13.902	5.122	2.439	6.341	7.561	3.415	6.098	3.902	3.902	8.293	6.585	3.171	2.683	3.171	2.439	5.366	9.024	6.585	8.537	2.927	2.439	0	1	1	0	0	0	0
Tmem94	MGI:1919197	ENSMUSG00000020747	ENSMUST00000093912	Q7TSH8	TMM94_MOUSE	11	33934	52.72	8	32	5329	28605	1360	?	151796	30.074	10.882	54.706	45.294	22.574	12.059	10.515	5.221	3.456	4.779	5.735	4.044	5.368	3.382	4.118	3.75	14.559	1.985	3.309	6.324	4.485	4.926	10.074	4.853	6.176	1.838	1.618	1	1	0	0	0	0	0
Recql5	MGI:2156841	ENSMUSG00000020752	ENSMUST00000021097	Q8VID5	RECQ5_MOUSE	11	40883	49.5	8	19	3971	36912	982	0.977	108246	26.375	9.369	50.204	49.796	28.411	16.497	11.914	9.674	2.851	4.888	7.026	3.768	6.823	2.342	2.546	7.434	8.859	1.12	2.342	6.008	5.397	6.721	9.47	4.175	5.295	0.815	2.444	0	1	0	0	0	0	0
Galk1	MGI:95730	ENSMUSG00000020766	ENSMUST00000021114	Q9R0N0	GALK1_MOUSE	11	4263	56.58	1	8	1406	2857	392	1.09	42295.2	34.439	8.163	58.929	41.071	21.684	10.204	11.48	10.969	1.786	3.571	7.908	2.551	8.163	1.786	3.061	1.786	11.48	2.551	1.276	5.612	5.102	6.633	9.184	3.827	8.929	0.765	3.061	0	1	0	0	0	0	1
Aspa	MGI:87914	ENSMUSG00000020774	ENSMUST00000184572	Q8R3P0	ACY2_MOUSE	11	24605	40.65	6	7	1746	22859	312	1.1	35344.6	27.885	13.141	54.167	45.833	28.526	15.385	13.141	5.769	2.564	7.051	6.09	4.487	5.449	4.167	6.41	7.051	8.654	2.885	4.487	6.41	2.244	4.167	4.808	5.769	7.051	0.641	3.846	0	0	0	0	0	0	0
Fbf1	MGI:1922033	ENSMUSG00000020776	ENSMUST00000103031	A2A870	FBF1_MOUSE	11	25882	52.93	12	30	5252	20630	1173	0.872	130138	26.002	5.286	44.501	55.499	31.543	16.113	15.431	10.06	0.512	4.689	10.742	1.535	5.712	2.046	1.62	6.991	10.656	2.387	1.108	6.65	9.292	7.076	9.122	4.433	3.666	0.682	1.023	0	1	0	0	0	0	0
Acox1	MGI:1330812	ENSMUSG00000020777	ENSMUST00000066587	Q9R0H0	ACOX1_MOUSE	11	27158	47.18	7	14	3987	23171	661	0.462	74648.7	29.198	12.103	53.858	46.142	23.903	13.767	10.136	7.11	1.059	3.782	6.354	3.782	6.505	2.723	5.598	6.051	9.985	3.026	4.539	4.69	4.992	4.992	5.749	6.959	6.505	1.21	4.387	0	1	1	0	0	1	0
Llgl2	MGI:1918843	ENSMUSG00000020782	ENSMUST00000103032	Q3TJ91	L2GL2_MOUSE	11	31732	54.21	12	26	3551	28181	1027	0.711	114323	28.53	11.782	53.651	46.349	25.706	14.703	11.003	6.719	1.947	4.674	6.329	4.187	7.595	3.895	3.213	3.797	10.906	1.168	2.434	6.524	5.161	7.011	8.277	4.771	7.692	1.655	2.045	0	1	0	0	0	0	0
Camkk1	MGI:1891766	ENSMUSG00000020785	ENSMUST00000155720	Q8VBY2	KKCC1_MOUSE	11	23066	52.46	3	15	3717	19349	505	0.634	55837.6	29.109	8.317	54.059	45.941	29.109	14.653	14.455	7.327	2.178	5.545	8.911	2.574	6.733	2.376	4.554	5.941	9.307	1.584	2.574	8.515	3.564	6.337	7.723	2.97	7.921	0.792	2.574	0	1	0	0	0	0	1
Galr2	MGI:1337018	ENSMUSG00000020793	ENSMUST00000055872	O88854	GALR2_MOUSE	11	3000	56.57	2	2	1940	1060	371	1.69	40515.7	38.544	12.668	66.307	33.693	15.633	11.051	4.582	11.051	3.774	2.695	1.887	4.852	6.739	2.695	4.043	1.617	15.364	1.617	2.695	5.66	2.426	6.739	7.547	5.391	8.086	1.887	3.235	1	0	0	0	0	0	0
Ube2g1	MGI:1914378	ENSMUSG00000020794	ENSMUST00000021148	P62254	UB2G1_MOUSE	11	79199	38.39	3	6	3815	75384	170	0.453	19509.2	27.059	11.176	52.941	47.059	32.353	15.294	17.059	5.882	1.176	7.059	10	3.529	5.882	2.353	6.471	7.059	8.824	2.353	4.706	7.647	1.765	5.882	4.118	4.118	5.882	2.353	2.941	0	0	1	0	0	0	1
Ube2o	MGI:2444266	ENSMUSG00000020802	ENSMUST00000082152	Q6ZPJ3	UBE2O_MOUSE	11	43708	51	3	18	5205	38503	1288	0.14	140834	26.009	8.23	51.087	48.913	28.727	12.966	15.761	7.531	1.941	7.143	8.618	3.106	7.531	1.786	4.115	6.289	6.755	1.941	2.484	7.22	3.882	4.891	9.317	4.503	7.609	1.242	2.096	0	1	0	0	0	0	1
Slc13a5	MGI:3037150	ENSMUSG00000020805	ENSMUST00000021161	Q67BT3	S13A5_MOUSE	11	25234	49.2	6	12	3329	21905	572	0.669	63823	35.315	11.713	64.51	35.49	16.084	8.741	7.343	8.217	2.797	3.147	4.196	5.944	4.545	1.049	5.594	5.42	12.587	5.769	3.846	5.42	2.622	2.273	5.944	6.993	8.916	2.448	2.273	1	0	0	0	0	0	0
Rhbdf2	MGI:2442473	ENSMUSG00000020806	ENSMUST00000103028	Q80WQ6	RHDF2_MOUSE	11	28855	54.95	4	19	3855	25000	827	0.506	93434.3	27.086	14.268	55.018	44.982	24.305	15.236	9.069	6.046	3.144	4.232	4.837	5.683	6.53	3.628	5.683	4.837	9.674	1.088	2.056	6.53	4.716	6.771	9.674	4.232	5.683	2.177	2.781	0	1	0	0	0	0	0
Cygb	MGI:2149481	ENSMUSG00000020810	ENSMUST00000021166	Q9CX80	CYGB_MOUSE	11	8719	58.02	1	4	2331	6388	190	0.855	21465.7	31.579	11.579	54.737	45.263	28.421	15.263	13.158	10	1.053	3.158	10	4.211	4.211	3.158	3.158	6.316	7.895	3.158	3.158	6.316	3.684	5.789	5.789	4.211	10.526	1.579	2.632	0	0	0	0	0	0	0
Mxra7	MGI:1914872	ENSMUSG00000020814	ENSMUST00000021170	Q9CZH7	MXRA7_MOUSE	11	24985	52.34	3	4	2063	22922	178	1.64	19457.5	25.843	5.056	52.247	47.753	32.584	9.551	23.034	12.921	0.562	5.618	17.416	2.247	5.618	0.562	0.562	4.494	9.551	4.494	0.562	11.236	4.494	4.494	7.303	2.809	2.809	0.562	1.685	0	1	0	0	0	0	0
Mink1	MGI:1355329	ENSMUSG00000020827	ENSMUST00000072237	Q9JM52	MINK1_MOUSE	11	51603	49.41	13	33	4994	46609	1308	0.132	147295	24.159	8.792	48.089	51.911	29.74	16.055	13.685	6.04	0.917	5.428	8.257	2.217	7.263	2.523	4.434	5.887	7.722	2.064	3.67	7.416	6.728	7.645	7.492	4.281	5.963	1.07	2.982	0	1	0	0	0	0	1
Pld2	MGI:892877	ENSMUSG00000020828	ENSMUST00000018429	P97813	PLD2_MOUSE	11	18047	49.58	7	25	3659	14388	933	1.07	106168	29.26	13.934	54.448	45.552	26.474	15.005	11.468	6.431	1.286	5.895	5.573	4.502	6.752	3.859	4.93	3.966	11.897	1.929	2.572	5.145	3.859	7.181	6.752	5.895	6.002	2.144	3.43	0	1	0	0	0	0	0
Slc46a1	MGI:1098733	ENSMUSG00000020829	ENSMUST00000001126	Q6PEM8	PCFT_MOUSE	11	6363	52.44	3	5	1978	4385	459	0.78	50089	39.216	14.379	67.538	32.462	14.161	8.932	5.229	10.022	1.525	1.525	3.704	7.19	8.061	2.832	3.486	1.961	17.429	2.397	3.05	4.793	2.832	4.139	7.407	5.011	8.279	1.743	2.614	1	1	1	0	0	0	0
0610010K14Rik	MGI:1915609	ENSMUSG00000020831	ENSMUST00000021181	Q9DCT6	BAP18_MOUSE	11	2709	54.49	14	5	779	1930	171	?	17996.5	29.24	4.678	51.462	48.538	25.731	13.45	12.281	10.526	0.585	5.848	6.433	2.339	6.433	1.17	4.094	9.942	7.018	2.339	2.924	9.357	2.339	2.339	10.526	7.018	7.602	0.585	0.585	0	1	0	0	0	0	0
Blmh	MGI:1345186	ENSMUSG00000020840	ENSMUST00000021197	Q8R016	BLMH_MOUSE	11	62571	43.33	9	12	2497	60074	455	0.482	52511.1	24.835	14.505	52.747	47.253	27.912	14.725	13.187	4.615	2.418	5.495	7.692	5.934	5.934	3.297	3.516	7.692	7.912	3.956	6.374	4.396	3.956	3.736	4.396	4.615	8.791	1.978	3.297	0	0	1	0	0	0	0
Rph3al	MGI:1923492	ENSMUSG00000020847	ENSMUST00000121287	Q768S4	RPH3L_MOUSE	11	107431	50.13	5	9	2199	105232	302	1.41	33258.6	21.854	6.954	50	50	26.159	15.232	10.927	4.967	3.311	4.636	6.291	1.656	9.272	1.325	2.98	5.298	8.94	1.325	1.325	8.609	5.96	8.609	10.927	5.629	4.967	2.318	1.656	0	1	0	0	0	0	0
Doc2b	MGI:1100497	ENSMUSG00000020848	ENSMUST00000021209	P70169	DOC2B_MOUSE	11	27084	52.13	1	9	4361	22723	412	1.07	45853.1	25.728	9.466	50.728	49.272	32.039	17.718	14.32	7.524	1.942	8.495	5.825	2.67	6.311	2.67	4.612	9.466	9.223	1.214	3.883	8.738	1.699	5.583	6.068	5.583	4.369	0.971	3.155	0	1	0	0	0	0	0
Nme2	MGI:97356	ENSMUSG00000020857	ENSMUST00000021217	Q01768	NDKB_MOUSE	11	6446	48.36	2	5	1012	5434	152	1.46	17363.1	28.289	13.158	55.921	44.079	30.921	17.105	13.816	5.263	1.316	5.263	8.553	5.263	8.553	3.289	7.237	7.895	7.237	3.289	3.289	4.605	2.632	5.921	4.605	2.632	8.553	1.974	2.632	0	0	0	1	0	0	1
Spag9	MGI:1918084	ENSMUSG00000020859	ENSMUST00000041956	Q58A65	JIP4_MOUSE	11	129995	39.87	12	29	7340	122655	1321	0.142	146219	26.344	7.797	46.177	53.823	29.75	13.702	16.048	6.359	1.136	5.905	10.144	2.271	6.889	2.422	4.164	6.586	8.63	2.044	3.407	4.391	5.375	4.693	9.765	5.526	7.192	1.06	2.044	0	1	1	0	0	0	0
Abcc3	MGI:1923658	ENSMUSG00000020865	ENSMUST00000178136	B2RX12	MRP3_MOUSE	11	49703	49.62	6	31	5005	44698	1523	0.896	169223	35.588	11.031	59.225	40.775	19.238	10.374	8.864	7.42	1.641	3.94	4.924	4.662	6.303	1.773	6.566	4.005	13.46	2.232	3.808	4.202	4.531	4.596	7.879	5.318	8.142	1.773	2.823	1	1	0	0	0	0	0
Xylt2	MGI:2444797	ENSMUSG00000020868	ENSMUST00000116349	Q9EPL0	XYLT2_MOUSE	11	13665	55.87	6	11	3442	10223	865	0.341	96811.4	29.364	11.908	56.185	43.815	24.393	13.988	10.405	8.555	1.618	4.74	5.665	3.815	7.168	2.543	2.543	3.815	11.098	1.387	2.89	7.283	4.624	7.63	6.821	5.087	7.168	2.543	3.006	1	0	0	0	0	0	1
Tac4	MGI:1931130	ENSMUSG00000020872	ENSMUST00000021242	Q99N14	TKN4_MOUSE	11	7737	50.41	1	4	1251	6486	128	1.66	13937	32.812	3.906	54.688	45.312	23.438	12.5	10.938	7.812	1.562	2.344	8.594	1.562	10.156	0	3.906	3.125	14.844	1.562	1.562	4.688	6.25	9.375	7.031	7.031	6.25	0.781	1.562	0	0	0	0	1	0	0
Hoxb9	MGI:96190	ENSMUSG00000020875	ENSMUST00000000010	P20615	HXB9_MOUSE	11	5139	53.71	2	2	2574	2565	250	0.757	28015.5	23.2	11.6	50.8	49.2	27.2	16	11.2	10	1.2	2.8	8.4	2.8	6.4	2.8	2	6.4	8.4	2	3.6	9.2	5.6	6.8	9.6	3.2	2.8	1.6	4.4	0	1	0	1	0	0	0
Snx11	MGI:1921729	ENSMUSG00000020876	ENSMUST00000021246	Q91WL6	SNX11_MOUSE	11	10005	50.24	6	9	2551	7454	271	1.11	30431.3	25.461	9.225	50.185	49.815	24.723	12.177	12.546	6.642	2.214	4.428	8.118	3.321	5.535	1.476	1.845	3.69	10.332	2.214	2.583	7.011	7.011	7.011	11.439	4.059	6.642	2.583	1.845	0	0	0	0	0	0	0
Cacnb1	MGI:102522	ENSMUSG00000020882	ENSMUST00000017552	Q8R3Z5	CACB1_MOUSE	11	21527	53.61	7	14	3396	18131	597	0.376	65486.2	24.623	7.705	48.911	51.089	27.136	14.07	13.065	7.37	0.838	5.695	7.37	2.178	7.37	1.843	4.02	5.528	7.873	1.675	3.853	8.543	4.523	6.7	10.05	5.528	5.36	0.838	2.848	0	1	0	0	0	0	0
Fbxl20	MGI:1919444	ENSMUSG00000020883	ENSMUST00000103143	Q9CZV8	FXL20_MOUSE	11	67848	44.52	7	15	8601	59247	436	0.257	48396.1	31.651	7.11	52.982	47.018	24.771	13.991	10.78	5.505	7.339	5.505	5.275	2.982	6.193	2.752	6.651	4.358	14.45	0.917	4.587	2.523	4.587	6.881	6.881	6.193	5.046	0.688	0.688	0	1	0	0	0	0	0
Asgr1	MGI:88081	ENSMUSG00000020884	ENSMUST00000146411	P34927	ASGR1_MOUSE	11	3810	54.44	5	9	1188	2622	284	1.74	32591.5	22.887	11.62	46.479	53.521	26.761	14.085	12.676	2.817	3.521	7.394	5.282	2.465	6.338	3.169	1.408	4.225	11.972	1.408	5.282	3.873	6.69	6.69	8.803	5.986	6.69	3.521	2.465	1	1	0	0	0	0	0
Dlg4	MGI:1277959	ENSMUSG00000020886	ENSMUST00000231415	Q62108	DLG4_MOUSE	11	30581	52.08	22	20	5472	25109	724	0.238	80472.3	28.729	10.773	50.967	49.033	29.972	15.055	14.917	7.459	0.829	6.768	8.149	3.177	7.873	3.315	7.735	5.249	7.182	1.105	3.453	4.972	3.177	6.492	7.873	4.558	6.354	0.691	3.591	0	1	0	0	0	0	0
Nr1d1	MGI:2444210	ENSMUSG00000020889	ENSMUST00000064941	Q3UV55	NR1D1_MOUSE	11	7402	54.36	2	8	2721	4681	615	0.394	66802.1	22.439	9.268	49.431	50.569	19.837	11.87	7.967	6.341	2.439	3.252	4.715	4.228	6.667	2.764	1.951	3.252	9.268	3.089	5.854	8.293	4.715	5.854	13.984	6.179	4.878	0.488	1.789	0	1	1	1	0	0	0
Gucy2e	MGI:105123	ENSMUSG00000020890	ENSMUST00000021259	P52785	GUC2E_MOUSE	11	18920	50.84	4	19	8331	10589	1108	?	120638	33.213	8.755	60.108	39.892	23.195	12.906	10.289	9.206	1.625	4.422	5.866	3.43	8.664	2.437	3.43	2.617	13.087	2.708	1.805	7.581	3.159	7.852	6.949	4.783	7.491	1.264	1.625	1	0	0	0	1	0	0
Alox8	MGI:1098228	ENSMUSG00000020891	ENSMUST00000021262	O35936	ALOX8_MOUSE	11	13912	47.28	4	14	3226	10686	677	?	76230.4	29.838	13.294	56.573	43.427	24.372	13.294	11.078	7.238	1.477	4.874	6.204	4.431	6.352	3.545	5.022	4.284	11.817	2.068	2.659	7.09	3.988	5.465	7.533	4.874	5.761	2.511	2.806	0	0	0	0	0	1	0
Aloxe3	MGI:1345140	ENSMUSG00000020892	ENSMUST00000021268	Q9WV07	LOXE3_MOUSE	11	23220	48.04	6	15	3019	20201	711	1.06	80472.5	28.692	13.221	57.103	42.897	22.082	11.955	10.127	6.751	3.797	5.063	5.063	4.501	5.345	2.672	4.782	3.938	12.096	1.828	3.516	6.892	4.501	5.345	6.47	6.329	5.063	1.969	4.079	0	0	0	0	0	0	0
Per1	MGI:1098283	ENSMUSG00000020893	ENSMUST00000101004	O35973	PER1_MOUSE	11	14744	55.26	6	18	3507	11237	1291	0.466	136373	23.703	7.281	53.215	46.785	22.076	11.309	10.767	7.746	2.091	4.648	6.119	2.401	9.218	2.479	2.246	3.098	8.675	1.394	1.782	12.006	4.802	5.732	12.858	5.267	5.035	0.542	1.859	0	1	0	1	0	0	0
Vamp2	MGI:1313277	ENSMUSG00000020894	ENSMUST00000021273	P63044	VAMP2_MOUSE	11	3895	54.99	5	5	2205	1690	116	0.422	12690.8	37.931	5.172	58.621	41.379	21.552	11.207	10.345	12.931	0.862	6.034	4.31	1.724	4.31	0	8.621	6.034	8.621	3.448	3.448	6.897	6.034	5.172	5.172	5.172	7.759	1.724	1.724	0	1	1	0	0	0	0
Ctc1	MGI:1916214	ENSMUSG00000020898	ENSMUST00000021278	Q5SUQ9	CTC1_MOUSE	11	20563	47.23	12	23	4164	16399	1212	0.628	134028	31.353	9.571	57.343	42.657	20.792	12.211	8.581	6.271	3.383	2.805	5.776	2.888	5.941	2.558	3.795	3.878	14.934	0.908	1.485	8.746	5.611	5.776	9.571	5.198	6.353	1.815	2.31	0	0	0	0	0	0	0
Pik3r5	MGI:2443588	ENSMUSG00000020901	ENSMUST00000021283	Q5SW28	PI3R5_MOUSE	11	65729	48.12	5	19	4370	61359	871	0.391	96953.7	28.358	9.07	51.091	48.909	25.029	13.433	11.596	6.315	2.755	4.937	6.659	3.1	5.052	2.411	3.559	4.707	13.548	1.263	1.263	7.003	5.396	6.315	10.792	6.429	4.937	1.148	2.411	0	1	1	0	0	0	0
Rcvrn	MGI:97883	ENSMUSG00000020907	ENSMUST00000021290	P34057	RECO_MOUSE	11	8008	47.19	1	3	1040	6968	202	1.85	23406.6	24.257	11.881	46.04	53.96	34.653	15.842	18.812	5.941	0.495	5.941	12.871	6.931	4.455	0.99	6.436	11.881	8.416	1.98	3.465	3.96	3.96	2.97	6.436	5.446	3.465	1.485	2.475	0	0	0	0	0	0	0
Adprm	MGI:1913608	ENSMUSG00000020910	ENSMUST00000146338	Q99KS6	ADPRM_MOUSE	11	14690	44.16	6	5	1531	13159	340	1.11	38947.8	25.882	16.471	53.235	46.765	25.294	12.353	12.941	5	1.765	6.176	6.765	5	5.294	4.412	4.412	4.412	9.118	2.353	5.294	5.882	4.706	3.529	8.824	2.647	7.353	1.471	5.588	0	0	1	0	0	0	0
Krt12	MGI:96687	ENSMUSG00000020912	ENSMUST00000017741	Q64291	K1C12_MOUSE	11	6594	45.75	1	8	1852	4742	487	1.32	52464.3	27.31	5.339	49.076	50.924	25.462	10.678	14.784	8.419	1.232	4.312	10.472	1.848	10.883	0.411	2.875	4.517	10.883	2.875	4.107	1.848	6.16	5.749	11.704	3.491	5.133	0.616	2.464	0	0	0	0	0	0	0
Krt36	MGI:109364	ENSMUSG00000020916	ENSMUST00000107416	B1AQ75	KRT36_MOUSE	11	3620	52.4	1	7	1671	1949	473	1.4	52790.5	27.484	6.554	48.414	51.586	25.37	11.416	13.953	6.765	4.651	4.017	9.937	2.114	5.285	1.268	5.074	3.171	10.571	1.48	4.228	4.228	6.554	6.977	8.879	6.554	5.074	0.634	2.537	0	0	0	0	0	0	0
Stat5b	MGI:103035	ENSMUSG00000020919	ENSMUST00000004143	P42232	STA5B_MOUSE	11	69994	46.09	3	19	5062	64932	786	0.22	90002.1	28.372	10.941	50	50	24.555	12.468	12.087	6.87	1.145	5.216	6.87	3.817	4.707	2.417	5.216	5.216	10.433	2.417	5.089	4.835	9.542	4.835	5.725	5.089	5.852	2.036	2.672	0	1	0	1	0	0	0
Ubtf	MGI:98512	ENSMUSG00000020923	ENSMUST00000174302	P25976	UBF1_MOUSE	11	15183	57.78	13	21	4692	10491	765	0.06	89509	17.255	8.366	36.863	63.137	41.699	20.523	21.176	4.575	0.784	7.974	13.203	2.353	3.66	1.569	2.484	13.595	7.974	3.268	3.791	5.098	5.098	5.359	9.02	3.529	2.222	1.699	2.745	0	1	1	1	0	0	0
Adam11	MGI:1098667	ENSMUSG00000020926	ENSMUST00000103081	Q9R1V4	ADA11_MOUSE	11	18824	57.48	9	27	4620	14204	773	0.531	84134.4	24.45	10.22	56.145	43.855	24.062	13.842	10.22	6.08	5.692	4.787	5.433	2.846	11.514	3.364	3.364	3.493	9.444	1.423	3.622	6.21	4.14	6.986	7.374	4.657	5.563	1.423	2.587	1	0	0	0	1	0	0
Map3k14	MGI:1858204	ENSMUSG00000020941	ENSMUST00000021324	Q9WUL6	M3K14_MOUSE	11	47711	49.98	4	16	4246	43465	942	?	103080	26.115	8.917	54.034	45.966	25.796	14.544	11.253	7.219	2.76	3.715	7.537	2.442	7.856	3.291	3.291	6.263	10.403	1.699	2.123	9.979	5.414	4.989	8.599	4.034	5.202	1.38	1.805	0	1	0	0	0	0	1
Gosr2	MGI:1927204	ENSMUSG00000020946	ENSMUST00000021329	O35166	GOSR2_MOUSE	11	21050	45.52	3	6	3266	17784	212	1.35	24725.3	27.83	9.434	43.868	56.132	29.245	16.981	12.264	3.774	0.472	5.189	7.075	3.302	4.717	4.245	6.132	4.717	13.208	4.245	4.717	1.415	10.377	8.019	6.132	5.66	4.717	0	1.887	0	0	1	0	0	0	0
Ston2	MGI:1918272	ENSMUSG00000020961	ENSMUST00000052969	Q8BZ60	STON2_MOUSE	12	155379	45.45	7	7	9896	145483	895	0.68	99611.1	23.687	10.391	47.709	52.291	26.592	12.514	14.078	5.922	1.453	6.145	7.933	4.022	4.693	2.682	3.911	4.693	7.263	1.899	4.134	8.268	3.575	5.14	11.955	6.034	6.592	1.788	1.899	0	1	0	0	0	0	0
Gtf2a1	MGI:1933277	ENSMUSG00000020962	ENSMUST00000021345	Q99PM3	TF2AA_MOUSE	12	35226	40.69	3	9	6064	29162	378	0.277	41614	29.894	6.878	47.884	52.116	22.222	8.201	14.021	8.995	0.265	7.143	6.878	1.587	5.291	3.175	4.762	3.439	7.672	1.852	3.704	6.878	16.402	1.587	4.762	5.026	8.466	0.794	1.323	0	1	1	1	0	0	0
Tshr	MGI:98849	ENSMUSG00000020963	ENSMUST00000221216	P47750	TSHR_MOUSE	12	165246	42.18	5	11	1638	163608	764	1.26	86583.4	31.152	12.827	56.545	43.455	20.288	11.126	9.162	5.628	2.88	4.45	4.712	5.366	4.319	1.963	6.414	5.105	13.613	2.225	4.974	5.105	3.927	4.058	7.461	6.806	5.497	0.654	4.843	1	0	0	0	1	0	0
Sel1l	MGI:1329016	ENSMUSG00000020964	ENSMUST00000021347	Q9Z2G6	SE1L1_MOUSE	12	43115	43.59	10	21	6300	36815	790	0.303	88340.4	28.734	13.038	54.81	45.19	24.557	12.025	12.532	9.62	1.139	5.316	7.215	3.544	8.481	2.785	3.418	4.684	10.253	2.785	3.671	3.418	6.835	4.557	5.823	4.304	5.443	0.886	5.823	1	1	0	0	1	0	0
Klhdc2	MGI:1916804	ENSMUSG00000020978	ENSMUST00000021362	Q4G5Y1	KLDC2_MOUSE	12	14007	44.66	4	13	1905	12102	406	0.531	45908.6	23.892	16.749	54.68	45.32	25.123	13.793	11.33	6.158	2.709	5.172	6.158	5.172	8.621	4.433	3.202	4.187	8.128	1.97	5.665	5.172	2.217	5.172	8.128	4.187	6.404	3.695	3.448	0	0	0	0	0	0	0
Sec23a	MGI:1349635	ENSMUSG00000020986	ENSMUST00000021375	Q01405	SC23A_MOUSE	12	53635	40.66	5	20	4109	49526	765	0.741	86161.8	27.451	11.765	55.425	44.575	21.438	11.634	9.804	6.405	2.092	4.575	5.229	4.967	6.536	2.222	5.621	3.791	9.673	3.137	3.399	6.667	7.059	5.621	6.797	5.882	5.752	1.307	3.268	0	1	1	0	0	0	0
Pnn	MGI:1100514	ENSMUSG00000020994	ENSMUST00000021381	O35691	PININ_MOUSE	12	7115	43.5	4	9	3485	3630	725	0.44	82435.6	17.655	3.31	32.276	67.724	39.862	20.552	19.31	4	0.414	4	15.31	1.241	5.103	1.655	2.621	8.414	5.931	1.793	3.034	5.655	7.448	10.483	14.207	3.172	5.103	0.138	0.276	0	1	1	1	0	0	0
Spata7	MGI:2144877	ENSMUSG00000021007	ENSMUST00000048402	Q80VP2	SPAT7_MOUSE	12	41659	40.51	9	12	2052	39607	582	1.15	65654.5	21.993	10.137	42.096	57.904	29.897	15.979	13.918	4.811	1.718	5.326	8.591	4.296	4.296	3.436	3.952	7.216	9.278	2.577	4.639	4.811	4.983	5.326	13.574	4.811	3.952	0.344	2.062	0	0	0	0	0	0	0
Zc3h14	MGI:1919824	ENSMUSG00000021012	ENSMUST00000110104	Q8BJ05	ZC3HE_MOUSE	12	40790	40.3	13	15	3146	37644	735	0.342	82409.1	22.585	8.299	45.578	54.422	28.98	15.782	13.197	5.306	2.313	5.85	7.347	2.857	3.673	2.721	3.401	7.075	7.619	2.721	3.537	8.707	5.17	5.986	11.02	5.714	6.259	0.408	2.313	0	1	1	0	0	0	0
Ttc8	MGI:1923510	ENSMUSG00000021013	ENSMUST00000085109	Q8VD72	TTC8_MOUSE	12	62665	43.03	9	14	2272	60393	515	0.74	58439.7	29.903	12.816	54.369	45.631	23.883	13.01	10.874	9.709	1.748	4.272	6.602	3.883	5.049	2.913	4.466	4.854	10.874	3.107	4.078	4.66	6.408	5.243	5.825	5.437	4.854	1.165	4.854	0	0	0	0	0	0	0
Nfkbia	MGI:104741	ENSMUSG00000021025	ENSMUST00000021413	Q9Z1E3	IKBA_MOUSE	12	3238	54.35	2	6	1578	1660	314	0.193	35071.4	29.299	9.873	51.911	48.089	26.115	10.828	15.287	7.006	2.548	6.688	8.599	2.229	7.006	4.14	2.866	2.866	14.331	1.911	3.822	5.414	8.28	3.822	3.822	6.051	5.096	0.955	2.548	0	1	0	0	0	0	0
Ngb	MGI:2151886	ENSMUSG00000021032	ENSMUST00000021420	Q9ER97	NGB_MOUSE	12	5009	53.38	3	4	1616	3393	151	1.54	17037.5	29.801	11.258	54.305	45.695	25.166	12.583	12.583	5.96	1.325	3.974	8.609	4.636	5.96	1.987	1.987	1.987	13.907	2.649	1.325	5.298	2.649	8.609	11.921	4.636	7.947	1.987	2.649	0	1	0	0	0	0	0
Sptlc2	MGI:108074	ENSMUSG00000021036	ENSMUST00000021424	P97363	SPTC2_MOUSE	12	83298	41.59	5	12	6710	76588	560	0.39	62981.6	28.393	11.964	56.786	43.214	26.607	15	11.607	6.786	2.143	4.107	7.5	3.75	9.107	2.5	6.071	5.714	9.107	3.75	4.107	3.929	2.143	6.786	5.357	5	6.429	0.714	5	0	0	0	0	0	0	1
Slirp	MGI:1916394	ENSMUSG00000021040	ENSMUST00000161023	Q9D8T7	SLIRP_MOUSE	12	8311	41.82	4	4	2701	5610	112	1.91	12605.3	29.464	14.286	50	50	29.464	19.643	9.821	12.5	0.893	2.679	7.143	6.25	7.143	6.25	5.357	4.464	6.25	1.786	0.893	2.679	8.036	8.929	7.143	4.464	5.357	1.786	0	0	1	0	1	0	0	0
Nova1	MGI:104297	ENSMUSG00000021047	ENSMUST00000021438	Q9JKN6	NOVA1_MOUSE	12	124413	36.35	5	5	7154	117259	507	0.182	51755.5	35.108	4.734	57.002	42.998	15.582	8.481	7.101	14.99	0.394	2.367	4.734	1.578	10.059	0.592	6.312	5.128	7.692	0.986	4.931	6.312	5.523	2.761	7.298	9.665	6.114	0.197	2.367	0	1	0	0	0	0	0
Mthfd1	MGI:1342005	ENSMUSG00000021048	ENSMUST00000021443	Q922D8	C1TC_MOUSE	12	64506	45.6	7	28	3241	61265	935	0.448	101200	33.583	7.487	56.364	43.636	24.171	12.941	11.23	8.663	1.283	5.561	5.668	3.316	8.556	2.032	6.952	6.096	9.626	2.032	3.957	5.455	3.85	4.813	5.027	6.631	8.342	0.535	1.604	0	1	1	0	0	1	0
Sgpp1	MGI:2135760	ENSMUSG00000021054	ENSMUST00000021450	Q9JI99	SGPP1_MOUSE	12	21481	42.8	2	3	3323	18158	430	1.07	47744.2	34.884	12.326	66.512	33.488	17.209	9.767	7.442	6.744	2.326	3.023	4.419	4.651	8.372	1.628	9.07	2.093	13.488	2.791	2.093	7.442	2.558	6.047	6.977	4.651	5.581	1.628	4.419	0	1	0	0	0	0	0
Esr2	MGI:109392	ENSMUSG00000021055	ENSMUST00000101291	O08537	ESR2_MOUSE	12	56841	43.91	5	10	3362	53479	530	1.01	59070.2	27.736	9.623	52.075	47.925	23.962	14.906	9.057	6.038	4.151	2.642	6.415	1.698	5.094	3.396	3.585	5.849	11.887	3.585	3.585	5.283	3.585	5.66	12.453	4.34	6.226	1.321	3.208	1	1	0	1	0	0	0
Akap5	MGI:2685104	ENSMUSG00000021057	ENSMUST00000095610	D3YVF0	AKAP5_MOUSE	12	9263	44.78	3	2	6687	2576	745	0.522	79396.8	29.128	3.624	42.013	57.987	32.483	13.289	19.195	13.557	0.268	3.893	15.302	1.074	6.711	2.013	3.221	7.919	3.893	0.671	1.745	3.624	7.517	3.356	6.98	9.262	8.456	0.268	0.268	0	1	0	0	0	0	0
Rab15	MGI:1916865	ENSMUSG00000021062	ENSMUST00000021459	Q8K386	RAB15_MOUSE	12	24949	50.3	8	7	3158	21791	212	0.824	24318.5	25.943	10.849	47.642	52.358	30.66	15.094	15.566	5.66	2.358	6.604	8.962	3.302	7.075	1.887	6.604	7.075	8.491	1.887	2.83	1.415	6.604	6.132	6.132	6.132	5.189	1.415	4.245	0	0	0	0	0	0	0
Fut8	MGI:1858901	ENSMUSG00000021065	ENSMUST00000177595	Q9WTS2	FUT8_MOUSE	12	238214	37.5	7	13	2980	235234	575	0.509	66556.8	27.478	13.913	50.957	49.043	31.304	17.739	13.565	5.565	1.391	5.391	8.174	2.783	6.609	4.348	5.739	6.609	10.087	1.565	3.652	4.348	4.174	6.783	5.043	4.87	6.087	2.435	4.348	0	1	0	0	0	0	1
Atl1	MGI:1921241	ENSMUSG00000021066	ENSMUST00000021466	Q8BH66	ATLA1_MOUSE	12	73804	41.74	5	15	5150	68654	558	0.308	63377.4	29.211	12.724	52.509	47.491	26.882	13.978	12.903	7.168	1.254	5.197	7.706	5.197	6.093	2.33	6.093	7.348	10.394	2.151	4.122	3.405	4.659	4.301	7.168	4.659	5.556	1.613	3.584	0	1	1	0	0	0	0
Nin	MGI:105108	ENSMUSG00000021068	ENSMUST00000222237	Q61043	NIN_MOUSE	12	102283	44.87	18	30	9919	92364	2113	0.429	243718	26.881	5.916	40.085	59.915	35.542	15.807	19.735	6.2	1.846	4.449	15.286	1.42	3.597	2.556	2.745	6.815	13.725	2.224	3.124	2.177	9.418	6.436	7.383	4.449	4.212	0.71	1.23	0	1	0	0	0	0	0
Trim9	MGI:2137354	ENSMUSG00000021071	ENSMUST00000110522	Q8C7M3	TRIM9_MOUSE	12	103082	43.87	12	14	4405	98677	817	0.17	90870.4	25.949	10.526	52.264	47.736	24.602	13.709	10.894	6.854	4.039	5.386	5.508	3.794	5.508	3.06	2.815	5.263	9.67	2.326	4.162	6.977	5.018	5.386	8.813	5.141	6.61	0.979	2.693	0	1	0	0	0	0	1
Serpina3n	MGI:105045	ENSMUSG00000021091	ENSMUST00000021506	Q91WP6	SPA3N_MOUSE	12	7601	50.41	1	5	2064	5537	418	?	46718	32.536	10.048	54.545	45.455	24.163	11.962	12.201	8.852	0.718	5.981	6.22	5.742	4.545	1.196	5.742	7.416	11.722	3.11	3.11	4.785	5.263	3.349	5.981	6.938	6.22	0.478	2.632	1	0	0	0	1	0	0
Gsc	MGI:95841	ENSMUSG00000021095	ENSMUST00000021513	Q02591	GSC_MOUSE	12	2122	63.24	1	3	1268	854	256	1.13	27979.6	26.172	9.766	54.688	45.312	25.391	14.844	10.547	9.766	2.344	3.516	7.031	2.734	8.203	2.344	1.172	5.078	8.203	1.562	3.125	8.984	4.297	7.422	8.984	3.516	7.031	1.172	3.516	0	0	0	0	0	0	0
Clmn	MGI:2136957	ENSMUSG00000021097	ENSMUST00000109936	Q8C5W0	CLMN_MOUSE	12	101960	49.81	7	13	11866	90094	1052	0.698	117227	24.335	9.221	44.297	55.703	31.464	14.163	17.3	5.798	0.856	6.844	10.456	3.517	4.373	2.947	3.612	6.559	9.221	0.951	3.042	7.51	4.183	4.658	12.548	4.468	5.703	0.665	2.091	0	1	0	0	0	0	0
Six6	MGI:1341840	ENSMUSG00000021099	ENSMUST00000021519	Q9QZ28	SIX6_MOUSE	12	5008	45.13	1	2	4009	999	246	0.595	27741.5	28.455	10.569	50.407	49.593	28.455	17.48	10.976	9.756	1.626	2.846	8.13	3.252	6.098	2.846	2.846	6.098	10.569	0.407	3.659	6.098	5.691	8.537	7.317	4.472	5.285	2.033	2.439	0	1	0	0	0	0	0
Mnat1	MGI:106207	ENSMUSG00000021103	ENSMUST00000021523	P51949	MAT1_MOUSE	12	150272	39.15	3	8	2505	147767	309	1.52	35847.9	25.89	8.091	46.278	53.722	32.686	16.181	16.505	4.531	2.913	4.531	11.974	3.56	4.207	1.618	3.236	8.414	12.621	1.942	4.531	4.854	7.767	6.149	4.531	4.207	5.502	0.324	2.589	0	1	1	1	0	0	0
Prkch	MGI:97600	ENSMUSG00000021108	ENSMUST00000021527	P23298	KPCL_MOUSE	12	193390	45.43	4	14	3545	189845	683	0.388	77918.6	25.915	13.763	53.587	46.413	27.086	15.666	11.42	4.978	3.514	4.832	6.589	6.296	7.467	3.953	5.271	5.71	9.078	2.782	4.539	4.1	4.539	6.003	4.1	6.149	6.589	1.171	2.343	0	1	0	0	0	0	1
Snapc1	MGI:1922877	ENSMUSG00000021113	ENSMUST00000021532	Q8K0S9	SNPC1_MOUSE	12	24486	42.47	5	10	6275	18211	389	1.53	44576.2	23.65	10.026	46.53	53.47	34.447	21.08	13.368	7.455	1.285	5.141	8.226	4.884	5.656	2.571	3.085	10.283	7.969	3.599	3.342	4.884	4.37	8.226	6.684	4.627	5.141	1.028	1.542	0	1	0	1	0	0	0
Plek2	MGI:1351466	ENSMUSG00000021118	ENSMUST00000021544	Q9WV52	PLEK2_MOUSE	12	18274	46.3	1	9	1583	16691	353	1.2	40018	26.912	11.898	50.425	49.575	28.895	17.847	11.048	5.382	1.133	3.966	7.082	3.966	7.365	2.833	5.382	8.499	10.198	1.983	3.399	3.966	2.833	6.516	8.499	5.949	5.949	1.7	3.399	0	1	1	0	0	0	0
Pigh	MGI:99463	ENSMUSG00000021120	ENSMUST00000072154	Q5M9N4	PIGH_MOUSE	12	8988	44.08	3	4	2339	6649	188	0.867	21077.7	34.574	11.17	59.043	40.957	21.277	11.17	10.106	6.915	4.787	3.723	6.383	3.723	4.787	1.596	9.043	5.319	12.766	2.66	1.064	2.66	3.191	4.255	9.574	5.851	5.851	0.532	5.319	0	0	0	0	0	0	0
Rdh12	MGI:1925224	ENSMUSG00000021123	ENSMUST00000021548	Q8BYK4	RDH12_MOUSE	12	13752	43.64	4	7	1678	12074	316	1.44	35292.1	33.861	12.025	55.696	44.304	24.051	16.139	7.911	8.861	2.532	2.532	5.38	5.063	6.646	2.848	5.063	6.329	13.608	1.266	3.481	2.215	2.532	6.962	7.911	6.329	6.329	1.266	2.848	0	0	0	0	0	1	0
Vti1b	MGI:1855688	ENSMUSG00000021124	ENSMUST00000055262	O88384	VTI1B_MOUSE	12	16651	42.35	4	6	1490	15161	232	0.675	26713.5	29.741	8.19	44.397	55.603	33.19	18.534	14.655	6.466	0	3.017	11.638	2.586	5.172	3.017	4.741	6.034	15.086	2.155	4.741	2.155	4.31	9.483	6.466	6.897	3.448	0	2.586	0	1	1	0	0	0	0
Arg2	MGI:1330806	ENSMUSG00000021125	ENSMUST00000021550	O08691	ARGI2_MOUSE	12	25525	42.94	1	8	1428	24097	354	0.859	38878.4	31.921	11.017	56.497	43.503	24.859	13.559	11.299	6.497	1.695	5.367	5.932	3.39	8.192	4.237	7.062	3.39	10.169	1.13	3.107	6.78	3.39	5.932	7.345	4.802	8.192	0.565	2.825	0	0	0	0	0	0	0
Susd6	MGI:2444661	ENSMUSG00000021133	ENSMUST00000068519	Q8BGE4	SUSD6_MOUSE	12	90326	41.95	3	6	4977	85349	302	?	31978.1	29.801	8.609	56.623	43.377	21.523	9.603	11.921	7.616	3.642	4.305	7.616	1.325	9.272	3.642	3.642	3.642	10.265	2.318	1.325	6.623	4.305	2.318	11.921	4.305	8.278	0.993	2.649	0	0	0	0	1	0	0
Slc10a1	MGI:97379	ENSMUSG00000021135	ENSMUST00000218162	O08705	NTCP_MOUSE	12	15523	44.95	4	6	1749	13774	362	1.98	39413.2	35.083	11.602	66.575	33.425	12.983	8.84	4.144	6.906	2.21	1.934	2.21	6.354	7.459	1.934	8.564	5.249	13.536	5.525	4.42	6.63	2.21	1.657	7.459	6.354	6.077	0.276	3.039	1	1	0	0	0	0	0
Pacs2	MGI:1924399	ENSMUSG00000021143	ENSMUST00000084891	Q3V3Q7	PACS2_MOUSE	12	59894	50.73	7	24	5480	54414	862	0.279	94932.1	26.682	7.541	47.68	52.32	26.218	13.573	12.645	6.961	1.624	6.148	6.497	2.784	4.64	1.972	4.408	6.265	8.353	1.972	2.668	7.193	5.684	5.336	12.181	5.568	6.961	0.812	1.972	0	1	0	0	0	0	0
Mta1	MGI:2150037	ENSMUSG00000021144	ENSMUST00000009099	Q8K4B0	MTA1_MOUSE	12	38929	53.29	8	21	2826	36103	715	0.111	80798.2	26.434	9.93	50.769	49.231	27.692	16.643	11.049	7.832	1.678	4.336	6.713	2.098	5.175	2.238	4.196	6.573	9.091	2.378	4.336	7.413	3.776	7.832	8.392	5.035	5.315	1.399	4.196	0	1	1	1	0	0	0
Wdr37	MGI:1920393	ENSMUSG00000021147	ENSMUST00000054251	Q8CBE3	WDR37_MOUSE	13	68942	41.26	17	14	4626	64316	496	0.412	55045.9	27.218	8.669	45.363	54.637	26.815	14.919	11.895	5.645	2.419	6.452	5.444	2.218	5.847	3.427	5.645	4.637	8.266	1.008	3.024	3.629	5.444	6.855	10.685	8.669	7.661	1.815	1.21	0	0	0	0	0	0	0
Esyt2	MGI:1261845	ENSMUSG00000021171	ENSMUST00000220816	Q3TZZ7	ESYT2_MOUSE	12	109855	39.79	8	23	4287	105568	845	0.566	94139.3	31.243	8.402	53.491	46.509	26.036	14.083	11.953	5.799	0.947	5.562	6.391	3.195	6.864	2.012	5.799	6.036	13.136	1.657	3.55	6.391	4.734	6.036	8.166	4.024	6.509	1.42	1.775	0	1	0	0	0	0	0
Psmc1	MGI:106054	ENSMUSG00000021178	ENSMUST00000021595	P62192	PRS4_MOUSE	12	13252	47.21	4	11	1591	11661	440	0.138	49184.5	27.955	6.591	49.545	50.455	34.091	17.273	16.818	4.773	0.682	7.727	9.091	2.045	7.727	2.045	6.364	10.227	10.227	2.955	2.273	5.682	3.409	5	4.773	5.909	6.591	0	2.5	0	1	1	0	0	0	0
Nrde2	MGI:2670969	ENSMUSG00000021179	ENSMUST00000021596	Q80XC6	NRDE2_MOUSE	12	34202	47.38	3	14	3718	30484	1172	0.768	133467	26.451	11.263	49.403	50.597	29.608	16.212	13.396	7.338	1.877	4.608	8.788	4.181	5.375	2.389	2.73	7.338	11.433	1.706	2.73	5.119	5.034	6.485	8.959	4.266	4.949	2.389	2.304	0	0	1	0	0	0	0
Rps6ka5	MGI:1920336	ENSMUSG00000021180	ENSMUST00000222731	Q8C050	KS6A5_MOUSE	12	178545	39.76	9	17	5642	172903	863	0.242	96583.5	27.578	11.587	50.869	49.131	28.158	15.759	12.399	5.91	1.275	5.33	7.068	4.635	6.721	3.708	4.287	7.648	11.24	2.317	3.244	5.098	3.708	4.403	7.764	6.257	6.141	0.927	2.317	0	1	0	0	0	0	1
Ccdc88c	MGI:1915589	ENSMUSG00000021182	ENSMUST00000068411	Q6VGS5	DAPLE_MOUSE	12	117534	50.72	8	30	7542	109992	2009	0.454	226535	25.933	6.272	41.015	58.985	33.25	16.974	16.277	6.62	0.896	4.978	11.299	1.344	4.679	3.136	2.539	7.516	12.792	1.593	3.235	4.778	7.964	6.322	9.408	5.127	3.982	0.548	1.244	0	1	0	0	0	0	0
Dglucy	MGI:2444813	ENSMUSG00000021185	ENSMUST00000110070	Q8BH86	GLUCM_MOUSE	12	117925	45.9	9	14	2424	115501	617	?	66365.7	33.874	7.942	58.995	41.005	23.177	12.804	10.373	10.211	2.593	4.538	5.835	2.755	7.78	2.917	6.321	4.538	9.887	2.593	2.107	7.131	3.728	5.348	7.131	4.862	7.455	0.486	1.783	0	0	1	0	0	0	0
Atxn3	MGI:1099442	ENSMUSG00000021189	ENSMUST00000021606	Q9CVD2	ATX3_MOUSE	12	39346	42.54	5	11	5363	33983	355	0.492	40533.3	25.634	8.451	45.915	54.085	30.704	12.958	17.746	6.197	1.408	6.761	10.986	3.662	5.634	1.69	4.507	4.225	11.549	2.817	3.099	3.662	8.169	7.042	9.296	2.817	3.38	0.845	2.254	0	1	0	1	0	0	0
Lgmn	MGI:1330838	ENSMUSG00000021190	ENSMUST00000021607	O89017	LGMN_MOUSE	12	45730	46.69	3	14	1990	43740	435	0.685	49373	27.816	14.943	53.103	46.897	27.586	14.943	12.644	6.207	1.609	6.897	5.747	2.299	6.207	5.517	5.057	5.517	7.816	3.678	4.598	4.368	2.989	3.908	5.747	5.977	8.736	1.379	5.747	1	0	0	0	1	0	0
Unc79	MGI:2684729	ENSMUSG00000021198	ENSMUST00000101099	Q0KK59	UNC79_MOUSE	12	235207	42.82	9	49	8874	226333	2596	0.147	290740	29.468	10.285	52.581	47.419	23.883	12.596	11.287	6.664	3.043	4.738	6.549	4.083	4.006	3.043	5.2	5.085	12.25	2.619	4.083	6.202	4.931	4.468	9.399	5.123	5.354	1.002	2.157	0	1	0	0	0	0	0
Akr1c12	MGI:1351661	ENSMUSG00000021211	ENSMUST00000021632	Q91X42	Q91X42_MOUSE	13	11258	37.19	1	9	1261	9997	323	?	37049.6	29.102	12.384	54.18	45.82	29.102	15.17	13.932	5.573	2.786	6.192	7.74	4.025	4.954	2.167	3.096	8.978	13.003	1.238	4.644	5.882	4.334	4.025	5.263	2.477	7.43	0.929	5.263	0	0	0	0	0	0	0
Akr1c18	MGI:2145420	ENSMUSG00000021214	ENSMUST00000021635	Q8K023	AKC1H_MOUSE	13	18040	37.21	2	9	1200	16840	323	?	37176.8	28.793	12.384	52.941	47.059	29.721	15.48	14.241	5.573	2.786	7.43	6.811	4.334	4.644	2.786	6.192	8.359	12.074	2.786	5.573	4.334	3.096	4.334	5.263	3.406	4.954	0.619	4.644	0	0	0	0	0	1	0
Net1	MGI:1927138	ENSMUSG00000021215	ENSMUST00000091853	Q9Z206	ARHG8_MOUSE	13	36203	43.4	7	12	2680	33523	595	0.772	67734.3	27.563	8.571	48.235	51.765	31.429	18.151	13.277	6.723	1.513	6.218	7.059	3.193	5.21	2.521	4.538	6.387	11.597	1.513	3.361	6.387	5.714	9.244	7.563	3.697	4.706	0.84	2.017	0	1	1	0	0	0	0
Gdi2	MGI:99845	ENSMUSG00000021218	ENSMUST00000223396	Q61598	GDIB_MOUSE	13	29809	39.83	10	11	4303	25506	445	0.384	50537.1	27.191	11.236	53.933	46.067	28.09	14.157	13.933	4.494	2.022	6.742	7.191	4.494	6.966	1.124	7.865	8.315	7.865	2.921	3.596	4.719	3.371	4.719	6.067	4.944	6.966	0.225	5.393	0	1	1	0	0	0	0
Coq6	MGI:1924408	ENSMUSG00000021235	ENSMUST00000110276	Q8R1S0	COQ6_MOUSE	12	12140	47.56	11	13	1776	10364	476	1.33	51392.6	34.874	11.345	56.723	43.277	22.269	12.815	9.454	12.395	1.05	5.882	3.571	2.731	7.143	3.992	3.782	4.202	11.134	2.941	2.521	3.361	2.941	4.622	10.714	4.832	7.563	2.521	2.101	0	0	0	0	0	1	0
Abcd4	MGI:1349217	ENSMUSG00000021240	ENSMUST00000222581	O89016	ABCD4_MOUSE	12	15950	49.69	10	19	2581	13369	606	0.898	68583.2	31.023	12.211	56.436	43.564	21.782	11.221	10.561	4.455	1.485	5.446	5.116	4.95	7.096	1.65	5.281	3.795	14.521	2.145	1.98	4.125	5.281	5.776	7.756	6.766	6.766	1.65	3.96	0	0	0	0	0	0	0
Mlh3	MGI:1353455	ENSMUSG00000021245	ENSMUST00000019378	A0A1Y7VMP7	A0A1Y7VMP7_MOUSE	12	36080	43.28	5	12	5463	30617	1443	0.587	162524	25.295	9.009	45.738	54.262	29.453	15.87	13.583	5.128	2.564	5.544	8.039	3.742	4.712	2.841	4.089	6.999	9.771	2.148	4.227	4.851	4.712	6.029	9.771	6.098	6.306	0.554	1.871	0	0	0	0	0	0	0
Tmed10	MGI:1915831	ENSMUSG00000021248	ENSMUST00000040766	Q9D1D4	TMEDA_MOUSE	12	34234	43.07	4	5	1482	32752	219	0.438	24910.8	28.767	12.785	54.338	45.662	29.68	15.525	14.155	5.479	1.37	5.023	9.132	6.393	7.306	2.283	5.479	7.763	12.785	2.74	2.283	3.653	1.37	5.479	6.849	5.479	5.023	0.913	3.196	1	0	0	0	1	0	0
Fos	MGI:95574	ENSMUSG00000021250	ENSMUST00000021674	P01101	FOS_MOUSE	12	3384	53.13	4	4	2108	1276	380	0.645	40838.4	25.263	7.895	50	50	23.421	10	13.421	9.474	2.105	5.263	8.158	3.947	5	1.316	2.105	3.684	8.947	2.105	2.632	8.947	2.632	5	14.737	6.579	4.737	0.526	2.105	0	1	0	0	0	0	0
Esrrb	MGI:1346832	ENSMUSG00000021255	ENSMUST00000116402	Q61539	ERR2_MOUSE	12	160512	48.88	6	7	4300	156212	433	0.519	48328	30.023	9.469	55.196	44.804	27.483	15.473	12.009	7.621	3.233	5.081	6.928	2.54	6.697	2.54	5.312	7.39	13.164	3.233	3.002	5.081	3.233	5.543	8.314	2.771	3.926	0.462	3.926	0	0	1	1	0	0	0
Angel1	MGI:1915987	ENSMUSG00000021257	ENSMUST00000021682	Q8VCU0	ANGE1_MOUSE	12	25959	46.66	6	10	3850	22109	667	0.777	75253.6	27.586	11.844	57.721	42.279	23.238	9.445	13.793	7.346	3.598	5.397	8.396	4.198	6.147	2.249	2.699	2.249	12.894	2.999	3.148	7.796	5.697	4.948	6.297	3.898	4.648	2.399	2.999	0	1	0	0	0	0	0
Cyp46a1	MGI:1341877	ENSMUSG00000021259	ENSMUST00000021684	Q9WVK8	CP46A_MOUSE	12	27854	52.16	4	15	2118	25736	500	0.297	56814.1	29	11	56.8	43.2	26	14.6	11.4	6.4	1.6	4.8	6.6	5.6	6.6	1.4	3	5.8	12.2	3.4	1.6	6.6	5.2	7.4	5.6	4.8	7.4	1.2	2.8	0	0	0	0	0	1	0
Hhipl1	MGI:1919265	ENSMUSG00000021260	ENSMUST00000021685	Q14DK5	HIPL1_MOUSE	12	24600	51.9	2	9	5174	19426	791	0.851	87527.6	27.307	11.504	59.292	40.708	26.675	15.044	11.631	9.229	3.54	5.689	5.942	4.425	9.987	2.149	2.655	3.161	8.976	1.391	3.413	7.712	2.149	9.735	4.678	3.793	6.448	1.391	3.54	1	0	0	0	1	0	0
Evl	MGI:1194884	ENSMUSG00000021262	ENSMUST00000077735	P70429	EVL_MOUSE	12	133797	45.6	7	13	2121	131676	414	0.238	44337.4	23.188	5.072	47.343	52.657	23.913	13.285	10.628	8.213	0.483	4.106	6.522	1.449	7.488	1.691	3.623	5.314	5.797	2.174	3.623	10.628	6.763	6.28	12.802	5.556	5.556	0.725	1.208	0	1	0	0	0	0	0
Hsp90aa1	MGI:96250	ENSMUSG00000021270	ENSMUST00000155242	P07901	HS90A_MOUSE	12	12124	47.9	8	4	711	11413	733	0.353	84787.9	25.102	9.004	43.383	56.617	37.381	16.644	20.737	4.502	0.955	7.231	13.506	3.547	4.366	1.637	6.821	10.914	8.458	2.729	4.093	2.865	3.411	4.093	5.866	5.866	5.321	0.546	3.274	0	1	1	0	0	0	0
Fdft1	MGI:102706	ENSMUSG00000021273	ENSMUST00000224625	P53798	FDFT_MOUSE	14	34429	46.57	5	10	3698	30731	416	1.58	48154.3	28.846	12.981	52.644	47.356	25.721	13.221	12.5	5.529	2.885	6.25	6.25	5.048	3.606	2.163	7.212	5.769	9.375	2.885	4.327	3.606	5.769	5.288	6.971	4.567	6.731	1.202	4.567	0	0	0	0	0	0	1
Traf3	MGI:108041	ENSMUSG00000021277	ENSMUST00000117269	Q60803	TRAF3_MOUSE	12	100784	46.16	5	10	6972	93812	567	0.224	64293.9	25.397	9.171	47.972	52.028	29.982	17.108	12.875	5.115	4.938	5.115	7.76	3.175	4.762	2.822	3.704	9.171	10.053	2.646	3.88	3.88	5.644	5.115	8.642	3.88	6.526	0.705	2.469	0	0	0	0	0	0	1
Xrcc3	MGI:1921585	ENSMUSG00000021287	ENSMUST00000021715	Q9CXE6	XRCC3_MOUSE	12	10682	55.38	8	8	2422	8260	349	1.72	38445.6	34.097	7.736	56.16	43.84	23.209	13.754	9.456	7.736	3.152	4.585	4.871	3.152	6.877	2.579	4.298	2.865	15.759	1.719	1.146	5.158	6.017	8.309	8.596	4.871	6.304	0.573	1.433	0	0	1	0	0	0	0
Klc1	MGI:107978	ENSMUSG00000021288	ENSMUST00000084941	O88447	KLC1_MOUSE	12	48996	50.64	11	16	2504	46492	541	0.408	61450.1	27.357	7.763	44.732	55.268	33.826	16.636	17.19	8.318	1.479	6.285	10.906	1.109	4.991	2.218	2.957	9.427	10.906	2.403	5.545	2.957	6.1	4.991	6.1	3.697	5.176	0.555	3.882	0	1	0	0	0	0	0
Kif26a	MGI:2447072	ENSMUSG00000021294	ENSMUST00000128402	Q52KG5	KI26A_MOUSE	12	35540	56.91	2	16	6918	28622	1881	0.468	196313	27.06	5.795	55.29	44.71	23.126	13.45	9.676	11.217	2.339	4.094	5.582	1.808	9.942	2.127	1.861	3.349	8.187	1.435	1.01	10.845	3.615	7.974	11.59	5.369	5.795	0.797	1.063	0	1	0	0	0	0	0
Hecw1	MGI:2444115	ENSMUSG00000021301	ENSMUST00000110516	Q8K4P8	HECW1_MOUSE	13	296791	39.26	10	29	9460	287331	1604	0.253	179467	23.566	11.409	47.506	52.494	27.556	13.217	14.339	5.985	1.559	5.112	9.227	4.177	6.92	3.18	4.551	3.491	8.479	1.746	4.426	5.486	4.302	6.546	11.347	4.863	4.551	0.935	3.117	0	1	0	0	0	0	1
Ggps1	MGI:1341724	ENSMUSG00000021302	ENSMUST00000170957	Q9WTN0	GGPPS_MOUSE	13	12830	40.94	11	4	4244	8586	300	0.64	34706.8	29	13.333	51	49	29.333	15.333	14	5	1.333	5.333	8.667	4.333	5	3	5.333	8	13.333	1.667	3.333	3.667	5	4.333	6	5.333	5.333	1	5	0	0	1	0	0	0	1
Amph	MGI:103574	ENSMUSG00000021314	ENSMUST00000003345	Q7TQF7	AMPH_MOUSE	13	202717	40.63	6	21	3367	199350	686	0.569	75013.2	27.405	7.872	49.271	50.729	29.009	11.224	17.784	10.35	0.292	6.122	11.662	3.499	5.685	1.749	2.478	6.122	8.309	1.312	2.77	8.455	5.394	3.353	6.851	6.706	6.268	1.02	1.603	0	1	0	0	0	0	0
Gli3	MGI:95729	ENSMUSG00000021318	ENSMUST00000110510	Q61602	GLI3_MOUSE	13	266792	41.46	4	15	8170	258622	1583	0.195	171655	21.605	9.286	46.747	53.253	22.552	13.013	9.539	6.38	1.453	4.422	5.117	2.148	7.328	4.043	3.411	3.664	7.96	2.401	4.485	8.718	6.317	5.306	13.771	6.128	3.853	0.316	2.78	0	1	1	1	0	0	0
Sfrp4	MGI:892010	ENSMUSG00000021319	ENSMUST00000222464	Q9Z1N6	SFRP4_MOUSE	13	9891	41.05	4	5	4049	5842	351	0.948	40342.2	27.35	8.262	51.282	48.718	28.49	17.949	10.541	5.983	5.413	4.843	5.698	1.425	1.425	2.564	6.268	7.692	8.832	3.419	3.419	7.977	4.274	7.692	8.547	3.989	6.268	1.994	2.279	1	0	0	0	1	0	0
Aoah	MGI:1350928	ENSMUSG00000021322	ENSMUST00000021757	O35298	AOAH_MOUSE	13	242505	40.94	4	21	2921	239584	574	0.951	65155	25.958	13.589	51.568	48.432	24.564	13.763	10.801	5.052	2.787	5.401	5.401	4.53	5.749	3.833	4.878	5.575	10.627	1.742	5.401	5.575	5.226	4.355	8.711	4.53	5.401	2.265	2.962	1	0	0	0	1	0	0
Trim27	MGI:97904	ENSMUSG00000021326	ENSMUST00000222544	Q62158	TRI27_MOUSE	13	15280	46.05	7	9	4312	10968	513	0.244	58512.8	25.731	11.696	52.827	47.173	26.706	14.035	12.671	5.653	4.483	4.094	8.577	3.704	6.043	3.314	4.483	3.899	10.136	2.339	2.729	5.848	6.238	6.823	6.628	4.873	5.458	1.559	3.119	0	0	0	1	0	0	1
Zkscan3	MGI:1919989	ENSMUSG00000021327	ENSMUST00000116434	Q91VW9	ZKSC3_MOUSE	13	15753	43.4	8	6	2600	13153	553	1.19	62642	21.519	10.488	44.304	55.696	31.826	16.275	15.552	4.521	3.436	4.882	10.669	2.712	6.148	4.521	2.532	5.063	9.222	1.627	0.904	5.606	7.052	6.691	9.584	6.329	5.244	1.085	2.17	0	1	0	1	0	0	0
Irf4	MGI:1096873	ENSMUSG00000021356	ENSMUST00000021784	Q64287	IRF4_MOUSE	13	17751	46.6	3	9	4764	12987	450	0.382	51577.3	22.889	14.222	52.667	47.333	28	15.556	12.444	6	2.889	6	6.444	3.778	6.667	4	3.778	4.889	9.333	1.778	2.889	8.222	6	6.667	6	4.444	3.778	2	4.444	0	1	0	1	0	0	0
Gcnt2	MGI:1100870	ENSMUSG00000021360	ENSMUST00000110191	P97402	GCNT2_MOUSE	13	101139	45.16	6	3	4352	96787	401	1.16	45696.7	29.177	15.96	57.357	42.643	21.945	13.217	8.728	5.985	2.244	3.741	4.988	5.736	5.237	3.741	5.736	4.988	9.476	2.244	4.738	6.234	3.491	4.489	7.232	5.237	7.98	1.995	4.489	1	0	0	0	0	0	1
Gcm2	MGI:1861438	ENSMUSG00000021362	ENSMUST00000021791	O09102	GCM2_MOUSE	13	9609	46.1	3	5	3073	6536	504	0.796	56038.6	22.222	12.698	52.579	47.421	23.611	12.103	11.508	7.143	2.778	6.746	4.762	3.571	5.952	3.175	2.778	4.167	7.143	1.786	3.175	10.317	5.754	4.762	9.325	5.556	5.159	1.587	4.365	0	0	0	1	0	0	0
Mak	MGI:96913	ENSMUSG00000021363	ENSMUST00000165087	Q04859	MAK_MOUSE	13	54699	44.33	8	15	3562	51137	622	1.21	70080	22.669	11.897	50	50	24.598	16.238	8.36	4.984	0.965	4.019	4.341	3.698	6.752	3.055	4.019	8.36	8.682	2.894	5.305	7.878	5.788	4.823	9.164	5.145	4.984	1.447	3.698	0	1	0	1	0	0	1
Nedd9	MGI:97302	ENSMUSG00000021365	ENSMUST00000021794	O35177	CASL_MOUSE	13	177782	44.18	6	8	4871	172911	833	0.435	93051.7	24.49	10.444	49.1	50.9	25.21	13.445	11.765	5.642	1.681	6.002	5.762	2.641	5.762	3.361	3.962	5.402	8.403	2.281	3.842	7.803	7.083	4.682	8.884	5.882	6.483	0.84	3.601	0	1	0	0	0	0	0
Kif13a	MGI:1098264	ENSMUSG00000021375	ENSMUST00000056978	Q9EQW7	KI13A_MOUSE	13	180781	45.56	10	38	6866	173915	1749	0.232	195813	27.844	8.29	47.17	52.83	29.331	14.065	15.266	7.09	1.601	5.432	9.834	2.573	5.089	2.115	4.345	5.832	9.148	1.544	4.403	4.917	4.46	6.118	8.977	5.66	7.261	1.144	2.459	0	1	0	0	0	0	0
Tpmt	MGI:98812	ENSMUSG00000021376	ENSMUST00000021806	O55060	TPMT_MOUSE	13	22256	45.25	8	9	2708	19548	240	1.15	27585.7	29.167	15	54.167	45.833	30.833	16.25	14.583	6.667	2.083	5.833	8.75	5.833	6.25	3.75	5.417	7.917	11.667	1.667	1.667	3.75	3.75	4.583	6.25	3.333	5.417	2.083	3.333	0	1	1	0	0	0	1
Dek	MGI:1926209	ENSMUSG00000021377	ENSMUST00000021807	Q7TNV0	DEK_MOUSE	13	21427	38.38	7	11	2556	18871	380	0.567	43158.5	18.158	4.474	33.947	66.053	43.684	22.105	21.579	4.211	1.053	5.526	16.053	2.368	3.421	0.789	2.632	17.895	7.105	1.842	3.158	5.789	2.895	3.421	11.579	4.737	4.211	0	1.316	0	1	0	0	0	0	0
Id4	MGI:99414	ENSMUSG00000021379	ENSMUST00000021810	P41139	ID4_MOUSE	13	4799	46.34	1	3	3849	950	161	1.83	16596.3	37.888	4.348	64.596	35.404	21.739	13.665	8.075	18.012	4.969	4.348	3.727	0	6.832	3.106	3.106	4.348	11.801	1.242	2.484	12.422	3.106	6.211	4.969	3.106	4.969	0	1.242	0	0	0	1	0	0	0
Aspn	MGI:1913945	ENSMUSG00000021388	ENSMUST00000177948	Q99MQ4	ASPN_MOUSE	13	23123	36.93	2	8	2329	20794	373	1.18	42572.5	28.15	10.992	51.743	48.257	27.078	15.818	11.26	3.753	1.877	5.63	5.63	5.362	4.29	2.949	6.166	9.115	13.137	2.949	8.043	6.434	2.413	3.753	5.362	5.362	5.094	0.268	2.413	1	0	0	0	1	0	0
Ogn	MGI:109278	ENSMUSG00000021390	ENSMUST00000021822	Q62000	MIME_MOUSE	13	16456	36.22	1	7	2566	13890	298	0.986	34012.1	28.523	9.732	48.993	51.007	29.195	14.43	14.765	4.027	2.013	6.376	8.389	4.362	3.02	2.013	6.04	9.06	14.765	1.342	5.705	6.376	3.02	3.356	7.383	5.705	3.691	0	3.356	1	0	0	0	1	0	0
Nol8	MGI:1918180	ENSMUSG00000021392	ENSMUST00000223467	Q3UHX0	NOL8_MOUSE	13	25939	38.27	9	17	4765	21174	1147	0.825	128635	20.314	8.631	38.971	61.029	35.048	18.309	16.739	5.405	1.569	6.8	9.939	3.662	5.057	3.139	3.662	11.508	6.277	1.918	6.103	4.621	4.098	3.662	10.898	4.882	4.969	0.697	1.133	0	1	0	0	0	0	0
Spin1	MGI:109242	ENSMUSG00000021395	ENSMUST00000095797	Q61142	SPIN1_MOUSE	13	51667	43.79	2	6	4434	47233	262	0.274	29642.6	24.427	11.832	51.527	48.473	31.298	16.794	14.504	5.344	0.763	8.397	6.107	2.672	7.634	3.053	3.817	7.634	5.725	3.817	2.672	6.107	3.053	6.107	6.489	4.962	9.542	1.527	4.58	0	1	1	0	0	0	0
Nxnl2	MGI:1922374	ENSMUSG00000021396	ENSMUST00000021828	Q9D531	NXNL2_MOUSE	13	4167	50.8	2	2	1167	3000	156	0.808	17620.3	32.692	12.179	57.692	42.308	27.564	14.744	12.821	9.615	1.923	4.487	8.333	6.41	6.41	1.923	3.205	4.487	8.974	1.923	3.205	4.487	3.205	8.333	4.487	3.846	10.897	1.282	2.564	0	0	0	0	0	0	0
Wrnip1	MGI:1926153	ENSMUSG00000021400	ENSMUST00000021832	Q91XU0	WRIP1_MOUSE	13	20572	42.73	5	7	2633	17939	660	0.582	71793.8	29.545	8.788	53.485	46.515	27.424	14.091	13.333	11.212	2.121	6.212	7.121	2.576	7.273	3.03	3.939	4.394	9.091	1.97	3.03	6.818	3.939	6.667	8.485	3.636	5.303	0.606	2.576	0	1	1	0	0	0	0
Ripk1	MGI:108212	ENSMUSG00000021408	ENSMUST00000167374	Q60855	RIPK1_MOUSE	13	34785	41.55	5	11	6472	28313	656	0.554	74854.5	23.323	11.89	48.171	51.829	28.354	14.939	13.415	4.421	1.677	4.878	8.537	3.201	6.25	3.354	5.793	6.707	7.927	2.744	5.335	5.64	5.183	4.878	7.927	5.03	5.183	1.372	3.963	0	1	0	0	0	0	1
Eci3	MGI:1916373	ENSMUSG00000021416	ENSMUST00000021853	Q78JN3	ECI3_MOUSE	13	17197	42.36	2	9	1347	15850	317	?	35230.5	30.284	10.095	52.05	47.95	25.552	14.511	11.041	10.41	0.946	4.416	6.625	5.678	4.416	0.946	5.047	8.833	8.202	2.524	5.047	4.732	2.208	4.732	7.571	7.571	6.625	0.946	2.524	0	0	0	0	0	0	0
Ly86	MGI:1321404	ENSMUSG00000021423	ENSMUST00000021860	O88188	LY86_MOUSE	13	73829	43.05	2	5	1134	72695	162	1.75	17811.1	28.395	9.877	54.938	45.062	18.519	8.642	9.877	6.173	3.704	4.938	4.938	3.086	8.025	1.235	6.173	3.704	11.111	1.235	6.79	4.938	6.173	3.704	9.877	3.704	4.938	1.235	4.321	1	0	0	0	1	0	0
Sema4d	MGI:109244	ENSMUSG00000021451	ENSMUST00000021900	O09126	SEM4D_MOUSE	13	108219	50.31	14	16	4482	103737	861	0.314	95640.2	26.945	11.498	52.381	47.619	25.087	13.821	11.266	6.388	2.671	5.575	5.691	5.226	5.807	2.091	2.904	7.549	9.524	1.51	3.136	6.039	3.833	4.181	9.524	6.039	8.13	1.045	3.136	1	1	0	0	1	0	0
Gadd45g	MGI:1346325	ENSMUSG00000021453	ENSMUST00000021903	Q9Z111	GA45G_MOUSE	13	1791	60.02	2	4	1071	720	159	0.719	17211.2	33.333	7.547	55.346	44.654	27.044	8.176	18.868	9.434	3.774	8.805	10.063	3.145	7.547	2.516	5.66	2.516	10.692	1.258	3.774	4.403	3.774	3.145	5.031	5.031	7.547	1.258	0.629	0	0	0	0	0	0	0
Fbp2	MGI:95491	ENSMUSG00000021456	ENSMUST00000021907	P70695	F16P2_MOUSE	13	21546	45.96	2	7	1354	20192	339	0.993	36947.2	31.268	8.26	55.752	44.248	23.009	11.504	11.504	8.26	1.475	5.015	6.49	2.655	8.555	0.59	5.015	6.49	9.44	2.655	3.835	4.13	4.13	4.425	7.375	5.9	8.555	0	5.015	0	1	0	0	0	0	0
Aopep	MGI:1919311	ENSMUSG00000021458	ENSMUST00000220863	Q8BXQ6	AMPO_MOUSE	13	361204	44.66	28	16	3249	357955	817	?	92955.2	27.662	12.118	53.121	46.879	27.54	14.321	13.219	7.222	3.305	5.508	7.711	4.406	5.018	3.55	3.917	4.406	10.894	2.693	2.938	5.875	4.774	6.365	6.854	4.774	5.63	2.081	2.081	0	0	0	0	0	0	0
Fancc	MGI:95480	ENSMUSG00000021461	ENSMUST00000159024	P50652	FANCC_MOUSE	13	212236	43.85	19	7	807	211429	591	1.04	66978.6	32.657	11.337	57.022	42.978	24.196	12.014	12.183	7.783	3.553	3.215	8.968	4.399	3.892	3.046	3.892	3.215	15.398	2.538	1.523	6.091	5.076	5.753	8.122	4.061	5.584	2.03	1.861	0	0	0	0	0	0	0
Ptch1	MGI:105373	ENSMUSG00000021466	ENSMUST00000194663	Q61115	PTC1_MOUSE	13	65271	47.35	10	24	7657	57614	1434	0.075	159273	30.544	12.413	57.81	42.19	21.339	11.576	9.763	7.95	1.883	4.393	5.37	4.324	6.555	2.789	4.254	3.278	10.6	2.092	3.626	7.113	4.114	5.509	7.322	5.788	7.741	1.395	3.905	1	1	0	0	0	0	0
Sptlc1	MGI:1099431	ENSMUSG00000021468	ENSMUST00000021920	O35704	SPTC1_MOUSE	13	44650	46.22	3	15	2606	42044	473	0.978	52534.7	34.461	9.937	56.448	43.552	25.793	13.319	12.474	8.879	2.114	3.805	8.668	4.017	6.131	2.114	6.765	6.765	11.205	1.48	3.383	4.44	4.017	4.44	6.554	3.805	7.611	0.634	3.171	0	1	0	0	0	0	1
Sfxn1	MGI:2137677	ENSMUSG00000021474	ENSMUST00000021930	Q99JR1	SFXN1_MOUSE	13	36474	45.28	3	11	2783	33691	322	0.788	35649.4	31.677	9.938	58.075	41.925	18.012	10.87	7.143	9.938	1.553	2.484	4.658	4.969	5.59	1.242	6.211	3.727	8.075	4.037	5.901	6.522	4.037	5.901	5.28	8.696	7.453	1.553	2.174	0	0	1	0	0	0	0
Habp4	MGI:1891713	ENSMUSG00000021476	ENSMUST00000221904	Q9JKS5	HABP4_MOUSE	13	24714	46.31	6	7	4903	19811	411	0.697	45924.4	18.248	6.813	45.012	54.988	36.01	18.491	17.518	8.029	0.73	7.543	9.976	2.92	10.462	1.46	1.46	4.38	4.136	2.433	3.406	7.786	5.353	12.652	6.083	4.136	4.623	0.73	1.703	0	1	0	1	0	0	0
Drd1	MGI:99578	ENSMUSG00000021478	ENSMUST00000221470	Q61616	DRD1_MOUSE	13	4523	49.15	3	2	3576	947	446	0.307	49612.5	32.063	12.78	57.623	42.377	17.937	9.641	8.296	7.399	3.587	4.036	4.26	6.502	3.812	1.794	8.072	4.036	8.969	2.242	4.484	4.933	2.242	3.812	10.987	6.726	7.623	2.242	2.242	1	1	0	0	0	0	0
Zfp346	MGI:1349417	ENSMUSG00000021481	ENSMUST00000021937	Q9R0B7	ZN346_MOUSE	13	29515	45.46	13	7	3333	26182	294	?	32698.1	21.769	9.524	45.918	54.082	30.272	19.388	10.884	8.503	4.082	5.442	5.442	2.041	5.782	4.422	2.381	10.204	6.463	3.061	2.721	6.122	7.483	4.762	8.163	5.442	4.422	0.34	2.721	0	0	1	0	0	0	0
Mxd3	MGI:104987	ENSMUSG00000021485	ENSMUST00000021941	Q80US8	MAD3_MOUSE	13	4656	54.9	4	6	1327	3329	206	1.21	23634.5	26.214	6.796	41.748	58.252	33.495	18.932	14.563	6.796	2.427	3.398	11.165	1.456	4.854	3.398	0.971	3.398	14.078	0.971	1.456	3.883	9.709	12.136	10.194	3.398	4.369	0.485	1.456	0	0	0	1	0	0	0
Slc34a1	MGI:1345284	ENSMUSG00000021490	ENSMUST00000225259	Q60825	NPT2A_MOUSE	13	17406	50.9	6	13	3983	13423	637	1.83	68773.8	36.735	9.89	62.323	37.677	15.699	9.89	5.808	8.163	2.041	2.669	3.14	4.239	6.593	2.512	5.651	2.669	14.129	2.669	2.198	6.907	2.826	4.71	9.576	7.378	8.791	1.413	1.727	1	1	0	0	0	0	0
F12	MGI:1891012	ENSMUSG00000021492	ENSMUST00000021948	Q80YC5	FA12_MOUSE	13	8836	50.75	2	14	1960	6876	597	0.775	65701.3	23.283	13.4	55.779	44.221	22.446	12.898	9.548	6.868	6.7	4.188	5.36	3.518	9.045	4.69	2.01	3.853	9.715	1.005	3.518	7.035	5.025	4.355	7.203	6.03	4.69	2.68	2.513	1	0	0	0	1	0	0
Ddx41	MGI:1920185	ENSMUSG00000021494	ENSMUST00000021956	Q91VN6	DDX41_MOUSE	13	6249	54.3	5	17	2205	4044	622	0.736	69819.6	28.939	7.878	52.412	47.588	32.315	16.881	15.434	6.913	1.929	6.109	9.325	2.733	7.395	2.412	6.592	8.039	9.807	3.537	1.286	5.145	4.502	6.431	5.305	4.18	5.627	0.161	2.572	0	1	0	0	0	0	0
Catsper3	MGI:1924106	ENSMUSG00000021499	ENSMUST00000109898	Q80W99	CTSR3_MOUSE	13	24431	44.93	2	8	1311	23120	395	0.978	45486.3	33.165	13.924	55.443	44.557	22.785	11.899	10.886	4.051	1.013	5.316	5.57	8.354	4.051	1.772	8.101	5.823	13.165	3.797	3.544	1.266	3.291	4.304	8.101	6.835	7.848	0.759	3.038	0	0	0	0	0	0	0
Caml	MGI:104728	ENSMUSG00000021501	ENSMUST00000021963	P49070	CAMLG_MOUSE	13	9407	43.44	3	4	1382	8025	294	?	32542.1	27.211	9.524	53.061	46.939	27.551	14.626	12.925	7.483	1.701	5.442	7.483	5.102	8.503	1.361	3.401	6.122	10.884	2.381	1.701	5.102	4.082	7.143	8.844	4.762	5.442	0.34	2.721	0	1	0	0	0	0	0
Cxcl14	MGI:1888514	ENSMUSG00000021508	ENSMUST00000021970	Q9WUQ5	CXL14_MOUSE	13	7909	52.9	2	4	1827	6082	99	1.2	11716	26.263	11.111	50.505	49.495	35.354	26.263	9.091	6.061	5.051	2.02	7.071	1.01	3.03	3.03	3.03	14.141	12.121	4.04	2.02	4.04	2.02	9.091	7.071	3.03	5.051	2.02	5.051	0	0	0	0	1	0	0
Ptdss1	MGI:1276575	ENSMUSG00000021518	ENSMUST00000021990	Q99LH2	PTSS1_MOUSE	13	65572	42.27	6	13	3424	62148	473	0.448	55603.7	27.907	21.142	59.619	40.381	21.353	13.319	8.034	4.44	2.748	3.805	4.228	8.668	5.708	4.017	7.4	4.017	9.725	2.96	2.748	3.171	2.748	5.285	6.977	6.554	6.342	4.228	4.228	0	1	1	0	0	0	1
Uqcrb	MGI:1914780	ENSMUSG00000021520	ENSMUST00000021993	Q9D855	QCR7_MOUSE	13	4762	40.15	2	4	535	4227	111	1.08	13527.5	24.324	13.514	45.946	54.054	42.342	23.423	18.919	7.207	0	8.108	10.811	2.703	3.604	1.802	3.604	10.811	10.811	3.604	2.703	2.703	1.802	10.811	3.604	3.604	2.703	3.604	5.405	0	0	1	0	0	0	0
Adcy2	MGI:99676	ENSMUSG00000021536	ENSMUST00000022013	Q80TL1	ADCY2_MOUSE	13	379499	42.04	1	25	4211	375288	1090	0.261	123270	33.486	13.394	58.073	41.927	22.294	13.303	8.991	7.523	2.569	3.486	5.505	5.596	5.688	3.119	7.431	5.413	11.56	3.211	4.587	2.844	3.67	4.771	6.514	4.862	6.972	1.193	3.486	1	1	0	0	0	0	0
Il9	MGI:96563	ENSMUSG00000021538	ENSMUST00000022019	P15247	IL9_MOUSE	13	2970	47	1	5	536	2434	144	1.92	16074.7	25	6.944	50	50	19.444	12.5	6.944	2.083	6.944	3.472	3.472	3.472	4.167	0.694	3.472	6.25	13.194	2.083	4.861	5.556	4.861	5.556	10.417	10.417	6.25	0.694	2.083	1	0	0	0	1	0	0
Lect2	MGI:1278342	ENSMUSG00000021539	ENSMUST00000062806	O88803	LECT2_MOUSE	13	6039	44.35	2	4	837	5202	151	1.45	16404.9	28.477	10.596	56.291	43.709	21.192	14.57	6.623	6.623	3.974	3.974	2.649	1.987	9.272	2.649	9.272	7.947	7.285	0.662	3.974	5.96	3.974	3.974	9.934	4.636	5.298	0.662	5.298	0	0	0	0	1	0	0
Trpc7	MGI:1349470	ENSMUSG00000021541	ENSMUST00000109871	Q9WVC5	TRPC7_MOUSE	13	122881	47.58	8	12	3519	119362	862	0.541	99475	30.626	13.457	54.64	45.36	25.638	13.689	11.949	6.729	1.508	4.292	7.657	5.684	4.524	1.856	5.916	6.497	11.369	3.132	4.756	3.248	3.944	5.336	6.729	4.292	6.613	1.508	4.408	1	1	0	0	0	0	0
Gkap1	MGI:1891694	ENSMUSG00000021552	ENSMUST00000091579	Q9JMB0	GKAP1_MOUSE	13	42354	42.38	7	12	1523	40831	366	0.524	41762.7	22.951	6.831	36.066	63.934	38.525	21.585	16.94	6.557	0.82	4.918	12.022	1.913	5.191	3.005	3.005	12.842	9.29	1.093	5.191	2.186	7.65	5.738	8.743	3.825	4.098	0.82	1.093	0	1	0	0	0	0	0
Dapk1	MGI:1916885	ENSMUSG00000021559	ENSMUST00000044083	Q80YE7	DAPK1_MOUSE	13	161245	46.92	7	27	5304	155941	1442	0.275	161442	30.305	10.749	52.288	47.712	26.768	14.632	12.136	6.38	2.288	6.172	5.964	3.745	6.103	3.467	5.479	5.479	11.581	1.942	4.508	4.369	3.883	5.687	8.044	4.508	6.865	1.04	2.497	0	1	0	0	0	0	1
Slc6a19	MGI:1921588	ENSMUSG00000021565	ENSMUST00000022048	Q9D687	S6A19_MOUSE	13	25121	48.46	7	12	3936	21185	634	1.42	71367	32.019	15.615	63.88	36.12	14.196	6.467	7.729	4.89	2.997	2.839	4.89	7.413	6.94	0.946	8.202	3.312	10.41	2.524	5.678	4.732	2.839	2.208	7.729	5.678	8.517	2.997	4.259	1	1	0	0	0	0	0
Nkd2	MGI:1919543	ENSMUSG00000021567	ENSMUST00000022051	Q8VE28	NKD2_MOUSE	13	29098	49.96	5	10	4016	25082	461	1.51	51501.1	19.957	12.581	45.119	54.881	35.141	21.475	13.666	6.291	1.302	5.206	8.46	1.952	8.026	7.809	1.735	5.64	6.291	1.302	2.169	9.761	5.206	8.026	8.46	3.905	5.64	0.434	2.386	0	0	0	0	0	0	0
Tppp	MGI:1920198	ENSMUSG00000021573	ENSMUST00000022057	Q7TQD2	TPPP_MOUSE	13	26347	49.3	2	4	5090	21257	218	0.918	23574.6	25.229	8.257	46.33	53.67	34.862	21.101	13.761	10.55	1.376	5.963	7.798	3.67	9.174	2.752	2.752	12.385	4.587	0.917	1.835	4.128	2.294	5.963	8.257	6.422	7.339	0.459	1.376	1	1	0	0	0	0	0
Ahrr	MGI:1333776	ENSMUSG00000021575	ENSMUST00000022059	Q3U1U7	AHRR_MOUSE	13	81214	42.37	7	11	4754	76460	701	0.75	77725.7	23.966	10.984	51.498	48.502	25.25	15.549	9.7	5.706	3.138	5.136	4.565	3.566	6.99	4.137	3.138	4.85	10.271	2.996	2.14	7.561	4.565	6.562	10.556	5.991	4.85	0.999	2.282	0	0	0	1	0	0	0
Sdha	MGI:1914195	ENSMUSG00000021577	ENSMUST00000022062	Q8K2B3	SDHA_MOUSE	13	28027	40.58	9	15	2900	25127	664	0.859	72585.4	28.765	11.295	56.024	43.976	25.151	14.157	10.994	9.036	2.861	4.97	6.024	3.313	10.542	3.313	4.217	4.669	8.584	2.259	3.163	3.614	3.916	6.175	5.723	6.024	6.928	0.904	3.765	0	1	1	0	0	1	0
Ccdc127	MGI:1914683	ENSMUSG00000021578	ENSMUST00000022063	Q3TC33	CC127_MOUSE	13	15475	42.77	6	3	9559	5916	260	1.07	30509	30.385	10	47.308	52.692	34.231	19.615	14.615	8.846	1.154	4.231	10.385	1.923	3.462	2.308	4.231	9.231	12.308	1.923	5	2.692	6.154	8.077	5.769	1.538	5	3.077	2.692	0	0	0	0	0	0	0
Erap1	MGI:1933403	ENSMUSG00000021583	ENSMUST00000169114	Q9EQH2	ERAP1_MOUSE	13	53634	39.35	6	19	5644	47990	930	1.13	106599	27.742	13.333	51.613	48.387	24.516	12.581	11.935	5.806	1.075	4.839	7.097	4.946	4.086	2.473	5.806	6.559	10.538	3.763	4.301	4.086	4.194	3.548	9.14	6.237	5.591	2.366	3.548	1	0	0	0	0	0	0
Glrx	MGI:2135625	ENSMUSG00000021591	ENSMUST00000022082	Q9QUH0	GLRX1_MOUSE	13	10287	45.11	4	3	1345	8942	107	1.93	11870.9	29.907	6.542	55.14	44.86	17.757	10.28	7.477	4.673	4.673	3.738	3.738	4.673	7.477	0	8.411	6.542	10.28	2.804	2.804	3.738	11.215	3.738	4.673	8.411	6.542	0	1.869	0	0	1	0	0	0	0
Arsk	MGI:1924291	ENSMUSG00000021592	ENSMUST00000239063	Q9D2L1	ARSK_MOUSE	13	38239	40.03	7	8	3657	34582	553	1.08	62800.8	27.667	14.647	53.888	46.112	20.253	12.297	7.957	7.414	0.904	4.159	3.797	3.978	4.521	3.436	5.063	5.063	9.765	3.436	5.425	6.148	5.244	3.797	8.68	6.51	5.425	2.532	4.702	1	0	0	0	1	0	0
Srd5a1	MGI:98400	ENSMUSG00000021594	ENSMUST00000091514	Q68FF9	S5A1_MOUSE	13	37994	47.05	3	5	2644	35350	255	1.29	29344.5	34.51	18.824	67.451	32.549	17.647	10.98	6.667	7.843	2.353	1.961	4.706	8.235	7.059	2.353	3.529	2.353	16.078	1.961	2.353	5.098	3.529	6.275	5.098	3.922	7.059	3.137	5.098	0	0	0	0	0	1	0
Slc6a3	MGI:94862	ENSMUSG00000021609	ENSMUST00000022100	Q61327	SC6A3_MOUSE	13	41926	46.17	1	15	3456	38470	619	0.251	68805.4	34.733	15.67	65.751	34.249	15.186	8.401	6.785	7.431	2.1	3.554	3.231	7.108	7.754	1.777	6.3	3.069	11.632	2.423	3.554	4.847	2.585	3.554	7.108	5.816	9.37	2.746	4.039	1	0	0	0	0	0	0
Clptm1l	MGI:2442892	ENSMUSG00000021610	ENSMUST00000022102	Q8BXA5	CLP1L_MOUSE	13	16600	48.44	4	17	2340	14260	539	0.645	62183.3	30.983	16.698	57.699	42.301	22.263	13.173	9.091	5.38	1.113	5.195	3.896	6.865	4.453	2.412	4.824	6.679	11.503	2.597	3.525	4.267	3.34	4.082	7.421	5.751	9.276	2.412	5.009	1	0	0	0	0	0	0
Tert	MGI:1202709	ENSMUSG00000021611	ENSMUST00000022104	O70372	TERT_MOUSE	13	22933	49.68	7	16	4313	18620	1122	0.293	127978	29.234	12.389	54.813	45.187	22.906	16.221	6.684	5.882	3.119	3.209	3.476	4.902	4.813	2.941	3.119	4.635	13.369	2.139	2.763	6.061	5.437	8.645	8.734	5.348	6.863	1.426	3.119	0	1	0	0	0	0	1
Hapln1	MGI:1337006	ENSMUSG00000021613	ENSMUST00000022108	Q9QUP5	HPLN1_MOUSE	13	71857	38.28	2	5	5715	66142	356	0.488	40477.9	27.247	16.011	57.584	42.416	26.124	14.607	11.517	7.022	3.09	7.865	3.652	5.056	8.708	2.528	3.933	5.056	8.708	0.562	3.371	4.494	3.652	7.022	5.056	4.213	7.584	2.247	6.18	1	0	0	0	0	0	0
Vcan	MGI:102889	ENSMUSG00000021614	ENSMUST00000109546	Q62059	CSPG2_MOUSE	13	87198	38.53	9	15	12427	74771	3357	0.199	366787	22.758	8.817	45.13	54.87	25.827	10.069	15.758	5.243	1.072	5.57	10.188	3.247	5.898	2.472	4.707	4.617	7	1.936	2.77	7.119	3.575	2.979	11.588	11.111	5.809	0.745	2.353	1	1	0	0	1	0	0
Marveld2	MGI:2446166	ENSMUSG00000021636	ENSMUST00000022137	Q3UZP0	MALD2_MOUSE	13	21015	45.83	4	7	3061	17954	555	1.18	63662.4	25.586	14.054	53.874	46.126	27.027	14.775	12.252	6.486	1.441	6.126	6.126	4.144	5.405	2.703	4.865	5.225	8.108	2.883	3.604	7.207	3.423	6.847	7.387	4.685	6.126	1.622	5.586	0	1	0	0	0	0	0
Ocln	MGI:106183	ENSMUSG00000021638	ENSMUST00000069756	Q61146	OCLN_MOUSE	13	56212	43.3	5	9	4052	52160	521	0.951	58999.9	24.376	14.587	57.582	42.418	24.376	12.476	11.9	6.334	1.344	5.95	5.95	3.839	8.445	1.344	5.95	5.566	6.142	3.455	3.071	6.718	3.263	5.566	7.678	4.031	5.95	0.96	8.445	0	1	0	0	0	0	0
Gtf2h2	MGI:1345669	ENSMUSG00000021639	ENSMUST00000145266	Q9JIB4	TF2H2_MOUSE	13	32362	39.59	12	18	1630	30732	396	1.6	44687.3	26.01	12.374	51.515	48.485	28.788	16.162	12.626	4.293	4.798	4.798	7.828	3.283	5.808	5.051	5.556	6.313	9.848	2.525	2.02	5.051	3.03	4.798	7.828	6.818	6.313	0.505	3.535	0	1	0	1	0	0	0
Naip1	MGI:1298223	ENSMUSG00000021640	ENSMUST00000222155	Q9QWK5	BIR1A_MOUSE	13	45106	43.3	4	16	5361	39745	1403	?	158724	28.724	12.117	52.744	47.256	25.374	13.186	12.188	5.488	2.851	4.205	7.983	5.56	5.061	2.922	4.49	6.058	12.83	2.138	3.849	4.775	4.704	4.205	8.981	4.348	5.916	1.069	2.566	0	0	0	0	0	0	0
Smn1	MGI:109257	ENSMUSG00000021645	ENSMUST00000022147	P97801	SMN_MOUSE	13	12839	44.28	9	9	1222	11617	288	1.93	31254.2	18.056	9.375	52.083	47.917	24.306	13.194	11.111	5.903	2.778	6.597	4.514	2.778	8.333	1.736	3.472	8.333	5.556	2.431	3.819	12.847	3.125	3.125	10.069	6.597	3.125	2.083	2.778	0	1	0	0	0	0	0
Cartpt	MGI:1351330	ENSMUSG00000021647	ENSMUST00000224142	P56388	CART_MOUSE	13	2603	51.9	2	3	1238	1365	129	1.31	14284.9	36.434	3.876	58.915	41.085	28.682	17.054	11.628	10.853	4.651	4.651	6.977	0.775	6.202	0.775	3.876	7.752	18.605	2.326	0.775	6.202	5.426	8.527	5.426	0.775	3.101	0	2.326	0	1	0	0	1	0	0
Arhgef28	MGI:1346016	ENSMUSG00000021662	ENSMUST00000225884	P97433	ARG28_MOUSE	13	306971	44.14	7	35	5307	301664	1693	0.704	190326	25.222	9.569	45.422	54.578	29.061	14.708	14.353	5.789	2.008	4.725	9.628	3.367	5.434	3.19	3.485	5.67	10.573	1.772	3.249	4.607	6.084	5.848	11.164	5.021	5.375	1.181	1.831	0	1	0	0	0	0	0
Hexb	MGI:96074	ENSMUSG00000021665	ENSMUST00000022169	P20060	HEXB_MOUSE	13	22027	44.76	2	14	1905	20122	536	0.916	61115.7	27.052	15.299	54.664	45.336	22.201	12.5	9.701	5.597	1.306	3.918	5.784	6.343	5.597	2.239	4.478	5.224	10.075	1.119	3.918	6.53	4.851	5.037	9.142	5.224	6.903	2.239	4.478	1	0	0	0	1	0	0
Polk	MGI:1349767	ENSMUSG00000021668	ENSMUST00000022172	Q9QUG2	POLK_MOUSE	13	61890	40.53	11	15	4225	57665	852	0.866	96002.9	25.117	7.16	44.601	55.399	30.164	15.61	14.554	5.986	2.23	5.869	8.685	3.521	4.695	1.761	5.399	7.981	9.038	2.817	5.164	4.343	5.399	5.869	8.568	6.103	4.695	0.235	1.643	0	0	0	0	0	0	1
F2rl2	MGI:1298208	ENSMUSG00000021675	ENSMUST00000022182	O08675	PAR3_MOUSE	13	5887	44.25	1	2	2502	3385	369	1.49	41697.5	36.314	16.802	65.041	34.959	14.092	8.943	5.149	5.42	3.523	2.71	2.439	7.317	4.336	2.981	9.756	4.065	12.737	2.71	4.878	4.336	1.626	1.897	6.775	7.588	8.401	1.355	5.149	1	0	0	0	1	0	0
Iqgap2	MGI:2449975	ENSMUSG00000021676	ENSMUST00000068603	Q3UQ44	IQGA2_MOUSE	13	265310	44.15	9	36	5847	259463	1575	0.795	180528	30.921	8.825	47.81	52.19	29.841	14.603	15.238	6.54	0.762	5.714	9.524	2.603	3.619	1.46	6.159	8.571	11.365	1.905	6.095	3.238	5.397	4.571	5.714	5.143	6.857	0.825	3.937	0	1	0	0	0	0	0
Crhbp	MGI:88497	ENSMUSG00000021680	ENSMUST00000221025	Q60571	CRHBP_MOUSE	13	13554	43.81	2	7	1779	11775	322	0.582	36047.6	27.329	13.043	57.453	42.547	22.05	11.801	10.248	4.969	3.416	4.969	5.28	6.832	7.143	2.795	5.59	4.037	11.801	2.484	3.106	6.832	4.348	4.969	7.453	5.59	4.969	0.311	3.106	1	0	0	0	1	0	0
Pde8b	MGI:2443999	ENSMUSG00000021684	ENSMUST00000162412	E9Q4S1	PDE8B_MOUSE	13	225883	44.36	14	20	4035	221848	865	0.249	96739.1	27.861	11.561	48.555	51.445	28.324	15.838	12.486	8.092	3.006	6.358	6.127	3.699	4.74	4.74	6.127	4.855	7.746	1.85	4.74	4.277	3.468	6.243	8.902	6.012	5.896	0.925	2.197	0	1	0	0	0	0	0
Otp	MGI:99835	ENSMUSG00000021685	ENSMUST00000022195	O09113	OTP_MOUSE	13	9529	46.06	2	3	2656	6873	325	0.54	34158.6	27.692	7.077	55.692	44.308	19.692	12.308	7.385	12.308	1.231	4.308	3.077	2.769	9.538	2.462	1.231	4	10.154	2.769	3.077	9.846	6.462	5.846	10.154	4.923	4	1.231	0.615	0	0	0	1	0	0	0
Ap3b1	MGI:1333879	ENSMUSG00000021686	ENSMUST00000022196	Q9Z1T1	AP3B1_MOUSE	13	207358	42.27	5	27	4021	203337	1105	0.344	122740	29.14	7.059	47.149	52.851	28.235	13.846	14.389	6.968	0.995	5.339	9.05	2.715	4.253	1.629	5.43	7.692	9.774	2.443	4.434	4.887	4.072	4.525	10.95	5.158	6.968	0.633	2.081	0	1	0	0	0	0	0
Kif2a	MGI:108390	ENSMUSG00000021693	ENSMUST00000022204	P28740	KIF2A_MOUSE	13	63131	38.48	7	20	5304	57827	705	0.162	79756.4	26.95	7.518	46.241	53.759	31.489	16.312	15.177	6.667	1.702	6.525	8.652	3.262	4.681	1.844	5.39	7.234	7.801	2.27	4.397	4.965	5.532	7.234	7.234	5.106	7.092	0.426	1.986	0	1	1	0	0	0	0
Ercc8	MGI:1919241	ENSMUSG00000021694	ENSMUST00000123657	Q8CFD5	ERCC8_MOUSE	13	36634	40.75	10	11	2395	34239	397	1.36	43688.8	26.448	12.091	50.378	49.622	25.693	14.106	11.587	7.053	3.275	7.305	4.282	3.023	7.305	4.282	2.015	4.282	9.068	1.511	4.282	4.03	3.526	5.542	11.083	5.038	8.312	1.763	3.023	0	1	0	0	0	0	0
Plk2	MGI:1099790	ENSMUSG00000021701	ENSMUST00000022212	P53351	PLK2_MOUSE	13	5799	46.11	5	14	2800	2999	682	0.18	77812	25.367	13.05	50.147	49.853	29.326	17.595	11.73	5.865	2.786	5.279	6.452	3.519	5.572	4.692	4.839	7.038	9.971	2.933	3.666	5.132	4.106	5.865	6.891	5.865	4.692	0.587	4.252	0	1	0	0	0	0	1
Zfyve16	MGI:2145181	ENSMUSG00000021706	ENSMUST00000022217	Q80U44	ZFY16_MOUSE	13	43761	38.31	4	18	6150	37611	1528	0.689	166670	26.898	7.003	49.673	50.327	25.589	10.602	14.987	5.759	3.338	6.872	8.115	3.338	6.021	1.636	5.236	5.89	9.424	2.029	5.759	6.021	3.599	3.076	10.275	5.105	6.479	0.327	1.702	0	1	0	0	0	0	0
Dhfr	MGI:94890	ENSMUSG00000021707	ENSMUST00000022218	P00375	DYR_MOUSE	13	34328	41.92	1	6	5347	28981	187	0.884	21606	26.203	10.695	53.476	46.524	28.877	15.508	13.369	3.209	0.535	4.278	9.091	4.813	6.417	1.07	5.882	8.556	9.626	3.743	4.278	6.952	4.278	5.882	5.882	3.209	7.487	1.604	3.209	0	0	1	0	0	1	0
Rasgrf2	MGI:109137	ENSMUSG00000021708	ENSMUST00000151408	P70392	RGRF2_MOUSE	13	239646	41.74	2	27	7764	231882	1189	0.36	135668	28.932	10.934	49.958	50.042	28.511	16.064	12.447	7.065	2.019	5.046	7.401	4.037	3.785	3.28	5.887	6.308	10.849	2.691	4.037	4.878	4.373	6.476	7.569	5.551	5.13	0.925	2.691	0	1	0	0	0	0	0
Erbin	MGI:1890169	ENSMUSG00000021709	ENSMUST00000022222	Q80TH2	ERBIN_MOUSE	13	101728	37.12	7	26	6369	95359	1402	?	157248	24.108	8.06	44.722	55.278	27.247	13.481	13.766	4.351	1.141	5.777	7.989	2.996	4.636	2.71	4.565	5.991	9.843	2.496	6.919	6.99	5.635	4.779	9.914	5.563	5.35	0.499	1.854	0	1	0	0	0	0	0
Cwc27	MGI:1914535	ENSMUSG00000021715	ENSMUST00000022228	Q3TKY6	CWC27_MOUSE	13	186003	39.08	4	14	2071	183932	469	0.899	53542.6	21.962	7.676	40.938	59.062	40.512	19.616	20.896	6.61	0.64	7.889	13.006	3.625	5.757	1.706	3.625	10.448	7.036	1.706	4.051	4.904	3.198	7.463	6.397	4.904	4.691	0.426	1.919	0	0	1	0	0	0	0
Rnf180	MGI:1919066	ENSMUSG00000021720	ENSMUST00000226044	Q3U827	RN180_MOUSE	13	164815	40.92	5	8	3279	161536	592	0.837	67371	22.635	13.682	51.52	48.48	25.676	15.878	9.797	5.574	5.068	4.054	5.743	5.405	5.405	4.223	2.534	4.73	10.473	2.534	3.885	6.419	4.392	6.926	8.953	5.574	4.054	1.689	2.365	0	1	0	0	0	0	1
Htr1a	MGI:96273	ENSMUSG00000021721	ENSMUST00000022235	Q64264	5HT1A_MOUSE	13	4484	49.11	1	1	4484	0	421	0.699	46176	33.492	10.214	60.57	39.43	18.765	11.639	7.126	8.551	3.563	3.325	3.8	4.513	7.363	1.188	6.651	4.988	11.876	2.138	4.988	4.988	1.9	5.463	6.888	6.888	6.413	1.425	3.088	1	0	0	0	0	0	0
Emb	MGI:95321	ENSMUSG00000021728	ENSMUST00000022242	P21995	EMB_MOUSE	13	65880	41.92	6	9	2923	62957	330	1.49	37064.4	28.485	10	50.606	49.394	26.97	13.636	13.333	5.455	2.727	5.152	8.182	3.03	5.152	2.424	4.545	8.182	11.515	1.818	6.061	4.848	2.727	3.03	6.667	6.97	6.97	1.212	3.333	1	1	0	0	1	0	0
Fezf2	MGI:1859823	ENSMUSG00000021743	ENSMUST00000224023	Q9ESP5	FEZF2_MOUSE	14	6096	53.72	3	6	1917	4179	455	0.222	48931.4	25.495	12.308	55.385	44.615	23.297	17.582	5.714	9.67	4.835	1.758	3.956	4.396	8.571	5.055	2.198	8.791	9.451	1.319	4.176	7.912	2.857	3.736	8.571	5.714	4.176	0.22	2.637	0	0	0	1	0	0	0
Ddx4	MGI:102670	ENSMUSG00000021758	ENSMUST00000099166	Q61496	DDX4_MOUSE	13	54143	39.27	2	22	3012	51131	702	0.263	76470.3	23.077	9.544	50.427	49.573	25.783	12.963	12.821	6.125	2.137	6.268	6.553	4.986	11.254	1.425	5.271	5.556	6.125	1.425	4.131	4.416	4.843	5.983	8.832	5.983	5.556	0.712	2.422	0	1	0	0	0	0	0
[truncated: 5,256 more rows]
[truncated: 84 more columns]
