# Supplementary material for: A machine learning classifier to identify and prioritise genes associated with murine cardiac development
Source: PLoS Genet. 2026 Feb 10;22(2):e1011489. doi: 10.1371/journal.pgen.1011489 (PMC12919933; doi:10.1371/journal.pgen.1011489)
Supplement: S3 Table — (XLSX) [file pgen.1011489.s003.xlsx]

## Sheet: S3 Cardiac gene bp
Table S3: Top 10 GO terms for mouse cardiac development genes related to biological processes, identified using the DAVID Functional Annotation tool.
Term ID	Term	Count	%	P-value	Bonferroni
GO:0007507	heart development	164	13.16	1.34 ×10-116	9.39×10-113
GO:0001525	angiogenesis	123	9.87	2.59×10-72	1.82×10-68
GO:0001570	vasculogenesis	52	4.17	1.20×10-43	8.40×10-40
GO:0001568	blood vessel development	51	4.09	2.78×10-41	1.95×10-37
GO:0001701	in utero embryonic development	99	7.95	4.93×10-39	3.46×10-35
GO:0007275	multicellular organism development	188	15.09	9.96×10-36	7.00×10-32
GO:0003007	heart morphogenesis	45	3.61	8.91×10-35	6.26×10-31
GO:0003151	outflow tract morphogenesis	38	3.05	7.44×10-31	5.22×10-27
GO:0006468	protein phosphorylation	118	9.47	6.25×10-29	4.39×10-25
GO:0001947	heart looping	39	3.13	3.58×10-28	2.51×10-24
