# Supplementary material for: A machine learning classifier to identify and prioritise genes associated with murine cardiac development
Source: PLoS Genet. 2026 Feb 10;22(2):e1011489. doi: 10.1371/journal.pgen.1011489 (PMC12919933; doi:10.1371/journal.pgen.1011489)
Supplement: S4 Table — (XLSX) [file pgen.1011489.s004.xlsx]

## Sheet: S4 Non-cardiac gene bp
Table S4: Top 10 GO terms for mouse non-cardiac genes related to biological processes, identified using the DAVID Functional Annotation tool.
Term ID	Term	Count	%	P-value	Bonferroni
GO:0002376	immune system process	299	4.54	7.40×10-38	7.27×10-34
GO:0030154	cell differentiation	498	7.56	1.62E×10-33	1.60×10-29
GO:0007165	signal transduction	563	8.55	1.27×10-27	1.25×10-23
GO:0006811	ion transport	310	4.71	7.15×10-25	7.03×10-21
GO:0007399	nervous system development	242	3.67	1.23×10-24	1.21×10-20
GO:0007268	chemical synaptic transmission	129	1.96	9.73×10-24	9.57×10-20
GO:0006954	inflammatory response	213	3.23	7.30×10-23	7.18×10-19
GO:0007275	multicellular organism development	512	7.77	2.53×10-22	2.49×10-18
GO:0007283	spermatogenesis	260	3.95	6.01×10-21	5.91×10-17
GO:0007218	neuropeptide signaling pathway	67	1.02	2.15×10-16	2.18×10-12
