# Supplementary material for: A machine learning classifier to identify and prioritise genes associated with murine cardiac development
Source: PLoS Genet. 2026 Feb 10;22(2):e1011489. doi: 10.1371/journal.pgen.1011489 (PMC12919933; doi:10.1371/journal.pgen.1011489)
Supplement: S5 Table — (XLSX) [file pgen.1011489.s005.xlsx]

## Sheet: S5 Cardiac gene CC
Table S5: Top 10 GO terms for mouse cardiac development genes related to cellular component, identified using the DAVID Functional Annotation tool.
Term ID	Term	Count	%	p-value	Bonferroni
GO:0009986	cell surface	158	12.6806	3.88 ×10-45	3.28 ×10-42
GO:0005737	cytoplasm	655	52.5682	1.47 ×10-41	1.24 ×10-38
GO:0032991	macromolecular complex	169	13.5634	1.84 ×10-41	1.55 ×10-38
GO:0016020	membrane	580	46.549	4.79 ×10-30	4.05 ×10-27
GO:0005576	extracellular region	227	18.2183	6.58 ×10-28	5.56 ×10-25
GO:0005667	transcription factor complex	72	5.77849	5.04 ×10-25	4.26 ×10-22
GO:0043025	neuronal cell body	110	8.82825	2.41 ×10-24	2.04 ×10-21
GO:0005886	plasma membrane	506	40.61	1.03 ×10-22	8.74 ×10-20
GO:0005829	cytosol	384	30.8186	3.83 ×10-22	3.24 ×10-19
GO:0048471	perinuclear region of cytoplasm	122	9.79133	6.58 ×10-22	5.56 ×10-19
