# Supplementary material for: A machine learning classifier to identify and prioritise genes associated with murine cardiac development
Source: PLoS Genet. 2026 Feb 10;22(2):e1011489. doi: 10.1371/journal.pgen.1011489 (PMC12919933; doi:10.1371/journal.pgen.1011489)
Supplement: S6 Table — (XLSX) [file pgen.1011489.s006.xlsx]

## Sheet: S6 Non-cardiac gene CC
Table S6: Top 10 GO terms for mouse non-cardiac development genes related to cellular component, identified using the DAVID Functional Annotation tool.
Term ID	Term	Count	%	p-value	Bonferroni
GO:0016020	membrane	2896	43.9587	1.77 ×10-162	2.57 ×10-159
GO:0005737	cytoplasm	2827	42.9114	4.12 ×10-79	5.99 ×10-76
GO:0045202	synapse	476	7.22526	2.51 ×10-48	3.65 ×10-45
GO:0043005	neuron projection	345	5.23679	6.99 ×10-48	1.02 ×10-44
GO:0098978	glutamatergic synapse	316	4.7966	2.04 ×10-47	2.96 ×10-44
GO:0030054	cell junction	490	7.43777	4.96 ×10-46	7.22 ×10-43
GO:0043025	neuronal cell body	363	5.51002	3.81 ×10-44	5.54 ×10-41
GO:0005829	cytosol	1622	24.6205	8.71 ×10-39	1.27 ×10-35
GO:0042995	cell projection	552	8.37887	7.21 ×10-36	1.05 ×10-32
GO:0030424	axon	285	4.32605	1.93 ×10-35	2.81 ×10-32
