# Supplementary material for: A machine learning classifier to identify and prioritise genes associated with murine cardiac development
Source: PLoS Genet. 2026 Feb 10;22(2):e1011489. doi: 10.1371/journal.pgen.1011489 (PMC12919933; doi:10.1371/journal.pgen.1011489)
Supplement: S7 Table — (XLSX) [file pgen.1011489.s007.xlsx]

## Sheet: S7 Test dataset 1
Table S7: Test dataset 1 - 5331 Non-cardiac genes not included in the training dataset.
Gene Name
0610009B22Rik
0610010K14Rik
1110032A03Rik
1110059G10Rik
1700008O03Rik
1700012B09Rik
1700016K19Rik
1700019D03Rik
1700029I15Rik
1700123O20Rik
2210408I21Rik
2300002M23Rik
2310022B05Rik
2610318N02Rik
2610528A11Rik
2700097O09Rik
2900026A02Rik
3110082I17Rik
3830406C13Rik
4921536K21Rik
4930404H24Rik
4930451I11Rik
4930590J08Rik
4930591A17Rik
4931422A03Rik
4931429L15Rik
4932438H23Rik
4933402N03Rik
4933428G20Rik
4933430I17Rik
9430015G10Rik
9530003J23Rik
9930012K11Rik
A1cf
A4galt
A430005L14Rik
A830031A19Rik
A930017K11Rik
Aaas
Aadat
Aatk
Abca2
Abca4
Abca7
Abca8b
Abca13
Abca14
Abca17
Abcb1b
Abcb5
Abcb6
Abcc1
Abcc2
Abcc3
Abcc8
Abcc10
Abcd2
Abcd3
Abcd4
Abce1
Abcg1
Abcg2
Abcg4
Abcg5
Abcg8
Abhd5
Abhd6
Abhd8
Abhd11
Abhd12
Abhd14a
Abhd15
Abhd16a
Abhd17a
Abi2
Abo
Abraxas1
Abtb2
Acad12
Acan
Acap1
Acbd3
Acd
Acer1
Ache
Ackr1
Ackr4
Acmsd
Acod1
Acot5
Acp2
Acp5
Acpp
Acrbp
Acsbg1
Acsl5
Acsl6
Acsm2
Acss1
Acta1
Actl6a
Actl6b
Actn3
Actr6
Actrt3
Acvr2a
Adad1
Adal
Adam2
Adam3
Adam7
Adam8
Adam11
Adam18
Adam20
Adam22
Adam23
Adam24
Adam26a
Adam28
Adamdec1
Adamts1
Adamts2
Adamts4
Adamts13
Adamts18
Adamtsl2
Adamtsl5
Adap1
Adarb2
Adck2
Adck5
Adcy1
Adcy2
Adcy5
Adcy7
Adcyap1
Adgra1
Adgrb1
Adgrd1
Adgre1
Adgre5
Adgrf5
Adgrg1
Adgrg2
Adgrg3
Adgrg5
Adgrg7
Adgrl1
Adgrl3
Adgrv1
Adh1
Adig
Adipor1
Adipor2
Adk
Adora1
Adpgk
Adprh
Adprm
Adss
Aebp1
Afap1
Afap1l2
Aff2
Afm
Afmid
Afp
Agap1
Agap2
Agap3
Agbl5
Agfg1
Agmo
Ago1
Ago4
Agpat1
Agpat2
Agpat3
Agpat4
Agr2
Agxt
Ahcy
Ahcyl1
Ahi1
Ahnak
Ahrr
Ahsa2
Ahsg
AI467606
AI837181
Aicda
Aif1
Aif1l
Aifm1
Aifm2
Aire
Ajap1
Akap1
Akap4
Akap5
Akap6
Akap7
Akap9
Akap11
Akna
Akp3
Akr1a1
Akr1b3
Akr1b7
Akr1b8
Akr1c12
Akr1c18
Akr7a5
Akt1s1
Aktip
Alcam
Aldh1a3
Aldh1b1
Aldh1l1
Aldh2
Aldh3a2
Aldh3b1
Aldh7a1
Aldh9a1
Aldh16a1
Aldoa
Aldob
Aldoc
Alg1
Alg2
Alg10b
Alg11
Alg13
Alk
Alkbh4
Alkbh6
Alkbh8
Alms1
Alox5
Alox5ap
Alox8
Alox12
Alox12b
Alox15
Aloxe3
Als2
Amacr
Ambn
Ambp
Amelx
Amfr
Amigo1
Ampd1
Ampd3
Amph
Amtn
Anapc4
Anapc13
Ang
Angel1
Angptl1
Angptl2
Angptl4
Ank3
Ank
Ankhd1
Ankib1
Ankle1
Ankrd2
Ankrd6
Ankrd9
Ankrd10
Ankrd27
Anks1b
Anks4b
Ano1
Ano2
Ano5
Ano6
Antkmt
Antxr1
Antxr2
Aoah
Aoc3
Aopep
Aox4
Ap1g1
Ap1m2
Ap3b2
Ap3m2
Ap3s1
Ap3s2
Ap4e1
Ap4m1
Ap5z1
Apba1
Apba2
Apbb1
Apbb2
Apc2
Apex2
Aph1c
Apip
Aplp1
Apmap
Apoa2
Apoa4
Apoa5
Apobec1
Apoc3
Apoc4
Apof
Apoh
Apold1
Apoo
Aqp2
Aqp3
Aqp5
Aqp6
Aqp7
Aqp8
Aqp9
Aqp11
Arap1
Arc
Areg
Arel1
Arf2
Arfgef2
Arg1
Arg2
Arhgap5
Arhgap15
Arhgap22
Arhgap30
Arhgap32
Arhgap33
Arhgdib
Arhgef1
Arhgef5
Arhgef6
Arhgef9
Arhgef10
Arhgef11
Arhgef15
Arhgef18
Arhgef28
Arhgef38
Arid1a
Arid1b
Arid4b
Arl4d
Arl6ip5
Arl8b
Arl10
Arnt2
Arpc1b
Arpc2
Arpc3
Arpc5l
Arrb2
Arrdc5
Arsk
Art1
Arv1
Asah1
Asah2
Ascc2
Ascc3
Ascl1
Asgr1
Asgr2
Asic1
Asic3
Asl
Aspm
Aspn
Asprv1
Aste1
Astl
Astn1
Asxl1
Asxl2
Atad1
Atad2b
Atad3a
Atat1
Atf3
Atf4
Atf5
Atf6b
Atf7
Atg3
Atg4c
Atg7
Atg9a
Atg9b
Atg12
Atg13
Atg16l1
Atl1
Atl2
Atm
Atoh1
Atoh7
Atp1a3
Atp1b2
Atp2a1
Atp2b2
Atp4a
Atp5a1
Atp5e
Atp5g2
Atp5md
Atp5o
Atp5pb
Atp6v0a1
Atp6v0a4
Atp6v0d1
Atp6v0d2
Atp6v1b1
Atp6v1b2
Atp8a1
Atp8a2
Atp8b1
Atp8b2
Atp8b3
Atp9a
Atp13a2
Atp13a5
Atpaf2
Atrip
Atrn
Atxn1
Atxn2
Atxn3
Atxn7l3
Atxn10
Aurka
Aurkc
Avil
Avp
Avpr2
Azgp1
B2m
B3gat1
B3glct
B3gnt2
B3gnt5
B4galnt1
B4galt2
B4galt6
B4gat1
B430306N03Rik
Babam2
Bace1
Bace2
Bach1
Bach2
Bad
Bag1
Bag4
Bahcc1
Bahd1
Baiap2
Baiap2l2
Baiap3
Bambi
Bank1
Bard1
Barhl1
Barx2
Batf3
Batf
Bax
Baz1a
Bbc3
Bbip1
Bbs2
Bbs4
Bbs5
Bbs7
Bbs10
Bbs12
BC028528
BC048562
BC049715
BC053393
BC055324
Bcar3
Bcas1
Bcas2
Bcat1
Bcat2
Bccip
Bche
Bckdha
Bcl2a1a
Bcl2l1
Bcl2l2
Bcl2l11
Bcl2l12
Bcl3
Bcl6b
Bcl7a
Bcl7b
Bcl10
Bcl11a
Bcl11b
Bclaf1
Bco1
Bco2
Bcr
Bdh2
Bdkrb1
Bdnf
Bend3
Best1
Best2
Bfsp1
Bgn
Bhlhe22
Bhlhe23
Bhlhe40
Bhlhe41
Bhmt
Bicd1
Bid
Bin3
Birc2
Birc3
Bivm
Blk
Blmh
Blnk
Bmf
Bmp3
Bmp7
Bmp8a
Bmper
Bnc1
Bnip3l
Bnip5
Boc
Bok
Bola2
Bola3
Boll
Borcs7
Bpgm
Bphl
Bpnt1
Bpnt2
Brca2
Brd8
Brdt
Brinp1
Brms1
Brpf1
Brpf3
Bsnd
Bst2
Bsx
Btbd1
Btbd9
Btbd16
Btbd18
Btg1
Btg2
Btg3
Btk
Btla
Btn1a1
Btn2a2
Btnl1
Btrc
Bub1b
Bysl
C1qa
C1ql3
C1qtnf1
C1qtnf2
C1qtnf3
C1qtnf5
C1qtnf6
C1qtnf7
C1rl
C2cd4c
C2cd6
C3ar1
C4bp
C5ar1
C5ar2
C8b
C9orf72
Cables1
Cabp1
Cabp2
Cabp4
Cabp5
Cacfd1
Cacna1a
Cacna1e
Cacna2d3
Cacnb1
Cacng1
Cacng2
Cacng3
Cacng4
Cacng8
Cacybp
Cadm3
Cadps2
Calb1
Calcoco2
Cald1
Calhm1
Calhm2
Calr3
Caly
Camk1
Camk2a
Camk2b
Camkk1
Camkk2
Camp
Camsap1
Camta1
Cand2
Canx
Capg
Capn1
Capn5
Capn6
Capn7
Capn9
Capn10
Capn11
Caprin2
Car2
Car3
Car4
Car5a
Car6
Car7
Car9
Car13
Car14
Card9
Card11
Card14
Carf
Carm1
Carmil2
Carns1
Cartpt
Cask
Caskin2
Casp1
Casp2
Casp4
Casp6
Casp12
Casp14
Casr
Castor1
Casz1
Cat
Catip
Catsper1
Catsper2
Catsper3
Catsper4
Catsperd
Catsperz
Cav2
Cavin3
Cbarp
Cbfa2t3
Cbl
Cblb
Cblif
Cbln1
Cbln3
Cbr2
Cbx2
Cbx4
Cbx5
Cbx7
Cbx8
Cby1
Cc2d1a
Ccar2
Ccbe1
Ccdc3
Ccdc18
Ccdc33
Ccdc39
Ccdc57
Ccdc80
Ccdc86
Ccdc88c
Ccdc92
Ccdc122
Ccdc127
Ccdc137
Ccdc141
Ccdc159
Ccdc189
Cck
Cckbr
Ccl1
Ccl2
Ccl3
Ccl5
Ccl7
Ccl11
Ccl17
Ccl19
Ccl22
Ccl24
Ccl25
Ccl26
Ccn4
Ccn5
Ccna1
Ccna2
Ccnb1
Ccnb2
Ccnd2
Ccndbp1
Ccng1
Ccni
Ccny
Ccpg1
Ccr3
Ccr4
Ccr6
Ccr9
Ccr10
Cd1d1
Cd3d
Cd3eap
Cd4
Cd5
Cd5l
Cd6
Cd7
Cd8a
Cd8b1
Cd9
Cd14
Cd24a
Cd27
Cd28
Cd34
Cd37
Cd38
Cd40
Cd44
Cd48
Cd53
Cd55
Cd55b
Cd59a
Cd63
Cd68
Cd69
Cd79a
Cd79b
Cd81
Cd83
Cd84
Cd86
Cd93
Cd96
Cd101
Cd109
Cd160
Cd200
Cd200r1
Cd200r4
Cd209a
Cd209b
Cd209d
Cd209e
Cd244a
Cd247
Cd248
Cd274
Cd300lb
Cd300lf
Cd300lg
Cd302
Cdc7
Cdc14a
Cdc14b
Cdc25b
Cdc27
Cdc34
Cdc42ep4
Cdc42ep5
Cdc73
Cdca5
Cdh1
Cdh6
Cdh8
Cdh9
Cdh10
Cdh17
Cdh19
Cdh23
Cdh26
Cdhr1
Cdhr5
Cdip1
Cdipt
Cdk2ap1
Cdk5r1
Cdk5rap2
Cdk6
Cdk8
Cdk14
Cdk16
Cdkal1
Cdkl2
Cdkl5
Cdkn1a
Cdkn2a
Cdkn2c
Cdnf
Cds2
Cdsn
Cdx1
Ceacam16
Cebpa
Cebpd
Cebpg
Cel
Celf2
Celf3
Celf4
Celf6
Celsr2
Celsr3
Cend1
Cenpb
Cenph
Cenpl
Cenpv
Cep19
Cep41
Cep57l1
Cep97
Cep164
Cep290
Cer1
Cerk
Cers1
Cers3
Cers5
Cers6
Ces1c
Ces1d
Ces1f
Ces2f
Cetn1
Cfap36
Cfap44
Cfap61
Cfap69
Cfap157
Cfap206
Cfh
Cfl2
Cftr
Cga
Cgas
Cgn
Ch25h
Chaf1b
Chchd2
Chd4
Chd5
Chd6
Chd7
Chdh
Chek2
Chia1
Chil1
Chit1
Chl1
Chmp3
Chn1
Chn2
Chp2
Chpf
Chpt1
Chrna1
Chrna3
Chrna4
Chrna5
Chrna6
Chrna7
Chrna10
Chrnb2
Chrnb3
Chrnb4
Chrng
Chst1
Chst5
Chst8
Chst15
Chsy1
Chtf18
Chuk
Ciao2a
Ciao3
Ciart
Cib1
Cib2
Cibar1
Cidea
Cideb
Cidec
Ciita
Cirbp
Cit
Cited4
Ciz1
Ckap5
Ckb
Ckmt1
Cks1b
Cks2
Clasp2
Clca1
Clcf1
Clcn5
Clcn6
Clcn7
Clcnka
Clcnkb
Cldn2
Cldn4
Cldn12
Cldn13
Cldn14
Cldn15
Cldn16
Cldn18
Cldn19
Cldn34b2
Cldnd2
Clec2d
Clec3b
Clec4a2
Clec4a4
Clec4d
Clec4f
Clec4g
Clec5a
Clec7a
Clec9a
Clec10a
Clec12a
Clgn
Clip1
Clip2
Clip3
Clk1
Clmn
Clmp
Cln3
Cln5
Clnk
Clock
Clpp
Clptm1l
Clspn
Clstn3
Cltrn
Clvs1
Cma1
Cmah
Cmklr1
Cmpk1
Cmpk2
Cmtm7
Cnga2
Cnga3
Cnga4
Cngb1
Cngb3
Cnih2
Cnmd
Cnn1
Cnn2
Cnnm4
Cnot4
Cnot6
Cnot8
Cnp
Cnpy1
Cnpy2
Cnpy3
Cnr1
Cnr2
Cntf
Cntfr
Cntn1
Cntn2
Cntn4
Cntn5
Cntn6
Cntnap1
Cntnap2
Cntnap3
Cntnap4
Cog2
Col4a5
Col6a1
Col7a1
Col8a1
Col8a2
Col9a2
Col10a1
Col11a2
Col12a1
Col14a1
Col17a1
Col19a1
Col24a1
Colgalt2
Colq
Commd9
Cop1
Copg1
Cops4
Coq3
Coq6
Coq8a
Coq8b
Coro1a
Coro1c
Coro7
Cotl1
Cox4i1
Cox4i2
Cox5b
Cox6a1
Cox15
Cox19
Cpa2
Cpa3
Cpb1
Cpb2
Cpe
Cpeb1
Cpeb3
Cpeb4
Cplx1
Cplx3
Cplx4
Cpn1
Cpne5
Cps1
Cpt1a
Cpt1c
Cr2
Crabp1
Crabp2
Cracdl
Cradd
Crb3
Creb3l1
Creb3l2
Creb3l3
Creb3l4
Creb5
Crem
Crh
Crhbp
Crim1
Crip2
Cript
Crisp1
Crisp2
Crisp4
Crispld2
Crlf1
Crlf2
Crlf3
Crmp1
Crocc
Crtac1
Crtam
Crtap
Crtc1
Crtc2
Crtc3
Crx
Cry1
Cry2
Cryaa
Crybb2
Crybb3
Crygs
Crym
Cs
Csf2rb2
Csf3r
Csgalnact1
Csmd1
Csn3
Csnk1a1
Csnk1g3
Csnk2a2
Cspg4
Cspg5
Cst8
Cst9
Cst10
Cstb
Cstf2t
Ctcf
Ctdsp1
Ctdspl2
Ctdspl
Ctf1
Cthrc1
Ctla2b
Ctnnbl1
Ctnnd2
Ctns
Ctr9
Ctrc
Ctsa
Ctsc
Ctsd
Ctse
Ctsf
Ctsg
Ctsk
Ctsm
Ctso
Ctss
Cttnbp2
Ctu2
Cuedc2
Cul4a
Cul9
Cux1
Cux2
Cwc27
Cx3cl1
Cxcl9
Cxcl13
Cxcl14
Cxcl15
Cxcr1
Cxcr5
Cxcr6
Cxxc5
Cyb5b
Cyb5d1
Cyb561
Cyb561d2
Cybc1
Cybrd1
Cyct
Cyfip2
Cygb
Cyld
Cyp1a2
Cyp1b1
Cyp2a5
Cyp2f2
Cyp2g1
Cyp2r1
Cyp2u1
Cyp3a41b
Cyp4b1
Cyp4f16
Cyp4v3
Cyp7a1
Cyp7b1
Cyp8b1
Cyp11a1
Cyp19a1
Cyp24a1
Cyp26b1
Cyp27b1
Cyp46a1
Cysltr2
Cystm1
Cyth1
Cyth3
Cytip
D7Ertd443e
D430041D05Rik
D630023F18Rik
D630045J12Rik
D930020B18Rik
Daam1
Daam2
Dab1
Dab2ip
Dach1
Dact2
Dagla
Dao
Dapk1
Dapp1
Dars2
Dazap1
Dazl
Dbf4
Dbi
Dbn1
Dbt
Dbx1
Dcaf7
Dcaf10
Dcaf17
Dcc
Dcdc2a
Dcdc2b
Dck
Dclk1
Dclre1a
Dct
Dctn1
Dctn2
Dctn5
Dcx
Ddah2
Ddb2
Ddhd1
Ddhd2
Ddi2
Ddit3
Ddit4
Ddo
Ddost
Ddx1
Ddx25
Ddx27
Ddx41
Ddx51
Ddx52
Ddx58
Ddx60
Decr1
Defb3
Defb14
Defb20
Dek
Dennd2c
Dennd2d
Derl2
Deup1
Dgat1
Dgat2
Dgcr2
Dgka
Dgkd
Dgke
Dgkg
Dglucy
Dhcr24
Dhdds
Dhfr
Dhps
Dhrs4
Dhrs9
Dhtkd1
Dhx30
Dhx33
Dhx36
Dhx40
Diaph2
Dicer1
Dio1
Dio3
Dip2a
Dis3
Disc1
Dixdc1
Dkc1
Dkk3
Dkkl1
Dlg3
Dlg4
Dlg5
Dlgap1
Dlgap2
Dlgap4
Dll1
Dlx6
Dmac2l
Dmap1
Dmbt1
Dmc1
Dmd
Dmgdh
Dmkn
Dmp1
Dmrt1
Dmrt3
Dmrta1
Dmrta2
Dmrtb1
Dmrtc2
Dmtf1
Dnaaf6
Dnah1
Dnah17
Dnai1
Dnaja4
Dnajb7
Dnajb12
Dnajc5g
Dnajc6
Dnajc7
Dnajc9
Dnajc10
Dnajc14
Dnajc15
Dnajc17
Dnajc19
Dnajc27
Dnajc28
Dnajc30
Dnal4
Dnase1
Dnase1l1
Dnase1l2
Dnd1
Dner
Dnm2
Dnmt3l
Dntt
Dnttip1
Doc2a
Doc2b
Dock2
Dock3
Dock8
Dock10
Dock11
Dohh
Dok2
Dok3
Dolk
Dop1b
Dpf1
Dph2
Dpm3
Dpp3
Dpp4
Dpp6
Dppa2
Dppa4
Dpt
Dpy19l3
Dpyd
Dpysl4
Dpysl5
Dram1
Dram2
Draxin
Drd1
Drd4
Drg2
Dsc1
Dscam
Dscc1
Dse
Dsel
Dsg1b
Dspp
Dst
Dstyk
Dtl
Dtnbp1
Dtx1
Dus2
Dusp4
Dusp5
Dusp10
Dusp13
Dusp22
Dusp26
Dync1h1
Dync1i2
Dynll1
Dynlt2b
Dyrk3
Dysf
E2f6
Eaf1
Ebag9
Ebf1
Ebf2
Ecd
Ecel1
Eci1
Eci3
Ecm1
Ecrg4
Ecscr
Ect2
Edc4
Edem3
Edil3
Edn2
Edn3
Eea1
Eef1akmt2
Eef1d
Eef2k
Eef2kmt
Efcab2
Efemp1
Efhc1
Efhd2
Efna2
Efna3
Efnb1
Efs
Egfl8
Egflam
Egln2
Egr3
Egr4
Ehd2
Ehmt1
Ehmt2
Eif1ad
Eif1b
Eif2ak2
Eif2b2
Eif2b3
Eif4e2
Eif4e3
Eif4e
Eif4ebp2
Eif4g2
Elac2
Elane
Elapor1
Elavl3
Elf3
Elf4
Elf5
Elfn1
Elfn2
Elk4
Ell2
Ell
Elmo1
Elmo3
Elmod1
Elmod2
Elovl3
Elovl4
Elovl6
Emb
Emc3
Emc7
Eme1
Emg1
Emid1
Emilin2
Emilin3
Eml1
Eml2
Emx1
Emx2
En1
En2
Enam
Enc1
Endog
Endou
Endov
Enho
Enpep
Enpp3
Enpp5
Ensa
Entpd2
Entpd3
Entpd6
Entpd7
Eomes
Ep400
Epb41
Epb41l3
Epb41l4b
Epb42
Epc2
Epcam
Epdr1
Epg5
Epgn
Epha4
Epha5
Epha6
Epha7
Epha8
Ephb1
Ephb2
Ephb3
Ephb6
Ephx1
Epn3
Eps8l1
Eps8l2
Eps8l3
Eps15
Epx
Epyc
Eqtn
Erap1
Erc1
Erc2
Ercc1
Ercc2
Ercc6
Erfe
Erlin2
Ermn
Ern2
Erp29
Esco1
Espnl
Esr2
Esyt2
Esyt3
Ethe1
Etnk1
Etnppl
Ets1
Etv1
Evc2
Evc
Evi5
Evx1
Evx2
Ewsr1
Exd1
Exo1
Exoc1
Exoc3
Exoc6
Exosc8
Exph5
Eya2
Eya4
Ezh1
Ezh2
Ezr
F2rl2
F2rl3
F8
F11r
F12
F13b
Fa2h
Faah
Fabp1
Fabp2
Fabp6
Fabp7
Fabp9
Fabp12
Fads1
Fads2
Fahd1
Fahd2a
Faim2
Fam3b
Fam13a
Fam13b
Fam20c
Fam72a
Fam83g
Fam83h
Fam102a
Fam104a
Fam107b
Fam110b
Fam151b
Fam163a
Fam166b
Fam166c
Fam186b
Fam207a
Fam209
Fam210a
Fam216a
Fam217b
Fam234b
Fan1
Fanca
Fancd2
Fancf
Fanci
Fancl
Fancm
Farp1
Farp2
Farsa
Fas
Fasl
Fasn
Fastk
Fastkd2
Fat3
Fblim1
Fbln7
Fbp2
Fbxl3
Fbxl16
Fbxl20
Fbxl21
Fbxl22
Fbxo2
Fbxo4
Fbxo7
Fbxo11
Fbxo30
Fbxo32
Fbxo33
Fbxo41
Fbxo45
Fbxo47
Fbxw2
Fbxw8
Fbxw9
Fcamr
Fcer1a
Fcer2a
Fcgr1
Fcgr4
Fcgrt
Fcho2
Fcmr
Fcor
Fcrla
Fcrlb
Fdft1
Fdx1
Fdxacb1
Fen1
Fer1l4
Fermt1
Fev
Fez1
Fezf1
Fezf2
Ffar1
Ffar2
Ffar4
Fgd4
Fgf4
Fgf5
Fgf7
Fgf11
Fgf12
Fgf13
Fgf14
Fgf17
Fgf18
Fgf21
Fgf23
Fgfbp1
Fgfbp3
Fgfr3
Fgfr4
Fggy
Fhit
Fhl1
Fhl5
Ficd
Figla
Fign
Fis1
Fjx1
Fkbp5
Fkbp6
Fkbp9
Fkrp
Fktn
Flnb
Flnc
Flot1
Flt3l
Flt4
Fmn1
Fmnl3
Fmo5
Fmr1
Fndc3b
Fndc4
Fndc7
Fndc9
Fnip1
Fnta
Fntb
Fos
Fosb
Fosl2
Foxa1
Foxa2
Foxb1
Foxc1
Foxd1
Foxf2
Foxi1
Foxi2
Foxj3
Foxl1
Foxl2
Foxn1
Foxn4
Foxo1
Foxo3
Foxo6
Foxp3
Foxq1
Foxs1
Fpgs
Fpr1
Fpr2
Fpr3
Frem1
Frk
Frmd4b
Frmd7
Frmpd4
Frrs1l
Frs2
Frzb
Fscn1
Fshb
Fshr
Fth1
Fto
Fuca1
Fuom
Fus
Fut1
Fut2
Fut7
Fut9
Fxr2
Fyb
Fzd1
Fzd3
Fzd9
G0s2
G3bp1
G3bp2
G6pc2
G6pc3
Gab2
Gabbr1
Gabbr2
Gabpb1
Gabra1
Gabra2
Gabra3
Gabra5
Gabra6
Gabrb1
Gabrb3
Gabrd
Gabre
Gabrg2
Gabrr1
Gad1
Gad2
Gadd45b
Gadd45g
Gal3st1
Gal
Galk1
Galnt3
Galnt14
Galnt17
Galnt18
Galntl5
Galp
Galr1
Galr2
Galr3
Gamt
Gan
Gapdhs
Gapt
Garem2
Gart
Gas2
Gast
Gata1
Gatm
Gba2
Gbf1
Gbp2b
Gbp5
Gbp7
Gc
Gca
Gcdh
Gck
Gckr
Gclc
Gclm
Gcm2
Gcnt1
Gcnt2
Gcnt3
Gcnt4
Gcsam
Gdap1
Gde1
Gdf3
Gdf6
Gdf9
Gdf10
Gdf11
Gdi1
Gdpd2
Gem
Gemin2
Get3
Gfer
Gfm1
Gfod1
Gfpt1
Gfra1
Gfra3
Gfra4
Gfral
Gga1
Ggct
Ggn
Ggps1
Ggt1
Ggt5
Ggta1
Ghrh
Ghrl
Gigyf2
Gimap3
Gimap4
Gimap5
Gins2
Gins4
Gipc1
Gipc3
Git1
Git2
Gja8
Gjb1
Gjb4
Gjc2
Gjd2
Gk
Gkap1
Glb1
Glb1l2
Glce
Gldc
Gldn
Glg1
Gli3
Glipr1
Glis2
Glis3
Glmp
Glo1
Glp1r
Glra2
Glra3
Glrx2
Glrx
Gls
Glt8d1
Glycam1
Gm94
Gm128
Gm648
Gm5134
Gm12258
Gm13547
Gmcl1
Gmds
Gmnc
Gmnn
Gmppa
Gna11
Gnai1
Gnai3
Gnal
Gnao1
Gnaq
Gnat1
Gnat3
Gng3
Gng7
Gng8
Gng13
Gngt1
Gnl3
Gnmt
Gnpat
Gnpda2
Gnptab
Gnptg
Gns
Golga2
Golga3
Gopc
Gorasp1
Got1l1
Gp1bb
Gp5
Gpa33
Gpam
Gpat2
Gpat3
Gpbar1
Gpc4
Gpd2
Gphn
Gpihbp1
Gpm6a
Gpm6b
Gpr1
Gpr3
Gpr15
Gpr17
Gpr19
Gpr26
Gpr31b
Gpr33
Gpr34
Gpr35
Gpr37
Gpr39
Gpr52
Gpr55
Gpr61
Gpr65
Gpr68
Gpr82
Gpr83
Gpr84
Gpr85
Gpr87
Gpr88
Gpr101
Gpr119
Gpr142
Gpr143
Gpr149
Gpr152
Gpr156
Gpr157
Gpr158
Gpr174
Gpr176
Gpr183
Gprasp1
Gprc5a
Gprc5b
Gprc5c
Gprc6a
Gps1
Gps2
Gpsm2
Gpt2
Gpx4
Gpx5
Gpx8
Gramd1c
Grap2
Grb7
Grcc10
Greb1
Grhl1
Gria2
Gria3
[truncated: 3,333 more rows]
