# Supplementary material for: A machine learning classifier to identify and prioritise genes associated with murine cardiac development
Source: PLoS Genet. 2026 Feb 10;22(2):e1011489. doi: 10.1371/journal.pgen.1011489 (PMC12919933; doi:10.1371/journal.pgen.1011489)
Supplement: S8 Table — (XLSX) [file pgen.1011489.s008.xlsx]

## Sheet: S8 Test dataset 2
Table S8: Test dataset 2 - 966 mouse reporter lines mutants.
Gene Name
Rpa1
Chtop
Luzp1
Tulp3
Fkbp10
Folr1
Trmt1
Plin4
Csnk1g2
Snrnp200
Fam162a
Cavin1
Pnpla6
Pkn2
Ghrhr
Hdac9
Ddx39a
Ndufs3
Adcy9
Rcn1
Cdc20
Chrd
Neu1
Ccdc124
Emc10
Cd163
Hdac5
Rala
Cdk9
Stx5a
Prox1
Pdhx
Pabpc4
Phox2b
Elof1
Piezo1
Ager
Notch4
Lama5
Capza2
Amdhd1
Dstn
Cr1l
Plcg1
Rnd3
Med24
Prl8a2
Kansl1
Cdk5rap3
Ccl9
H13
Rab4a
Gyg
Zbtb24
Hsf2
P4ha1
Cabcoco1
Unc5b
Ptprb
Mapk9
Laptm4a
Klhl29
Itsn2
Cenpo
Gh
Unk
Ncbp3
Ankfy1
Nxn
Strn3
Polr2h
Pygl
Smoc1
Fbln5
Asb2
Ppp1r13b
Gpld1
Hivep1
Cap2
Cts6
Pitx1
Trip13
Nsun2
Lpcat1
Cert1
Thbs4
Parp8
Ldb3
Hacl1
Cab39l
Rgcc
Diaph3
C9
Ywhaz
Angpt1
Wnt7b
Adsl
Cacna1i
Myh9
Popdc2
Ubr2
Brd4
Strn
Mlst8
Anks1
Sos1
Dnajc18
Epb41l4a
H2-M5
Hmgxb3
Anxa1
Uhrf2
Rad9a
Dpf2
Ehbp1l1
Xpnpep1
Got1
Lbx1
Itga7
Mbd6
Cant1
Pigq
Nudt5
Tmem70
Sumo1
Pms1
Epb41l5
Cacna1s
Pfkfb2
Mixl1
Ptpn14
Rgs5
Prdx6
Dpm2
Grb14
Egfl7
Inpp5e
Xirp2
Cstf3
Hipk3
Galk2
Dnmt3b
Tbl1xr1
Smad9
Etfdh
Ssr3
Gstcd
Ash1l
Myoz2
Mttp
Ccn1
Exosc3
Pigo
Cpt2
Sema3c
Mecr
Nub1
Emilin1
Cenpa
Rest
Psph
Ddx54
Ptcd1
Col1a2
Tspan12
Lmod2
Ephb4
Aoc1
2210010C04Rik
Smarcad1
Dusp11
Klf15
Sumf1
Usp18
Cops7a
Golt1b
Rassf8
Vgll4
Tjp1
Hddc3
Unc45a
Parva
Ptpn5
Acsl4
Itgb1bp2
Angpt2
Vegfc
Plat
Pdlim3
Irx3
Ints10
4931406C07Rik
Pdgfd
Cul5
Cln6
Rcn2
Mlip
Adamts7
Lactb
Zwilch
Nck1
Scn5a
Nphp3
Marchf3
Gpbp1
Npat
Ttc28
Slitrk5
Arid2
Ptprm
Agl
Lpar6
Fkbpl
Tlr13
Fgb
Mapkbp1
Mks1
Efcab14
Setd5
Nek9
Fhod3
Gjc1
Chst11
Plvap
Nudt19
Synrg
Egln3
Zhx3
Dock4
Prickle1
Smad6
Kdm1a
Dzank1
Lsm1
Ranbp10
Ubr5
Phc3
Inf2
Egr2
Pcdh18
Sbno1
Stox2
Hoxa13
Asb10
Srcin1
Atp5l
Alpk3
Rap1gap2
Txndc5
Ube3c
Cdc123
Dap
Prrc2b
Rab3gap2
Mreg
Dcxr
Odad3
Fgl2
Gjb6
Thbs1
Tex2
Otud6b
Il17rd
Eif4h
Rcc2
Fzd7
Dmxl2
Myzap
Bicdl1
Bbox1
Cir1
Dzip1
Mapk6
Foxo4
Adamts3
Camsap3
Tent5c
S1pr1
Adra1a
Cavin2
Ermp1
Kcnk6
Rhoj
Rnf31
Taf9b
Kcne4
Hs3st3a1
Akap10
Trappc9
Fbxo10
Msx1
Ncald
Mest
Lrrc15
Prkcb
Socs3
Dand5
Phgdh
Sh3pxd2a
Ppfia2
Rhob
Hmcn2
Mia3
Slit3
Ide
Npm1
Aak1
Arhgap24
Nsd2
Bloc1s2
Cyb5d2
Trim31
Map2k5
Hopx
Slc25a3
Iah1
Lancl2
Prss1
Kdr
Hspb11
Slc39a4
B9d2
Sema3e
Cnnm2
Cenpj
Arih2
Slc31a1
S1pr3
Pcgf1
Jund
Armc2
Map3k5
Myo18b
Exoc8
Vps25
Chd2
Casc3
B3gnt7
Cbx6
1700003F12Rik
1700067K01Rik
2810408A11Rik
4921509C19Rik
4932438A13Rik
4933430I17Rik
4933434E20Rik
A830005F24Rik
Aars2
AB124611
Abcb10
Abcg8
Abitram
Acsl5
Actl7b
Acvr1c
Adam8
Adamts19
Adgrf5
Adgrg7
Adipor1
Adm2
Aebp1
Afap1l2
Agpat1
Agxt2
Akr1d1
Aktip
Aldh1l1
Aldob
Alg10b
Amigo3
Angptl4
Ankub1
Ap1ar
Ap4e1
Apol10b
Arhgap19
Arhgap33
Arhgap40
Arhgef15
Arl5c
Arl9
Arrdc2
Ascc2
Ascl2
Asic4
Atg16l1
Atn1
Atoh7
Atp6v1b1
Atp6v1d
Atp11a
Atxn7l3
AU021092
Avpi1
Awat1
B3gnt6
Baiap2l2
Barx2
Bbs5
Bbx
Bcl2l15
Blvrb
Bmper
Bms1
Bod1
Borcs8
Brd7
Btbd3
Bves
Bzw2
C9orf72
Cabp4
Cacna1f
Calcb
Calhm1
Calhm6
Carf
Cast
Cav2
Cbl
Cc2d2a
Ccdc28a
Ccdc88a
Ccdc178
Cckbr
Ccm2l
Ccr6
Cd44
Cd83
Cd300e
Cdan1
Cdc26
Cdh1
Cdk8
Cdk15
Cdkn1a
Cdsn
Cela2a
Celf4
Cep43
Cep83
Cep164
Ces1a
Cfb
Cgn
Chd7
Chic2
Chn1
Chrnb2
Chst14
Chtf18
Chuk
Churc1
Cilk1
Cinp
Cldn12
Cldn19
Clec9a
Clps
Cmip
Cmtr2
Cnnm4
Cog6
Cog7
Col11a2
Colca2
Coq2
Coro1c
Cox15
Cpe
Crb2
Crbn
Creld2
Crem
Crispld2
Cryba1
Crygc
Csf3r
Ctag2l2
Ctnnbip1
Ctsa
Cubn
Cxcl17
Cyb561
Cyfip2
Cygb
Cyp4b1
Cyp7a1
Cyp11a1
Cyp11b1
Cyp17a1
Cyp27a1
Cyren
Cysltr2
Dagla
Dbn1
Dbndd2
Dcdc2c
Dcp2
Dcps
Ddhd1
Ddit4
Decr2
Defb43
Dgat2l6
Dgkq
Dhx16
Dhx35
Dhx40
Dipk1a
Dkk4
Dll1
Dmp1
Dnajb11
Dnajc5b
Dnase1
Dnase1l2
Dnmt3l
Dppa1
Duoxa2
Dusp7
Dynlrb2
Ecrg4
Edar
Eddm3b
Efcab1
Eftud2
Ehmt1
Eif2b5
Eif4ebp3
Elapor1
Elk1
Elmod1
Emc4
Emc8
Emx1
Enkd1
Entpd8
Epb41l1
Epcam
Epha10
Esrra
Exd1
Exoc3l2
Fads6
Fam53b
Fam161a
Fanca
Far2
Fbxo22
Fbxo36
Fbxo44
Fbxw8
Fcrl6
Fcrla
Ffar2
Fgf18
Fhl1
Flt4
Flvcr2
Flywch2
Fmc1
Fndc3b
Fosb
Fosl1
Foxc1
Foxd3
Foxj3
Foxo1
Foxo3
Foxo6
Foxs1
Fryl
Ftsj1
Fzr1
G3bp1
Gabarapl2
Gabrr2
Gas2l2
Gbp2
Gbx1
Gcm1
Gde1
Gdf11
Ggnbp2
Ghrh
Gimap6
Gimap8
Gjb3
Gkn1
Gkn2
Gle1
Gnao1
Gpbar1
Gpr17
Gpr65
Gpr139
Gprc6a
Grin2b
Grin2d
Grip1
Grm6
Gsk3a
Gsta4
Gstm4
Gsto2
Gtpbp2
Gtpbp10
Havcr2
Hcrt
Hdac1
Hectd3
Hells
Hgsnat
Hhipl1
Hif3a
Higd2a
Hint1
Hipk2
Hipk4
Hjv
Hnf4a
Hoxa1
Hoxa10
Hpgds
Hprt
Hras
Hrh4
Hsd17b1
Hsd17b11
Hspa5
Hspb1
Hspb2
Hunk
Ica1l
Ifi27l2a
Ifi204
Ift27
Ift43
Ift81
Il1a
Il2ra
Il6
Il24
Il33
Ino80
Ippk
Ivl
Izumo1r
Jam2
Jam3
Jmjd8
Jtb
Kat14
Kcnab3
Kcnj13
Kif1b
Kif26b
Kifbp
Kiss1r
Kl
Klf9
Klhl3
Klhl10
Klhl40
Klk5
Klrb1
Krt17
Krtap17-1
Lcp1
Lep
Lepr
Leprotl1
Lhcgr
Lipe
Lor
Lpar4
Lrrc51
Lss
Lst1
Lta
Ly6g6d
Ly86
Lyplal1
Lztr1
Mafb
Map3k12
Mapkap1
Mapt
Marveld2
Masp1
Mbtd1
Mcph1
Meis1
Memo1
Mfsd1
Mfsd8
Milr1
Mmp8
Mmp13
Mplkip
Mpzl3
Mrgprd
Mrps25
Ms4a3
Msantd1
Msn
Mthfd2
Mthfd2l
Mtpap
Mybphl
Myh1
Myo3b
Myo9a
Nadsyn1
Nbas
Ncam2
Ncoa5
Ndrg1
Ndrg4
Ndufa8
Negr1
Nek2
Nek6
Nemf
Neurl2
Nhlh2
Nlrp9b
Nog
Npas2
Nptn
Npy2r
Nr1d1
Nr1d2
Nr3c2
Ntf5
Ntmt1
Nutf2
Obp2a
Odc1
Odf3l2
Odf4
Ogn
Oplah
Orai1
Osm
Otub1
Otud7b
Ovol1
P2rx1
P2ry13
P2ry14
P3h1
Pan2
Paox
Pard3b
Pate2
Pate4
Pbrm1
Pcsk4
Pde6b
Pdzk1
Peli1
Pepd
Pfkfb4
Pgap2
Pglyrp1
Pibf1
Pifo
Pipox
Pitx3
Pkhd1
Pla2g2e
Pla2g4b
Plcg2
Plekha8
Plscr1
Pmch
Polb
Poli
Pou2f3
Ppm1l
Ppp1r14d
Ppp1r35
Ppp2r2b
Pram1
Pramel17
Prdm4
Prdm12
Prelid2
Prg3
Prkab1
Prkcd
Prl7b1
Prmt7
Prpf38b
Pskh1
Psmf1
Ptch1
Ptch2
Pth1r
Pth2r
Pthlh
Rab5a
Rab19
Rab24
Rab32
Rab34
Rab36
Rab43
Rabl2
Rasd1
Rbl1
Rbms1
Rev3l
Rhobtb3
Rhpn1
Ric1
Rilpl2
Rimklb
Riok2
Ripply3
Rnaseh2b
Rnf10
Rnf38
Rnf168
Robo4
Rptor
Rundc1
Runx1t1
Rwdd3
Scn3b
Scrib
Sec1
Sema4d
Serf1
Serpinf1
Sfrp1
Sfrp2
Sh3tc1
Sik1
Skil
Slc5a7
Slc6a2
Slc6a3
Slc10a2
Slc12a6
Slc13a4
Slc20a2
Slc25a10
Slc25a20
Slc25a24
Slc29a1
Slc35b4
Slc37a1
Slc38a11
Slc44a1
Slc44a3
Slc45a3
Slfn1
Slx4
Smg9
Smim8
Smpd4
Snai2
Snx25
Snx29
Sorbs2
Spata22
Speg
Spg20
Spi1
Spns2
Spp1
Sprr3
Spryd3
Srsf11
Ssr2
Sstr2
Stard13
Stk16
Stk38
Stoml2
Strip1
Sun1
Sycp3
Syn3
Synm
Synpo2
Syt1
Tacr1
Tbp
Tbx18
Tcap
Tcf7l2
Tcf21
Tdo2
Tfap4
Thg1l
Thrb
Tiparp
Tmed10
Tmem30b
Tmem79
Tmem100
Tmem138
Tmem175
Tmem181a
Tmem184b
Tmem237
Tmem248
Tmem255b
Tmem256
Tmod1
Tmprss2
Tmtc3
Tmub2
Tnfrsf17
Tnnt3
Tnxb
Tomm6
Toporsl
Tox
Tpgs2
Tph1
Traf2
Trim39
Trim45
Ttc39a
Twist2
Ube2b
Ucn3
Ucp1
Unc119
Usp12
Usp38
Usp54
Vax1
Vcpkmt
Vgf
Vsig8
Wars
Wbp1l
Wdr83
Wdr91
Wdsub1
Wnt11
Wrap53
Wsb2
Wwtr1
Yipf5
Ypel3
Zbtb20
Zbtb32
Zbtb46
Zc3hav1l
Zdhhc2
Zfp14
Zfp42
Zfp235
Zfp395
Zfp459
Zfp961
Zkscan17
Zmpste24
