# Supplementary material for: A machine learning classifier to identify and prioritise genes associated with murine cardiac development
Source: PLoS Genet. 2026 Feb 10;22(2):e1011489. doi: 10.1371/journal.pgen.1011489 (PMC12919933; doi:10.1371/journal.pgen.1011489)
Supplement: S9 Table — Features are sorted in descending order with respect to corresponding information gain value. (XLSX) [file pgen.1011489.s009.xlsx]

## Sheet: S9 Selected features
Table S9: Features selected using the information gain method. Features are sorted in descending order with respect to corresponding information gain value.
Ranked Attributes	Score
Eigenvector	0.09884
BetweennessCentrality	0.09187
EPC	0.08637
AverageShortestPathLength	0.0851
ClosenessCentrality	0.08106
TopologicalCoefficient	0.0464
Degree	0.04575
BottleNeck	0.04199
DMNC	0.04041
MCC	0.0394
ClusteringCoefficient	0.03697
GO:0007507	0.03679
MNC	0.03058
LAC	0.02989
EightWeek_Heart	0.02889
PLoF	0.0208
Age	0.01935
Fetus(Transcript/Million)	0.01717
24Week_Adipose	0.01603
Neonate(Transcript/Million)	0.0154
GO:0003007	0.01465
PLI	0.01341
EightWeek_Fibroblast	0.01327
GO:0007283	0.01279
Gastrula(Transcript/Million)	0.01261
GO:0002376	0.01165
GO:0001947	0.01096
GO:0003151	0.00973
Juveline(Transcript/Million)	0.00905
L	0.00818
GO:0007411	0.0081
GlycoProtein	0.008
Phosphoprotein	0.00795
Organogenesis(Transcript/Million)	0.00792
MultCell_Lifecyle	0.00759
Adult(Transcript/Million)	0.00758
StemCell	0.0075
Gene_Length	0.00722
GO:0055007	0.00688
Ths10_Epiblast	0.00658
IntronLength	0.00646
N	0.00642
ExonLength	0.00637
ProteinLength	0.00613
GO:0007605	0.00578
GO:0006955	0.00578
GO:0055010	0.00566
GO:0060412	0.00566
Transcription	0.00564
Extracellular_UniProt	0.00506
GO:0035050	0.00485
ExonCount	0.00451
GO:0048738	0.00444
GO:0060413	0.00444
GO:0007268	0.00404
Plasma_UniProt	0.00364
GO:0060347	0.00363
GO:0003148	0.00363
Nucleus_UniProt	0.00339
Acetylation	0.00325
GO:0003215	0.00323
GO:0003203	0.00323
GO:0003197	0.00323
GO:0030317	0.00323
GO:0050885	0.00323
SignalPeptide	0.00295
GO:0003181	0.00282
GO:0055008	0.00282
GO:0002250	0.00263
ec6	0.00249
GO:0055009	0.00242
GO:0072358	0.00202
GO:0003211	0.00202
