# Supplementary material for: A machine learning classifier to identify and prioritise genes associated with murine cardiac development
Source: PLoS Genet. 2026 Feb 10;22(2):e1011489. doi: 10.1371/journal.pgen.1011489 (PMC12919933; doi:10.1371/journal.pgen.1011489)
Supplement: S10 Table — (XLSX) [file pgen.1011489.s010.xlsx]

## Sheet: S10 10-fold cross-validation
Table S10: 10-fold cross validation performance of 5 different Random Forest classifiers.
Training Dataset	Cross-validation Accuracy (%)	AUC	TP Rate	FP Rate	Mean Cross-validation Accuracy (%)	Mean AUC	Mean TP Rate	Mean FP Rate
1	80.6	0.882	0.806	0.194	80.08	0.8766	0.8008	0.1992
2	80.7	0.881	0.807	0.193
3	79.1	0.867	0.791	0.209
4	80.1	0.876	0.801	0.199
5	79.9	0.877	0.799	0.201
