# Supplementary material for: A machine learning classifier to identify and prioritise genes associated with murine cardiac development
Source: PLoS Genet. 2026 Feb 10;22(2):e1011489. doi: 10.1371/journal.pgen.1011489 (PMC12919933; doi:10.1371/journal.pgen.1011489)
Supplement: S11 Table — (XLSX) [file pgen.1011489.s011.xlsx]

## Sheet: S11 Compare multiple ML models 
Table S11: Performance of the Random Forest, Gradient Boosted Tree (GBT), J48 decision tree and Support Vector Machine (SVM) classifiers on Training dataset 1.
Classifiers	Cross-validation Accuracy (%)	Weighted AUC	Weighted TP Rate	Weighted FP Rate
Random Forest	80.6	0.882	0.806	0.194
GBT	79.2	0.871	0.792	0.208
J48	76.6	0.771	0.766	0.234
SVM	71.9	0.719	0.719	0.281
