# Supplementary material for: A machine learning classifier to identify and prioritise genes associated with murine cardiac development
Source: PLoS Genet. 2026 Feb 10;22(2):e1011489. doi: 10.1371/journal.pgen.1011489 (PMC12919933; doi:10.1371/journal.pgen.1011489)
Supplement: S12 Table — (XLSX) [file pgen.1011489.s012.xlsx]

## Sheet: S12 Test dataset 3
Table S12: Test dataset 3 - Remaining 12,375 genes for prediction.
Gene Name
0610010F05Rik
0610012G03Rik
0610030E20Rik
0610040J01Rik
1110002E22Rik
1110004F10Rik
1110008P14Rik
1110017D15Rik
1110025L11Rik
1110032F04Rik
1110038F14Rik
1110051M20Rik
1110057P08Rik
1110059E24Rik
1110065P20Rik
1190005I06Rik
1190007I07Rik
1300017J02Rik
1500009C09Rik
1500009L16Rik
1500011B03Rik
1520401A03Rik
1600012H06Rik
1600014C10Rik
1600014C23Rik
1700001C19Rik
1700001F09Rik
1700001J03Rik
1700001K19Rik
1700001L19Rik
1700001O22Rik
1700001P01Rik
1700003E16Rik
1700003F12Rik
1700003H04Rik
1700006A11Rik
1700007K13Rik
1700008P02Rik
1700009N14Rik
1700010B08Rik
1700010I14Rik
1700011L22Rik
1700011M02Rik
1700012A03Rik
1700012B07Rik
1700012P22Rik
1700013D24Rik
1700013F07Rik
1700013G24Rik
1700013H16Rik
1700014D04Rik
1700015G11Rik
1700016C15Rik
1700016D06Rik
1700016D08Rik
1700016H13Rik
1700017B05Rik
1700017N19Rik
1700018B08Rik
1700018F24Rik
1700018G05Rik
1700019A02Rik
1700019N19Rik
1700020A23Rik
1700020L13Rik
1700020L24Rik
1700020N01Rik
1700020N15Rik
1700021F07Rik
1700022I11Rik
1700024B05Rik
1700024G13Rik
1700024J04Rik
1700025B11Rik
1700025C18Rik
1700025G04Rik
1700028J19Rik
1700028K03Rik
1700028P14Rik
1700029F12Rik
1700029H14Rik
1700029J07Rik
1700030J22Rik
1700030K09Rik
1700031F05Rik
1700031L13Rik
1700034E13Rik
1700034I23Rik
1700034J05Rik
1700037C18Rik
1700037H04Rik
1700040F15Rik
1700042G07Rik
1700049E17Rik1
1700049E17Rik2
1700056E22Rik
1700057G04Rik
1700064H15Rik
1700065D16Rik
1700066B19Rik
1700066M21Rik
1700067K01Rik
1700067P10Rik
1700069L16Rik
1700074P13Rik
1700084M14Rik
1700086D15Rik
1700092M07Rik
1700093K21Rik
1700094D03Rik
1700102P08Rik
1700109H08Rik
1700113H08Rik
1700122O11Rik
1700123K08Rik
1700123L14Rik
1700125H20Rik
1700129C05Rik
1810009A15Rik
1810009J06Rik
1810010H24Rik
1810013L24Rik
1810020O05Rik
1810024B03Rik
1810030O07Rik
1810037I17Rik
1810046K07Rik
1810049J17Rik
1810055G02Rik
1810058I24Rik
1810062G17Rik
1810065E05Rik
2010003K11Rik
2010106E10Rik
2010109A12Rik
2010315B03Rik
2200002D01Rik
2200002J24Rik
2210016F16Rik
2210016L21Rik
2210017I01Rik
2210418O10Rik
2300003K06Rik
2300009A05Rik
2310002L09Rik
2310003L06Rik
2310009B15Rik
2310011J03Rik
2310022A10Rik
2310030G06Rik
2310033P09Rik
2310034C09Rik
2310034G01Rik
2310039H08Rik
2310046K23Rik
2310050C09Rik
2310057J18Rik
2310057M21Rik
2310057N15Rik
2310061I04Rik
2310061N02Rik
2310079G19Rik
2410002F23Rik
2410004B18Rik
2410004P03Rik
2410024N13Rik
2410137M14Rik
2510002D24Rik
2510009E07Rik
2510039O18Rik
2610001J05Rik
2610002M06Rik
2610008E11Rik
2610021A01Rik
2610028H24Rik
2610042L04Rik
2610044O15Rik8
2610301B20Rik
2610507B11Rik
2610528J11Rik
2700062C07Rik
2810004N23Rik
2810021J22Rik
2810408A11Rik
2810459M11Rik
2900092C05Rik
3110001I22Rik
3110009E18Rik
3110021N24Rik
3110040M04Rik
3110040N11Rik
3110082J24Rik
3300002I08Rik
3425401B19Rik
3830403N18Rik
4632433K11Rik
4833420G17Rik
4833439L19Rik
4921504E06Rik
4921507P07Rik
4921509C19Rik
4921511C20Rik
4921517D22Rik
4921524J17Rik
4921524L21Rik
4921539E11Rik
4930402F06Rik
4930402H24Rik
4930402K13Rik
4930404N11Rik
4930407I10Rik
4930412O13Rik
4930415L06Rik
4930426D05Rik
4930430F08Rik
4930432M17Rik
4930433I11Rik
4930438A08Rik
4930444G20Rik
4930444P10Rik
4930447A16Rik
4930447C04Rik
4930447F04Rik
4930449A18Rik
4930449I04Rik
4930449I24Rik
4930451G09Rik
4930453N24Rik
4930455H04Rik
4930467E23Rik
4930469K13Rik
4930470P17Rik
4930474N05Rik
4930480E11Rik
4930486L24Rik
4930503B20Rik
4930503E14Rik
4930503L19Rik
4930512M02Rik
4930513O06Rik
4930516K23Rik
4930519G04Rik
4930519P11Rik
4930522H14Rik
4930522L14Rik
4930523C07Rik
4930524B15Rik
4930544D05Rik
4930544G11Rik
4930548H24Rik
4930550C14Rik
4930555G01Rik
4930556J24Rik
4930558C23Rik
4930558K02Rik
4930562C15Rik
4930563E22Rik
4930563M21Rik
4930564C03Rik
4930564D02Rik
4930568D16Rik
4930572O03Rik
4930578G10Rik
4930578I06Rik
4930579F01Rik
4930579G24Rik
4930583I09Rik
4930595D18Rik
4930595M18Rik
4930596D02Rik
4931400O07Rik
4931406B18Rik
4931408C20Rik
4931414P19Rik
4931417E11Rik
4931428F04Rik
4931428L18Rik
4932411N23Rik
4932414N04Rik
4932415D10Rik
4932429P05Rik
4932438A13Rik
4932442E05Rik
4933400A11Rik
4933402D24Rik
4933402J07Rik
4933402N22Rik
4933403O08Rik
4933405L10Rik
4933405O20Rik
4933407L21Rik
4933409G03Rik
4933411K16Rik
4933412A08Rik
4933412E24Rik
4933414I15Rik
4933416I08Rik
4933417A18Rik
4933421I07Rik
4933424G06Rik
4933427D14Rik
4933427I04Rik
4933428M09Rik
4933434E20Rik
4933436I01Rik
4933440N22Rik
5031410I06Rik
5031439G07Rik
5430401F13Rik
5430402E10Rik
5430403G16Rik
5530400C23Rik
5530401A14Rik
5730409E04Rik
5730455P16Rik
5730507C01Rik
5730522E02Rik
5730585A16Rik
6030458C11Rik
6030468B19Rik
6030498E09Rik
6330403K07Rik
6330409D20Rik
6330411D24Rik
6430548M08Rik
6430550D23Rik
6430571L13Rik
6430628N08Rik
6720489N17Rik
6820408C15Rik
7420426K07Rik
7530416G11Rik
8030462N17Rik
8030474K03Rik
9030025P20Rik
9030624G23Rik
9130008F23Rik
9130019O22Rik
9130023H24Rik
9130230L23Rik
9130401M01Rik
9130409I23Rik
9230019H11Rik
9230102O04Rik
9230112D13Rik
9330159F19Rik
9330182O14Rik
9430038I01Rik
9430069I07Rik
9530002B09Rik
9530053A07Rik
9530068E07Rik
9530077C05Rik
9630041A04Rik
9830107B12Rik
9930021J03Rik
9930022D16Rik
9930104L06Rik
9930111J21Rik1
9930111J21Rik2
a
A030003K21Rik
A030005K14Rik
A030005L19Rik
A030014E15Rik
A130010J15Rik
A1bg
A230072I06Rik
A26c2
A26c3
A2m
A2ml1
A330070K13Rik
A3galt2
A430033K04Rik
A430057M04Rik
A530016L24Rik
A530021J07Rik
A530032D15Rik
A530064D06Rik
A530084C06Rik
A630001G21Rik
A630010A05Rik
A630023A22Rik
A630073D07Rik
A630076J17Rik
A630089N07Rik
A630095N17Rik
A730009L09Rik
A730046J19Rik
A730049H05Rik
A730061H03Rik
A730071L15Rik
A830005F24Rik
A830018L16Rik
A930002H24Rik
A930003A15Rik
A930004D18Rik
A930007A09Rik
A930009A15Rik
A930018P22Rik
A930033H14Rik
AA467197
AA792892
AA986860
Aacs
Aadac
Aadacl2
Aadacl2fm1
Aadacl2fm2
Aadacl2fm3
Aadacl3
Aadacl4
Aadacl4fm1
Aadacl4fm2
AAdacl4fm3
Aadacl4fm4
Aadacl4fm5
Aagab
Aamdc
Aamp
Aanat
Aar2
Aard
Aars
Aars2
Aarsd1
Aasdh
Aasdhppt
Aass
Aatf
AB124611
Abat
Abca15
Abca16
Abca8a
Abca9
Abcb10
Abcb4
Abcb7
Abcb8
Abcc12
Abcc5
Abcf1
Abcf2
Abcf3
Abcg3
Abhd10
Abhd12b
Abhd13
Abhd14b
Abhd16b
Abhd17b
Abhd17c
Abhd18
Abhd2
Abhd3
Abi3
Abitram
Abl2
Ablim1
Ablim2
Ablim3
Abr
Abracl
Abraxas2
Abt1
Abtb1
Acaa1a
Acaa1b
Acaa2
Acaca
Acad10
Acad11
Acad8
Acad9
Acads
Acadsb
Acap2
Acat1
Acat2
Acat3
Acbd4
Acbd6
Acbd7
Accs
Accsl
Ace3
Acer2
Acer3
Acin1
Acly
Acnat1
Acnat2
Aco2
Acot1
Acot10
Acot12
Acot2
Acot3
Acot4
Acot6
Acot7
Acot8
Acot9
Acox2
Acox3
Acoxl
Acp4
Acp6
Acp7
Acrv1
Acsbg3
Acsf3
Acsl1
Acsl3
Acsm1
Acsm3
Acsm4
Acsm5
Acss2
Acss3
Actbl2
Acte1
Actg2
Actl11
Actl7a
Actl7b
Actl9
Actn1
Actn2
Actr10
Actr1a
Actr1b
Actr2
Actr3
Actr3b
Actr5
Actr8
Actrt1
Actrt2
Acvr1c
Acy1
Acy3
Acyp1
Acyp2
Adad2
Adam12
Adam1b
Adam21
Adam25
Adam26b
Adam29
Adam30
Adam34
Adam34l
Adam39
Adam4
Adam5
Adam6a
Adam6b
Adam9
Adamts10
Adamts14
Adamts16
Adamts17
Adamts19
Adamts20
Adamts6
Adamts8
Adamtsl1
Adamtsl3
Adamtsl4
Adap2
Adarb1
Adat1
Adat2
Adat3
Adck1
Adcy4
Add3
Adgb
Adgra3
Adgrb3
Adgre4
Adgrf1
Adgrf2
Adgrf3
Adgrg4
Adgrl4
Adh4
Adh6a
Adh6b
Adh7
Adhfe1
Adi1
Adm2
Adnp
Adnp2
Ado
Adprhl1
Adra2c
Adrb2
Adrm1
Adssl1
Aebp2
Aen
AF067061
AF067063
AF366264
Afap1l1
Aff4
Afg1l
Afg3l1
Afg3l2
Aftph
Agbl1
Agbl2
Agbl3
Agbl4
Agfg2
Agk
Agmat
Agpat5
Agps
Agr3
Agtpbp1
Agtr1b
Agxt2
Ahctf1
Ahcyl2
Ahdc1
Ahnak2
Ahsa1
AI182371
AI413582
AI429214
AI593442
AI597479
AI661453
AI854703
AI987944
Aifm3
Aig1
Aimp1
Aimp2
Ajm1
Ajuba
AK157302
Ak2
Ak3
Ak4
Ak5
Ak6
Ak7
Ak8
Ak9
Akain1
Akap14
Akap17b
Akap3
Akap8
Akap8l
Akip1
Akirin1
Akirin2
Aknad1
Akr1b10
Akr1c13
Akr1c14
Akr1c19
Akr1c20
Akr1c21
Akr1c6
Akr1cl
Akr1d1
Akr1e1
Akt2
Akt3
Alad
Alas1
Alas2
Alb
Albfm1
Aldh18a1
Aldh1a1
Aldh1a7
Aldh3a1
Aldh3b2
Aldh3b3
Aldh4a1
Aldh6a1
Aldh8a1
Aldoart1
Aldoart2
Alg12
Alg14
Alg3
Alg5
Alg6
Alg8
Alg9
Alkal1
Alkal2
Alkbh3
Allc
Alox12e
Alpi
Alpk1
Alpk2
Alppl2
Als2cl
Alx1
Alx3
Alx4
Alyref
Alyref2
Ambra1
Amd1
Amd2
Amdhd2
Amer2
Amer3
Amhr2
Amigo2
Amigo3
Ammecr1
Ammecr1l
Amn
Amn1
Amotl1
Amotl2
Amt
Amy1
Amy2a1
Amy2a2
Amy2a3
Amy2a4
Amy2a5
Amz1
Amz2
Anapc1
Anapc10
Anapc11
Anapc15
Anapc16
Anapc2
Anapc5
Anapc7
Ang2
Ang4
Ang5
Ang6
Angel2
Angpt4
Angptl7
Ank1
Ank2
Ankar
Ankdd1a
Ankdd1b
Ankef1
Ankfn1
Ankk1
Ankle2
Ankmy1
Ankmy2
Ankra2
Ankrd11
Ankrd12
Ankrd13a
Ankrd13b
Ankrd13c
Ankrd13d
Ankrd16
Ankrd22
Ankrd23
Ankrd24
Ankrd26
Ankrd28
Ankrd29
Ankrd31
Ankrd33
Ankrd33b
Ankrd34a
Ankrd34b
Ankrd34c
Ankrd35
Ankrd36
Ankrd37
Ankrd39
Ankrd40
Ankrd42
Ankrd44
Ankrd45
Ankrd46
Ankrd49
Ankrd50
Ankrd52
Ankrd53
Ankrd54
Ankrd55
Ankrd60
Ankrd61
Ankrd63
Ankrd66
Ankrd7
Anks3
Ankub1
Ankzf1
Anln
Ano10
Ano3
Ano4
Ano7
Ano8
Ano9
Anp32a
Anp32b
Anp32e
Antxrl
Anxa10
Anxa11
Anxa13
Anxa3
Anxa4
Anxa5
Anxa8
Anxa9
Aoc2
Aox1
Aox2
Aox3
Ap1ar
Ap1b1
Ap1g2
Ap1s2
Ap1s3
Ap2a1
Ap2b1
Ap2m1
Ap2s1
Ap3d1
Ap3m1
Ap4s1
Ap5b1
Ap5m1
Ap5s1
Apaf1
Apbb1ip
Apbb3
Apcdd1
Aph1b
Api5
Aplf
Apobec2
Apobec3
Apobec4
Apobr
Apoc1
Apoc2
Apol10a
Apol10b
Apol11a
Apol11b
Apol6
Apol7a
Apol7b
Apol7c
Apol7e
Apol8
Apol9a
Apol9b
Apon
Apool
Appbp2
Appl2
Aqr
Arap2
Arcn1
Arf1
Arf5
Arfgap1
Arfgap2
Arfgap3
Arfgef1
Arfip1
Arfip2
Arfrp1
Arglu1
Arhgap1
Arhgap10
Arhgap11a
Arhgap12
Arhgap19
Arhgap20
Arhgap21
Arhgap27
Arhgap28
Arhgap29
Arhgap35
Arhgap36
Arhgap39
Arhgap4
Arhgap40
Arhgap42
Arhgap44
Arhgap45
Arhgap6
Arhgap8
Arhgap9
Arhgdig
Arhgef10l
Arhgef16
Arhgef17
Arhgef19
Arhgef2
Arhgef25
Arhgef33
Arhgef37
Arhgef39
Arhgef40
Arhgef7
Arid3c
Arih1
Arl1
Arl11
Arl13a
Arl13b
Arl14
Arl14ep
Arl14epl
Arl15
Arl16
Arl2
Arl2bp
Arl3
Arl4c
Arl5a
Arl5b
Arl5c
Arl6ip4
Arl6ip6
Arl8a
Arl9
Armc1
Armc10
Armc12
Armc3
Armc5
Armc6
Armc8
Armc9
Armcx1
Armcx2
Armcx3
Armcx4
Armcx5
Armcx6
Armh1
Armh2
Armh3
Armh4
Armt1
Arntl2
Arpc1a
Arpc5
Arpin
Arpp19
Arr3
Arrdc2
Arrdc3
Arsi
Arsj
Art2b
Art3
Art5
Artn
Arxes1
Arxes2
Asap1
Asap2
Asap3
Asb11
Asb12
Asb13
Asb14
Asb15
Asb16
Asb17
Asb18
Asb3
Asb5
Asb6
Asb7
Asb8
Asb9
Ascc1
Ascl2
Ascl3
Ascl4
Ascl5
Asf1a
Asf1b
Asic4
Asic5
Asmt
Asnsd1
Aspdh
Aspg
Asphd1
Asphd2
Aspscr1
Asrgl1
Astn2
Asxl3
Atad2
Atad5
Atcay
Atf1
Atf7ip
Atf7ip2
Atg10
Atg101
Atg14
Atg16l2
Atg2a
Atg2b
Atg4a
Atg4d
Atic
Atl3
Atoh8
Atox1
Atp10a
Atp10b
Atp11a
Atp11b
Atp11c
Atp13a1
Atp13a3
Atp13a4
Atp1b1
Atp1b3
Atp1b4
Atp23
Atp2b1
Atp2b3
Atp2c1
Atp2c2
Atp5c1
Atp5d
Atp5g1
Atp5g3
Atp5h
Atp5j
Atp5j2
Atp5k
Atp5mpl
Atp6ap1
Atp6ap1l
Atp6ap2
Atp6v0a2
Atp6v0b
Atp6v0c
Atp6v0e
Atp6v0e2
Atp6v1a
Atp6v1c2
Atp6v1d
Atp6v1e1
Atp6v1e2
Atp6v1f
Atp6v1fnb
Atp6v1g1
Atp6v1g2
Atp6v1g3
Atp6v1h
Atp7a
Atp7b
Atp8b4
Atp8b5
Atp9b
Atpaf1
Atpsckmt
Atraid
Atrnl1
Atrx
Atxn1l
Atxn2l
Atxn7
Atxn7l1
Atxn7l2
Atxn7l3b
AU015836
AU018091
AU021092
AU022252
AU041133
Auh
Aunip
Aup1
Aurkaip1
Auts2
AV320801
Avl9
Avpi1
AW146154
AW209491
AW549877
AW551984
AW554918
AW822073
Awat1
Axdnd1
Axin1
Axin2
Axl
AY074887
AY358078
AY761185
Aym1
Azin1
Azin2
B020011L13Rik
B020031M17Rik
B230217C12Rik
B230219D22Rik
B230307C23Rik
B3galnt1
B3galnt2
B3galt1
B3galt4
B3galt5
B3galt6
B3gat2
B3gat3
B3gnt4
B3gnt6
B3gnt8
B3gnt9
B3gntl1
B430203G13Rik
B430305J03Rik
B4galnt4
B4galt3
B4galt4
B4galt5
B4galt7
B630019K06Rik
B830017H08Rik
B930094E09Rik
Baalc
Baat
Babam1
Bag2
Bag5
Bag6
Bak1
Banf1
Banf2
Banp
Bap1
Barx1
Baz2a
Baz2b
BB014433
Bbof1
Bbs1
Bbs9
Bbx
BC003965
BC004004
BC005537
BC005624
BC016579
BC024063
BC024139
BC024978
BC025920
BC029722
BC030500
BC031181
BC034090
BC035044
BC035947
BC037156
BC048403
BC048507
BC048644
BC048671
BC048679
BC049352
BC049762
BC051019
BC051142
BC051665
BC061237
BC107364
BC147527
Bcap29
Bcap31
Bcdin3d
Bckdhb
Bckdk
Bcl2a1b
Bcl2a1c
Bcl2a1d
Bcl2l10
Bcl2l13
Bcl2l14
Bcl2l15
Bcl7c
Bcl9
Bcl9l
Bclaf3
Bcor
Bcorl1
Bcs1l
Bdh1
Bdkrb2
Bdp1
Bean1
Begain
Bend4
Bend5
Bend6
Bend7
Best3
Bet1
Bet1l
Bex1
Bex3
Bex4
Bfar
Bglap
Bglap2
Bglap3
Bhlha15
Bhlhb9
Bhmt2
Bicdl2
Bicra
Bicral
Bik
Bin2
Birc5
Birc7
Blcap
Bloc1s1
Bloc1s3
Bloc1s4
Bloc1s5
Bloc1s6
Blvra
Blvrb
Blzf1
Bmerb1
Bmi1
Bmp1
Bmp15
Bmp2k
Bmp5
Bmp8b
Bmpr1b
Bms1
Bmt2
Bmx
Bnip3
Bnipl
Bod1
Bod1l
Bop1
Bora
Borcs5
Borcs6
Borcs8
Bpi
Bpifa2
Bpifa5
Bpifa6
Bpifb2
Bpifb3
Bpifb4
Bpifb5
Bpifb6
Bpifb9a
Bpifb9b
Bpifc
Bptf
Brap
Brat1
Brcc3
Brd1
Brd2
Brd3
Brd3os
Brd8dc
Brd9
Brf1
Brf2
Bri3
Bri3bp
Bricd5
Brinp2
Brinp3
Brip1
Brix1
Brk1
Brme1
Brms1l
Brox
Brsk1
Brsk2
Brwd1
Brwd3
Bsdc1
Bsg
Bsn
Bsph1
Bsph2
Bspry
Btaf1
Btbd10
Btbd11
Btbd17
Btbd19
Btbd2
Btbd3
Btbd35f1
Btbd35f10
Btbd35f11
Btbd35f12
Btbd35f13
Btbd35f14
Btbd35f15
Btbd35f16
Btbd35f17
Btbd35f18
Btbd35f19
Btbd35f2
Btbd35f20
Btbd35f21
Btbd35f22
Btbd35f23
Btbd35f24
Btbd35f25
Btbd35f26
Btbd35f27
Btbd35f28
Btbd35f29
Btbd35f3
Btbd35f4
Btbd35f5
Btbd35f6
Btbd35f7
Btbd35f8
Btbd35f9
Btbd6
Btbd7
Btbd8
Btc
Btf3
Btf3l4
Btg1b
Btg1c
Btg4
Btnl10
Btnl2
Btnl4
Btnl6
Btnl9
Bub3
Bud13
Bud23
Bud31
Bzw1
Bzw2
C030006K11Rik
C130026I21Rik
C130032M10Rik
C130050O18Rik
C130073F10Rik
C130074G19Rik
C1d
C1qb
C1qbp
C1qc
C1ql2
C1ql4
C1qtnf12
C1qtnf4
C1rb
C1s1
C1s2
C2
C230096K16Rik
C2cd2
C2cd2l
C2cd3
C2cd4a
C2cd4b
C2cd4d
C2cd5
C330007P06Rik
C330018D20Rik
C4a
C530025M09Rik
C6
C7
C77080
C79130
C87436
C8g
Caap1
Cab39
Cables2
Cabp7
Cabs1
Cabyr
Cachd1
Cacna2d4
Cacnb4
Cacng5
Cacng6
Cacng7
Cactin
Cacul1
Cad
Cadm2
Cadm4
Cage1
Calcb
Calcoco1
Calcr
Calhm3
Calhm4
Calhm5
Calhm6
Calm1
Calm2
Calm3
Calm4
Calm5
Calml3
Calml4
Caln1
Calr4
Calu
Camk1d
Camk1g
Camk2n1
Camk2n2
Camkv
Camsap2
Cand1
Cap1
Capn13
Capn3
Capns2
Caps2
Capsl
Capza1
Capza3
Capzb
Car1
Car10
Car11
Car12
Car15
Car5b
Car8
Card10
Card19
Card6
Carhsp1
Carmil1
Carmil3
Carnmt1
Cars
Cars2
Casc1
Casd1
Casp7
Casp8ap2
Casp9
Cass4
Cast
Castor2
Catsperb
Catspere1
Catspere2
Catsperg1
Catsperg2
Cblc
Cbll1
Cbln2
Cbln4
Cbr1
Cbr3
Cbr4
Cbwd1
Cbx1
Cbx3
Cby2
Cby3
Cc2d1b
Cc2d2b
Ccar1
Ccdc102a
Ccdc103
Ccdc105
Ccdc106
Ccdc107
Ccdc110
Ccdc112
Ccdc113
Ccdc115
Ccdc116
Ccdc117
Ccdc12
Ccdc121
Ccdc125
Ccdc126
Ccdc13
Ccdc130
Ccdc136
Ccdc138
Ccdc14
Ccdc142
Ccdc144b
Ccdc146
Ccdc148
Ccdc149
Ccdc15
Ccdc150
Ccdc152
Ccdc153
Ccdc154
Ccdc157
Ccdc158
Ccdc160
Ccdc162
Ccdc163
Ccdc166
Ccdc167
Ccdc169
Ccdc17
Ccdc170
Ccdc171
Ccdc172
Ccdc173
Ccdc174
Ccdc175
Ccdc177
Ccdc178
Ccdc181
Ccdc182
Ccdc183
Ccdc184
Ccdc185
Ccdc186
Ccdc187
Ccdc188
Ccdc190
Ccdc191
Ccdc192
Ccdc194
ccdc198
Ccdc201
Ccdc22
Ccdc24
Ccdc25
Ccdc27
Ccdc28a
Ccdc28b
Ccdc30
Ccdc32
Ccdc34
Ccdc38
Ccdc40
Ccdc43
Ccdc47
Ccdc54
Ccdc58
Ccdc59
Ccdc6
Ccdc60
Ccdc61
Ccdc62
Ccdc63
Ccdc65
Ccdc66
Ccdc68
Ccdc69
Ccdc70
Ccdc71
Ccdc71l
Ccdc73
Ccdc74a
Ccdc78
Ccdc7a
Ccdc7b
Ccdc81
Ccdc82
Ccdc83
Ccdc84
Ccdc85a
Ccdc85b
Ccdc85c
Ccdc87
Ccdc88b
Ccdc89
Ccdc9
Ccdc90b
Ccdc91
Ccdc92b
Ccdc93
Ccdc96
Ccdc97
Ccdc9b
Ccer1
Ccer2
Cchcr1
Ccin
Ccl12
Ccl20
Ccl21b
Ccl21d
Ccl27a
Ccl27b
Ccl4
Ccl6
Ccl8
Ccm2l
Ccn6
Ccnb1ip1
Ccnb3
Ccnc
Ccnd3
Ccne1
Ccne2
Ccng2
Ccnh
Ccnj
Ccnjl
Ccnk
Ccnl1
Ccnl2
Ccnq
Ccnt1
Ccpg1os
Ccr1l1
Ccsap
Ccser1
Ccser2
Cct2
Cct3
Cct4
Cct5
Cct6a
Cct6b
Cct7
Cct8
Cct8l1
Ccz1
Cd164
Cd164l2
Cd180
Cd2
Cd200r2
Cd200r3
Cd209c
Cd209f
Cd209g
Cd300c
Cd300e
Cd300ld
Cd300ld2
Cd300ld3
Cd300ld4
Cd300ld5
Cd320
Cd52
Cd59b
Cda
Cdadc1
Cdan1
Cdc16
Cdc20b
Cdc23
Cdc25a
Cdc25c
Cdc26
Cdc34b
Cdc37
Cdc37l1
Cdc40
Cdc42bpa
Cdc42bpb
Cdc42bpg
Cdc42ep1
Cdc42ep2
Cdc42ep3
Cdc42se1
Cdc42se2
Cdc45
Cdc5l
Cdc6
Cdca2
Cdca3
Cdca4
Cdca7
Cdca7l
Cdcp1
Cdcp2
Cdcp3
Cdh11
Cdh12
Cdh15
Cdh16
Cdh18
Cdh20
Cdh22
Cdh24
Cdh7
Cdhr2
Cdhr3
Cdhr4
Cdin1
Cdiptos
Cdk1
Cdk11b
Cdk12
Cdk15
Cdk17
Cdk18
Cdk19
Cdk2
Cdk20
Cdk2ap2
Cdk4
Cdk5
Cdk5r2
Cdk7
Cdkl1
Cdkl3
Cdkl4
Cdkn2aip
Cdkn2aipnl
Cdkn3
Cdpf1
Cdr1
Cdr2
Cdr2l
Cdrt4
Cds1
Cdt1
Cdv3
Cdx2
Cdx4
Cdyl
Cdyl2
Ceacam10
Ceacam11
Ceacam12
Ceacam13
Ceacam14
Ceacam15
Ceacam18
Ceacam19
Ceacam20
Ceacam3
Ceacam5
Ceacam9
Cebpzos
Cela1
Cela2a
Cela3a
Cela3b
Celf1
Celf5
Celsr1
Cemip
Cemip2
Cenpc1
Cenpf
Cenpi
Cenpk
Cenpm
Cenpn
Cenpp
Cenpq
Cenps
Cenpt
Cenpu
Cenpw
Cenpx
Cep104
Cep112
Cep126
Cep128
Cep131
Cep135
Cep152
Cep162
Cep170
Cep170b
Cep192
Cep20
Cep295
Cep295nl
Cep350
Cep43
Cep44
Cep57
Cep63
Cep68
Cep70
Cep72
Cep78
Cep83
Cep85
Cep85l
Cep89
Cep95
Cept1
Cercam
Cerkl
Cers2
Ces1a
Ces1b
Ces1e
Ces1h
Ces2a
Ces2b
Ces2c
Ces2e
Ces2g
Ces2h
Ces3a
Ces3b
Ces4a
Ces5a
Cetn2
Cetn3
Cetn4
Cfap100
Cfap126
Cfap161
Cfap20
Cfap20dc
Cfap221
Cfap298
Cfap299
Cfap300
Cfap410
Cfap43
Cfap45
Cfap46
Cfap47
Cfap52
Cfap53
Cfap54
Cfap57
Cfap58
Cfap65
Cfap70
Cfap73
Cfap74
Cfap77
Cfap91
Cfap97
Cfap97d2
Cfap99
Cfd
Cfdp1
Cfhr1
Cfhr2
Cfhr4
Cggbp1
Cgnl1
Cgref1
Chac1
Chac2
Chadl
Chaf1a
Champ1
Chchd1
Chchd10
Chchd3
Chchd4
Chchd5
Chchd6
Chchd7
Chd1
Chd1l
Chd3
Chd8
Chek1
Cherp
Chic1
Chic2
Chid1
Chil3
Chil4
Chil5
Chil6
Chkb
Chml
Chmp1a
Chmp1b
Chmp2a
Chmp2b
Chmp4b
Chmp7
Chodl
Chordc1
Chp1
Chpf2
Chrac1
Chrdl1
Chrdl2
Chrnb1
Chrnd
Chst12
Chst13
Chst7
Chst9
Chsy3
Chtf8
Churc1
Ciao1
Ciao2b
Cib3
Cib4
Cibar2
Cilk1
Cilp2
Cinp
Cip2a
Cipc
Cisd1
Cisd3
CK137956
Ckap2
Ckap2l
Ckap4
Cklf
Cks1brt
Clasp1
Clasrp
Clba1
Clca3a1
Clca3a2
Clca3b
Clca4a
Clca4b
Clcc1
Clcn1
Clcn4
Cldn10
Cldn17
Cldn22
Cldn23
Cldn24
Cldn25
Cldn3
Cldn34a
Cldn34b1
Cldn34b3
Cldn34b4
Cldn34c1
Cldn34c2
Cldn34c4
Cldn34d
Cldn6
Cldn8
Cldn9
Cldnd1
Clec11a
Clec12b
Clec14a
Clec16a
Clec18a
Clec1a
Clec2e
Clec2f
Clec2g
Clec2h
Clec2i
Clec2j
Clec2l
Clec2m
Clec3a
Clec4a1
Clec4a3
Clec4b1
[truncated: 10,375 more rows]
