# Supplementary material for: A machine learning classifier to identify and prioritise genes associated with murine cardiac development
Source: PLoS Genet. 2026 Feb 10;22(2):e1011489. doi: 10.1371/journal.pgen.1011489 (PMC12919933; doi:10.1371/journal.pgen.1011489)
Supplement: S13 Table — Genes are ranked according to the confidence score. (XLSX) [file pgen.1011489.s013.xlsx]

## Sheet: S13 Gene prediction results
Table S13: Prediction results on the entire mouse genome (Genes within Test dataset 1 and 2 are not included). Genes are ranked according to the confidence score.
Gene Name	Prediction	Confidence Score		Gene Name	Prediction	Confidence Score
Epn2	Cardiac	0.995		Siae	Non-cardiac	1
Gne	Cardiac	0.995		Vps4b	Non-cardiac	1
Sp3	Cardiac	0.99		Wars	Non-cardiac	1
Cdk2	Cardiac	0.98		Cast	Non-cardiac	0.995
Bmi1	Cardiac	0.98		Coro1b	Non-cardiac	0.995
Ccne1	Cardiac	0.975		Vps4a	Non-cardiac	0.995
Dvl1	Cardiac	0.975		Mapkapk3	Non-cardiac	0.995
Qki	Cardiac	0.975		Arpin	Non-cardiac	0.995
Dpysl2	Cardiac	0.97		Synpo2	Non-cardiac	0.995
Cenpc1	Cardiac	0.97		Rexo4	Non-cardiac	0.995
Gna12	Cardiac	0.97		Rras2	Non-cardiac	0.995
Dnmt1	Cardiac	0.965		Akt3	Non-cardiac	0.99
Atf7ip	Cardiac	0.965		Tiam2	Non-cardiac	0.99
Vps26a	Cardiac	0.965		Xylb	Non-cardiac	0.99
Enah	Cardiac	0.965		Tmtc3	Non-cardiac	0.99
Letm1	Cardiac	0.96		Gle1	Non-cardiac	0.989
Rai14	Cardiac	0.96		Dnajb11	Non-cardiac	0.985
Tln1	Cardiac	0.96		St3gal1	Non-cardiac	0.985
Arhgef7	Cardiac	0.96		Psd2	Non-cardiac	0.985
Ank2	Cardiac	0.96		Aldh18a1	Non-cardiac	0.985
Arfip2	Cardiac	0.958		Dclk2	Non-cardiac	0.985
Cyfip1	Cardiac	0.955		Poli	Non-cardiac	0.985
Smc1a	Cardiac	0.955		Blvrb	Non-cardiac	0.985
Trp53bp1	Cardiac	0.955		Slc35g1	Non-cardiac	0.985
Ogt	Cardiac	0.953		Krt79	Non-cardiac	0.985
Yy1	Cardiac	0.95		Rad50	Non-cardiac	0.98
Wdr33	Cardiac	0.95		Rtn1	Non-cardiac	0.98
Cul1	Cardiac	0.95		Atp6v1d	Non-cardiac	0.98
Ctnnd1	Cardiac	0.95		Creld2	Non-cardiac	0.98
Ccnd3	Cardiac	0.95		Iws1	Non-cardiac	0.98
Ppp1cb	Cardiac	0.945		Akr1d1	Non-cardiac	0.98
Actn1	Cardiac	0.945		Nutf2	Non-cardiac	0.976
Zfr	Cardiac	0.945		Dpysl3	Non-cardiac	0.975
Smarca5	Cardiac	0.945		Hsd17b11	Non-cardiac	0.975
Smarca4	Cardiac	0.945		Aldh3a1	Non-cardiac	0.97
Snx2	Cardiac	0.945		Lrmp	Non-cardiac	0.97
Nckap1	Cardiac	0.941		Csrnp1	Non-cardiac	0.97
Acaca	Cardiac	0.94		Bsn	Non-cardiac	0.97
Actn2	Cardiac	0.94		Map6	Non-cardiac	0.969
Emc1	Cardiac	0.94		Abraxas2	Non-cardiac	0.965
Xpot	Cardiac	0.94		Eftud2	Non-cardiac	0.96
Ube2m	Cardiac	0.937		Clybl	Non-cardiac	0.96
Mprip	Cardiac	0.935		Pacsin3	Non-cardiac	0.96
Eps8	Cardiac	0.935		Sla2	Non-cardiac	0.96
Pfkp	Cardiac	0.935		Acaa1a	Non-cardiac	0.96
Rnf2	Cardiac	0.935		Nyap1	Non-cardiac	0.96
Rbbp4	Cardiac	0.935		Epb41l1	Non-cardiac	0.955
Ttpa	Cardiac	0.935		Anp32a	Non-cardiac	0.955
Tuba4a	Cardiac	0.93		Gpc1	Non-cardiac	0.955
Slc25a12	Cardiac	0.93		Bpifb5	Non-cardiac	0.955
E2f1	Cardiac	0.93		Scg2	Non-cardiac	0.955
Mrps22	Cardiac	0.93		Cdc26	Non-cardiac	0.954
Gnai2	Cardiac	0.93		Gpc5	Non-cardiac	0.95
Ctbp1	Cardiac	0.93		Ehhadh	Non-cardiac	0.95
Ruvbl2	Cardiac	0.925		Gbp3	Non-cardiac	0.95
Pabpc1	Cardiac	0.925		Mettl22	Non-cardiac	0.95
Actr3	Cardiac	0.925		Atp7b	Non-cardiac	0.945
Pml	Cardiac	0.925		Kcnab3	Non-cardiac	0.945
Unc5c	Cardiac	0.925		Srebf2	Non-cardiac	0.945
Rundc3a	Cardiac	0.925		Nyap2	Non-cardiac	0.945
Epn1	Cardiac	0.925		Homer3	Non-cardiac	0.94
Psmd11	Cardiac	0.92		Stk31	Non-cardiac	0.94
Myo1b	Cardiac	0.92		Myo16	Non-cardiac	0.94
Ap3d1	Cardiac	0.92		Gzmd	Non-cardiac	0.937
Acin1	Cardiac	0.92		Frs3	Non-cardiac	0.935
Ctbp2	Cardiac	0.92		Mxi1	Non-cardiac	0.935
Tpm1	Cardiac	0.92		Ankrd7	Non-cardiac	0.935
Gtf3c1	Cardiac	0.92		Smim3	Non-cardiac	0.935
Pfkm	Cardiac	0.92		Dnaja3	Non-cardiac	0.93
Fermt2	Cardiac	0.92		Ccdc181	Non-cardiac	0.93
Ywhag	Cardiac	0.92		Msn	Non-cardiac	0.93
Ap1b1	Cardiac	0.915		Pdzd3	Non-cardiac	0.93
Scn8a	Cardiac	0.915		Fbxl7	Non-cardiac	0.929
Usp9x	Cardiac	0.915		Bcl2a1d	Non-cardiac	0.929
Trim33	Cardiac	0.915		Pafah1b3	Non-cardiac	0.925
Pakap	Cardiac	0.915		Cmbl	Non-cardiac	0.925
H1f2	Cardiac	0.915		Sult1b1	Non-cardiac	0.925
Ints3	Cardiac	0.91		Akip1	Non-cardiac	0.925
Polr2b	Cardiac	0.91		Begain	Non-cardiac	0.925
Smarcc1	Cardiac	0.91		Slc25a10	Non-cardiac	0.92
Atp7a	Cardiac	0.91		Ndufc2	Non-cardiac	0.92
Hk1	Cardiac	0.91		Serpina3c	Non-cardiac	0.919
Krt19	Cardiac	0.91		Cul3	Non-cardiac	0.915
Bmx	Cardiac	0.91		Zdhhc2	Non-cardiac	0.915
Metap2	Cardiac	0.91		Hmgn2	Non-cardiac	0.913
Lamb1	Cardiac	0.905		Eri3	Non-cardiac	0.912
Suz12	Cardiac	0.905		Isg20	Non-cardiac	0.912
Smchd1	Cardiac	0.905		Zkscan17	Non-cardiac	0.91
Nucb1	Cardiac	0.905		Hoxc5	Non-cardiac	0.91
Pdha1	Cardiac	0.905		Gpsm3	Non-cardiac	0.91
Ipo7	Cardiac	0.905		Dido1	Non-cardiac	0.91
Axin2	Cardiac	0.905		Ccdc69	Non-cardiac	0.91
Vangl2	Cardiac	0.905		Anapc11	Non-cardiac	0.905
Aph1b	Cardiac	0.903		Clcn4	Non-cardiac	0.905
Mapre2	Cardiac	0.9		Def6	Non-cardiac	0.905
Map4	Cardiac	0.9		Phka2	Non-cardiac	0.905
Nup93	Cardiac	0.9		Rbm47	Non-cardiac	0.905
Supt16	Cardiac	0.9		Npas1	Non-cardiac	0.9
Hpcal1	Cardiac	0.9		Fkbp3	Non-cardiac	0.9
Csf1	Cardiac	0.895		Oplah	Non-cardiac	0.9
Cers2	Cardiac	0.895		Nat10	Non-cardiac	0.9
Ywhah	Cardiac	0.895		Pipox	Non-cardiac	0.896
Plpp1	Cardiac	0.895		Chil4	Non-cardiac	0.894
Matn2	Cardiac	0.895		Rab5a	Non-cardiac	0.89
Vcp	Cardiac	0.895		Il24	Non-cardiac	0.889
Syp	Cardiac	0.895		Cnot6l	Non-cardiac	0.885
Cdh15	Cardiac	0.895		Ano10	Non-cardiac	0.885
Chmp4b	Cardiac	0.895		Ins2	Non-cardiac	0.88
Abcf1	Cardiac	0.895		Twist2	Non-cardiac	0.88
Sp1	Cardiac	0.895		Hras	Non-cardiac	0.88
Polr1a	Cardiac	0.895		Rhobtb3	Non-cardiac	0.875
Psmd1	Cardiac	0.894		Pcsk4	Non-cardiac	0.875
Glrb	Cardiac	0.893		Senp6	Non-cardiac	0.875
Axl	Cardiac	0.89		Pygo1	Non-cardiac	0.875
Dab2	Cardiac	0.89		Nxf3	Non-cardiac	0.875
Napg	Cardiac	0.89		Tmem86b	Non-cardiac	0.87
Rbbp5	Cardiac	0.89		Irgm1	Non-cardiac	0.87
Xrn2	Cardiac	0.89		Ift22	Non-cardiac	0.867
Anxa5	Cardiac	0.89		Coro6	Non-cardiac	0.865
Dync1i1	Cardiac	0.89		Cela1	Non-cardiac	0.865
Idh3a	Cardiac	0.89		Cep192	Non-cardiac	0.86
Iars	Cardiac	0.89		Kat14	Non-cardiac	0.86
Picalm	Cardiac	0.89		Apoc1	Non-cardiac	0.86
Tmcc2	Cardiac	0.89		Lcor	Non-cardiac	0.855
Tmod3	Cardiac	0.89		C1qb	Non-cardiac	0.855
Rybp	Cardiac	0.89		Kcnc1	Non-cardiac	0.855
Fgr	Cardiac	0.89		Syt13	Non-cardiac	0.85
Purb	Cardiac	0.889		Cnst	Non-cardiac	0.85
Hk2	Cardiac	0.885		Csf3	Non-cardiac	0.85
Rps6ka1	Cardiac	0.885		Pard3b	Non-cardiac	0.85
Rad21	Cardiac	0.885		Gabarapl2	Non-cardiac	0.848
Ap2m1	Cardiac	0.885		Cbx1	Non-cardiac	0.845
Tjp2	Cardiac	0.885		Fcna	Non-cardiac	0.845
Wdr5	Cardiac	0.885		Kifc3	Non-cardiac	0.845
Invs	Cardiac	0.885		Paqr7	Non-cardiac	0.845
Rps4x	Cardiac	0.885		Noxo1	Non-cardiac	0.84
Stag1	Cardiac	0.885		Snn	Non-cardiac	0.84
Rps7	Cardiac	0.885		Repin1	Non-cardiac	0.84
Msx2	Cardiac	0.885		Mast1	Non-cardiac	0.835
Rnh1	Cardiac	0.882		Cep152	Non-cardiac	0.835
Kpnb1	Cardiac	0.88		Pycr1	Non-cardiac	0.835
Cse1l	Cardiac	0.88		Lyz2	Non-cardiac	0.833
Abr	Cardiac	0.88		Cryge	Non-cardiac	0.831
Ctsb	Cardiac	0.88		Mul1	Non-cardiac	0.83
Sucla2	Cardiac	0.88		Ubr1	Non-cardiac	0.83
Rfx2	Cardiac	0.88		Nek2	Non-cardiac	0.83
Ncdn	Cardiac	0.88		Papln	Non-cardiac	0.825
Rpl6	Cardiac	0.88		Sh3d19	Non-cardiac	0.825
Gnb2	Cardiac	0.88		Six4	Non-cardiac	0.825
Gars	Cardiac	0.88		Mrps14	Non-cardiac	0.825
Agk	Cardiac	0.88		Ajuba	Non-cardiac	0.825
Sf3b3	Cardiac	0.88		Cryab	Non-cardiac	0.825
Mitf	Cardiac	0.88		Hspb2	Non-cardiac	0.822
Micall2	Cardiac	0.88		Ssh1	Non-cardiac	0.82
Rnf123	Cardiac	0.88		Cnih3	Non-cardiac	0.82
Bag2	Cardiac	0.88		Nlrp5	Non-cardiac	0.816
Dhx9	Cardiac	0.88		Ins1	Non-cardiac	0.815
Cltc	Cardiac	0.88		Il1rl2	Non-cardiac	0.815
Rab2a	Cardiac	0.88		Afap1l1	Non-cardiac	0.815
Hnrnpm	Cardiac	0.88		Tufm	Non-cardiac	0.811
Ap2a1	Cardiac	0.88		Cyp3a13	Non-cardiac	0.81
Fabp4	Cardiac	0.88		Clec2i	Non-cardiac	0.807
Eno1	Cardiac	0.876		Sfrp5	Non-cardiac	0.805
Flii	Cardiac	0.875		Sertad4	Non-cardiac	0.802
Abcf3	Cardiac	0.875		Kap	Non-cardiac	0.794
Slc25a22	Cardiac	0.875		Gjb3	Non-cardiac	0.79
Btbd11	Cardiac	0.875		Cxcl3	Non-cardiac	0.775
Ktn1	Cardiac	0.875		Rab9b	Non-cardiac	0.77
Nup155	Cardiac	0.875		Lipt2	Non-cardiac	0.765
Hspa9	Cardiac	0.875		Inha	Non-cardiac	0.765
Ahctf1	Cardiac	0.875		Stoml2	Non-cardiac	0.765
Psmd14	Cardiac	0.875		Tent5b	Non-cardiac	0.76
Sema6d	Cardiac	0.875		Zfp524	Non-cardiac	0.76
Kdm2b	Cardiac	0.875		Prune2	Non-cardiac	0.76
Mad2l1	Cardiac	0.875		Trappc4	Non-cardiac	0.75
Me1	Cardiac	0.875		Wnt8a	Non-cardiac	0.745
Upf1	Cardiac	0.875		Catsperg2	Non-cardiac	0.742
Fbln2	Cardiac	0.875		Spata4	Non-cardiac	0.735
Cand1	Cardiac	0.871		Oaz2	Non-cardiac	0.73
Tubb6	Cardiac	0.87		Trappc1	Non-cardiac	0.725
Psma2	Cardiac	0.87		Acot1	Non-cardiac	0.725
Scfd1	Cardiac	0.87		Wsb2	Non-cardiac	0.715
Prpf4b	Cardiac	0.87		Hunk	Non-cardiac	0.715
Pdhb	Cardiac	0.87		Lin28b	Non-cardiac	0.713
Ak3	Cardiac	0.87		Tnfrsf22	Non-cardiac	0.71
Noc3l	Cardiac	0.87		Yif1a	Non-cardiac	0.71
Actr1a	Cardiac	0.87		Znrf3	Non-cardiac	0.71
Raly	Cardiac	0.87		Slc22a19	Non-cardiac	0.705
Rbm19	Cardiac	0.87		Catsperb	Non-cardiac	0.705
Rab27a	Cardiac	0.87		Fbxl13	Non-cardiac	0.705
Vat1	Cardiac	0.87		Morn5	Non-cardiac	0.703
Fam120a	Cardiac	0.87		Pramel15	Non-cardiac	0.703
Thrap3	Cardiac	0.87		Emc9	Non-cardiac	0.701
Gli2	Cardiac	0.87		Lelp1	Non-cardiac	0.697
Dtx3l	Cardiac	0.87		4933417A18Rik	Non-cardiac	0.695
Gapdh	Cardiac	0.87		Samt3	Non-cardiac	0.695
Wdr61	Cardiac	0.87		Astn2	Non-cardiac	0.695
Ccar1	Cardiac	0.868		1700029F12Rik	Non-cardiac	0.695
Gapvd1	Cardiac	0.868		Fam151a	Non-cardiac	0.69
Psmd2	Cardiac	0.867		Tex48	Non-cardiac	0.689
Dlst	Cardiac	0.866		Sntn	Non-cardiac	0.686
Slc25a11	Cardiac	0.865		Srpr	Non-cardiac	0.685
Taok1	Cardiac	0.865		Txndc8	Non-cardiac	0.685
Akap8	Cardiac	0.865		Tcl1b1	Non-cardiac	0.685
Nr4a3	Cardiac	0.865		Xkr9	Non-cardiac	0.685
Uso1	Cardiac	0.865		Ctnnbip1	Non-cardiac	0.685
Acads	Cardiac	0.865		Hspa5	Non-cardiac	0.685
Ddx6	Cardiac	0.865		Ccdc172	Non-cardiac	0.684
Pdzrn3	Cardiac	0.865		Ppp1r14d	Non-cardiac	0.684
Matr3	Cardiac	0.865		Tex33	Non-cardiac	0.684
Ankrd13b	Cardiac	0.865		9330182O14Rik	Non-cardiac	0.684
Btc	Cardiac	0.865		Smim9	Non-cardiac	0.683
Abl2	Cardiac	0.865		1700016C15Rik	Non-cardiac	0.682
Chrnd	Cardiac	0.861		Tmem212	Non-cardiac	0.682
Dlat	Cardiac	0.86		Ms4a5	Non-cardiac	0.682
Snd1	Cardiac	0.86		1700003F12Rik	Non-cardiac	0.681
Ifi35	Cardiac	0.86		Clec2m	Non-cardiac	0.68
Alx3	Cardiac	0.86		Asb9	Non-cardiac	0.679
Ntn1	Cardiac	0.86		Agr3	Non-cardiac	0.679
Atxn7	Cardiac	0.86		Nps	Non-cardiac	0.679
Slmap	Cardiac	0.86		1700057G04Rik	Non-cardiac	0.679
Rnf19a	Cardiac	0.86		9230102O04Rik	Non-cardiac	0.679
Svil	Cardiac	0.86		Lbhd2	Non-cardiac	0.679
Pnpla2	Cardiac	0.86		Odf3	Non-cardiac	0.678
Egf	Cardiac	0.86		Ct55	Non-cardiac	0.678
Rfc5	Cardiac	0.86		2610028H24Rik	Non-cardiac	0.677
Exoc4	Cardiac	0.86		4930519G04Rik	Non-cardiac	0.677
Mmp2	Cardiac	0.86		Tmco5b	Non-cardiac	0.677
Fndc3a	Cardiac	0.86		4930564D02Rik	Non-cardiac	0.677
Exoc6b	Cardiac	0.86		Slc22a29	Non-cardiac	0.677
Zdhhc15	Cardiac	0.86		Ms4a3	Non-cardiac	0.677
Tspan8	Cardiac	0.86		Klrb1	Non-cardiac	0.677
Atp6v1a	Cardiac	0.86		4930404N11Rik	Non-cardiac	0.676
Set	Cardiac	0.86		Tmem247	Non-cardiac	0.676
Idh3b	Cardiac	0.858		1700003H04Rik	Non-cardiac	0.676
Sqor	Cardiac	0.855		1700025C18Rik	Non-cardiac	0.676
Actr2	Cardiac	0.855		7530416G11Rik	Non-cardiac	0.676
Psmc5	Cardiac	0.855		Cmtm2b	Non-cardiac	0.675
Lman2	Cardiac	0.855		Cib4	Non-cardiac	0.675
Vdac2	Cardiac	0.855		Plac8l1	Non-cardiac	0.675
Itih4	Cardiac	0.855		Ssxb10	Non-cardiac	0.675
Smarcd1	Cardiac	0.855		Obox2	Non-cardiac	0.675
Ints1	Cardiac	0.855		1700001J03Rik	Non-cardiac	0.675
Uqcrc2	Cardiac	0.855		Tmem211	Non-cardiac	0.675
Ank1	Cardiac	0.855		ccdc198	Non-cardiac	0.674
Uba6	Cardiac	0.855		Cst13	Non-cardiac	0.674
Ctnna1	Cardiac	0.855		1700010B08Rik	Non-cardiac	0.674
Ube2l3	Cardiac	0.855		Ms4a13	Non-cardiac	0.674
Itga1	Cardiac	0.855		4930432M17Rik	Non-cardiac	0.674
Pdlim1	Cardiac	0.855		Rdh16f2	Non-cardiac	0.674
Sptan1	Cardiac	0.855		Aadacl4fm5	Non-cardiac	0.674
Capza1	Cardiac	0.855		Tmem217	Non-cardiac	0.674
Rab11b	Cardiac	0.855		1700001L19Rik	Non-cardiac	0.673
Chrnb1	Cardiac	0.854		1700012P22Rik	Non-cardiac	0.673
Ece2	Cardiac	0.853		Tmem269	Non-cardiac	0.673
Uqcrc1	Cardiac	0.851		Dnajb8	Non-cardiac	0.673
Atp1b1	Cardiac	0.851		Apol10a	Non-cardiac	0.673
Sema4f	Cardiac	0.85		Zar1l	Non-cardiac	0.673
Mov10	Cardiac	0.85		4930447A16Rik	Non-cardiac	0.672
Eps15l1	Cardiac	0.85		Ms4a19	Non-cardiac	0.672
Myt1	Cardiac	0.85		Tmem225	Non-cardiac	0.672
Aldh6a1	Cardiac	0.85		A530064D06Rik	Non-cardiac	0.672
Iqcb1	Cardiac	0.85		Klrh1	Non-cardiac	0.672
Nr4a1	Cardiac	0.85		Tppp2	Non-cardiac	0.671
Thbs2	Cardiac	0.85		Ms4a10	Non-cardiac	0.671
Tm9sf3	Cardiac	0.85		Nlrp4e	Non-cardiac	0.671
Zeb2	Cardiac	0.85		Olfr1256	Non-cardiac	0.671
Tpm2	Cardiac	0.85		9230112D13Rik	Non-cardiac	0.67
Gnb1	Cardiac	0.85		4933402D24Rik	Non-cardiac	0.67
Calu	Cardiac	0.85		Zdhhc22	Non-cardiac	0.67
Mvp	Cardiac	0.85		Rdh19	Non-cardiac	0.67
Zfp292	Cardiac	0.85		Cks1brt	Non-cardiac	0.67
Rnpep	Cardiac	0.85		Izumo2	Non-cardiac	0.67
Fcrl5	Cardiac	0.85		Ankdd1a	Non-cardiac	0.67
Gspt1	Cardiac	0.85		Lce1a2	Non-cardiac	0.67
Cdk4	Cardiac	0.85		1700008P02Rik	Non-cardiac	0.67
Wnt5a	Cardiac	0.85		Trpc5os	Non-cardiac	0.67
Adam12	Cardiac	0.85		Trim40	Non-cardiac	0.67
Pou6f1	Cardiac	0.849		Oas1h	Non-cardiac	0.669
Suclg2	Cardiac	0.849		2900092C05Rik	Non-cardiac	0.669
Zfp322a	Cardiac	0.847		1700031F05Rik	Non-cardiac	0.669
Itpkc	Cardiac	0.845		Slc22a26	Non-cardiac	0.669
Ddx50	Cardiac	0.845		Csn1s2b	Non-cardiac	0.669
Cluh	Cardiac	0.845		Krtap9-1	Non-cardiac	0.669
Aco2	Cardiac	0.845		Ssxb1	Non-cardiac	0.669
Rfc4	Cardiac	0.845		Myocos	Non-cardiac	0.669
Ndufv2	Cardiac	0.845		Allc	Non-cardiac	0.668
Dach2	Cardiac	0.845		Ankk1	Non-cardiac	0.668
Glul	Cardiac	0.845		Lyzl4	Non-cardiac	0.668
Dnajc1	Cardiac	0.845		6430628N08Rik	Non-cardiac	0.668
Stmn3	Cardiac	0.845		Nrip3	Non-cardiac	0.668
Dnajb6	Cardiac	0.845		Grifin	Non-cardiac	0.668
Ina	Cardiac	0.845		Aadacl2fm1	Non-cardiac	0.668
Nrap	Cardiac	0.845		Glrp1	Non-cardiac	0.668
Stam2	Cardiac	0.845		Pramel34	Non-cardiac	0.668
Rph3a	Cardiac	0.845		9830107B12Rik	Non-cardiac	0.668
Dpp10	Cardiac	0.845		4930455H04Rik	Non-cardiac	0.668
Cbx3	Cardiac	0.843		Krt88	Non-cardiac	0.668
Fer	Cardiac	0.84		1700125H20Rik	Non-cardiac	0.667
Nipbl	Cardiac	0.84		Krt75	Non-cardiac	0.667
Mcm6	Cardiac	0.84		1700013F07Rik	Non-cardiac	0.667
Ppa2	Cardiac	0.84		Fancd2os	Non-cardiac	0.667
Tfip11	Cardiac	0.84		Tex46	Non-cardiac	0.667
Pcyox1	Cardiac	0.84		Odf3b	Non-cardiac	0.667
Adprhl1	Cardiac	0.84		A630073D07Rik	Non-cardiac	0.667
Pbx4	Cardiac	0.84		Ctxn3	Non-cardiac	0.667
Cpsf1	Cardiac	0.84		4933402J07Rik	Non-cardiac	0.667
Ap2b1	Cardiac	0.84		Efcab10	Non-cardiac	0.666
Rpf2	Cardiac	0.84		Dydc2	Non-cardiac	0.666
Ranbp9	Cardiac	0.84		BC051019	Non-cardiac	0.666
Tuba1c	Cardiac	0.84		Shisal2b	Non-cardiac	0.666
Ckap4	Cardiac	0.84		1700020N01Rik	Non-cardiac	0.666
Nrip1	Cardiac	0.84		Ftdc2	Non-cardiac	0.666
Hnrnpa3	Cardiac	0.84		1500009C09Rik	Non-cardiac	0.666
Max	Cardiac	0.84		Olfr707	Non-cardiac	0.666
Rnf14	Cardiac	0.84		Pramel4	Non-cardiac	0.666
Maml3	Cardiac	0.84		Zpld2	Non-cardiac	0.666
Dbp	Cardiac	0.839		Fbxw25	Non-cardiac	0.666
Tmed4	Cardiac	0.835		Olfr970	Non-cardiac	0.666
Xab2	Cardiac	0.835		Aanat	Non-cardiac	0.665
Cdc37	Cardiac	0.835		1700012A03Rik	Non-cardiac	0.665
Hebp2	Cardiac	0.835		Rusf1	Non-cardiac	0.665
Cobl	Cardiac	0.835		1700018B08Rik	Non-cardiac	0.665
Sptb	Cardiac	0.835		BC016579	Non-cardiac	0.665
Xpo4	Cardiac	0.835		Ankmy1	Non-cardiac	0.665
Bag6	Cardiac	0.835		Nme8	Non-cardiac	0.665
Rnf41	Cardiac	0.835		Lgsn	Non-cardiac	0.665
Dars	Cardiac	0.835		Ugt2b37	Non-cardiac	0.665
Eprs	Cardiac	0.835		Lactbl1	Non-cardiac	0.665
Strap	Cardiac	0.835		Timm8a2	Non-cardiac	0.665
Nono	Cardiac	0.835		Magea5	Non-cardiac	0.665
Hcfc1	Cardiac	0.835		Edaradd	Non-cardiac	0.665
Cnot1	Cardiac	0.835		Faiml	Non-cardiac	0.665
Wdr7	Cardiac	0.835		Rdh8	Non-cardiac	0.665
Chchd3	Cardiac	0.835		Arhgap40	Non-cardiac	0.665
Tcp1	Cardiac	0.835		1810065E05Rik	Non-cardiac	0.664
Srd5a3	Cardiac	0.835		Zswim2	Non-cardiac	0.664
Septin2	Cardiac	0.834		Tex47	Non-cardiac	0.664
Ndufa9	Cardiac	0.83		Phgr1	Non-cardiac	0.664
Ncoa2	Cardiac	0.83		Btg1b	Non-cardiac	0.664
Dhx15	Cardiac	0.83		Trcg1	Non-cardiac	0.664
Zfp326	Cardiac	0.83		BC061237	Non-cardiac	0.664
Col4a1	Cardiac	0.83		AA792892	Non-cardiac	0.664
Tnks	Cardiac	0.83		Fbxw19	Non-cardiac	0.664
Dnaja2	Cardiac	0.83		Ftdc1	Non-cardiac	0.664
Stt3b	Cardiac	0.83		Tex52	Non-cardiac	0.664
Med13	Cardiac	0.83		Tm4sf19	Non-cardiac	0.664
Mbd3	Cardiac	0.83		Cyp2c69	Non-cardiac	0.664
Mthfd1l	Cardiac	0.83		Tex22	Non-cardiac	0.663
Zfp30	Cardiac	0.83		Mrpl22	Non-cardiac	0.663
Vps37c	Cardiac	0.83		Nrsn2	Non-cardiac	0.663
Plpp2	Cardiac	0.83		Mro	Non-cardiac	0.663
Gatd3a	Cardiac	0.83		Mkrn2os	Non-cardiac	0.663
Palld	Cardiac	0.83		Cyp3a57	Non-cardiac	0.663
Wnt7a	Cardiac	0.83		Slc6a21	Non-cardiac	0.663
Gpi1	Cardiac	0.828		A630023A22Rik	Non-cardiac	0.663
Cdk1	Cardiac	0.825		Csta2	Non-cardiac	0.663
Rnf144a	Cardiac	0.825		Tcstv3	Non-cardiac	0.663
Hnrnpk	Cardiac	0.825		Klrb1a	Non-cardiac	0.663
Cldn10	Cardiac	0.825		4930524B15Rik	Non-cardiac	0.662
Cyp2d26	Cardiac	0.825		Ly6g2	Non-cardiac	0.662
Umps	Cardiac	0.825		Fbxw13	Non-cardiac	0.662
Prpf19	Cardiac	0.825		Prss33	Non-cardiac	0.662
Rab40b	Cardiac	0.825		Alkal2	Non-cardiac	0.662
Hspd1	Cardiac	0.825		Mettl7a2	Non-cardiac	0.662
Pik3c2b	Cardiac	0.825		Fbxw24	Non-cardiac	0.662
Arhgef2	Cardiac	0.825		Ccdc153	Non-cardiac	0.662
Capzb	Cardiac	0.825		Obox5	Non-cardiac	0.662
Cdyl2	Cardiac	0.825		Cyp4f40	Non-cardiac	0.662
Nip7	Cardiac	0.825		BC147527	Non-cardiac	0.662
Copb2	Cardiac	0.825		Olfr968	Non-cardiac	0.662
Myo6	Cardiac	0.825		Spata18	Non-cardiac	0.662
Arhgap10	Cardiac	0.825		1700029H14Rik	Non-cardiac	0.662
Man1c1	Cardiac	0.825		1700012B07Rik	Non-cardiac	0.661
Mrpl12	Cardiac	0.825		Spns3	Non-cardiac	0.661
Reps2	Cardiac	0.825		Fmo9	Non-cardiac	0.661
Pcca	Cardiac	0.825		4930556J24Rik	Non-cardiac	0.661
E130308A19Rik	Cardiac	0.825		Tsga13	Non-cardiac	0.661
Hadhb	Cardiac	0.825		Cacng5	Non-cardiac	0.661
Msi2	Cardiac	0.825		Pramel24	Non-cardiac	0.661
Tox2	Cardiac	0.825		Serpinb6d	Non-cardiac	0.661
Med11	Cardiac	0.825		Rhox3a	Non-cardiac	0.661
Bmp1	Cardiac	0.825		Magea8	Non-cardiac	0.661
Tef	Cardiac	0.825		Clec2l	Non-cardiac	0.661
Pgm2l1	Cardiac	0.824		Aadacl2fm2	Non-cardiac	0.661
Nkx2-6	Cardiac	0.824		Serpine3	Non-cardiac	0.661
Cct8	Cardiac	0.821		Tmem207	Non-cardiac	0.661
Hmgcs1	Cardiac	0.821		Pramel17	Non-cardiac	0.661
Napsa	Cardiac	0.82		Slc25a41	Non-cardiac	0.66
Rab11a	Cardiac	0.82		Gip	Non-cardiac	0.66
Rhoa	Cardiac	0.82		Tmem208	Non-cardiac	0.66
Igf2bp1	Cardiac	0.82		Ssxb2	Non-cardiac	0.66
Nudt4	Cardiac	0.82		1700034E13Rik	Non-cardiac	0.66
Rfx4	Cardiac	0.82		Samt4	Non-cardiac	0.66
Ncln	Cardiac	0.82		Isy1	Non-cardiac	0.66
Lrrc59	Cardiac	0.82		Tex36	Non-cardiac	0.66
Carmil1	Cardiac	0.82		Nudt16l2	Non-cardiac	0.66
Mief1	Cardiac	0.82		Slc7a12	Non-cardiac	0.66
Samm50	Cardiac	0.82		1700069L16Rik	Non-cardiac	0.66
Pycrl	Cardiac	0.82		Clrn2	Non-cardiac	0.66
Stambpl1	Cardiac	0.82		Rhox3e	Non-cardiac	0.66
Chid1	Cardiac	0.82		Mtx1	Non-cardiac	0.66
Lactb2	Cardiac	0.82		Sult2a2	Non-cardiac	0.66
Sf3b1	Cardiac	0.82		Xlr5b	Non-cardiac	0.66
Ptpn18	Cardiac	0.82		4930558K02Rik	Non-cardiac	0.66
Sdcbp	Cardiac	0.82		Pramel33	Non-cardiac	0.66
Arpc1a	Cardiac	0.82		Lrrc2	Non-cardiac	0.66
Copb1	Cardiac	0.82		Nlrp14	Non-cardiac	0.659
Ubash3b	Cardiac	0.82		2810459M11Rik	Non-cardiac	0.659
Mrpl3	Cardiac	0.82		Glod5	Non-cardiac	0.659
Cobll1	Cardiac	0.82		4930470P17Rik	Non-cardiac	0.659
Six3	Cardiac	0.82		Trim30b	Non-cardiac	0.659
Atp6v1g1	Cardiac	0.82		Ceacam13	Non-cardiac	0.659
Bdh1	Cardiac	0.82		Olfr1501	Non-cardiac	0.659
Arf1	Cardiac	0.82		Magea6	Non-cardiac	0.659
Kdm5d	Cardiac	0.82		Gml	Non-cardiac	0.659
Krt73	Cardiac	0.82		Sbk3	Non-cardiac	0.659
H1f4	Cardiac	0.82		Vmo1	Non-cardiac	0.658
Prlr	Cardiac	0.819		Sowaha	Non-cardiac	0.658
Rpsa	Cardiac	0.819		Oacyl	Non-cardiac	0.658
Lca5	Cardiac	0.818		A330070K13Rik	Non-cardiac	0.658
Zfp276	Cardiac	0.815		Magea2	Non-cardiac	0.658
Dll3	Cardiac	0.815		Lrrc43	Non-cardiac	0.658
Fhod1	Cardiac	0.815		Ms4a15	Non-cardiac	0.658
Mdh1	Cardiac	0.815		Zfp957	Non-cardiac	0.658
Top2a	Cardiac	0.815		Trappc3l	Non-cardiac	0.658
L3mbtl2	Cardiac	0.815		Eif4e1b	Non-cardiac	0.658
Rhoq	Cardiac	0.815		Defb30	Non-cardiac	0.658
Niban2	Cardiac	0.815		Bpifa6	Non-cardiac	0.658
Rbm39	Cardiac	0.815		Ankrd66	Non-cardiac	0.658
Acat1	Cardiac	0.815		Fndc8	Non-cardiac	0.657
Myo1d	Cardiac	0.815		Map3k21	Non-cardiac	0.657
Nphp4	Cardiac	0.815		Nlrp4a	Non-cardiac	0.657
Bmpr1b	Cardiac	0.815		Fate1	Non-cardiac	0.657
Ano9	Cardiac	0.815		Zdhhc25	Non-cardiac	0.657
Cpsf6	Cardiac	0.815		4930444P10Rik	Non-cardiac	0.657
Hck	Cardiac	0.815		Rhox3c	Non-cardiac	0.657
Serpina1a	Cardiac	0.814		Slfn14	Non-cardiac	0.657
Fam98a	Cardiac	0.813		Smbd1	Non-cardiac	0.657
Nipsnap2	Cardiac	0.812		Odf3l2	Non-cardiac	0.657
Cct6a	Cardiac	0.812		Fam162b	Non-cardiac	0.656
Impg2	Cardiac	0.812		Dydc1	Non-cardiac	0.656
Cdk19	Cardiac	0.811		Ttc23l	Non-cardiac	0.656
Igsf5	Cardiac	0.81		Mrps6	Non-cardiac	0.656
Ugp2	Cardiac	0.81		Sprr2d	Non-cardiac	0.656
Uba1	Cardiac	0.81		Cypt3	Non-cardiac	0.656
Lbr	Cardiac	0.81		AV320801	Non-cardiac	0.656
Clint1	Cardiac	0.81		Saa2	Non-cardiac	0.656
Hnrnpa0	Cardiac	0.81		Oas1e	Non-cardiac	0.656
Rgs7bp	Cardiac	0.81		Urad	Non-cardiac	0.656
Twf2	Cardiac	0.81		Tomm20	Non-cardiac	0.656
Ddb1	Cardiac	0.81		1700015G11Rik	Non-cardiac	0.656
Rplp2	Cardiac	0.81		Krtap28-10	Non-cardiac	0.656
Nop58	Cardiac	0.81		Lsm2	Non-cardiac	0.655
Rps3a1	Cardiac	0.81		Ldc1	Non-cardiac	0.655
Mpdz	Cardiac	0.81		Pde6c	Non-cardiac	0.655
Dapk3	Cardiac	0.81		Satl1	Non-cardiac	0.655
Aqr	Cardiac	0.81		Rab17	Non-cardiac	0.655
Pard6g	Cardiac	0.81		Bean1	Non-cardiac	0.655
Med14	Cardiac	0.81		Lrrc18	Non-cardiac	0.655
Ccdc47	Cardiac	0.81		Zfp474	Non-cardiac	0.655
Cdx4	Cardiac	0.81		Mbd3l2	Non-cardiac	0.655
Aars	Cardiac	0.81		Spink8	Non-cardiac	0.655
Ubxn7	Cardiac	0.81		Klk15	Non-cardiac	0.655
Serpina10	Cardiac	0.81		Psg25	Non-cardiac	0.655
Sltm	Cardiac	0.809		Sult2a5	Non-cardiac	0.655
Psmc3	Cardiac	0.805		Fam71e2	Non-cardiac	0.655
Rab3b	Cardiac	0.805		Pramel42	Non-cardiac	0.655
Pex19	Cardiac	0.805		S100a3	Non-cardiac	0.654
Yes1	Cardiac	0.805		Cpsf4l	Non-cardiac	0.654
Map2k3	Cardiac	0.805		Spata19	Non-cardiac	0.654
Reps1	Cardiac	0.805		Ssx9	Non-cardiac	0.654
Zfp354a	Cardiac	0.805		Scgb2b2	Non-cardiac	0.654
Hnf1b	Cardiac	0.805		9130409I23Rik	Non-cardiac	0.654
Vipas39	Cardiac	0.805		Rsph6a	Non-cardiac	0.654
Gtpbp4	Cardiac	0.805		Olfr374	Non-cardiac	0.654
Mbnl2	Cardiac	0.805		Spaca3	Non-cardiac	0.654
Eny2	Cardiac	0.805		Tescl	Non-cardiac	0.654
Myom1	Cardiac	0.805		Olfr749	Non-cardiac	0.654
Rrbp1	Cardiac	0.805		Tcl1b3	Non-cardiac	0.654
Gnb4	Cardiac	0.805		Npw	Non-cardiac	0.654
Mbnl1	Cardiac	0.805		Tmem61	Non-cardiac	0.654
Tada2b	Cardiac	0.805		Olfr741	Non-cardiac	0.654
Myom2	Cardiac	0.805		A630095N17Rik	Non-cardiac	0.654
Naxd	Cardiac	0.805		4930578I06Rik	Non-cardiac	0.653
Fbxl2	Cardiac	0.805		4930451G09Rik	Non-cardiac	0.653
Etl4	Cardiac	0.805		4930583I09Rik	Non-cardiac	0.653
Frem2	Cardiac	0.805		Themis3	Non-cardiac	0.653
Kremen2	Cardiac	0.805		Hao2	Non-cardiac	0.653
Aff4	Cardiac	0.805		Pmfbp1	Non-cardiac	0.653
Cpne8	Cardiac	0.805		Dnali1	Non-cardiac	0.653
Msl1	Cardiac	0.805		Pramel48	Non-cardiac	0.653
Clasp1	Cardiac	0.805		Psg26	Non-cardiac	0.653
Syt11	Cardiac	0.805		Rhox12	Non-cardiac	0.653
Ywhaq	Cardiac	0.805		E330014E10Rik	Non-cardiac	0.653
Cxcl10	Cardiac	0.805		Vmn1r139	Non-cardiac	0.653
Tkfc	Cardiac	0.804		Tldc2	Non-cardiac	0.653
Cd164	Cardiac	0.801		Sult2a7	Non-cardiac	0.653
Cox5a	Cardiac	0.8		Samt1d	Non-cardiac	0.653
Itih3	Cardiac	0.8		4930519P11Rik	Non-cardiac	0.653
Dcn	Cardiac	0.8		Gstt4	Non-cardiac	0.652
Pno1	Cardiac	0.8		Pnpla5	Non-cardiac	0.652
Fbxw11	Cardiac	0.8		1700093K21Rik	Non-cardiac	0.652
Cpd	Cardiac	0.8		Olah	Non-cardiac	0.652
Pdcd6	Cardiac	0.8		Kif12	Non-cardiac	0.652
Tfg	Cardiac	0.8		Rhov	Non-cardiac	0.652
Cdc5l	Cardiac	0.8		Zfp735	Non-cardiac	0.652
Rab1b	Cardiac	0.8		Ndufb11b	Non-cardiac	0.652
Cbwd1	Cardiac	0.8		Pde6h	Non-cardiac	0.652
Cops5	Cardiac	0.8		Clec4b2	Non-cardiac	0.652
Spta1	Cardiac	0.8		Slxl1	Non-cardiac	0.652
Zbp1	Cardiac	0.8		Olfr403	Non-cardiac	0.652
Rgs12	Cardiac	0.8		Vinac1	Non-cardiac	0.652
Pitpnm2	Cardiac	0.8		Cyp2j8	Non-cardiac	0.652
Anxa4	Cardiac	0.8		Olfr287	Non-cardiac	0.652
Cmas	Cardiac	0.8		E030018B13Rik	Non-cardiac	0.652
Psma1	Cardiac	0.8		1700025B11Rik	Non-cardiac	0.652
Sh3rf1	Cardiac	0.8		Mdh1b	Non-cardiac	0.651
Pkm	Cardiac	0.8		Tex43	Non-cardiac	0.651
Clk3	Cardiac	0.8		Fam71f1	Non-cardiac	0.651
Plod2	Cardiac	0.8		Rd3	Non-cardiac	0.651
Uba7	Cardiac	0.8		Tsks	Non-cardiac	0.651
Eif3l	Cardiac	0.8		Tcl1b2	Non-cardiac	0.651
Eef2	Cardiac	0.8		Cyp3a59	Non-cardiac	0.651
Cep135	Cardiac	0.8		1700013D24Rik	Non-cardiac	0.651
Rrp9	Cardiac	0.8		Gimd1	Non-cardiac	0.651
Flrt1	Cardiac	0.8		Slx	Non-cardiac	0.651
Immt	Cardiac	0.8		Prg3	Non-cardiac	0.651
Ddx17	Cardiac	0.8		Fam163b	Non-cardiac	0.65
Trerf1	Cardiac	0.8		Svs4	Non-cardiac	0.65
Rpl23	Cardiac	0.8		5530401A14Rik	Non-cardiac	0.65
Tuba1a	Cardiac	0.8		Armc12	Non-cardiac	0.65
Rab26	Cardiac	0.8		Sdr16c5	Non-cardiac	0.65
Fut4	Cardiac	0.8		Ceacam12	Non-cardiac	0.65
Vmn2r42	Cardiac	0.799		Btg4	Non-cardiac	0.65
Nmi	Cardiac	0.796		Ccdc113	Non-cardiac	0.65
Dazap2	Cardiac	0.795		Mfsd4b5	Non-cardiac	0.65
Kat2b	Cardiac	0.795		Lce3d	Non-cardiac	0.65
Sf3a1	Cardiac	0.795		Slc36a3	Non-cardiac	0.65
Foxj2	Cardiac	0.795		Ccdc54	Non-cardiac	0.65
Klf11	Cardiac	0.795		Nlrp9a	Non-cardiac	0.65
Ppp2r5e	Cardiac	0.795		Gsdmc3	Non-cardiac	0.65
Cenpp	Cardiac	0.795		Oosp2	Non-cardiac	0.65
Fh1	Cardiac	0.795		Fam71d	Non-cardiac	0.65
Eif3m	Cardiac	0.795		Obp1a	Non-cardiac	0.65
Rbbp9	Cardiac	0.795		Ssxb9	Non-cardiac	0.65
Aplf	Cardiac	0.795		Uba1y	Non-cardiac	0.65
Rpn1	Cardiac	0.795		H2ac6	Non-cardiac	0.65
Ddx47	Cardiac	0.795		Apol7e	Non-cardiac	0.65
Got2	Cardiac	0.795		Defb48	Non-cardiac	0.65
Pygb	Cardiac	0.795		Olfr115	Non-cardiac	0.65
Ptprf	Cardiac	0.795		Olfr965	Non-cardiac	0.65
Rab8b	Cardiac	0.795		Olfr538	Non-cardiac	0.65
Vill	Cardiac	0.795		Rhox2e	Non-cardiac	0.65
Prdm16	Cardiac	0.795		Cxcl17	Non-cardiac	0.65
Rad54l2	Cardiac	0.795		Dgat2l6	Non-cardiac	0.65
Ddx24	Cardiac	0.795		Scgn	Non-cardiac	0.649
Fhdc1	Cardiac	0.795		Crct1	Non-cardiac	0.649
Tor1aip2	Cardiac	0.795		1700016D06Rik	Non-cardiac	0.649
Commd3	Cardiac	0.795		Dnaaf1	Non-cardiac	0.649
Asap2	Cardiac	0.795		Olfr1347	Non-cardiac	0.649
Ebf4	Cardiac	0.795		Plekhs1	Non-cardiac	0.649
Prl2c3	Cardiac	0.795		1700028J19Rik	Non-cardiac	0.649
Mmp12	Cardiac	0.795		Tmem45a2	Non-cardiac	0.649
Gsto1	Cardiac	0.794		Mettl21e	Non-cardiac	0.649
Ptgr2	Cardiac	0.794		Prss46	Non-cardiac	0.649
Pcdha4	Cardiac	0.791		Prdx6b	Non-cardiac	0.649
Tubb5	Cardiac	0.79		Ttc24	Non-cardiac	0.649
Idh3g	Cardiac	0.79		Rab44	Non-cardiac	0.649
Vars	Cardiac	0.79		Fbxw22	Non-cardiac	0.649
Cox6c	Cardiac	0.79		Gal3st2c	Non-cardiac	0.649
Ppp2r5c	Cardiac	0.79		Olfr1195	Non-cardiac	0.649
Mdh2	Cardiac	0.79		Cypt2	Non-cardiac	0.649
Pdlim4	Cardiac	0.79		Mrgpra2a	Non-cardiac	0.649
Eif5	Cardiac	0.79		Olfr1537	Non-cardiac	0.649
Son	Cardiac	0.79		Odf4	Non-cardiac	0.649
Stag2	Cardiac	0.79		Cyp2b13	Non-cardiac	0.649
Atic	Cardiac	0.79		Nlrp4b	Non-cardiac	0.648
Tsc22d4	Cardiac	0.79		Acsm4	Non-cardiac	0.648
Pik3c2a	Cardiac	0.79		Fbxw21	Non-cardiac	0.648
Pygm	Cardiac	0.79		Olfr212	Non-cardiac	0.648
Mdfi	Cardiac	0.79		Olfr297	Non-cardiac	0.648
Rtp4	Cardiac	0.79		Cyp4f39	Non-cardiac	0.648
Pxk	Cardiac	0.79		Cyp4f37	Non-cardiac	0.648
Acaa2	Cardiac	0.79		Fbxw15	Non-cardiac	0.648
Sobp	Cardiac	0.79		4930402F06Rik	Non-cardiac	0.648
Psmd7	Cardiac	0.79		Pramel47	Non-cardiac	0.648
Abhd2	Cardiac	0.79		Olfr237	Non-cardiac	0.648
Tbl3	Cardiac	0.79		Zfp967	Non-cardiac	0.648
Vps41	Cardiac	0.79		2310046K23Rik	Non-cardiac	0.648
Mfsd6	Cardiac	0.79		Gkn1	Non-cardiac	0.648
Khnyn	Cardiac	0.79		Prr27	Non-cardiac	0.648
Trhde	Cardiac	0.79		Spatc1l	Non-cardiac	0.647
Dsp	Cardiac	0.79		4921539E11Rik	Non-cardiac	0.647
Plxnc1	Cardiac	0.79		Pramel27	Non-cardiac	0.647
Zbtb9	Cardiac	0.79		Mfsd7a	Non-cardiac	0.647
Eloc	Cardiac	0.79		Syngr4	Non-cardiac	0.647
Cox5b-ps	Cardiac	0.79		Dnaaf6b	Non-cardiac	0.647
Gtf3c2	Cardiac	0.79		Olfr1353	Non-cardiac	0.647
Cd180	Cardiac	0.79		E230025N22Rik	Non-cardiac	0.647
Yeats2	Cardiac	0.788		Sult6b2	Non-cardiac	0.647
Cycs	Cardiac	0.788		Unc93a2	Non-cardiac	0.647
Rack1	Cardiac	0.787		Krtap19-2	Non-cardiac	0.647
Pum3	Cardiac	0.787		Gml2	Non-cardiac	0.647
Nxf1	Cardiac	0.785		2410004P03Rik	Non-cardiac	0.647
Chd3	Cardiac	0.785		1700024G13Rik	Non-cardiac	0.647
Ddx5	Cardiac	0.785		4930503E14Rik	Non-cardiac	0.647
Exoc7	Cardiac	0.785		Gsta5	Non-cardiac	0.647
Prpf8	Cardiac	0.785		Ctxn2	Non-cardiac	0.647
Cemip2	Cardiac	0.785		B020031M17Rik	Non-cardiac	0.647
Cox8b	Cardiac	0.785		4930544D05Rik	Non-cardiac	0.647
Nvl	Cardiac	0.785		Olfr972	Non-cardiac	0.647
Pter	Cardiac	0.785		AF067061	Non-cardiac	0.647
Sh3glb2	Cardiac	0.785		4930563E22Rik	Non-cardiac	0.647
Ssrp1	Cardiac	0.785		Rnf183	Non-cardiac	0.647
Ppid	Cardiac	0.785		Lrrc72	Non-cardiac	0.646
Anp32b	Cardiac	0.785		1700129C05Rik	Non-cardiac	0.646
Zfp583	Cardiac	0.785		Scart1	Non-cardiac	0.646
Prickle3	Cardiac	0.785		Tm4sf20	Non-cardiac	0.646
Ist1	Cardiac	0.785		Acte1	Non-cardiac	0.646
Icam5	Cardiac	0.785		Stpg3	Non-cardiac	0.646
Cyp1a1	Cardiac	0.785		Banf2	Non-cardiac	0.646
Neo1	Cardiac	0.785		Henmt1	Non-cardiac	0.646
Rbfox2	Cardiac	0.785		Tmem202	Non-cardiac	0.646
Pcsk7	Cardiac	0.785		Samd3	Non-cardiac	0.646
Socs5	Cardiac	0.785		Stum	Non-cardiac	0.646
Cplane1	Cardiac	0.785		Sertm1	Non-cardiac	0.646
Kyat3	Cardiac	0.785		Cyp26c1	Non-cardiac	0.646
Hoxb3	Cardiac	0.785		Cyp2c65	Non-cardiac	0.646
Rab7b	Cardiac	0.785		Hus1b	Non-cardiac	0.646
Nrk	Cardiac	0.785		Reg3a	Non-cardiac	0.646
Rit2	Cardiac	0.785		Tmem238l	Non-cardiac	0.646
Perm1	Cardiac	0.785		Smim17	Non-cardiac	0.646
Slc36a4	Cardiac	0.783		Pde6b	Non-cardiac	0.646
Riox1	Cardiac	0.782		Blvra	Non-cardiac	0.645
Phb2	Cardiac	0.78		Otop3	Non-cardiac	0.645
Rps5	Cardiac	0.78		Ccdc103	Non-cardiac	0.645
Cad	Cardiac	0.78		Hyal6	Non-cardiac	0.645
H2bc4	Cardiac	0.78		1700003E16Rik	Non-cardiac	0.645
Ogdh	Cardiac	0.78		Plcz1	Non-cardiac	0.645
Hs1bp3	Cardiac	0.78		Polr3e	Non-cardiac	0.645
Atg10	Cardiac	0.78		Aldh3b3	Non-cardiac	0.645
Ube2k	Cardiac	0.78		Coa8	Non-cardiac	0.645
Rab6a	Cardiac	0.78		Pxt1	Non-cardiac	0.645
Myh14	Cardiac	0.78		Olfr984	Non-cardiac	0.645
Nomo1	Cardiac	0.78		Fndc11	Non-cardiac	0.645
Adam9	Cardiac	0.78		A730061H03Rik	Non-cardiac	0.645
Irak1bp1	Cardiac	0.78		4931417E11Rik	Non-cardiac	0.645
1700025G04Rik	Cardiac	0.78		Ddn	Non-cardiac	0.645
Mybpc2	Cardiac	0.78		Olfr286	Non-cardiac	0.645
Rere	Cardiac	0.78		Ccdc154	Non-cardiac	0.645
Apobec2	Cardiac	0.78		Nkpd1	Non-cardiac	0.645
Smpx	Cardiac	0.78		Olfr292	Non-cardiac	0.645
Kbtbd11	Cardiac	0.78		Tmem91	Non-cardiac	0.645
Rbak	Cardiac	0.78		Ccdc87	Non-cardiac	0.645
Il3ra	Cardiac	0.78		Krtap14	Non-cardiac	0.645
Ly6g	Cardiac	0.779		Fam229a	Non-cardiac	0.645
Srp54a	Cardiac	0.779		Naip6	Non-cardiac	0.645
Mcm2	Cardiac	0.777		Slc28a2b	Non-cardiac	0.645
Gstm2	Cardiac	0.776		Susd5	Non-cardiac	0.645
Slc30a4	Cardiac	0.775		Mroh3	Non-cardiac	0.645
Lnx2	Cardiac	0.775		Ccdc201	Non-cardiac	0.645
Ddx39b	Cardiac	0.775		A430057M04Rik	Non-cardiac	0.645
Srgap1	Cardiac	0.775		Methig1	Non-cardiac	0.645
Rps6kb1	Cardiac	0.775		Esp15	Non-cardiac	0.645
Glud1	Cardiac	0.775		Cyp2c55	Non-cardiac	0.644
Cct5	Cardiac	0.775		Cyp4a31	Non-cardiac	0.644
Pcdh12	Cardiac	0.775		Wdr20rt	Non-cardiac	0.644
Ik	Cardiac	0.775		Ephx3	Non-cardiac	0.644
Sncaip	Cardiac	0.775		Ccdc81	Non-cardiac	0.644
Rtn3	Cardiac	0.775		Krtap4-7	Non-cardiac	0.644
Ppp2r5b	Cardiac	0.775		Ccer1	Non-cardiac	0.644
Arih1	Cardiac	0.775		Ccdc169	Non-cardiac	0.644
Sox17	Cardiac	0.775		Olfr371	Non-cardiac	0.644
Pou2f1	Cardiac	0.775		Cyp3a44	Non-cardiac	0.644
Pip4k2a	Cardiac	0.775		Olfr747	Non-cardiac	0.644
Mllt10	Cardiac	0.775		Ugt2b38	Non-cardiac	0.644
Tspan5	Cardiac	0.775		4930512M02Rik	Non-cardiac	0.644
Acot7	Cardiac	0.775		Olfr535	Non-cardiac	0.644
Lrfn1	Cardiac	0.775		Xlr5c	Non-cardiac	0.644
Grhpr	Cardiac	0.775		Noto	Non-cardiac	0.644
Itih2	Cardiac	0.775		E030025P04Rik	Non-cardiac	0.644
Kmt2c	Cardiac	0.775		Crnn	Non-cardiac	0.644
Mpp6	Cardiac	0.775		Tcl1b4	Non-cardiac	0.644
Specc1	Cardiac	0.775		2610042L04Rik	Non-cardiac	0.644
Saysd1	Cardiac	0.775		Cfap97d2	Non-cardiac	0.644
H2bc6	Cardiac	0.775		Heatr4	Non-cardiac	0.644
Nap1l3	Cardiac	0.775		Olfr832	Non-cardiac	0.644
Kif27	Cardiac	0.775		Mrgpra2b	Non-cardiac	0.644
Patj	Cardiac	0.775		1700040F15Rik	Non-cardiac	0.644
Rpl17	Cardiac	0.775		Vamp9	Non-cardiac	0.644
Ssbp4	Cardiac	0.775		Pramel35	Non-cardiac	0.644
Klra3	Cardiac	0.773		Dynlrb2	Non-cardiac	0.644
Cyp2c29	Cardiac	0.772		Krt23	Non-cardiac	0.643
Hhip	Cardiac	0.771		4931406B18Rik	Non-cardiac	0.643
Rtcb	Cardiac	0.77		Ttll8	Non-cardiac	0.643
Tpra1	Cardiac	0.77		Atp6v1g3	Non-cardiac	0.643
Thop1	Cardiac	0.77		Spaca9	Non-cardiac	0.643
Tmod4	Cardiac	0.77		Ankrd60	Non-cardiac	0.643
Chp1	Cardiac	0.77		Hes3	Non-cardiac	0.643
Map3k4	Cardiac	0.77		Anxa10	Non-cardiac	0.643
Lin7a	Cardiac	0.77		Spdye4a	Non-cardiac	0.643
Epb41l2	Cardiac	0.77		Ankar	Non-cardiac	0.643
Ftsj3	Cardiac	0.77		Rsph4a	Non-cardiac	0.643
Mccc2	Cardiac	0.77		Iqcf4	Non-cardiac	0.643
Gpd1	Cardiac	0.77		Sprr2i	Non-cardiac	0.643
Ablim1	Cardiac	0.77		Tex13b	Non-cardiac	0.643
Anxa3	Cardiac	0.77		Tnfaip8l1	Non-cardiac	0.643
Cnbp	Cardiac	0.77		Bricd5	Non-cardiac	0.643
Dera	Cardiac	0.77		BC107364	Non-cardiac	0.643
Vps35	Cardiac	0.77		Svs3b	Non-cardiac	0.643
Trip4	Cardiac	0.77		4933409G03Rik	Non-cardiac	0.643
Cct2	Cardiac	0.77		Prr18	Non-cardiac	0.643
Tubg1	Cardiac	0.77		Apol9b	Non-cardiac	0.643
Eef1a1	Cardiac	0.77		Olfr43	Non-cardiac	0.643
Tapbpl	Cardiac	0.77		Pramel11	Non-cardiac	0.643
Ptov1	Cardiac	0.77		Serpina3j	Non-cardiac	0.643
Fmo1	Cardiac	0.77		Akain1	Non-cardiac	0.643
Diras1	Cardiac	0.77		Plscr5	Non-cardiac	0.643
Isg20l2	Cardiac	0.77		4930467E23Rik	Non-cardiac	0.643
Zfp217	Cardiac	0.77		Fam240b	Non-cardiac	0.643
Las1l	Cardiac	0.77		4930558C23Rik	Non-cardiac	0.643
Rpl18	Cardiac	0.77		Etfbl	Non-cardiac	0.643
Aox1	Cardiac	0.77		Ttbk1	Non-cardiac	0.642
Zfp771	Cardiac	0.768		Trim52	Non-cardiac	0.642
Gmeb1	Cardiac	0.767		Pgr15l	Non-cardiac	0.642
Zc3h11a	Cardiac	0.767		1700011L22Rik	Non-cardiac	0.642
Chordc1	Cardiac	0.766		Pllp	Non-cardiac	0.642
Susd2	Cardiac	0.766		Glb1l3	Non-cardiac	0.642
Sf1	Cardiac	0.766		Slc38a8	Non-cardiac	0.642
Ifit3	Cardiac	0.766		Plekhg6	Non-cardiac	0.642
Apbb3	Cardiac	0.766		Sun3	Non-cardiac	0.642
Col1a1	Cardiac	0.765		Oosp1	Non-cardiac	0.642
Nosip	Cardiac	0.765		Xkr7	Non-cardiac	0.642
Trap1	Cardiac	0.765		Tnp2	Non-cardiac	0.642
Dennd6b	Cardiac	0.765		Krt32	Non-cardiac	0.642
Psmd3	Cardiac	0.765		Olfr27	Non-cardiac	0.642
Mapk12	Cardiac	0.765		Ube2dnl1	Non-cardiac	0.642
Slk	Cardiac	0.765		Fam243	Non-cardiac	0.642
Tnrc6c	Cardiac	0.765		D630039A03Rik	Non-cardiac	0.642
Itih5	Cardiac	0.765		Tcp10c	Non-cardiac	0.642
Lrba	Cardiac	0.765		Adh6a	Non-cardiac	0.642
Ctps	Cardiac	0.765		Fbxw28	Non-cardiac	0.642
Pik3r3	Cardiac	0.765		Fam83e	Non-cardiac	0.642
Ak2	Cardiac	0.765		2410024N13Rik	Non-cardiac	0.642
Zfp12	Cardiac	0.765		Cldn23	Non-cardiac	0.642
Eed	Cardiac	0.765		Fbxw20	Non-cardiac	0.642
Itgax	Cardiac	0.765		Scgb2b27	Non-cardiac	0.642
Eif3f	Cardiac	0.765		Urm1	Non-cardiac	0.642
Kank1	Cardiac	0.765		Olfr2	Non-cardiac	0.642
Iffo1	Cardiac	0.765		Erich6	Non-cardiac	0.642
Bptf	Cardiac	0.765		Rhox1	Non-cardiac	0.642
Ankrd42	Cardiac	0.765		Hbq1b	Non-cardiac	0.642
Nop53	Cardiac	0.765		BC048644	Non-cardiac	0.642
Camsap2	Cardiac	0.765		Fbxw18	Non-cardiac	0.642
Hnrnpf	Cardiac	0.765		Sult2a3	Non-cardiac	0.642
Eif4g1	Cardiac	0.765		Olfr1312	Non-cardiac	0.642
Rbm15	Cardiac	0.765		Olfr1226	Non-cardiac	0.642
Pcmtd1	Cardiac	0.765		Tomt	Non-cardiac	0.642
Xrcc1	Cardiac	0.765		Sprr2a1	Non-cardiac	0.642
Tanc2	Cardiac	0.765		Tgm7	Non-cardiac	0.642
Cdx2	Cardiac	0.765		Fam228a	Non-cardiac	0.642
Uhrf1bp1l	Cardiac	0.764		Ssxb3	Non-cardiac	0.642
Rplp0	Cardiac	0.763		4930595D18Rik	Non-cardiac	0.642
Garem1	Cardiac	0.762		Cd300ld2	Non-cardiac	0.642
Mfap5	Cardiac	0.762		Smr2l	Non-cardiac	0.642
Serpinb9e	Cardiac	0.761		A930009A15Rik	Non-cardiac	0.642
Zfp512	Cardiac	0.761		Olfr1348	Non-cardiac	0.642
Tom1l2	Cardiac	0.76		Ldlrad2	Non-cardiac	0.642
Cct3	Cardiac	0.76		Csta3	Non-cardiac	0.642
Hlf	Cardiac	0.76		Ceacam14	Non-cardiac	0.641
Hnrnpa2b1	Cardiac	0.76		Lce1g	Non-cardiac	0.641
Sardh	Cardiac	0.76		Fam24b	Non-cardiac	0.641
Mlkl	Cardiac	0.76		Rmi2	Non-cardiac	0.641
Srf	Cardiac	0.76		Cylc2	Non-cardiac	0.641
Vps45	Cardiac	0.76		Fam124b	Non-cardiac	0.641
Myo1c	Cardiac	0.76		9930022D16Rik	Non-cardiac	0.641
Cuedc1	Cardiac	0.76		Cypt4	Non-cardiac	0.641
Rab21	Cardiac	0.76		Spata31d1a	Non-cardiac	0.641
Acly	Cardiac	0.76		Klk1b22	Non-cardiac	0.641
Fam161b	Cardiac	0.76		Mei1	Non-cardiac	0.641
Esd	Cardiac	0.76		Wfdc8	Non-cardiac	0.641
Parvg	Cardiac	0.76		Pwwp4b	Non-cardiac	0.641
Adamts20	Cardiac	0.76		Ripply1	Non-cardiac	0.641
Cabyr	Cardiac	0.76		Dmrtc1b	Non-cardiac	0.641
Atp5c1	Cardiac	0.76		Armh2	Non-cardiac	0.641
Pikfyve	Cardiac	0.76		Fbxw10	Non-cardiac	0.641
Copa	Cardiac	0.76		Spanxn4	Non-cardiac	0.641
Necab3	Cardiac	0.76		Cfap73	Non-cardiac	0.641
Tbc1d14	Cardiac	0.76		1700001F09Rik	Non-cardiac	0.641
Ran	Cardiac	0.76		Btg1c	Non-cardiac	0.641
Mcm7	Cardiac	0.76		Nscme3l	Non-cardiac	0.641
Lmo3	Cardiac	0.76		Ankub1	Non-cardiac	0.641
Rab33a	Cardiac	0.76		Tomm20l	Non-cardiac	0.641
Kif4	Cardiac	0.76		Gprc5d	Non-cardiac	0.641
Rbmxl1	Cardiac	0.76		Mrpl2	Non-cardiac	0.64
Rsrp1	Cardiac	0.76		Pinlyp	Non-cardiac	0.64
Iqsec2	Cardiac	0.76		4933405L10Rik	Non-cardiac	0.64
Tmem11	Cardiac	0.76		Ropn1	Non-cardiac	0.64
Zbtb33	Cardiac	0.76		Krtap15	Non-cardiac	0.64
Scrt1	Cardiac	0.76		3110040N11Rik	Non-cardiac	0.64
Dis3l2	Cardiac	0.76		Cfap57	Non-cardiac	0.64
Prpf40a	Cardiac	0.76		Fgf20	Non-cardiac	0.64
Zic2	Cardiac	0.76		1700102P08Rik	Non-cardiac	0.64
Hey1	Cardiac	0.76		Defb36	Non-cardiac	0.64
Skap1	Cardiac	0.758		Dbx2	Non-cardiac	0.64
Ly6i	Cardiac	0.757		Olfr1364	Non-cardiac	0.64
Supt6	Cardiac	0.755		BC030500	Non-cardiac	0.64
Crot	Cardiac	0.755		Mrpl35	Non-cardiac	0.64
Pgrmc1	Cardiac	0.755		Krtap2-4	Non-cardiac	0.64
Glod4	Cardiac	0.755		Tex28	Non-cardiac	0.64
Dpep1	Cardiac	0.755		Speer2	Non-cardiac	0.64
Snrpd3	Cardiac	0.755		S100a7a	Non-cardiac	0.64
Pxdn	Cardiac	0.755		Cyp2j11	Non-cardiac	0.64
Psmd12	Cardiac	0.755		Lce1j	Non-cardiac	0.64
Rab37	Cardiac	0.755		Olfr1357	Non-cardiac	0.64
Nsd1	Cardiac	0.755		Akr1c19	Non-cardiac	0.64
Bap1	Cardiac	0.755		Sirpb1c	Non-cardiac	0.64
Brwd1	Cardiac	0.755		Abracl	Non-cardiac	0.64
Prmt5	Cardiac	0.755		9530053A07Rik	Non-cardiac	0.64
Ivns1abp	Cardiac	0.755		Pwwp4d	Non-cardiac	0.64
Nt5c2	Cardiac	0.755		Ssxb6	Non-cardiac	0.64
Shmt2	Cardiac	0.755		Ubap1l	Non-cardiac	0.64
Niban1	Cardiac	0.755		Kif28	Non-cardiac	0.64
Hsd17b12	Cardiac	0.755		Acvr1c	Non-cardiac	0.64
Ptbp3	Cardiac	0.755		Cabp7	Non-cardiac	0.639
Smu1	Cardiac	0.755		1700001P01Rik	Non-cardiac	0.639
Tuba8	Cardiac	0.755		Ribc2	Non-cardiac	0.639
Magee1	Cardiac	0.755		9530002B09Rik	Non-cardiac	0.639
Atrx	Cardiac	0.755		Sva	Non-cardiac	0.639
Tbc1d9	Cardiac	0.755		Slco6c1	Non-cardiac	0.639
Phip	Cardiac	0.755		Isx	Non-cardiac	0.639
Tspan3	Cardiac	0.755		Rnf222	Non-cardiac	0.639
Camkv	Cardiac	0.755		1700001C19Rik	Non-cardiac	0.639
Hdlbp	Cardiac	0.755		Sec14l3	Non-cardiac	0.639
Kctd7	Cardiac	0.755		Gsdmc2	Non-cardiac	0.639
Parp14	Cardiac	0.755		Lrrc74a	Non-cardiac	0.639
Sos2	Cardiac	0.755		Olfr362	Non-cardiac	0.639
Eif2s3x	Cardiac	0.755		4933416I08Rik	Non-cardiac	0.639
Fstl4	Cardiac	0.755		Rhox4a	Non-cardiac	0.639
Rps27l	Cardiac	0.755		Rergl	Non-cardiac	0.639
Krt80	Cardiac	0.755		Esp31	Non-cardiac	0.639
N4bp2	Cardiac	0.755		9430069I07Rik	Non-cardiac	0.639
Atp6v0a2	Cardiac	0.755		Sly	Non-cardiac	0.639
Rusc1	Cardiac	0.755		Clhc1	Non-cardiac	0.638
Inhba	Cardiac	0.755		Srek1ip1	Non-cardiac	0.638
Jaml	Cardiac	0.755		CK137956	Non-cardiac	0.638
Rap2a	Cardiac	0.755		1700018F24Rik	Non-cardiac	0.638
Pcbp1	Cardiac	0.755		Psg28	Non-cardiac	0.638
Taf9	Cardiac	0.755		AI661453	Non-cardiac	0.638
Tnrc6a	Cardiac	0.755		Nlrp4c	Non-cardiac	0.638
Ctif	Cardiac	0.755		Fam50b	Non-cardiac	0.638
Myh7	Cardiac	0.755		Pfn3	Non-cardiac	0.638
Aldh1a1	Cardiac	0.755		Insm2	Non-cardiac	0.638
Mga	Cardiac	0.754		Prss51	Non-cardiac	0.638
Ing3	Cardiac	0.753		1700024B05Rik	Non-cardiac	0.638
Krt33a	Cardiac	0.753		Daw1	Non-cardiac	0.638
Gypc	Cardiac	0.753		Olfr1178	Non-cardiac	0.638
Serpinb1b	Cardiac	0.752		Olfr869	Non-cardiac	0.638
Phyhip	Cardiac	0.75		Olfr1504	Non-cardiac	0.638
Prl8a9	Cardiac	0.75		Samt2b	Non-cardiac	0.638
Ttc9b	Cardiac	0.75		Prl3d3	Non-cardiac	0.638
Nav1	Cardiac	0.75		Sprr2a2	Non-cardiac	0.638
Med16	Cardiac	0.75		Pex11g	Non-cardiac	0.638
Tnnc2	Cardiac	0.75		Sult2a6	Non-cardiac	0.638
Coch	Cardiac	0.75		Sdr16c6	Non-cardiac	0.638
Bsg	Cardiac	0.75		Olfr1330	Non-cardiac	0.638
Fech	Cardiac	0.75		Olfr1216	Non-cardiac	0.638
Cyb5a	Cardiac	0.75		Fsip2l	Non-cardiac	0.638
Rcor2	Cardiac	0.75		Nlrp4g	Non-cardiac	0.638
Ncl	Cardiac	0.75		Cyp4a30b	Non-cardiac	0.638
Anapc7	Cardiac	0.75		3110082J24Rik	Non-cardiac	0.638
Plbd2	Cardiac	0.75		Nat8f7	Non-cardiac	0.638
Sec13	Cardiac	0.75		Trim43a	Non-cardiac	0.638
Tead4	Cardiac	0.75		Esp8	Non-cardiac	0.638
U2af2	Cardiac	0.75		1700092M07Rik	Non-cardiac	0.638
Rps3	Cardiac	0.75		Glyatl3	Non-cardiac	0.638
Lamp1	Cardiac	0.75		Esp6	Non-cardiac	0.638
Srsf2	Cardiac	0.75		Olfr1354	Non-cardiac	0.638
Gcsh	Cardiac	0.75		Rhox2d	Non-cardiac	0.638
Rfpl4	Cardiac	0.75		1700065D16Rik	Non-cardiac	0.638
Meox2	Cardiac	0.75		Fam131c	Non-cardiac	0.637
Uqcrfs1	Cardiac	0.75		Sval2	Non-cardiac	0.637
Pklr	Cardiac	0.75		4930412O13Rik	Non-cardiac	0.637
Abca8a	Cardiac	0.75		Terb2	Non-cardiac	0.637
Kcnj4	Cardiac	0.75		Tmem54	Non-cardiac	0.637
Scaf8	Cardiac	0.75		4933421I07Rik	Non-cardiac	0.637
Ptgs1	Cardiac	0.75		Mfsd13b	Non-cardiac	0.637
Trim16	Cardiac	0.75		Rbm11	Non-cardiac	0.637
Krt90	Cardiac	0.75		Asb17	Non-cardiac	0.637
Suox	Cardiac	0.75		Ccdc27	Non-cardiac	0.637
Suclg1	Cardiac	0.75		Cox8c	Non-cardiac	0.637
Lysmd1	Cardiac	0.75		Erich5	Non-cardiac	0.637
Rlim	Cardiac	0.75		Magea13	Non-cardiac	0.637
Tubb2a	Cardiac	0.75		Ttc39d	Non-cardiac	0.637
Nfe2	Cardiac	0.75		Olfr1352	Non-cardiac	0.637
Myl3	Cardiac	0.75		Selenov	Non-cardiac	0.637
H1f3	Cardiac	0.75		Cfap65	Non-cardiac	0.637
Tmem229b	Cardiac	0.749		Speer4b	Non-cardiac	0.637
Pacrg	Cardiac	0.748		Olfr1258	Non-cardiac	0.637
Tm6sf1	Cardiac	0.748		Spatc1	Non-cardiac	0.637
Myoz3	Cardiac	0.748		Gpr25	Non-cardiac	0.637
Fam214a	Cardiac	0.747		Apobec4	Non-cardiac	0.637
Mgrn1	Cardiac	0.746		Lypd11	Non-cardiac	0.637
Fam76a	Cardiac	0.746		Olfr464	Non-cardiac	0.637
Rnd2	Cardiac	0.745		Ube2d2b	Non-cardiac	0.637
Mob3a	Cardiac	0.745		Hsd3b2	Non-cardiac	0.637
Gstm5	Cardiac	0.745		Omt2a	Non-cardiac	0.637
Hspa1l	Cardiac	0.745		Pla2g4d	Non-cardiac	0.637
Ypel2	Cardiac	0.745		Speer4d	Non-cardiac	0.637
Amn	Cardiac	0.745		Krtap26-1	Non-cardiac	0.637
Cdc42bpb	Cardiac	0.745		Olfr446	Non-cardiac	0.637
Slc17a1	Cardiac	0.745		Olfr716	Non-cardiac	0.637
Nid2	Cardiac	0.745		Pate9	Non-cardiac	0.637
Tars	Cardiac	0.745		Wfdc9	Non-cardiac	0.637
Oxr1	Cardiac	0.745		Fam83c	Non-cardiac	0.637
Yaf2	Cardiac	0.745		Eif1ad8	Non-cardiac	0.637
Usp25	Cardiac	0.745		Tm9sf5	Non-cardiac	0.637
Tcerg1	Cardiac	0.745		Ssxb8	Non-cardiac	0.637
Rax	Cardiac	0.745		1700064H15Rik	Non-cardiac	0.637
Alas2	Cardiac	0.745		Rd3l	Non-cardiac	0.637
Copg2	Cardiac	0.745		Olfr723	Non-cardiac	0.637
Dsn1	Cardiac	0.745		Zfp853	Non-cardiac	0.637
Ndufb5	Cardiac	0.745		Slc6a16	Non-cardiac	0.637
Alad	Cardiac	0.745		Olfr799	Non-cardiac	0.637
Echdc2	Cardiac	0.745		3110021N24Rik	Non-cardiac	0.637
Ergic2	Cardiac	0.745		Fmo6	Non-cardiac	0.637
Ing4	Cardiac	0.745		Rdh16f1	Non-cardiac	0.637
Eif3c	Cardiac	0.745		Tcf24	Non-cardiac	0.637
Atp2b3	Cardiac	0.745		Ms4a12	Non-cardiac	0.637
Irf2	Cardiac	0.745		Fbxw14	Non-cardiac	0.637
Prkar2a	Cardiac	0.745		A26c2	Non-cardiac	0.637
Tle6	Cardiac	0.745		Tex19.2	Non-cardiac	0.637
Dcun1d2	Cardiac	0.745		Pbsn	Non-cardiac	0.636
Cmc1	Cardiac	0.745		Fam83f	Non-cardiac	0.636
Myl6b	Cardiac	0.745		Pde6a	Non-cardiac	0.636
Gpr161	Cardiac	0.745		Spink4	Non-cardiac	0.636
Ipo11	Cardiac	0.745		Czib	Non-cardiac	0.636
Ppp1r2	Cardiac	0.745		Lzic	Non-cardiac	0.636
Mypop	Cardiac	0.745		Csta1	Non-cardiac	0.636
Krt42	Cardiac	0.745		Stpg4	Non-cardiac	0.636
Lgals4	Cardiac	0.745		Tex45	Non-cardiac	0.636
Nfam1	Cardiac	0.745		Dusp15	Non-cardiac	0.636
Clec16a	Cardiac	0.745		4932415D10Rik	Non-cardiac	0.636
Prl2b1	Cardiac	0.745		Fam216b	Non-cardiac	0.636
Gzmc	Cardiac	0.745		Olfr985	Non-cardiac	0.636
Prrx2	Cardiac	0.745		Map3k19	Non-cardiac	0.636
Rcor1	Cardiac	0.744		1700019A02Rik	Non-cardiac	0.636
Nradd	Cardiac	0.743		Psg20	Non-cardiac	0.636
Nap1l1	Cardiac	0.743		Krtap3-3	Non-cardiac	0.636
Asf1b	Cardiac	0.742		Olfr1532-ps1	Non-cardiac	0.636
Ddx21	Cardiac	0.742		Olfr1223	Non-cardiac	0.636
Mccc1	Cardiac	0.742		Krt26	Non-cardiac	0.636
Olfr561	Cardiac	0.742		Ccdc105	Non-cardiac	0.636
Plxdc2	Cardiac	0.741		Lrrc37a	Non-cardiac	0.636
Fbxo16	Cardiac	0.741		Lipo1	Non-cardiac	0.636
Mdga2	Cardiac	0.741		Cyp2j7	Non-cardiac	0.636
Syngr3	Cardiac	0.74		Asmt	Non-cardiac	0.636
Acaa1b	Cardiac	0.74		Aadacl2fm3	Non-cardiac	0.636
Atad5	Cardiac	0.74		Olfr1290	Non-cardiac	0.636
Atox1	Cardiac	0.74		Smlr1	Non-cardiac	0.636
P4ha2	Cardiac	0.74		Ovol3	Non-cardiac	0.636
Uqcr11	Cardiac	0.74		Eid3	Non-cardiac	0.636
Hnrnpab	Cardiac	0.74		Dkk4	Non-cardiac	0.636
Rps27a	Cardiac	0.74		Dleu7	Non-cardiac	0.636
Pgam2	Cardiac	0.74		Rab39	Non-cardiac	0.636
Depdc1b	Cardiac	0.74		Tssk3	Non-cardiac	0.635
Tomm70a	Cardiac	0.74		Cars	Non-cardiac	0.635
Sec16a	Cardiac	0.74		Pigl	Non-cardiac	0.635
Rtf2	Cardiac	0.74		Pelp1	Non-cardiac	0.635
Rpl22	Cardiac	0.74		Tex55	Non-cardiac	0.635
Dffb	Cardiac	0.74		Slc45a3	Non-cardiac	0.635
Dhx37	Cardiac	0.74		1700037H04Rik	Non-cardiac	0.635
Rnf6	Cardiac	0.74		Spaar	Non-cardiac	0.635
Mlf2	Cardiac	0.74		Iqcd	Non-cardiac	0.635
Il17rc	Cardiac	0.74		1700074P13Rik	Non-cardiac	0.635
Rbmx2	Cardiac	0.74		Dyrk4	Non-cardiac	0.635
Gsr	Cardiac	0.74		Trim42	Non-cardiac	0.635
Noc4l	Cardiac	0.74		Ak5	Non-cardiac	0.635
Atp6v1h	Cardiac	0.74		Dnajc11	Non-cardiac	0.635
Pcdh11x	Cardiac	0.74		Igsf23	Non-cardiac	0.635
Polg	Cardiac	0.74		Cyp2b23	Non-cardiac	0.635
Bcor	Cardiac	0.74		Ankrd34c	Non-cardiac	0.635
Plekhh2	Cardiac	0.74		Vmn1r74	Non-cardiac	0.635
Ino80d	Cardiac	0.74		Cby3	Non-cardiac	0.635
Sntb2	Cardiac	0.74		Ang4	Non-cardiac	0.635
Mat2b	Cardiac	0.74		Apol7b	Non-cardiac	0.635
Dhx29	Cardiac	0.74		Cma2	Non-cardiac	0.635
Filip1l	Cardiac	0.74		Mrgpra9	Non-cardiac	0.635
Adrb2	Cardiac	0.74		Phldb3	Non-cardiac	0.635
Fbxo28	Cardiac	0.74		Olfr1305	Non-cardiac	0.635
Dmrt2	Cardiac	0.74		A930003A15Rik	Non-cardiac	0.635
Ftl1	Cardiac	0.74		Sult3a2	Non-cardiac	0.635
Pdik1l	Cardiac	0.74		Gal3st2b	Non-cardiac	0.635
Bzw1	Cardiac	0.74		Olfr46	Non-cardiac	0.635
Grk4	Cardiac	0.74		Speer1	Non-cardiac	0.635
B4galnt4	Cardiac	0.74		Olfr1437	Non-cardiac	0.635
Luzp2	Cardiac	0.74		B020011L13Rik	Non-cardiac	0.635
Krt77	Cardiac	0.74		Olfr1220	Non-cardiac	0.635
Zbtb10	Cardiac	0.74		Ldhal6b	Non-cardiac	0.635
Marcks	Cardiac	0.74		Prl8a1	Non-cardiac	0.634
Capn3	Cardiac	0.74		Slc27a6	Non-cardiac	0.634
Necap1	Cardiac	0.738		Plaat5	Non-cardiac	0.634
Samt1c	Cardiac	0.738		Dapl1	Non-cardiac	0.634
Mtx2	Cardiac	0.737		Smr2	Non-cardiac	0.634
Gzmg	Cardiac	0.736		1700123K08Rik	Non-cardiac	0.634
Ube2i	Cardiac	0.735		Zcchc13	Non-cardiac	0.634
Mknk2	Cardiac	0.735		Hoatz	Non-cardiac	0.634
Mdm1	Cardiac	0.735		Mbd3l1	Non-cardiac	0.634
Exoc2	Cardiac	0.735		Tmem221	Non-cardiac	0.634
Eif3e	Cardiac	0.735		Efcab9	Non-cardiac	0.634
Bop1	Cardiac	0.735		Cstad	Non-cardiac	0.634
Axin1	Cardiac	0.735		Tgm5	Non-cardiac	0.634
Nars	Cardiac	0.735		Olfr44	Non-cardiac	0.634
Ppp6r3	Cardiac	0.735		Lrrc73	Non-cardiac	0.634
Eif3a	Cardiac	0.735		Lrcol1	Non-cardiac	0.634
Tbl1x	Cardiac	0.735		Sprr2a3	Non-cardiac	0.634
Sgo2a	Cardiac	0.735		Olfr988	Non-cardiac	0.634
Tyro3	Cardiac	0.735		Lrrc55	Non-cardiac	0.634
Dok5	Cardiac	0.735		Cldn34d	Non-cardiac	0.634
Eif2a	Cardiac	0.735		Tmem274	Non-cardiac	0.634
Ptgfrn	Cardiac	0.735		Esp34	Non-cardiac	0.634
Psmb2	Cardiac	0.735		Olfr1431	Non-cardiac	0.634
Enoph1	Cardiac	0.735		Olfr937	Non-cardiac	0.634
Ybx3	Cardiac	0.735		Olfr944	Non-cardiac	0.634
Vps33b	Cardiac	0.735		D630002J18Rik	Non-cardiac	0.634
Chrdl2	Cardiac	0.735		Kif19b	Non-cardiac	0.634
Pgls	Cardiac	0.735		Pifo	Non-cardiac	0.634
Rab3a	Cardiac	0.735		Gzmk	Non-cardiac	0.634
Tut7	Cardiac	0.735		Dgcr6	Non-cardiac	0.633
Atp5j2	Cardiac	0.735		6330409D20Rik	Non-cardiac	0.633
Srrm2	Cardiac	0.735		Tsr2	Non-cardiac	0.633
Ppp1ca	Cardiac	0.735		Cda	Non-cardiac	0.633
Adnp	Cardiac	0.735		Hes2	Non-cardiac	0.633
Dlg2	Cardiac	0.735		Klk10	Non-cardiac	0.633
Pde5a	Cardiac	0.735		Acrv1	Non-cardiac	0.633
Nkx2-4	Cardiac	0.735		Pof1b	Non-cardiac	0.633
Cadm4	Cardiac	0.735		Mrps10	Non-cardiac	0.633
Cntrl	Cardiac	0.735		Tmem156	Non-cardiac	0.633
Ssbp3	Cardiac	0.735		Sult6b1	Non-cardiac	0.633
Tubb3	Cardiac	0.735		Tssk1	Non-cardiac	0.633
Hspa12b	Cardiac	0.735		Olfr769	Non-cardiac	0.633
Asf1a	Cardiac	0.734		Dnai3	Non-cardiac	0.633
Atp6v1e1	Cardiac	0.733		Olfr131	Non-cardiac	0.633
Abhd14b	Cardiac	0.733		Defb12	Non-cardiac	0.633
Serpinb9g	Cardiac	0.731		Arhgef37	Non-cardiac	0.633
Rbm12	Cardiac	0.731		Onecut3	Non-cardiac	0.633
H2bc18	Cardiac	0.731		Pate5	Non-cardiac	0.633
Pex5	Cardiac	0.73		Olfr368	Non-cardiac	0.633
Bbs1	Cardiac	0.73		5031410I06Rik	Non-cardiac	0.633
Cct4	Cardiac	0.73		Olfr138	Non-cardiac	0.633
Tle1	Cardiac	0.73		Zbtb8os	Non-cardiac	0.633
Ccl8	Cardiac	0.73		Fam133b	Non-cardiac	0.633
Snx31	Cardiac	0.73		4930595M18Rik	Non-cardiac	0.633
Ncor1	Cardiac	0.73		Tmsb15a	Non-cardiac	0.633
Cops3	Cardiac	0.73		BC048679	Non-cardiac	0.633
Ikbip	Cardiac	0.73		Defb41	Non-cardiac	0.633
Slc36a1	Cardiac	0.73		Klra10	Non-cardiac	0.633
Actr10	Cardiac	0.73		Tent5d	Non-cardiac	0.633
Asap1	Cardiac	0.73		4933427I04Rik	Non-cardiac	0.633
Cyc1	Cardiac	0.73		Defa31	Non-cardiac	0.633
Naprt	Cardiac	0.73		Cela3a	Non-cardiac	0.633
Tubgcp4	Cardiac	0.73		Atp6ap1l	Non-cardiac	0.633
Lmo4	Cardiac	0.73		Atp6v1fnb	Non-cardiac	0.633
Khk	Cardiac	0.73		Apol11a	Non-cardiac	0.633
Fip1l1	Cardiac	0.73		Vmn1r69	Non-cardiac	0.633
Paics	Cardiac	0.73		Olfr743	Non-cardiac	0.633
Luc7l2	Cardiac	0.73		Vmn1r72	Non-cardiac	0.633
Cct7	Cardiac	0.73		D13Ertd608e	Non-cardiac	0.633
Xylt1	Cardiac	0.73		Tle7	Non-cardiac	0.633
Atp6ap2	Cardiac	0.73		Calcb	Non-cardiac	0.633
Nol12	Cardiac	0.73		Hspb9	Non-cardiac	0.632
Cpne2	Cardiac	0.73		Smim23	Non-cardiac	0.632
Ythdc2	Cardiac	0.73		2010106E10Rik	Non-cardiac	0.632
Olfr303	Cardiac	0.73		Cc2d1b	Non-cardiac	0.632
Txlnb	Cardiac	0.73		Tmem213	Non-cardiac	0.632
Crppa	Cardiac	0.73		Fam24a	Non-cardiac	0.632
Ifi209	Cardiac	0.73		Nme6	Non-cardiac	0.632
Prl7a2	Cardiac	0.73		Asb16	Non-cardiac	0.632
Anxa13	Cardiac	0.73		Kcns1	Non-cardiac	0.632
Cndp1	Cardiac	0.73		Teddm2	Non-cardiac	0.632
Zfp53	Cardiac	0.73		Rnase2a	Non-cardiac	0.632
Arhgap35	Cardiac	0.73		Slfnl1	Non-cardiac	0.632
Tsga10	Cardiac	0.73		Tmem229a	Non-cardiac	0.632
Krr1	Cardiac	0.73		Olfr77	Non-cardiac	0.632
Dzip3	Cardiac	0.73		Igfn1	Non-cardiac	0.632
Strada	Cardiac	0.73		Olfr309	Non-cardiac	0.632
Eef1g	Cardiac	0.73		Krt28	Non-cardiac	0.632
Eml3	Cardiac	0.73		Krtap21-1	Non-cardiac	0.632
Pbld1	Cardiac	0.73		Btnl4	Non-cardiac	0.632
Upk1b	Cardiac	0.73		Defb50	Non-cardiac	0.632
Cdca7l	Cardiac	0.729		Olfr1458	Non-cardiac	0.632
Zmynd11	Cardiac	0.728		Obp1b	Non-cardiac	0.632
Tpbpb	Cardiac	0.728		Olfr366	Non-cardiac	0.632
Metap1	Cardiac	0.727		Eif1ad3	Non-cardiac	0.632
Cwc22	Cardiac	0.727		Kcng1	Non-cardiac	0.632
Acp6	Cardiac	0.727		Tmem92	Non-cardiac	0.632
Tctn1	Cardiac	0.727		1700042G07Rik	Non-cardiac	0.632
Armh3	Cardiac	0.726		1700011M02Rik	Non-cardiac	0.632
Psg21	Cardiac	0.726		Vmn1r1	Non-cardiac	0.632
Vrk3	Cardiac	0.725		Olfr53	Non-cardiac	0.632
Eno2	Cardiac	0.725		Tmem265	Non-cardiac	0.632
Mcemp1	Cardiac	0.725		Gkn2	Non-cardiac	0.632
Hspa8	Cardiac	0.725		Bcl2l15	Non-cardiac	0.632
Med13l	Cardiac	0.725		Prr29	Non-cardiac	0.631
Rab3d	Cardiac	0.725		Spint4	Non-cardiac	0.631
Nuak1	Cardiac	0.725		Wbp2nl	Non-cardiac	0.631
Dld	Cardiac	0.725		Adad2	Non-cardiac	0.631
Hmbox1	Cardiac	0.725		Slc28a1	Non-cardiac	0.631
Skor1	Cardiac	0.725		Lct	Non-cardiac	0.631
Eif4a2	Cardiac	0.725		Tex35	Non-cardiac	0.631
Smap1	Cardiac	0.725		Fthl17a	Non-cardiac	0.631
Dnajb2	Cardiac	0.725		Nek5	Non-cardiac	0.631
Golga1	Cardiac	0.725		Tsga10ip	Non-cardiac	0.631
Ugdh	Cardiac	0.725		Apol7c	Non-cardiac	0.631
Brap	Cardiac	0.725		Olfr722	Non-cardiac	0.631
Rrp8	Cardiac	0.725		Fhl4	Non-cardiac	0.631
Plpbp	Cardiac	0.725		Lce1a1	Non-cardiac	0.631
Col4a2	Cardiac	0.725		Shisal2a	Non-cardiac	0.631
Saraf	Cardiac	0.725		Mageb5	Non-cardiac	0.631
Rfx1	Cardiac	0.725		Prr23a2	Non-cardiac	0.631
Tagln	Cardiac	0.725		Stmnd1	Non-cardiac	0.631
Amotl2	Cardiac	0.725		Slc22a28	Non-cardiac	0.631
Melk	Cardiac	0.725		Oog2	Non-cardiac	0.631
Ints7	Cardiac	0.725		Ttc32	Non-cardiac	0.631
Cisd1	Cardiac	0.725		Vmn1r83	Non-cardiac	0.631
Gstp2	Cardiac	0.725		Ccdc92b	Non-cardiac	0.631
Kif16b	Cardiac	0.725		Aadacl4	Non-cardiac	0.631
Prl3b1	Cardiac	0.725		Ccdc78	Non-cardiac	0.631
Suv39h1	Cardiac	0.725		Ttc9c	Non-cardiac	0.631
Tasor	Cardiac	0.725		Ppp1r14bl	Non-cardiac	0.631
Sytl3	Cardiac	0.725		Ripor3	Non-cardiac	0.631
Dennd4b	Cardiac	0.725		Olfr1272	Non-cardiac	0.631
Epm2aip1	Cardiac	0.725		Olfr1079	Non-cardiac	0.631
Dnajc8	Cardiac	0.725		Smok3c	Non-cardiac	0.631
Tmem158	Cardiac	0.725		Fam170b	Non-cardiac	0.631
Scn3a	Cardiac	0.725		1810020O05Rik	Non-cardiac	0.631
Rgs3	Cardiac	0.725		Prr23a1	Non-cardiac	0.631
Cxcl1	Cardiac	0.725		Dhrs1	Non-cardiac	0.63
Samt1b	Cardiac	0.724		Styxl1	Non-cardiac	0.63
Samt1	Cardiac	0.724		Anxa11	Non-cardiac	0.63
Psma5	Cardiac	0.723		Sbpl	Non-cardiac	0.63
Fam184a	Cardiac	0.722		Ccdc183	Non-cardiac	0.63
Npcd	Cardiac	0.722		Avl9	Non-cardiac	0.63
Psg19	Cardiac	0.721		Snapc5	Non-cardiac	0.63
Pcmtd2	Cardiac	0.721		AA467197	Non-cardiac	0.63
Sdf4	Cardiac	0.721		Calm4	Non-cardiac	0.63
Heatr6	Cardiac	0.72		Tsga8	Non-cardiac	0.63
Nab1	Cardiac	0.72		Haus1	Non-cardiac	0.63
Man1a	Cardiac	0.72		Tfap2e	Non-cardiac	0.63
Celf1	Cardiac	0.72		Olfr1368	Non-cardiac	0.63
Snx6	Cardiac	0.72		Rprml	Non-cardiac	0.63
Rnf114	Cardiac	0.72		Olfr736	Non-cardiac	0.63
Tnpo1	Cardiac	0.72		Olfr1212	Non-cardiac	0.63
Nuak2	Cardiac	0.72		Kcnf1	Non-cardiac	0.63
Rrp7a	Cardiac	0.72		Klk13	Non-cardiac	0.63
Ppa1	Cardiac	0.72		9630041A04Rik	Non-cardiac	0.63
Rab10	Cardiac	0.72		Krtap4-1	Non-cardiac	0.63
Adap2	Cardiac	0.72		Vmn1r13	Non-cardiac	0.63
Rabep1	Cardiac	0.72		Tesl1	Non-cardiac	0.63
Zmym2	Cardiac	0.72		Dytn	Non-cardiac	0.63
Amer2	Cardiac	0.72		4930572O03Rik	Non-cardiac	0.63
Wiz	Cardiac	0.72		Rabepk	Non-cardiac	0.63
Slc29a2	Cardiac	0.72		Foxr1	Non-cardiac	0.63
Wdr75	Cardiac	0.72		Mcidas	Non-cardiac	0.63
Trip12	Cardiac	0.72		Aadacl4fm4	Non-cardiac	0.63
Arl8a	Cardiac	0.72		Serpinb1c	Non-cardiac	0.63
Lrp2	Cardiac	0.72		Adam34	Non-cardiac	0.63
Aimp1	Cardiac	0.72		Nat8f6	Non-cardiac	0.63
Glipr2	Cardiac	0.72		Vmn1r5	Non-cardiac	0.63
Eif4g3	Cardiac	0.72		Olfr110	Non-cardiac	0.63
Rfc1	Cardiac	0.72		Sec14l5	Non-cardiac	0.63
Me3	Cardiac	0.72		Cypt14	Non-cardiac	0.63
Ipo5	Cardiac	0.72		Vmn1r30	Non-cardiac	0.63
Asb12	Cardiac	0.72		Ccer2	Non-cardiac	0.63
Ilvbl	Cardiac	0.72		4930474N05Rik	Non-cardiac	0.63
Cops8	Cardiac	0.72		Ascl5	Non-cardiac	0.63
Eif1	Cardiac	0.72		Fbxw27	Non-cardiac	0.63
Ssh2	Cardiac	0.72		Soat2	Non-cardiac	0.63
Lap3	Cardiac	0.72		Fbxo22	Non-cardiac	0.63
Hnrnph2	Cardiac	0.72		1700086D15Rik	Non-cardiac	0.629
Neurod4	Cardiac	0.72		Ms4a4c	Non-cardiac	0.629
Bag5	Cardiac	0.72		Acbd7	Non-cardiac	0.629
Izumo4	Cardiac	0.72		Thegl	Non-cardiac	0.629
Lmcd1	Cardiac	0.72		Morn3	Non-cardiac	0.629
Ifitm2	Cardiac	0.72		Ankrd61	Non-cardiac	0.629
Zfp28	Cardiac	0.72		Rasgef1a	Non-cardiac	0.629
Msln	Cardiac	0.72		Clec4b1	Non-cardiac	0.629
Cst7	Cardiac	0.72		Ebp	Non-cardiac	0.629
H3c4	Cardiac	0.719		Xlr4c	Non-cardiac	0.629
Ranbp3	Cardiac	0.718		Pramel5	Non-cardiac	0.629
Gzme	Cardiac	0.718		Rbbp8nl	Non-cardiac	0.629
Stfa1	Cardiac	0.717		Spata21	Non-cardiac	0.629
Olfr992	Cardiac	0.717		Olfr734	Non-cardiac	0.629
Pmpcb	Cardiac	0.716		Ttll13	Non-cardiac	0.629
Zbtb39	Cardiac	0.716		Gltpd2	Non-cardiac	0.629
Ube2c	Cardiac	0.716		Mfsd6l	Non-cardiac	0.629
N4bp3	Cardiac	0.715		Nkx1-2	Non-cardiac	0.629
Slc25a1	Cardiac	0.715		Shisa3	Non-cardiac	0.629
Hps5	Cardiac	0.715		Gk2	Non-cardiac	0.629
Psmb1	Cardiac	0.715		Olfr235	Non-cardiac	0.629
Camk1g	Cardiac	0.715		Olfr60	Non-cardiac	0.629
Eif3d	Cardiac	0.715		Lce3f	Non-cardiac	0.629
Nol11	Cardiac	0.715		Srarp	Non-cardiac	0.629
Gabarap	Cardiac	0.715		Gprin2	Non-cardiac	0.629
Pah	Cardiac	0.715		Krtap5-5	Non-cardiac	0.629
Grb10	Cardiac	0.715		Olfr1229	Non-cardiac	0.629
Xpo7	Cardiac	0.715		Olfr1211	Non-cardiac	0.629
Eif3h	Cardiac	0.715		Hsbp1l1	Non-cardiac	0.629
Tnk2	Cardiac	0.715		Lipo4	Non-cardiac	0.629
Acy1	Cardiac	0.715		Rhox2b	Non-cardiac	0.629
Cox7a2l	Cardiac	0.715		Cyp4a29	Non-cardiac	0.629
Txnl1	Cardiac	0.715		Spata31d1b	Non-cardiac	0.629
Alyref	Cardiac	0.715		G530012D18Rik	Non-cardiac	0.629
Echs1	Cardiac	0.715		AF067063	Non-cardiac	0.629
Relch	Cardiac	0.715		Olfr1297	Non-cardiac	0.629
Srgap2	Cardiac	0.715		Cyp2d12	Non-cardiac	0.629
Sephs1	Cardiac	0.715		Olfr1217	Non-cardiac	0.629
Angpt4	Cardiac	0.715		Toporsl	Non-cardiac	0.629
Olfm3	Cardiac	0.715		Stard3nl	Non-cardiac	0.628
Rnf11	Cardiac	0.715		Trp53tg5	Non-cardiac	0.628
Stx12	Cardiac	0.715		Heatr9	Non-cardiac	0.628
Mxra8	Cardiac	0.715		Efcab15	Non-cardiac	0.628
Ablim2	Cardiac	0.715		Olfr109	Non-cardiac	0.628
Glrx3	Cardiac	0.715		Tex26	Non-cardiac	0.628
Rab11fip1	Cardiac	0.715		Idi2	Non-cardiac	0.628
Tecr	Cardiac	0.715		Spertl	Non-cardiac	0.628
Alg9	Cardiac	0.715		Cby2	Non-cardiac	0.628
Fam81a	Cardiac	0.715		Slc17a3	Non-cardiac	0.628
Ttf2	Cardiac	0.715		4921524L21Rik	Non-cardiac	0.628
Iqsec1	Cardiac	0.715		Lrrd1	Non-cardiac	0.628
Pcnx4	Cardiac	0.715		Sowahb	Non-cardiac	0.628
Ddx11	Cardiac	0.715		Togaram2	Non-cardiac	0.628
Rfxap	Cardiac	0.715		Nme9	Non-cardiac	0.628
Ptpa	Cardiac	0.715		Ttc34	Non-cardiac	0.628
Ccser1	Cardiac	0.715		Vmn1r179	Non-cardiac	0.628
Hnrnpu	Cardiac	0.715		Eno4	Non-cardiac	0.628
Dok4	Cardiac	0.715		Olfr1448	Non-cardiac	0.628
Hnrnpul1	Cardiac	0.715		1700001K19Rik	Non-cardiac	0.628
Iffo2	Cardiac	0.715		Gstp3	Non-cardiac	0.628
Pgm5	Cardiac	0.715		Zfp36l3	Non-cardiac	0.628
Purg	Cardiac	0.715		Vmn1r33	Non-cardiac	0.628
Rspry1	Cardiac	0.715		Zfp773	Non-cardiac	0.628
Nup107	Cardiac	0.715		Olfr220	Non-cardiac	0.628
Fpgt	Cardiac	0.715		Olfr1423	Non-cardiac	0.628
Naca	Cardiac	0.715		2310034C09Rik	Non-cardiac	0.628
Tuba3b	Cardiac	0.715		Speer4c	Non-cardiac	0.628
Serpinh1	Cardiac	0.715		Serpinb3c	Non-cardiac	0.628
Sap25	Cardiac	0.715		Ces1h	Non-cardiac	0.628
Lamtor3	Cardiac	0.715		Sult2a4	Non-cardiac	0.628
Atrnl1	Cardiac	0.715		Defb33	Non-cardiac	0.628
Wdr44	Cardiac	0.714		Olfr1222	Non-cardiac	0.628
Tbcel	Cardiac	0.714		Olfr1209	Non-cardiac	0.628
Pkmyt1	Cardiac	0.713		Olfr1157	Non-cardiac	0.628
Sp110	Cardiac	0.713		Olfr987	Non-cardiac	0.628
Psg23	Cardiac	0.713		Muc21	Non-cardiac	0.628
Zfp11	Cardiac	0.712		Aadacl2	Non-cardiac	0.628
Fez2	Cardiac	0.712		Siah3	Non-cardiac	0.628
Ces1e	Cardiac	0.712		Olfr943	Non-cardiac	0.628
Wdr35	Cardiac	0.712		Dcpp2	Non-cardiac	0.628
Upk1a	Cardiac	0.711		Krtap17-1	Non-cardiac	0.628
Olfr433	Cardiac	0.711		Pmm1	Non-cardiac	0.627
Bcap31	Cardiac	0.71		Gsc2	Non-cardiac	0.627
Snx9	Cardiac	0.71		Mip	Non-cardiac	0.627
Ppp1r17	Cardiac	0.71		Ntpcr	Non-cardiac	0.627
Relb	Cardiac	0.71		A930018P22Rik	Non-cardiac	0.627
Kpna6	Cardiac	0.71		Klra9	Non-cardiac	0.627
Rps9	Cardiac	0.71		Ttc22	Non-cardiac	0.627
Dus3l	Cardiac	0.71		Erv3	Non-cardiac	0.627
Zc2hc1b	Cardiac	0.71		Capza3	Non-cardiac	0.627
Tube1	Cardiac	0.71		Lce1c	Non-cardiac	0.627
Trim11	Cardiac	0.71		Slc16a5	Non-cardiac	0.627
Lpin1	Cardiac	0.71		Sprr2h	Non-cardiac	0.627
Rnf135	Cardiac	0.71		Pbp2	Non-cardiac	0.627
Eif2s1	Cardiac	0.71		Krtap4-13	Non-cardiac	0.627
Trio	Cardiac	0.71		Sp8	Non-cardiac	0.627
St13	Cardiac	0.71		Olfr1257	Non-cardiac	0.627
Racgap1	Cardiac	0.71		Tex50	Non-cardiac	0.627
Larp4	Cardiac	0.71		Sprr2b	Non-cardiac	0.627
Sult1c2	Cardiac	0.71		Olfr720	Non-cardiac	0.627
Pfdn1	Cardiac	0.71		Slc22a30	Non-cardiac	0.627
Minpp1	Cardiac	0.71		Sh2d6	Non-cardiac	0.627
Mms19	Cardiac	0.71		Srsf12	Non-cardiac	0.627
Rab29	Cardiac	0.71		Gsdmc4	Non-cardiac	0.627
Ppfia4	Cardiac	0.71		Olfr1428	Non-cardiac	0.627
Tor1b	Cardiac	0.71		Efcc1	Non-cardiac	0.627
Lamp5	Cardiac	0.71		Ifi214	Non-cardiac	0.627
Pmf1	Cardiac	0.71		Rhox3h	Non-cardiac	0.627
Rps6	Cardiac	0.71		Cyp2a4	Non-cardiac	0.627
Rasa2	Cardiac	0.71		1700034I23Rik	Non-cardiac	0.627
Nktr	Cardiac	0.71		A530084C06Rik	Non-cardiac	0.627
Gas7	Cardiac	0.71		Iqcf6	Non-cardiac	0.627
Larp4b	Cardiac	0.71		Esp36	Non-cardiac	0.627
Cpne7	Cardiac	0.71		Tdpoz9	Non-cardiac	0.627
Tanc1	Cardiac	0.71		Cdkl4	Non-cardiac	0.627
Emsy	Cardiac	0.71		Akr1c20	Non-cardiac	0.627
Kank4	Cardiac	0.71		Slfn1	Non-cardiac	0.627
Fzd8	Cardiac	0.71		Rnf151	Non-cardiac	0.626
Rpl10a	Cardiac	0.71		Acyp1	Non-cardiac	0.626
Btbd10	Cardiac	0.71		Polr3h	Non-cardiac	0.626
Ostm1	Cardiac	0.71		Lce1b	Non-cardiac	0.626
Snx10	Cardiac	0.71		Mab21l4	Non-cardiac	0.626
Ambra1	Cardiac	0.71		Cd200r3	Non-cardiac	0.626
Pramel1	Cardiac	0.71		Sdr9c7	Non-cardiac	0.626
Ipo9	Cardiac	0.71		Wfdc5	Non-cardiac	0.626
Sgsm3	Cardiac	0.71		Syt15	Non-cardiac	0.626
Zfp513	Cardiac	0.71		Rgs8	Non-cardiac	0.626
Krt71	Cardiac	0.71		F830045P16Rik	Non-cardiac	0.626
Sae1	Cardiac	0.71		Spata31d1d	Non-cardiac	0.626
Hs6st3	Cardiac	0.71		2310079G19Rik	Non-cardiac	0.626
Actg2	Cardiac	0.71		Olfr70	Non-cardiac	0.626
Fndc10	Cardiac	0.71		Olfr974	Non-cardiac	0.626
Stard6	Cardiac	0.71		Rhox10	Non-cardiac	0.626
Rpl39	Cardiac	0.71		Ubl4b	Non-cardiac	0.626
Nucb2	Cardiac	0.709		Xlr3c	Non-cardiac	0.626
Gcfc2	Cardiac	0.709		Olfr746	Non-cardiac	0.626
Eif3i	Cardiac	0.708		Mucl1	Non-cardiac	0.626
Svip	Cardiac	0.708		4921509C19Rik	Non-cardiac	0.626
Dynlt1c	Cardiac	0.707		Ifi208	Non-cardiac	0.626
Tceal6	Cardiac	0.706		Pramel3	Non-cardiac	0.626
Mthfs	Cardiac	0.706		Olfr742	Non-cardiac	0.626
Ugt1a1	Cardiac	0.706		Gpr179	Non-cardiac	0.626
Pfdn5	Cardiac	0.705		Cstdc5	Non-cardiac	0.626
Atg4d	Cardiac	0.705		A630010A05Rik	Non-cardiac	0.626
Pou1f1	Cardiac	0.705		4930407I10Rik	Non-cardiac	0.626
Slc25a5	Cardiac	0.705		Eif1ad7	Non-cardiac	0.626
Drg1	Cardiac	0.705		Dthd1	Non-cardiac	0.626
Scamp1	Cardiac	0.705		Vmn1r29	Non-cardiac	0.626
Serping1	Cardiac	0.705		Btnl6	Non-cardiac	0.626
Enpp4	Cardiac	0.705		Ms4a18	Non-cardiac	0.626
Myl12a	Cardiac	0.705		Olfr441	Non-cardiac	0.626
Gtf2a1l	Cardiac	0.705		Olfr136	Non-cardiac	0.626
Hagh	Cardiac	0.705		BC037156	Non-cardiac	0.626
Ankzf1	Cardiac	0.705		Alox12e	Non-cardiac	0.626
Efhd1	Cardiac	0.705		Ccdc65	Non-cardiac	0.625
Eif6	Cardiac	0.705		Dqx1	Non-cardiac	0.625
Cryz	Cardiac	0.705		Stac2	Non-cardiac	0.625
Stmn1	Cardiac	0.705		Elp5	Non-cardiac	0.625
Sez6l2	Cardiac	0.705		Spats1	Non-cardiac	0.625
Topbp1	Cardiac	0.705		Tchhl1	Non-cardiac	0.625
Bmp2k	Cardiac	0.705		Coro2a	Non-cardiac	0.625
Foxn2	Cardiac	0.705		Vps36	Non-cardiac	0.625
Ror1	Cardiac	0.705		Cdhr2	Non-cardiac	0.625
Zdhhc17	Cardiac	0.705		Cysrt1	Non-cardiac	0.625
Virma	Cardiac	0.705		Omt2b	Non-cardiac	0.625
Car8	Cardiac	0.705		Vstm2b	Non-cardiac	0.625
Mideas	Cardiac	0.705		Olfr30	Non-cardiac	0.625
Spred2	Cardiac	0.705		Fam25c	Non-cardiac	0.625
She	Cardiac	0.705		Spata32	Non-cardiac	0.625
Tnrc6b	Cardiac	0.705		Olfr770	Non-cardiac	0.625
Magi3	Cardiac	0.705		Ripply2	Non-cardiac	0.625
Zfp608	Cardiac	0.705		Olfr690	Non-cardiac	0.625
Tmprss11e	Cardiac	0.705		Gtsf2	Non-cardiac	0.625
Ugt1a6a	Cardiac	0.705		Krtap5-2	Non-cardiac	0.625
Cope	Cardiac	0.705		Sprr2e	Non-cardiac	0.625
Eif3b	Cardiac	0.705		Prr19	Non-cardiac	0.625
Nsa2	Cardiac	0.705		Olfr955	Non-cardiac	0.625
Phf5a	Cardiac	0.705		Pstk	Non-cardiac	0.625
U2af1	Cardiac	0.705		Vmn2r89	Non-cardiac	0.625
Vrk2	Cardiac	0.705		Psg27	Non-cardiac	0.625
Cldn3	Cardiac	0.705		Olfr576	Non-cardiac	0.625
Eif2s2	Cardiac	0.705		Fbxw16	Non-cardiac	0.625
H3c7	Cardiac	0.705		Crxos	Non-cardiac	0.625
Rab3il1	Cardiac	0.704		4930449A18Rik	Non-cardiac	0.625
Pcgf3	Cardiac	0.704		Olfr259	Non-cardiac	0.625
Lemd3	Cardiac	0.704		Fam43b	Non-cardiac	0.625
Guk1	Cardiac	0.703		Ccdc13	Non-cardiac	0.625
Trim2	Cardiac	0.703		Rhox2g	Non-cardiac	0.625
Neurl3	Cardiac	0.703		Cd300ld5	Non-cardiac	0.625
Appbp2	Cardiac	0.702		1700049E17Rik2	Non-cardiac	0.625
Gorasp2	Cardiac	0.701		Phf11c	Non-cardiac	0.625
Cetn4	Cardiac	0.701		Eif1ad6	Non-cardiac	0.625
Cdc45	Cardiac	0.7		Higd1c	Non-cardiac	0.625
Mcm5	Cardiac	0.7		4930555G01Rik	Non-cardiac	0.625
Myl10	Cardiac	0.7		Krtap28-13	Non-cardiac	0.625
Psmb4	Cardiac	0.7		F830212C03Rik	Non-cardiac	0.625
Ndufs2	Cardiac	0.7		Ctag2l2	Non-cardiac	0.625
Anp32e	Cardiac	0.7		Lao1	Non-cardiac	0.625
Snx3	Cardiac	0.7		Trappc6a	Non-cardiac	0.624
Smpdl3a	Cardiac	0.7		Znhit3	Non-cardiac	0.624
Lyrm7	Cardiac	0.7		Cwf19l1	Non-cardiac	0.624
Psma6	Cardiac	0.7		Pramel7	Non-cardiac	0.624
Pdlim7	Cardiac	0.7		Septin14	Non-cardiac	0.624
Ska3	Cardiac	0.7		Ap5m1	Non-cardiac	0.624
Trim35	Cardiac	0.7		4930544G11Rik	Non-cardiac	0.624
Gpt	Cardiac	0.7		Mycbpap	Non-cardiac	0.624
Fyttd1	Cardiac	0.7		Olfr983	Non-cardiac	0.624
Hsp90ab1	Cardiac	0.7		Mgat4e	Non-cardiac	0.624
Zdhhc6	Cardiac	0.7		Dipk1c	Non-cardiac	0.624
Slc6a20b	Cardiac	0.7		2310057N15Rik	Non-cardiac	0.624
Pgm1	Cardiac	0.7		Olfr398	Non-cardiac	0.624
Plekhb2	Cardiac	0.7		Olfr273	Non-cardiac	0.624
Psmb7	Cardiac	0.7		Stkld1	Non-cardiac	0.624
Ehd4	Cardiac	0.7		Scrt2	Non-cardiac	0.624
Stmn2	Cardiac	0.7		Etd	Non-cardiac	0.624
Phf14	Cardiac	0.7		Olfr1276	Non-cardiac	0.624
Bcl2l14	Cardiac	0.7		Olfr640	Non-cardiac	0.624
Mphosph10	Cardiac	0.7		Vmn1r195	Non-cardiac	0.624
Qprt	Cardiac	0.7		H2bc24	Non-cardiac	0.624
Ccdc22	Cardiac	0.7		Pramel23	Non-cardiac	0.624
Magix	Cardiac	0.7		Gtsf1l	Non-cardiac	0.624
Nudt21	Cardiac	0.7		Foxr2	Non-cardiac	0.624
Cfdp1	Cardiac	0.7		Ifi213	Non-cardiac	0.624
Lrrfip2	Cardiac	0.7		Zfp872	Non-cardiac	0.624
Scaf11	Cardiac	0.7		Olfr1270	Non-cardiac	0.624
Znrf1	Cardiac	0.7		Olfr1234	Non-cardiac	0.624
Brip1	Cardiac	0.7		Olfr1213	Non-cardiac	0.624
Palm	Cardiac	0.7		Cstdc6	Non-cardiac	0.624
Letm2	Cardiac	0.7		Rhox4f	Non-cardiac	0.624
Ncoa7	Cardiac	0.7		Cyp2j12	Non-cardiac	0.624
Dync2i2	Cardiac	0.7		Krtap27-1	Non-cardiac	0.624
Usp48	Cardiac	0.7		Cldn34a	Non-cardiac	0.624
Epop	Cardiac	0.7		S100a2	Non-cardiac	0.624
Ascc1	Cardiac	0.7		5430401F13Rik	Non-cardiac	0.624
Med26	Cardiac	0.7		Rhox4a2	Non-cardiac	0.624
Sertad2	Cardiac	0.7		Cldn34c2	Non-cardiac	0.624
Naaladl1	Cardiac	0.7		Vmn1r89	Non-cardiac	0.624
Zfp746	Cardiac	0.7		Vmn1r77	Non-cardiac	0.624
Ccdc102a	Cardiac	0.7		Cphx1	Non-cardiac	0.624
Zbtb3	Cardiac	0.7		Olfr724	Non-cardiac	0.624
Rps27	Cardiac	0.7		Olfr1471	Non-cardiac	0.624
Hsd3b4	Cardiac	0.7		Olfr92	Non-cardiac	0.624
Siah1b	Cardiac	0.699		A030005K14Rik	Non-cardiac	0.624
Zfp768	Cardiac	0.699		Svs2	Non-cardiac	0.624
Nap1l4	Cardiac	0.699		Gpx2	Non-cardiac	0.624
Rps13	Cardiac	0.699		Cryba2	Non-cardiac	0.623
Synj2bp	Cardiac	0.699		Pla2g12b	Non-cardiac	0.623
Tnnc1	Cardiac	0.699		Gzmn	Non-cardiac	0.623
Ces2a	Cardiac	0.698		Gje1	Non-cardiac	0.623
Cep295nl	Cardiac	0.698		Cfap52	Non-cardiac	0.623
Psg17	Cardiac	0.697		Elovl7	Non-cardiac	0.623
Mcrip2	Cardiac	0.697		Smr3a	Non-cardiac	0.623
Manf	Cardiac	0.697		Lilra6	Non-cardiac	0.623
Ctla2a	Cardiac	0.697		Trim69	Non-cardiac	0.623
Rpl13	Cardiac	0.695		Vstm2l	Non-cardiac	0.623
Taf6l	Cardiac	0.695		Fam90a1b	Non-cardiac	0.623
Pax3	Cardiac	0.695		Cldn34c4	Non-cardiac	0.623
Psmd4	Cardiac	0.695		AY074887	Non-cardiac	0.623
Tbcb	Cardiac	0.695		Vmn1r54	Non-cardiac	0.623
Rps25	Cardiac	0.695		Coa7	Non-cardiac	0.623
Rbm25	Cardiac	0.695		Ceacam19	Non-cardiac	0.623
Gzmf	Cardiac	0.695		Rhox11	Non-cardiac	0.623
Mafk	Cardiac	0.695		Fbll1	Non-cardiac	0.623
Xpo1	Cardiac	0.695		Oas1f	Non-cardiac	0.623
Dimt1	Cardiac	0.695		Vmn1r32	Non-cardiac	0.623
Rbx1	Cardiac	0.695		BC048507	Non-cardiac	0.623
Nit2	Cardiac	0.695		Cyp2b19	Non-cardiac	0.623
Etf1	Cardiac	0.695		Tmem128	Non-cardiac	0.623
Ppp1r7	Cardiac	0.695		Dmrtc1c2	Non-cardiac	0.623
Mpc2	Cardiac	0.695		Olfr1259	Non-cardiac	0.623
Plch2	Cardiac	0.695		Qrich2	Non-cardiac	0.623
Gigyf1	Cardiac	0.695		Vmn1r86	Non-cardiac	0.623
Psma4	Cardiac	0.695		Ssxb5	Non-cardiac	0.623
Micall1	Cardiac	0.695		Olfr596	Non-cardiac	0.623
Asb13	Cardiac	0.695		Wfdc6a	Non-cardiac	0.623
Ppp1r18	Cardiac	0.695		Pin1rt1	Non-cardiac	0.623
Brsk1	Cardiac	0.695		Mptx2	Non-cardiac	0.623
Igsf10	Cardiac	0.695		Ear10	Non-cardiac	0.623
Cox6b1	Cardiac	0.695		Defa20	Non-cardiac	0.623
Atg14	Cardiac	0.695		4930449I04Rik	Non-cardiac	0.623
Fbxo8	Cardiac	0.695		Gucy1b2	Non-cardiac	0.623
Soga3	Cardiac	0.695		Kctd5	Non-cardiac	0.622
Rab11fip2	Cardiac	0.695		Tm4sf5	Non-cardiac	0.622
Pck2	Cardiac	0.695		Slc23a3	Non-cardiac	0.622
Agbl2	Cardiac	0.695		Patl2	Non-cardiac	0.622
Tubb2b	Cardiac	0.695		Cypt12	Non-cardiac	0.622
Cmya5	Cardiac	0.695		Lrriq4	Non-cardiac	0.622
Npm2	Cardiac	0.695		4930513O06Rik	Non-cardiac	0.622
Plcxd3	Cardiac	0.695		9530077C05Rik	Non-cardiac	0.622
Lig4	Cardiac	0.695		Wee2	Non-cardiac	0.622
Vmac	Cardiac	0.695		Muc3	Non-cardiac	0.622
Serpina3k	Cardiac	0.695		Mslnl	Non-cardiac	0.622
Zfp462	Cardiac	0.695		Vmn1r230	Non-cardiac	0.622
Prcp	Cardiac	0.695		Olfr1183	Non-cardiac	0.622
Ufc1	Cardiac	0.695		Olfr1378	Non-cardiac	0.622
Bub3	Cardiac	0.695		Olfr1494	Non-cardiac	0.622
Cdk7	Cardiac	0.695		Vmn1r231	Non-cardiac	0.622
Ccdc110	Cardiac	0.695		Olfr450	Non-cardiac	0.622
L1td1	Cardiac	0.695		Rdh9	Non-cardiac	0.622
Ubc	Cardiac	0.694		Smim4	Non-cardiac	0.622
Sec61a1	Cardiac	0.694		Olfr365	Non-cardiac	0.622
Prl2c2	Cardiac	0.694		Olfr171	Non-cardiac	0.622
Papss2	Cardiac	0.692		Olfr1420	Non-cardiac	0.622
Nudc	Cardiac	0.692		Pwwp4a	Non-cardiac	0.622
Gsg1	Cardiac	0.692		4933402N22Rik	Non-cardiac	0.622
Psma8	Cardiac	0.692		Olfr725	Non-cardiac	0.622
Exosc6	Cardiac	0.692		Lce1i	Non-cardiac	0.622
Chil3	Cardiac	0.691		H2bc23	Non-cardiac	0.622
Btbd17	Cardiac	0.69		Krtap12-1	Non-cardiac	0.622
Ttc5	Cardiac	0.69		Olfr23	Non-cardiac	0.622
Rps15a	Cardiac	0.69		Alg6	Non-cardiac	0.622
Exosc10	Cardiac	0.69		Spef1l	Non-cardiac	0.622
Glyctk	Cardiac	0.69		Olfr1247	Non-cardiac	0.622
Sgcd	Cardiac	0.69		Smok3a	Non-cardiac	0.622
Tuba1b	Cardiac	0.69		AK157302	Non-cardiac	0.622
Igfbp6	Cardiac	0.69		Rbm8a2	Non-cardiac	0.622
Sfi1	Cardiac	0.69		Trim43b	Non-cardiac	0.622
Tap2	Cardiac	0.69		Luzp4	Non-cardiac	0.622
Csnk2b	Cardiac	0.69		Olfr1180	Non-cardiac	0.622
Tmx3	Cardiac	0.69		Krtap4-8	Non-cardiac	0.622
Ndufb8	Cardiac	0.69		Rnf224	Non-cardiac	0.622
Myoc	Cardiac	0.69		Krtap11-1	Non-cardiac	0.622
Txndc12	Cardiac	0.69		4930433I11Rik	Non-cardiac	0.622
U2surp	Cardiac	0.69		Eif1ad15	Non-cardiac	0.622
Oas3	Cardiac	0.69		Tdpoz1	Non-cardiac	0.622
Pebp1	Cardiac	0.69		Sirpb1b	Non-cardiac	0.622
Fem1c	Cardiac	0.69		Vmn1r257	Non-cardiac	0.622
Qsox1	Cardiac	0.69		Zfp781	Non-cardiac	0.622
Exosc1	Cardiac	0.69		Vmn1r215	Non-cardiac	0.622
Smc4	Cardiac	0.69		Scgb1b18	Non-cardiac	0.622
Ttc21b	Cardiac	0.69		Gm12253	Non-cardiac	0.622
Mbnl3	Cardiac	0.69		Borcs8	Non-cardiac	0.621
Mxd4	Cardiac	0.69		Zmat5	Non-cardiac	0.621
Larp1	Cardiac	0.69		Slc25a48	Non-cardiac	0.621
St6galnac5	Cardiac	0.69		Mrpl39	Non-cardiac	0.621
Fut11	Cardiac	0.69		Serpinb11	Non-cardiac	0.621
Pitpnc1	Cardiac	0.69		Cyp2j13	Non-cardiac	0.621
Pm20d1	Cardiac	0.69		Kcnk15	Non-cardiac	0.621
Zfand3	Cardiac	0.69		Caps2	Non-cardiac	0.621
Slc38a9	Cardiac	0.69		4933412A08Rik	Non-cardiac	0.621
Krt78	Cardiac	0.69		Sprr2f	Non-cardiac	0.621
Tlr11	Cardiac	0.69		Olfr1402	Non-cardiac	0.621
Snrpg	Cardiac	0.69		Krtap31-2	Non-cardiac	0.621
Cfd	Cardiac	0.69		Ubqln3	Non-cardiac	0.621
Cadm2	Cardiac	0.69		Vmn1r73	Non-cardiac	0.621
Hmcn1	Cardiac	0.69		Ppp1r36	Non-cardiac	0.621
Itpripl1	Cardiac	0.69		Phxr2	Non-cardiac	0.621
Ly6a	Cardiac	0.69		Abhd16b	Non-cardiac	0.621
Phyhd1	Cardiac	0.69		Pramel26	Non-cardiac	0.621
Cndp2	Cardiac	0.689		Olfr54	Non-cardiac	0.621
Serpinb9d	Cardiac	0.689		Scgb1b2	Non-cardiac	0.621
Klhl4	Cardiac	0.688		Olfr911-ps1	Non-cardiac	0.621
Tbx15	Cardiac	0.688		Krtap5-1	Non-cardiac	0.621
Col16a1	Cardiac	0.688		Dmrtc1c1	Non-cardiac	0.621
Myl6	Cardiac	0.688		Aard	Non-cardiac	0.621
Trmt1l	Cardiac	0.686		Pramel20	Non-cardiac	0.621
Meox1	Cardiac	0.685		Psmg4	Non-cardiac	0.621
Gstt3	Cardiac	0.685		Olfr598	Non-cardiac	0.621
Tomm40	Cardiac	0.685		Spdye4c	Non-cardiac	0.621
Taf7l	Cardiac	0.685		Olfr1233	Non-cardiac	0.621
Faf1	Cardiac	0.685		Olfr1219	Non-cardiac	0.621
Vac14	Cardiac	0.685		Olfr1110	Non-cardiac	0.621
Tppp3	Cardiac	0.685		Olfr1049	Non-cardiac	0.621
Atp1b4	Cardiac	0.685		4930449I24Rik	Non-cardiac	0.621
Tox4	Cardiac	0.685		Lrrc3c	Non-cardiac	0.621
C1qbp	Cardiac	0.685		Alkal1	Non-cardiac	0.621
Mief2	Cardiac	0.685		D6Ertd527e	Non-cardiac	0.621
Zfp369	Cardiac	0.685		Vmn1r224	Non-cardiac	0.621
Med10	Cardiac	0.685		Pagr1b	Non-cardiac	0.621
Haus4	Cardiac	0.685		Olfr951	Non-cardiac	0.621
Rangap1	Cardiac	0.685		Vmn1r79	Non-cardiac	0.621
Tagln3	Cardiac	0.685		Crygc	Non-cardiac	0.621
Usp7	Cardiac	0.685		1700067K01Rik	Non-cardiac	0.621
Prl2a1	Cardiac	0.685		Arr3	Non-cardiac	0.621
Cbr3	Cardiac	0.685		Rrp15	Non-cardiac	0.62
Wdr76	Cardiac	0.685		Wfdc15b	Non-cardiac	0.62
Slc27a2	Cardiac	0.685		Fcf1	Non-cardiac	0.62
Tpx2	Cardiac	0.685		Serpinb9c	Non-cardiac	0.62
Bspry	Cardiac	0.685		Tasl	Non-cardiac	0.62
Slc2a1	Cardiac	0.685		Banp	Non-cardiac	0.62
Zcchc17	Cardiac	0.685		Clec2j	Non-cardiac	0.62
Cdk5	Cardiac	0.685		Sbk2	Non-cardiac	0.62
Rhpn2	Cardiac	0.685		Zfp92	Non-cardiac	0.62
Syt3	Cardiac	0.685		Mcee	Non-cardiac	0.62
Nsmce1	Cardiac	0.685		Mgarp	Non-cardiac	0.62
Cdh16	Cardiac	0.685		Ankrd45	Non-cardiac	0.62
Tsnaxip1	Cardiac	0.685		Klhdc9	Non-cardiac	0.62
Uaca	Cardiac	0.685		Oog4	Non-cardiac	0.62
Ncapd3	Cardiac	0.685		Nwd1	Non-cardiac	0.62
Rubcn	Cardiac	0.685		Hmgb4	Non-cardiac	0.62
Krt20	Cardiac	0.685		Wfdc15a	Non-cardiac	0.62
Amdhd2	Cardiac	0.685		Olfr279	Non-cardiac	0.62
Rcor3	Cardiac	0.685		Defb35	Non-cardiac	0.62
Ripor1	Cardiac	0.685		Vmn1r228	Non-cardiac	0.62
Gipc2	Cardiac	0.685		Vmn1r35	Non-cardiac	0.62
Dnm3	Cardiac	0.685		Tmprss11d	Non-cardiac	0.62
Ncapg2	Cardiac	0.685		Olfr170	Non-cardiac	0.62
Rpl7	Cardiac	0.685		Krt39	Non-cardiac	0.62
Rps2	Cardiac	0.685		Olfr45	Non-cardiac	0.62
Zbtb22	Cardiac	0.685		Vmn1r227	Non-cardiac	0.62
B630019K06Rik	Cardiac	0.685		Krtap31-1	Non-cardiac	0.62
Acot4	Cardiac	0.685		I0C0044D17Rik	Non-cardiac	0.62
Serpinb6a	Cardiac	0.685		Bglap3	Non-cardiac	0.62
Copz1	Cardiac	0.685		Olfr1308	Non-cardiac	0.62
Ppm1b	Cardiac	0.685		Olfr1057	Non-cardiac	0.62
Ccdc177	Cardiac	0.685		H2al1n	Non-cardiac	0.62
Nckap1l	Cardiac	0.684		Ctag2l1	Non-cardiac	0.62
Dynlt3	Cardiac	0.684		Cstdc4	Non-cardiac	0.62
Tns2	Cardiac	0.684		Rhox2h	Non-cardiac	0.62
H4f16	Cardiac	0.684		Prr22	Non-cardiac	0.62
Plekhb1	Cardiac	0.683		Vmn1r18	Non-cardiac	0.62
Raver2	Cardiac	0.683		Esp18	Non-cardiac	0.62
Gfod2	Cardiac	0.682		Calhm3	Non-cardiac	0.62
Pus7l	Cardiac	0.682		Ssty1	Non-cardiac	0.62
Prss23	Cardiac	0.682		Vmn1r191	Non-cardiac	0.62
Iqcm	Cardiac	0.681		Olfr740	Non-cardiac	0.62
Otulin	Cardiac	0.681		Olfr1564	Non-cardiac	0.62
Spock2	Cardiac	0.681		Fam181a	Non-cardiac	0.62
Ipo4	Cardiac	0.68		Eif1ad16	Non-cardiac	0.62
Ciao1	Cardiac	0.68		Scgb2b1	Non-cardiac	0.62
Ppfia3	Cardiac	0.68		Olfr1392	Non-cardiac	0.62
Arpc5	Cardiac	0.68		Olfr1295	Non-cardiac	0.62
Rpl10	Cardiac	0.68		Shc3	Non-cardiac	0.62
Surf4	Cardiac	0.68		Mbl2	Non-cardiac	0.62
Nup50	Cardiac	0.68		Vpreb3	Non-cardiac	0.619
Hal	Cardiac	0.68		Awat1	Non-cardiac	0.619
Myh3	Cardiac	0.68		Best3	Non-cardiac	0.619
Mpp5	Cardiac	0.68		Ccdc83	Non-cardiac	0.619
Atp5j	Cardiac	0.68		Usp17le	Non-cardiac	0.619
Chd1	Cardiac	0.68		Olfr1342	Non-cardiac	0.619
Cenpq	Cardiac	0.68		Olfr62	Non-cardiac	0.619
Atp6v0c	Cardiac	0.68		Lce3c	Non-cardiac	0.619
Ppic	Cardiac	0.68		Krtap4-16	Non-cardiac	0.619
Pdcd11	Cardiac	0.68		Olfr1336	Non-cardiac	0.619
Fgd1	Cardiac	0.68		4930563M21Rik	Non-cardiac	0.619
Exosc7	Cardiac	0.68		Olfr272	Non-cardiac	0.619
Orc2	Cardiac	0.68		Fam229b	Non-cardiac	0.619
Gtf3c5	Cardiac	0.68		Ang5	Non-cardiac	0.619
Rad51	Cardiac	0.68		9130230L23Rik	Non-cardiac	0.619
Mapre1	Cardiac	0.68		1700017N19Rik	Non-cardiac	0.619
Psma7	Cardiac	0.68		Olfr322	Non-cardiac	0.619
Wls	Cardiac	0.68		Krt83	Non-cardiac	0.619
Ubxn2b	Cardiac	0.68		Khdc1a	Non-cardiac	0.619
Casp8ap2	Cardiac	0.68		Prl6a1	Non-cardiac	0.619
Artn	Cardiac	0.68		Olfr372	Non-cardiac	0.619
Btf3l4	Cardiac	0.68		Cldn34b3	Non-cardiac	0.619
Shroom3	Cardiac	0.68		Cylc1	Non-cardiac	0.619
Hpd	Cardiac	0.68		Cib3	Non-cardiac	0.619
Vps29	Cardiac	0.68		1700049E17Rik1	Non-cardiac	0.619
Wdr54	Cardiac	0.68		Rhox4d	Non-cardiac	0.619
Abtb1	Cardiac	0.68		Tmem240	Non-cardiac	0.619
Aebp2	Cardiac	0.68		Olfr275	Non-cardiac	0.619
Rnps1	Cardiac	0.68		Rfpl4b	Non-cardiac	0.619
Gng12	Cardiac	0.68		Mroh6	Non-cardiac	0.619
Ppp1r14a	Cardiac	0.68		Olfr1167	Non-cardiac	0.619
Zfp692	Cardiac	0.68		Olfr1389	Non-cardiac	0.619
Nup205	Cardiac	0.68		Arl9	Non-cardiac	0.619
Urb1	Cardiac	0.68		Ccdc116	Non-cardiac	0.619
Zfp609	Cardiac	0.68		Fam122c	Non-cardiac	0.619
Kcnd3	Cardiac	0.68		Defb47	Non-cardiac	0.619
Slc5a12	Cardiac	0.68		Sebox	Non-cardiac	0.618
Csdc2	Cardiac	0.68		Potegl	Non-cardiac	0.618
Zp3r	Cardiac	0.68		Lcn5	Non-cardiac	0.618
Wdfy3	Cardiac	0.68		Katnbl1	Non-cardiac	0.618
Naalad2	Cardiac	0.68		Dnajc24	Non-cardiac	0.618
Lmod3	Cardiac	0.68		Bcl2l10	Non-cardiac	0.618
Skp2	Cardiac	0.68		Tmed8	Non-cardiac	0.618
Zfp1	Cardiac	0.68		Misp	Non-cardiac	0.618
Scoc	Cardiac	0.68		Mettl11b	Non-cardiac	0.618
Ddrgk1	Cardiac	0.68		Lce3b	Non-cardiac	0.618
Top1	Cardiac	0.68		Onecut1	Non-cardiac	0.618
Zfp804a	Cardiac	0.68		Fam221b	Non-cardiac	0.618
Cpt1b	Cardiac	0.68		Tmem262	Non-cardiac	0.618
Peg10	Cardiac	0.68		Fam183b	Non-cardiac	0.618
Klhl2	Cardiac	0.679		Lce1h	Non-cardiac	0.618
Tcf20	Cardiac	0.679		Olfr1323	Non-cardiac	0.618
Akap3	Cardiac	0.678		Olfr330	Non-cardiac	0.618
Ubn1	Cardiac	0.678		Commd7	Non-cardiac	0.618
Hexim2	Cardiac	0.678		Olfr591	Non-cardiac	0.618
Cox17	Cardiac	0.678		Olfr541	Non-cardiac	0.618
Sowahc	Cardiac	0.678		Mup5	Non-cardiac	0.618
Farsb	Cardiac	0.676		Olfr1014	Non-cardiac	0.618
Ascl3	Cardiac	0.676		Rpl10l	Non-cardiac	0.618
Rnf8	Cardiac	0.676		Lyg2	Non-cardiac	0.618
Tfe3	Cardiac	0.675		Olfr461	Non-cardiac	0.618
Ufd1	Cardiac	0.675		4930438A08Rik	Non-cardiac	0.618
AI597479	Cardiac	0.675		Cfhr4	Non-cardiac	0.618
Ehf	Cardiac	0.675		Rhox4e	Non-cardiac	0.618
Tmem259	Cardiac	0.675		Pramel37	Non-cardiac	0.618
Ncapg	Cardiac	0.675		Olfr657	Non-cardiac	0.618
Etv4	Cardiac	0.675		Olfr617	Non-cardiac	0.618
Kpna2	Cardiac	0.675		Gramd2	Non-cardiac	0.618
Tns3	Cardiac	0.675		A230072I06Rik	Non-cardiac	0.618
Mbip	Cardiac	0.675		Olfr1254	Non-cardiac	0.618
Mtrf1	Cardiac	0.675		Olfr1056	Non-cardiac	0.618
Rfc2	Cardiac	0.675		Ankrd63	Non-cardiac	0.618
Vapa	Cardiac	0.675		Cyp2t4	Non-cardiac	0.618
Stip1	Cardiac	0.675		4933403O08Rik	Non-cardiac	0.618
Esyt1	Cardiac	0.675		Rhox7b	Non-cardiac	0.618
Terf1	Cardiac	0.675		Rhox4c	Non-cardiac	0.618
Ifi202b	Cardiac	0.675		Rhox2f	Non-cardiac	0.618
Frmd4a	Cardiac	0.675		Olfr61	Non-cardiac	0.618
Ext2	Cardiac	0.675		Pramel36	Non-cardiac	0.618
Zfp64	Cardiac	0.675		2310034G01Rik	Non-cardiac	0.618
Rnpc3	Cardiac	0.675		Olfr1215	Non-cardiac	0.618
Cap1	Cardiac	0.675		Pcdha3	Non-cardiac	0.618
Cox7a2	Cardiac	0.675		Gbp10	Non-cardiac	0.618
L3mbtl1	Cardiac	0.675		Apol7a	Non-cardiac	0.618
Sf3b6	Cardiac	0.675		Tbx10	Non-cardiac	0.618
Reep2	Cardiac	0.675		Cmtm5	Non-cardiac	0.618
Sccpdh	Cardiac	0.675		Psg18	Non-cardiac	0.617
Rgl3	Cardiac	0.675		Gpx6	Non-cardiac	0.617
Ltbp4	Cardiac	0.675		Akr1c21	Non-cardiac	0.617
Utp15	Cardiac	0.675		Zfp839	Non-cardiac	0.617
Ccdc89	Cardiac	0.675		Tulp2	Non-cardiac	0.617
Cdc42se1	Cardiac	0.675		Mrps18a	Non-cardiac	0.617
Ldlrad3	Cardiac	0.675		Ppm1n	Non-cardiac	0.617
Gimap9	Cardiac	0.675		Tmem238	Non-cardiac	0.617
Brsk2	Cardiac	0.675		Cyp2c38	Non-cardiac	0.617
Vsnl1	Cardiac	0.675		Cfhr2	Non-cardiac	0.617
Cggbp1	Cardiac	0.675		Krt25	Non-cardiac	0.617
Smyd3	Cardiac	0.675		Pramel18	Non-cardiac	0.617
Serpina9	Cardiac	0.675		Prl3a1	Non-cardiac	0.617
Nck2	Cardiac	0.675		Slc45a1	Non-cardiac	0.617
Eif3g	Cardiac	0.675		Rep15	Non-cardiac	0.617
Zfx	Cardiac	0.675		Tmem270	Non-cardiac	0.617
Foxg1	Cardiac	0.675		Olfr648	Non-cardiac	0.617
Tjap1	Cardiac	0.674		Adam6a	Non-cardiac	0.617
Cdr2	Cardiac	0.674		Sys1	Non-cardiac	0.617
Ciao2b	Cardiac	0.674		Lce1l	Non-cardiac	0.617
Cyp2b9	Cardiac	0.674		Olfr370	Non-cardiac	0.617
Prl2c5	Cardiac	0.674		Antxrl	Non-cardiac	0.617
Pwwp3a	Cardiac	0.673		BB014433	Non-cardiac	0.617
Psmb5	Cardiac	0.673		Olfr1262	Non-cardiac	0.617
Sharpin	Cardiac	0.673		Olfr414	Non-cardiac	0.617
Msrb2	Cardiac	0.672		Tcp10b	Non-cardiac	0.617
Npl	Cardiac	0.672		Obox7	Non-cardiac	0.617
Scrn1	Cardiac	0.671		Olfr924	Non-cardiac	0.617
AA986860	Cardiac	0.671		Prl3d2	Non-cardiac	0.617
Alyref2	Cardiac	0.671		Olfr329	Non-cardiac	0.617
Irx2	Cardiac	0.67		Arid3c	Non-cardiac	0.617
Etv3	Cardiac	0.67		Frat1	Non-cardiac	0.617
Mri1	Cardiac	0.67		1110057P08Rik	Non-cardiac	0.617
Txn2	Cardiac	0.67		Lce1e	Non-cardiac	0.617
Pcyt1a	Cardiac	0.67		Prok1	Non-cardiac	0.617
Trappc2l	Cardiac	0.67		Olfr1477	Non-cardiac	0.617
Wsb1	Cardiac	0.67		Speer4a	Non-cardiac	0.617
E2f2	Cardiac	0.67		Lce3e	Non-cardiac	0.617
Nsg2	Cardiac	0.67		Spint3	Non-cardiac	0.617
Jpt1	Cardiac	0.67		Olfr1241	Non-cardiac	0.617
Kif1c	Cardiac	0.67		Fads2b	Non-cardiac	0.617
Dhrs7	Cardiac	0.67		Olfr994	Non-cardiac	0.617
Hes1	Cardiac	0.67		Fem1al	Non-cardiac	0.617
Rgn	Cardiac	0.67		CN725425	Non-cardiac	0.617
Pi4k2a	Cardiac	0.67		Fam90a1a	Non-cardiac	0.617
Map4k4	Cardiac	0.67		Ifit1bl1	Non-cardiac	0.617
Prim2	Cardiac	0.67		Meiosin	Non-cardiac	0.617
Fmo3	Cardiac	0.67		Cdk5r2	Non-cardiac	0.617
Api5	Cardiac	0.67		2310050C09Rik	Non-cardiac	0.617
Ufm1	Cardiac	0.67		Ccdc188	Non-cardiac	0.617
Aldh4a1	Cardiac	0.67		Lrit3	Non-cardiac	0.617
Fam131b	Cardiac	0.67		Olfr969	Non-cardiac	0.617
Wbp1	Cardiac	0.67		Olfr1228	Non-cardiac	0.617
Sh3gl3	Cardiac	0.67		Eif4ebp3	Non-cardiac	0.617
Polr2m	Cardiac	0.67		Smim6	Non-cardiac	0.617
Rpl4	Cardiac	0.67		Zfy2	Non-cardiac	0.616
Traip	Cardiac	0.67		Naa60	Non-cardiac	0.616
Ifit1	Cardiac	0.67		Mymk	Non-cardiac	0.616
Pknox2	Cardiac	0.67		4930579F01Rik	Non-cardiac	0.616
Try5	Cardiac	0.67		Efcab3	Non-cardiac	0.616
Dmxl1	Cardiac	0.67		4933407L21Rik	Non-cardiac	0.616
Pcp4l1	Cardiac	0.67		Pi4k2b	Non-cardiac	0.616
Sptlc3	Cardiac	0.67		1700028P14Rik	Non-cardiac	0.616
Mis12	Cardiac	0.67		Dnai2	Non-cardiac	0.616
Ggact	Cardiac	0.67		Akap14	Non-cardiac	0.616
Cpsf2	Cardiac	0.67		Hsd3b5	Non-cardiac	0.616
Osbpl1a	Cardiac	0.67		Serpinb9f	Non-cardiac	0.616
Swi5	Cardiac	0.67		Ap1g2	Non-cardiac	0.616
Cdc42ep1	Cardiac	0.67		S100g	Non-cardiac	0.616
2310022A10Rik	Cardiac	0.67		Khdc1c	Non-cardiac	0.616
Hic2	Cardiac	0.67		Krt84	Non-cardiac	0.616
Fhad1	Cardiac	0.67		C87436	Non-cardiac	0.616
Junb	Cardiac	0.67		Pop5	Non-cardiac	0.616
Adnp2	Cardiac	0.67		Zfp648	Non-cardiac	0.616
Fkbp2	Cardiac	0.67		Prb1	Non-cardiac	0.616
Stx17	Cardiac	0.67		Olfr389	Non-cardiac	0.616
Ptges3	Cardiac	0.67		Wfdc16	Non-cardiac	0.616
Cyp3a41a	Cardiac	0.67		Defa21	Non-cardiac	0.616
Rasl2-9	Cardiac	0.67		Bsph2	Non-cardiac	0.616
Gadd45a	Cardiac	0.67		Crocc2	Non-cardiac	0.616
Gas1	Cardiac	0.67		Olfr457	Non-cardiac	0.616
Cela3b	Cardiac	0.669		B930094E09Rik	Non-cardiac	0.616
Rhox9	Cardiac	0.669		Olfr802	Non-cardiac	0.616
Amd1	Cardiac	0.669		Scgb2b7	Non-cardiac	0.616
H2ac10	Cardiac	0.668		Lce1k	Non-cardiac	0.616
Gabrr3	Cardiac	0.667		Eif1ad17	Non-cardiac	0.616
Atp5d	Cardiac	0.665		Ccdc166	Non-cardiac	0.616
Rrnad1	Cardiac	0.665		Lce1d	Non-cardiac	0.616
Acsl1	Cardiac	0.665		Cfap99	Non-cardiac	0.616
Appl2	Cardiac	0.665		Ascl2	Non-cardiac	0.616
Helz	Cardiac	0.665		Slfn4	Non-cardiac	0.616
Acot3	Cardiac	0.665		Try4	Non-cardiac	0.616
Zswim8	Cardiac	0.665		Clec3a	Non-cardiac	0.615
Grhl2	Cardiac	0.665		Smndc1	Non-cardiac	0.615
Zhx1	Cardiac	0.665		Zfp711	Non-cardiac	0.615
Hgh1	Cardiac	0.665		Nif3l1	Non-cardiac	0.615
Mroh1	Cardiac	0.665		Tmem169	Non-cardiac	0.615
Tbc1d23	Cardiac	0.665		Cstf1	Non-cardiac	0.615
Prrc2a	Cardiac	0.665		4931400O07Rik	Non-cardiac	0.615
Rps14	Cardiac	0.665		Oaz1	Non-cardiac	0.615
Aldh1a7	Cardiac	0.665		Cfap70	Non-cardiac	0.615
Ccnj	Cardiac	0.665		Mettl27	Non-cardiac	0.615
Nhlrc2	Cardiac	0.665		Ttc1	Non-cardiac	0.615
Cnnm1	Cardiac	0.665		Dctpp1	Non-cardiac	0.615
Oga	Cardiac	0.665		Golga7b	Non-cardiac	0.615
Cnksr2	Cardiac	0.665		Ccdc63	Non-cardiac	0.615
Eef1b2	Cardiac	0.665		Eola1	Non-cardiac	0.615
Mknk1	Cardiac	0.665		A930002H24Rik	Non-cardiac	0.615
Eya3	Cardiac	0.665		Krtap5-3	Non-cardiac	0.615
Zbtb48	Cardiac	0.665		Asphd1	Non-cardiac	0.615
Mepce	Cardiac	0.665		Olfr1349	Non-cardiac	0.615
Agpat5	Cardiac	0.665		A730049H05Rik	Non-cardiac	0.615
Bckdhb	Cardiac	0.665		Nr1h5	Non-cardiac	0.615
Crebl2	Cardiac	0.665		D930048N14Rik	Non-cardiac	0.615
Acsm1	Cardiac	0.665		Olfr1013	Non-cardiac	0.615
Ankrd12	Cardiac	0.665		Olfr97	Non-cardiac	0.615
Ndufa13	Cardiac	0.665		Olfr1447	Non-cardiac	0.615
Rab11fip3	Cardiac	0.665		Acnat2	Non-cardiac	0.615
Phyhipl	Cardiac	0.665		Fthl17c	Non-cardiac	0.615
Nup88	Cardiac	0.665		Olfr1129	Non-cardiac	0.615
Cyp2s1	Cardiac	0.665		Cyp4a32	Non-cardiac	0.615
D11Wsu47e	Cardiac	0.665		Cyp2c66	Non-cardiac	0.615
Nccrp1	Cardiac	0.665		Vmn1r188	Non-cardiac	0.615
Cxcl2	Cardiac	0.665		Krtap10-4	Non-cardiac	0.615
H2aj	Cardiac	0.665		Olfr391	Non-cardiac	0.615
Mrpl42	Cardiac	0.665		Olfr1115	Non-cardiac	0.615
Ppcdc	Cardiac	0.665		Gal3st4	Non-cardiac	0.615
Hps6	Cardiac	0.665		Eif1ad2	Non-cardiac	0.615
Eif5a	Cardiac	0.665		Eef1akmt3	Non-cardiac	0.615
Nap1l2	Cardiac	0.665		Rhox3g	Non-cardiac	0.615
Derl1	Cardiac	0.664		G6pd2	Non-cardiac	0.615
Sap30	Cardiac	0.664		S100a7l2	Non-cardiac	0.615
Fbp1	Cardiac	0.664		Olfr907	Non-cardiac	0.615
Nrip2	Cardiac	0.663		Tmem200c	Non-cardiac	0.615
Rabep2	Cardiac	0.663		Olfr786	Non-cardiac	0.615
Mup12	Cardiac	0.663		Krtap16-3	Non-cardiac	0.615
Cfap45	Cardiac	0.662		Pcdha6	Non-cardiac	0.615
Heatr5b	Cardiac	0.662		Prpmp5	Non-cardiac	0.615
Cep170	Cardiac	0.661		Erfl	Non-cardiac	0.615
Zfp82	Cardiac	0.661		Olfr1280	Non-cardiac	0.615
Pcnt	Cardiac	0.66		Gas2l2	Non-cardiac	0.615
Scin	Cardiac	0.66		Rab19	Non-cardiac	0.615
Nr2c1	Cardiac	0.66		Agxt2	Non-cardiac	0.615
Snrpf	Cardiac	0.66		Abcb7	Non-cardiac	0.615
Pctp	Cardiac	0.66		Ifnl3	Non-cardiac	0.615
Rdh14	Cardiac	0.66		Mrps25	Non-cardiac	0.614
Efr3b	Cardiac	0.66		Tex21	Non-cardiac	0.614
Ralgapa1	Cardiac	0.66		Kcnk5	Non-cardiac	0.614
Erh	Cardiac	0.66		Ucma	Non-cardiac	0.614
Psmd6	Cardiac	0.66		Slc25a54	Non-cardiac	0.614
Sdf2l1	Cardiac	0.66		Spocd1	Non-cardiac	0.614
Taf5	Cardiac	0.66		Ccdc184	Non-cardiac	0.614
Taf3	Cardiac	0.66		Noxa1	Non-cardiac	0.614
Ttf1	Cardiac	0.66		Rflna	Non-cardiac	0.614
Ddx20	Cardiac	0.66		N4bp2l1	Non-cardiac	0.614
Necap2	Cardiac	0.66		Adam30	Non-cardiac	0.614
Arhgef16	Cardiac	0.66		Olfr1384	Non-cardiac	0.614
Sult1e1	Cardiac	0.66		E330021D16Rik	Non-cardiac	0.614
Hnrnpdl	Cardiac	0.66		Olfr167	Non-cardiac	0.614
Fkbp4	Cardiac	0.66		Scgb2b24	Non-cardiac	0.614
Tle3	Cardiac	0.66		Olfr1341	Non-cardiac	0.614
Rps29	Cardiac	0.66		Ube2dnl2	Non-cardiac	0.614
Tbc1d9b	Cardiac	0.66		Abhd17b	Non-cardiac	0.614
Tsr1	Cardiac	0.66		H2bw2	Non-cardiac	0.614
S100pbp	Cardiac	0.66		Olfr843	Non-cardiac	0.614
Rgl2	Cardiac	0.66		BC048671	Non-cardiac	0.614
Mettl8	Cardiac	0.66		Olfr164	Non-cardiac	0.614
Mybph	Cardiac	0.66		Dcun1d4	Non-cardiac	0.614
Pgrmc2	Cardiac	0.66		Adam6b	Non-cardiac	0.614
Glt1d1	Cardiac	0.66		Lypd9	Non-cardiac	0.614
Slc35d3	Cardiac	0.66		Spink6	Non-cardiac	0.614
Hook2	Cardiac	0.66		Olfr1350	Non-cardiac	0.614
Eif3k	Cardiac	0.66		Klk1b9	Non-cardiac	0.614
Gulp1	Cardiac	0.66		Olfr1263	Non-cardiac	0.614
H2bu2	Cardiac	0.66		Olfr1457	Non-cardiac	0.614
Zfp516	Cardiac	0.66		Zar1	Non-cardiac	0.614
H2ac18	Cardiac	0.66		Mageb5b	Non-cardiac	0.614
Cenpm	Cardiac	0.66		Speer3	Non-cardiac	0.614
Fcho1	Cardiac	0.66		Amn1	Non-cardiac	0.614
Srsf3	Cardiac	0.66		H2al1j	Non-cardiac	0.614
Sf3b5	Cardiac	0.66		1700024J04Rik	Non-cardiac	0.614
Sde2	Cardiac	0.659		Vmn1r87	Non-cardiac	0.614
Mamdc2	Cardiac	0.657		Prss3	Non-cardiac	0.614
Poglut1	Cardiac	0.657		4933414I15Rik	Non-cardiac	0.614
Adrm1	Cardiac	0.657		Slc22a13	Non-cardiac	0.614
Fmod	Cardiac	0.657		Cass4	Non-cardiac	0.614
1700019N19Rik	Cardiac	0.656		Olfr48	Non-cardiac	0.614
Moxd2	Cardiac	0.656		Capns2	Non-cardiac	0.614
Zfand2a	Cardiac	0.656		Olfr1186	Non-cardiac	0.614
Cts3	Cardiac	0.656		Abhd12b	Non-cardiac	0.614
Daxx	Cardiac	0.655		Prss47	Non-cardiac	0.614
Shbg	Cardiac	0.655		Prps1l1	Non-cardiac	0.614
Pole	Cardiac	0.655		Olfr1307	Non-cardiac	0.614
Slc38a3	Cardiac	0.655		Olfr1381	Non-cardiac	0.614
Actr8	Cardiac	0.655		Olfr774	Non-cardiac	0.614
Mtrex	Cardiac	0.655		Esp16	Non-cardiac	0.614
Ndel1	Cardiac	0.655		Olfr316	Non-cardiac	0.614
Erlec1	Cardiac	0.655		Smim38	Non-cardiac	0.614
Myl7	Cardiac	0.655		Actl7b	Non-cardiac	0.614
Stx8	Cardiac	0.655		Slc35g3	Non-cardiac	0.613
Riok1	Cardiac	0.655		1700016H13Rik	Non-cardiac	0.613
Anks3	Cardiac	0.655		4930447F04Rik	Non-cardiac	0.613
Gfus	Cardiac	0.655		Chic1	Non-cardiac	0.613
Six2	Cardiac	0.655		Ubald1	Non-cardiac	0.613
Zfp871	Cardiac	0.655		Galnt12	Non-cardiac	0.613
Sil1	Cardiac	0.655		Agmat	Non-cardiac	0.613
Asrgl1	Cardiac	0.655		Vmn1r225	Non-cardiac	0.613
Hdgfl3	Cardiac	0.655		Krtap19-4	Non-cardiac	0.613
Psmd13	Cardiac	0.655		Olfr600	Non-cardiac	0.613
4833439L19Rik	Cardiac	0.655		Prr15	Non-cardiac	0.613
Ccl20	Cardiac	0.655		Hdgfl1	Non-cardiac	0.613
Dpp7	Cardiac	0.655		Cym	Non-cardiac	0.613
Ptp4a2	Cardiac	0.655		Klf17	Non-cardiac	0.613
Wasf3	Cardiac	0.655		Olfr873	Non-cardiac	0.613
Smarca1	Cardiac	0.655		Olfr921	Non-cardiac	0.613
Otc	Cardiac	0.655		Olfr165	Non-cardiac	0.613
Cenpn	Cardiac	0.655		Olfr807	Non-cardiac	0.613
Rab6b	Cardiac	0.655		Olfr919	Non-cardiac	0.613
Ints14	Cardiac	0.655		Krtap6-3	Non-cardiac	0.613
Serbp1	Cardiac	0.655		Krtap19-3	Non-cardiac	0.613
Gemin5	Cardiac	0.655		Olfr301	Non-cardiac	0.613
H2az1	Cardiac	0.655		Csn1s2a	Non-cardiac	0.613
Gcc2	Cardiac	0.655		Defb45	Non-cardiac	0.613
Dennd2a	Cardiac	0.655		Ssxa1	Non-cardiac	0.613
Sgcz	Cardiac	0.655		Olfr1355	Non-cardiac	0.613
Thoc6	Cardiac	0.655		Olfr410	Non-cardiac	0.613
Lman1	Cardiac	0.655		2410137M14Rik	Non-cardiac	0.613
Agps	Cardiac	0.655		Ifit1bl2	Non-cardiac	0.613
Pbxip1	Cardiac	0.655		Tlcd3a	Non-cardiac	0.613
Serpinb6b	Cardiac	0.655		9930111J21Rik1	Non-cardiac	0.613
Snx12	Cardiac	0.655		Olfr406	Non-cardiac	0.613
Chd8	Cardiac	0.655		Ang6	Non-cardiac	0.613
Zfp819	Cardiac	0.655		1700123L14Rik	Non-cardiac	0.613
Actbl2	Cardiac	0.655		Olfr1242	Non-cardiac	0.613
Bak1	Cardiac	0.655		Rhox4g	Non-cardiac	0.613
Rad51b	Cardiac	0.655		Fam71f2	Non-cardiac	0.613
Trmt61a	Cardiac	0.655		Nhlrc4	Non-cardiac	0.613
Cep128	Cardiac	0.655		Lrrc10b	Non-cardiac	0.613
Snrnp40	Cardiac	0.655		Olfr111	Non-cardiac	0.613
Fzd10	Cardiac	0.655		Cyp2a22	Non-cardiac	0.613
Dcp1a	Cardiac	0.654		A630076J17Rik	Non-cardiac	0.613
Cypt1	Cardiac	0.654		Ott	Non-cardiac	0.613
Pagr1a	Cardiac	0.654		Mrpl49	Non-cardiac	0.612
Cyp3a16	Cardiac	0.654		Tcaf3	Non-cardiac	0.612
Rexo1	Cardiac	0.654		Trappc6b	Non-cardiac	0.612
Hspe1-rs1	Cardiac	0.654		Snrnp48	Non-cardiac	0.612
Sned1	Cardiac	0.653		Ftmt	Non-cardiac	0.612
H1f5	Cardiac	0.653		Ctsw	Non-cardiac	0.612
Pnldc1	Cardiac	0.652		Fmo4	Non-cardiac	0.612
Cpxm2	Cardiac	0.651		Entr1	Non-cardiac	0.612
Rnf111	Cardiac	0.651		Hmces	Non-cardiac	0.612
9930104L06Rik	Cardiac	0.651		Glt28d2	Non-cardiac	0.612
Puf60	Cardiac	0.65		Dclk3	Non-cardiac	0.612
Adssl1	Cardiac	0.65		Slc16a9	Non-cardiac	0.612
Acsf3	Cardiac	0.65		D630003M21Rik	Non-cardiac	0.612
Elmo2	Cardiac	0.65		Olfr16	Non-cardiac	0.612
Unc45b	Cardiac	0.65		Smco3	Non-cardiac	0.612
Isyna1	Cardiac	0.65		Sowahd	Non-cardiac	0.612
Scrn2	Cardiac	0.65		Kctd4	Non-cardiac	0.612
Akr1c6	Cardiac	0.65		Vmn1r68	Non-cardiac	0.612
Ppil2	Cardiac	0.65		Ccdc144b	Non-cardiac	0.612
Krt18	Cardiac	0.65		Olfr1417	Non-cardiac	0.612
Ndufa5	Cardiac	0.65		Olfr418	Non-cardiac	0.612
Zfp523	Cardiac	0.65		Sprr1a	Non-cardiac	0.612
Acy3	Cardiac	0.65		Olfr1395	Non-cardiac	0.612
Lpgat1	Cardiac	0.65		1700013H16Rik	Non-cardiac	0.612
Anapc2	Cardiac	0.65		Spata31	Non-cardiac	0.612
Fsip1	Cardiac	0.65		Msantd5	Non-cardiac	0.612
Rab22a	Cardiac	0.65		Prl2c1	Non-cardiac	0.612
Chd1l	Cardiac	0.65		H2al2a	Non-cardiac	0.612
Haus7	Cardiac	0.65		Zfp575	Non-cardiac	0.612
Hpgd	Cardiac	0.65		Serpinb9h	Non-cardiac	0.612
Fhl3	Cardiac	0.65		Tmem88b	Non-cardiac	0.612
Fbxl8	Cardiac	0.65		Olfr1043	Non-cardiac	0.612
Akr1c14	Cardiac	0.65		Smok3b	Non-cardiac	0.612
Pbx2	Cardiac	0.65		Lipo2	Non-cardiac	0.612
Galm	Cardiac	0.65		Ugt1a5	Non-cardiac	0.612
Ibtk	Cardiac	0.65		Olfr101	Non-cardiac	0.612
Anapc10	Cardiac	0.65		Olfr1512	Non-cardiac	0.612
Elf2	Cardiac	0.65		Eif1ad19	Non-cardiac	0.612
Fkbp14	Cardiac	0.65		Ms4a14	Non-cardiac	0.612
Inip	Cardiac	0.65		1700031L13Rik	Non-cardiac	0.612
Rhod	Cardiac	0.65		H2al1m	Non-cardiac	0.612
Stab1	Cardiac	0.65		Rab36	Non-cardiac	0.612
Zmym4	Cardiac	0.65		Nme3	Non-cardiac	0.612
Fbxo40	Cardiac	0.65		S100a5	Non-cardiac	0.611
Lonp2	Cardiac	0.65		Marveld3	Non-cardiac	0.611
Cyhr1	Cardiac	0.65		Pom121l2	Non-cardiac	0.611
Gon4l	Cardiac	0.65		Gid4	Non-cardiac	0.611
1600014C10Rik	Cardiac	0.65		Cfap298	Non-cardiac	0.611
Sertad3	Cardiac	0.65		Hsd3b1	Non-cardiac	0.611
Myh8	Cardiac	0.65		Sec22a	Non-cardiac	0.611
Arl1	Cardiac	0.65		Wdr38	Non-cardiac	0.611
Myl1	Cardiac	0.65		H1f9	Non-cardiac	0.611
Rpl34	Cardiac	0.65		Kcng3	Non-cardiac	0.611
Numbl	Cardiac	0.65		Ang2	Non-cardiac	0.611
H2bc22	Cardiac	0.65		Amz1	Non-cardiac	0.611
Dtnb	Cardiac	0.65		Kcns2	Non-cardiac	0.611
H2aw	Cardiac	0.65		Olfr1491	Non-cardiac	0.611
Kctd20	Cardiac	0.649		Ubxn8	Non-cardiac	0.611
Arpp19	Cardiac	0.649		Nanp	Non-cardiac	0.611
Mrc2	Cardiac	0.649		Apol8	Non-cardiac	0.611
Gnl3l	Cardiac	0.649		Ces5a	Non-cardiac	0.611
Pstpip2	Cardiac	0.649		Tcp11x2	Non-cardiac	0.611
Polr2l	Cardiac	0.649		1700020N15Rik	Non-cardiac	0.611
Pgk1	Cardiac	0.649		Armh1	Non-cardiac	0.611
Lyz1	Cardiac	0.649		Olfr373	Non-cardiac	0.611
Psmb3	Cardiac	0.649		Olfr149	Non-cardiac	0.611
[truncated: 5,903 more rows]
