# Supplementary material for: A machine learning classifier to identify and prioritise genes associated with murine cardiac development
Source: PLoS Genet. 2026 Feb 10;22(2):e1011489. doi: 10.1371/journal.pgen.1011489 (PMC12919933; doi:10.1371/journal.pgen.1011489)
Supplement: S14 Table — (XLSX) [file pgen.1011489.s014.xlsx]

## Sheet: S14 PPINet Cardiac Non-cardiac
Table S14: Known cardiac proteins interact more frequently with the predicted cardiac proteins compared to predicted non-cardiac proteins.
PPI Database		Number of Interactions
	Known Cardiac	Predicted Cardiac	Predicted Non-cardiac
STRING		95806	46076
BIOGRID		4932	1041
I2D		3940	402
