# Supplementary material for: A machine learning classifier to identify and prioritise genes associated with murine cardiac development
Source: PLoS Genet. 2026 Feb 10;22(2):e1011489. doi: 10.1371/journal.pgen.1011489 (PMC12919933; doi:10.1371/journal.pgen.1011489)
Supplement: S15 Table — (XLSX) [file pgen.1011489.s015.xlsx]

## Sheet: S15 New Cardiac genes
Table S15: New Cardiac Mouse knockouts obtained from MGI (accessed March 21, 2024).
Gene Name	Prediction	Confidence Score
Plvap	Cardiac	0.97
Smarca4	Cardiac	0.945
Pfkm	Cardiac	0.92
Csf1	Cardiac	0.895
Thbs1	Cardiac	0.89
Axl	Cardiac	0.89
Cse1l	Cardiac	0.88
Ager	Cardiac	0.875
Pnpla2	Cardiac	0.86
Mmp2	Cardiac	0.86
Thbs2	Cardiac	0.85
Egln3	Cardiac	0.82
Plat	Cardiac	0.805
Flt4	Cardiac	0.79
Anp32b	Cardiac	0.785
Adam9	Cardiac	0.78
Inha	Noncardiac	0.765
Ivns1abp	Cardiac	0.755
Ptgs1	Cardiac	0.75
Nfe2	Cardiac	0.75
Ergic2	Cardiac	0.745
Dffb	Cardiac	0.74
Adrb2	Cardiac	0.74
Arih2	Cardiac	0.735
Relb	Cardiac	0.71
Stmn1	Cardiac	0.705
Cmya5	Cardiac	0.695
Sgcd	Cardiac	0.69
Uaca	Cardiac	0.685
Rgn	Cardiac	0.67
Cdc42ep1	Cardiac	0.67
Cpxm2	Cardiac	0.651
Krt18	Cardiac	0.65
Hpgd	Cardiac	0.65
Cemip	Cardiac	0.625
Ptgis	Cardiac	0.615
Msi1	Cardiac	0.615
Slco2a1	Cardiac	0.612
Casp9	Cardiac	0.61
Tk1	Noncardiac	0.607
Entpd5	Cardiac	0.606
Abcb4	Cardiac	0.598
Agl	Cardiac	0.585
Creg1	Cardiac	0.58
Slc4a7	Cardiac	0.577
Faim	Cardiac	0.575
Pip	Noncardiac	0.571
Rap1gds1	Noncardiac	0.568
Setd3	Noncardiac	0.567
Ptger4	Cardiac	0.558
Fcgr2b	Noncardiac	0.555
Tusc2	Noncardiac	0.546
Stox1	Noncardiac	0.543
Ergic3	Cardiac	0.536
Tmem38b	Noncardiac	0.534
Uchl3	Noncardiac	0.532
Esm1	Cardiac	0.53
Bnip3	Cardiac	0.53
Nrarp	Noncardiac	0.527
Rangrf	Cardiac	0.519
Rrm2b	Noncardiac	0.518
Comp	Noncardiac	0.517
Samd1	Noncardiac	0.51
Nphs2	Cardiac	0.51
Muc2	Noncardiac	0.509
Bdkrb2	Cardiac	0.507
Tulp1	Cardiac	0.503
Muc13	Cardiac	0.501
Sinhcaf	Cardiac	0.5
Cse1L
