# Supplementary material for: A machine learning classifier to identify and prioritise genes associated with murine cardiac development
Source: PLoS Genet. 2026 Feb 10;22(2):e1011489. doi: 10.1371/journal.pgen.1011489 (PMC12919933; doi:10.1371/journal.pgen.1011489)
Supplement: S16 Table — (XLSX) [file pgen.1011489.s016.xlsx]

## Sheet: S16 Comparison to human CHDs
Table S16: Datasets of human CHD genes and prediction status of their mouse orthologues.
(A)
Jin SC, Homsy J, Zaidi S, Lu Q, Morton S, DePalma SR, Zeng X, Qi H, Chang W, Sierant MC, Hung WC. Contribution of rare inherited and de novo variants in 2,871 congenital heart disease probands. Nature Genetics. 2017;49(11):1593-601.
Gene Name	Class
Abcc9	Cardiac(K)
Acvr2B	Cardiac(K)
Arhgap31	Cardiac(K)
Arl6	Cardiac(K)
Mkks	Cardiac(K)
Braf	Cardiac(K)
Cdkn1C	Cardiac(K)
Cfc1	Cardiac(K)
Cited2	Cardiac(K)
Col2A1	Cardiac(K)
Col3A1	Cardiac(K)
Col5A1	Cardiac(K)
Col5A2	Cardiac(K)
Crebbp	Cardiac(K)
Creld1	Cardiac(K)
Dnaaf2	Cardiac(K)
Dnah11	Cardiac(K)
Dnaaf4	Cardiac(K)
Ece1	Cardiac(K)
Eln	Cardiac(K)
Fbn1	Cardiac(K)
Fgf8	Cardiac(K)
Fgfr1	Cardiac(K)
Flna	Cardiac(K)
Foxc2	Cardiac(K)
Gata4	Cardiac(K)
Gdf1	Cardiac(K)
Gja1	Cardiac(K)
Gpc3	Cardiac(K)
Jag1	Cardiac(K)
Kmt2A	Cardiac(K)
Kras	Cardiac(K)
Lefty2	Cardiac(K)
Map2K1	Cardiac(K)
Megf8	Cardiac(K)
Mgp	Cardiac(K)
Myh6	Cardiac(K)
Nf1	Cardiac(K)
Nkx2-5	Cardiac(K)
Nodal	Cardiac(K)
Notch1	Cardiac(K)
Notch2	Cardiac(K)
Nek8	Cardiac(K)
Nr2F2	Cardiac(K)
Pitx2	Cardiac(K)
Pkd1	Cardiac(K)
Pkd2	Cardiac(K)
Plod1	Cardiac(K)
Pten	Cardiac(K)
Ptpn11	Cardiac(K)
Raf1	Cardiac(K)
Ror2	Cardiac(K)
Rpgrip1L	Cardiac(K)
Shh	Cardiac(K)
Shoc2	Cardiac(K)
Ski	Cardiac(K)
Smad3	Cardiac(K)
Smarcb1	Cardiac(K)
Sox9	Cardiac(K)
Stra6	Cardiac(K)
Tab2	Cardiac(K)
Tbx1	Cardiac(K)
Tbx20	Cardiac(K)
Tbx3	Cardiac(K)
Tbx5	Cardiac(K)
Tgfbr1	Cardiac(K)
Tgfbr2	Cardiac(K)
Tll1	Cardiac(K)
Tsc1	Cardiac(K)
Tsc2	Cardiac(K)
Twist1	Cardiac(K)
Zfpm2	Cardiac(K)
Zic3	Cardiac(K)
Anks6	Cardiac(K)
Bicc1	Cardiac(K)
Cxcr4	Cardiac(K)
Foxj1	Cardiac(K)
Lox	Cardiac(K)
Lrp1	Cardiac(K)
Ltbp1	Cardiac(K)
Myh10	Cardiac(K)
Pcsk5	Cardiac(K)
Plxnd1	Cardiac(K)
Prdm1	Cardiac(K)
Sufu	Cardiac(K)
Tab1	Cardiac(K)
Adamts10	Cardiac(P)
Adnp	Cardiac(P)
Ankrd11	Cardiac(P)
Atic	Cardiac(P)
Bbs1	Cardiac(P)
Bbs10	Cardiac(P)
Bbs5	Cardiac(P)
Bbs7	Cardiac(P)
Bcor	Cardiac(P)
Odad3	Cardiac(P)
Cep290	Cardiac(P)
Chd4	Cardiac(P)
Chd7	Cardiac(P)
Col1A1	Cardiac(P)
Col1A2	Cardiac(P)
Cox7B	Cardiac(P)
Ddx11	Cardiac(P)
Dync2H1	Cardiac(P)
Ehmt1	Cardiac(P)
Eogt	Cardiac(P)
Esco2	Cardiac(P)
Fig4	Cardiac(P)
Foxc1	Cardiac(P)
Hccs	Cardiac(P)
Invs	Cardiac(P)
Irx5	Cardiac(P)
Cplane1	Cardiac(P)
Kansl1	Cardiac(P)
Kat6B	Cardiac(P)
Kmt2D	Cardiac(P)
Lbr	Cardiac(P)
Lrp2	Cardiac(P)
Ltbp4	Cardiac(P)
Med12	Cardiac(P)
Med13L	Cardiac(P)
Mks1	Cardiac(P)
Nek1	Cardiac(P)
Nipbl	Cardiac(P)
Nkx2-6	Cardiac(P)
Nphp3	Cardiac(P)
Nphp4	Cardiac(P)
Nras	Cardiac(P)
Nsd1	Cardiac(P)
Nsdhl	Cardiac(P)
Ofd1	Cardiac(P)
Phgdh	Cardiac(P)
Rad21	Cardiac(P)
Rbm10	Cardiac(P)
Rit1	Cardiac(P)
Rpl11	Cardiac(P)
Rpl35A	Cardiac(P)
Rps10	Cardiac(P)
Rps26	Cardiac(P)
Rps7	Cardiac(P)
Sall1	Cardiac(P)
Sema3E	Cardiac(P)
Setbp1	Cardiac(P)
Sf3B4	Cardiac(P)
Smad4	Cardiac(P)
Smarca4	Cardiac(P)
Smc3	Cardiac(P)
Sos1	Cardiac(P)
Sox2	Cardiac(P)
Tcof1	Cardiac(P)
Ttc21B	Cardiac(P)
Wdr35	Cardiac(P)
Zeb2	Cardiac(P)
Adamts6	Cardiac(P)
Ap1B1	Cardiac(P)
Ap2B1	Cardiac(P)
Cntrl	Cardiac(P)
Frem2	Cardiac(P)
Ndst1	Cardiac(P)
Prickle1	Cardiac(P)
Robo1	Cardiac(P)
Smad6	Cardiac(P)
Snx17	Cardiac(P)
Tbc1D32	Cardiac(P)
Tmem67	Cardiac(P)
Acan	Cardiac(P)
Gm572	Cardiac(P)
Abcd3	Noncardiac(K)
Actb	Noncardiac(K)
Arid1A	Noncardiac(K)
Asxl1	Noncardiac(K)
Trim32	Noncardiac(K)
Bbs12	Noncardiac(K)
Bbs2	Noncardiac(K)
Bbs4	Noncardiac(K)
Ttc8	Noncardiac(K)
Cacna1C	Noncardiac(K)
Cbl	Noncardiac(K)
Odad1	Noncardiac(K)
Ccdc39	Noncardiac(K)
Cd96	Noncardiac(K)
Cep41	Noncardiac(K)
Chst3	Noncardiac(K)
Dgcr2	Noncardiac(K)
Dhcr7	Noncardiac(K)
Dnah5	Noncardiac(K)
Dnai1	Noncardiac(K)
Dnal1	Noncardiac(K)
Evc	Noncardiac(K)
Evc2	Noncardiac(K)
Fktn	Noncardiac(K)
Fto	Noncardiac(K)
Gata6	Noncardiac(K)
Gli3	Noncardiac(K)
Gpc6	Noncardiac(K)
Hoxa1	Noncardiac(K)
Ift122	Noncardiac(K)
Ift80	Noncardiac(K)
Map2K2	Noncardiac(K)
Mid1	Noncardiac(K)
Pex13	Noncardiac(K)
Pkd1L1	Noncardiac(K)
Rab23	Noncardiac(K)
Rai1	Noncardiac(K)
Rpl5	Noncardiac(K)
Rps19	Noncardiac(K)
Rps24	Noncardiac(K)
Rsph9	Noncardiac(K)
Sh3Pxd2B	Noncardiac(K)
Smarce1	Noncardiac(K)
Sms	Noncardiac(K)
Stambp	Noncardiac(K)
Tfap2B	Noncardiac(K)
Cc2D2A	Noncardiac(K)
Dctn5	Noncardiac(K)
Dnm2	Noncardiac(K)
Hectd1	Noncardiac(K)
Ift74	Noncardiac(K)
Pde2A	Noncardiac(K)
Ptk7	Noncardiac(K)
Arl13B	Noncardiac(P)
Odad2	Noncardiac(P)
B3Galt6	Noncardiac(P)
Bbs9	Noncardiac(P)
Ccdc103	Noncardiac(P)
Ccdc40	Noncardiac(P)
Cep57	Noncardiac(P)
Dnaaf1	Noncardiac(P)
Dnaaf3	Noncardiac(P)
Dnai2	Noncardiac(P)
Dock6	Noncardiac(P)
Eftud2	Noncardiac(P)
Fbn2	Noncardiac(P)
Hras	Noncardiac(P)
Ift140	Noncardiac(P)
Kif7	Noncardiac(P)
Nme8	Noncardiac(P)
Pex1	Noncardiac(P)
Pqbp1	Noncardiac(P)
Rbm8A	Noncardiac(P)
Rps17	Noncardiac(P)
Rsph4A	Noncardiac(P)
Ubr1	Noncardiac(P)
Wdr19	Noncardiac(P)
Dync2i1	Noncardiac(P)
Nat8	Noncardiac(P)
Daw1	Noncardiac(P)
Drc1	Noncardiac(P)
Fuz	Noncardiac(P)
Mmp21	Noncardiac(P)
Pskh1	Noncardiac(P)
Zbtb14	Noncardiac(P)
(B)
Xie Y, Jiang W, Dong W, Li H, Jin SC, Brueckner M, Zhao H. Network assisted analysis of de novo variants using protein-protein interaction information identified 46 candidate genes for congenital heart disease. PLoS genetics. 2022;18(6):e1010252.
Gene Name	Class
SAMD11	Noncardiac(P)
UBE2B	Cardiac(P)
ABCE1	Noncardiac(K)
NSD1	Cardiac(P)
PQBP1	Noncardiac(P)
SDC1	Noncardiac(K)
RBFOX2	Cardiac(P)
GPBAR1	Cardiac(P)
GATA6	Noncardiac(K)
CHD7	Cardiac(P)
CYP21A2 (CYP21A1)	Noncardiac(P)
RIT1	Cardiac(P)
RPL10	Cardiac(P)
EEF2	Cardiac(P)
RPL5	Noncardiac(K)
EIF5B	Cardiac(P)
EIF4A2	Cardiac(P)
BRAF	Cardiac(K)
RAF1	Cardiac(K)
PYGL	Cardiac(P)
TAB2	Cardiac(K)
ELN	Cardiac(K)
ZEB2	Cardiac(P)
POGZ	Cardiac(P)
KDM5B	Cardiac(P)
MED20	Cardiac(P)
TBX5	Cardiac(K)
WWTR1	Cardiac(P)
SMAD2	Cardiac(K)
KLF4	Noncardiac(K)
NOTCH1	Cardiac(K)
PTEN	Cardiac(K)
CTNNB1	Cardiac(K)
KMT2D	Cardiac(P)
PTPN11	Cardiac(K)
SOS1	Cardiac(P)
CDC42	Cardiac(K)
ITSN2	Cardiac(P)
ACTB	Noncardiac(K)
SRRM2	Cardiac(P)
PRPF8	Cardiac(P)
DHX9	Cardiac(P)
SART1	Noncardiac(K)
SF3B1	Cardiac(P)
HNRNPK	Cardiac(P)
PRPF38A	Noncardiac(P)
(C)
Ma L, Bryce NS, Turner AW, Di Narzo AF, Rahman K, Xu Y, Ermel R, Sukhavasi K, d’Escamard V, Chandel N, V’Gangula B. The HDAC9-associated risk locus promotes coronary artery disease by governing TWIST1. PLoS Genetics. 2022;18(6):e1010261.
Gene Name	Class
HDAC9	Cardiac(P)
TWIST1	Cardiac(K)
(D)
Cui M, Bezprozvannaya S, Hao T, Elnwasany A, Szweda LI, Liu N, Bassel-Duby R, Olson EN. Transcription factor NFYa controls cardiomyocyte metabolism and proliferation during mouse fetal heart development. Developmental cell. 2023;58(24):2867-80.
Gene Name	Class
NFYa	Cardiac(P)
(E)
Doering L, Cornean A, Thumberger T, Benjaminsen J, Wittbrodt B, Kellner T, Hammouda OT, Gorenflo M, Wittbrodt J, Gierten J. CRISPR-based knockout and base editing confirm the role of MYRF in heart development and congenital heart disease. Disease Models & Mechanisms. 2023;16(8):dmm049811
Gene Name	Class
MAPRE2	Cardiac(P)
SMG7	Noncardiac(P)
CDC42BPA	Cardiac(P)
ANKRD11	Cardiac(P)
MYRF	Noncardiac(K)
(F)
Huttner IG, Santiago CF, Jacoby A, Cheng D, Trivedi G, Cull S, Cvetkovska J, Chand R, Berger J, Currie PD, Smith KA. Loss of Sec-1 Family Domain-Containing 1 (scfd1) Causes Severe Cardiac Defects and Endoplasmic Reticulum Stress in Zebrafish. Journal of Cardiovascular Development and Disease. 2023;10(10):408.
Gene Name	Class
SCFD1	Cardiac(P)
(G)
Pan Y, Liu M, Zhang S, Mei H, Wu J. Whole-exome sequencing revealed novel genetic alterations in patients with tetralogy of Fallot. Translational Pediatrics. 2023;12(10):1835.
Gene Name	Class
FKBP10	Cardiac(P)
GNE	Cardiac(P)
(H)
Zhao E, Bomback M, Khan A, Krishna Murthy S, Solowiejczyk D, Vora NL, Gilmore KL, Giordano JL, Wapner RJ, Sanna‐Cherchi S, Lyford A. The expanded spectrum of human disease associated with GREB1L likely includes complex congenital heart disease. Prenatal Diagnosis. 2024.
Gene Name	Class
GREB1L	Cardiac(P)
(I)
Chhatwal K, Smith JJ, Bola H, Zahid A, Venkatakrishnan A, Brand T. Uncovering the Genetic Basis of Congenital Heart Disease: Recent Advancements and Implications for Clinical Management. CJC Pediatric and Congenital Heart Disease. 2023.
Gene Name	Class
CHD7	Cardiac(P)
ELN	Cardiac(K)
GATA4	Cardiac(K)
GATA6	Noncardiac(K)
GDF1	Cardiac(K)
JAG1	Cardiac(K)
NKX2-5	Cardiac(K)
NKX2-6	Cardiac(P)
NOTCH1	Cardiac(K)
NOTCH2	Cardiac(K)
NR2F2	Cardiac(K)
TAB2	Cardiac(K)
TBX1	Cardiac(K)
TBX5	Cardiac(K)
TBX20	Cardiac(K)
(J)
Nappi F. In-depth genomic analysis: the new challenge in congenital heart disease. International Journal of Molecular Sciences. 2024 Feb 1;25(3):1734.
Gene Name	Class
ADNP	Cardiac(P)
ANKRD11	Cardiac(P)
CDK13	Cardiac(K)
CHD4	Cardiac(P)
CHD7	Cardiac(P)
DDX3X	Cardiac(K)
DYRK1A	Cardiac(K)
FLT4	Cardiac(P)
KMT2A	Cardiac(K)
KMT2D	Cardiac(P)
NOTCH1	Cardiac(K)
NSD1	Cardiac(P)
PACS1	Cardiac(P)
PRKD1	Noncardiac(K)
PTPN11	Cardiac(K)
RBFOX2	Cardiac(P)
SMAD6	Cardiac(P)
TAB2	Cardiac(K)
(K)
Schroeder AM, Allahyari M, Vogler G, Missinato MA, Nielsen T, Yu MS, Theis JL, Larsen LA, Goyal P, Rosenfeld JA, Nelson TJ. Model system identification of novel congenital heart disease gene candidates: focus on RPL13. Human molecular genetics. 2019 Dec 1;28(23):3954-69.
Gene Name	Class
RpL13	Cardiac(P)
Son	Cardiac(P)
(L)
Sevim Bayrak C, Zhang P, Tristani-Firouzi M, Gelb BD, Itan Y. De novo variants in exomes of congenital heart disease patients identify risk genes and pathways. Genome medicine. 2020 Dec;12:1-8.
Gene Name	Class
APBB1	Noncardaic(K)
BOD1L1	Noncardaic(P)
BRD4	Cardiac(P)
CABIN1	Noncardaic(K)
CAD	Cardiac(P)
CDK13	Cardiac(K)
CHD4	Cardiac(P)
CTR9	Noncardaic(K)
GANAB	Cardiac(P)
HSP90AA1	Cardiac(P)
IQGAP1	Noncardaic(K)
KDM5A	Noncardaic(P)
LAMB1	Cardiac(P)
LAMC1	Cardiac(K)
MINK1	Noncardaic(K)
NAA15	Cardiac(P)
PHIP	Cardiac(P)
POGZ	Cardiac(P)
PYGL	Cardiac(P)
RACGAP1	Cardiac(P)
ROCK2	Cardiac(P)
TJP2	Cardiac(P)
USP4	Noncardaic(K)
(M)
Sierant MC, Jin SC, Bilguvar K, Morton SU, Dong W, Jiang W, Lu Z, Li B, López-Giráldez F, Tikhonova I, Zeng X. Genomic analysis of 11,555 probands identifies 60 dominant congenital heart disease genes. Proceedings of the National Academy of Sciences. 2025 Apr 1;122(13):e2420343122.
Gene Name	Class
MYH6	Cardiac(K)
NOTCH1	Cardiac(K)
SMAD6	Cardiac(R)
SVEP1	Noncardiac(K)
NGFR	Cardiac(K)
CACNA1A	Noncardiac(K)
PPL	Noncardiac(K)
FLT4	Cardiac(P)
RABGAP1L	Cardiac(P)
TBX5	Cardiac(K)
FOXC2	Cardiac(K)
KDR	Cardiac(R)
NR6A1	Cardiac(K)
GATA4	Cardiac(K)
ACTB	Noncardiac(K)
AHNAK	Noncardiac(K)
CUL3	Noncardiac(P)
MYRF	Noncardiac(K)
NODAL	Cardiac(K)
PCBP3	Cardiac(P)
PPP1R12A	Noncardiac(K)
RIT1	Noncardiac(K)
RPL5	Noncardiac(K)
ZIC3	Cardiac(K)
LHX2	Noncardiac(K)
LZTR1	Noncardiac(P)
PTPN11	Cardiac(K)
TBX1	Cardiac(K)
KDM5B	Cardiac(P)
JAG1	Cardiac(K)
CHD7	Noncardiac(K)
CDK13	Cardiac(K)
KRT13	Cardiac(P)
SMARCC1	Cardiac(P)
U2SURP	Cardiac(P)
CHD4	Noncardiac(K)
GANAB	Cardiac(P)
PTEN	Cardiac(K)
RAF1	Cardiac(K)
SOS1	Cardiac(R)
KMT2D	Cardiac(P)
CLUH	Cardiac(P)
EP300	Cardiac(K)
ZEB2	Cardiac(P)
TSC1	Cardiac(K)
NSD1	Cardiac(P)
SMAD2	Cardiac(K)
TBX18	Noncardiac(K)
ITSN2	Cardiac(R)
GATA6	Noncardiac(K)
CTNNB1	Cardiac(K)
HDAC7	Cardiac(K)
NKX2-5	Cardiac(K)
POGZ	Cardiac(P)
RBFOX2	Cardiac(P)
ANKRD11	Cardiac(P)
BRAF	Cardiac(K)
DDX3X	Cardiac(K)
KLF2	Cardiac(K)
NAA15	Cardiac(P)
(N)
Kars ME, et al. Deciphering the digenic architecture of congenital heart disease using trio exome sequencing data. The American Journal of Human Genetics. 2025 112(3):583-98.
Gene Name	Class
ACACB	Cardiac(K)
MYOCD	Cardiac(K)
ANKRD11	Cardiac(P)
EPB41L3	Non-cardiac(K)
COL6A3	Cardiac(P)
MYH1	Cradiac(R)
Col6a	Non-cardiac(K)
RAD54L2	Cardiac(P)
COL7A1	Non-cardiac(K)
MYH6	Cardiac(K)
DCHS1	Cardiac(K)
ZFHX3	Non-cardiac(K)
FAT1	Cardiac(P)
APC	Cardiac(K)
KMT2D	Cardiac(P)
TTC28	Cradiac(R)
OBSCN	Non-cardiac(K)
TLN1	Cardiac(P)
DYNC2H1	Cardiac(P)
(O)
Dong W, et al. Recessive genetic contribution to congenital heart disease in 5,424 probands. Proceedings of the National Academy of Sciences. 2025 Mar 11;122(10):e2419992122.
Gene Name	Class
BBS2	Non-cardiac(K)
ANKS6	Cardiac(K)
ARMC4	Non-cardiac(P)
CCDC103	Non-cardiac(P)
CCDC114	Non-cardiac(K)
CCDC151	Cardiac(R)
CCDC39	Non-cardiac(K)
CCDC40	Non-cardiac(P)
DNAAF1	Non-cardiac(P)
DNAAF2	Cardiac(K)
DNAAF3	Non-cardiac(P)
DNAH11	Cardiac(K)
DNAH5	Non-cardiac(K)
DYNC2H1	Cardiac(P)
B3GLCT	Non-cardiac(K)
EVC	Non-cardiac(K)
EVC2	Non-cardiac(K)
GDF1	Cardiac(K)
LRRC6	Cardiac(K)
MKKS	Cardiac(K)
MKS1	Cardiac(R)
NEK8	Cardiac(K)
NPHP3	Cardiac(R)
RAB23	Non-cardiac(K)
TTC25	Non-cardiac(P)
DNAAF4	Cardiac(K)
WDR35	Cardiac(P)
ZMYND10	Non-cardiac(K)
DHCR7	Non-cardiac(K)
DOCK6	Non-cardiac(P)
DNAAF5	Non-cardiac(P)
C21orf59	No mouse
INVS	Cardiac(P)
NKX2-6	Cardiac(P)
GJA1	Cardiac(K)
PDGFRA	Cardiac(K)
MYH6	Cardiac(K)
DNAI2	Non-cardiac(P)
DNAL1	Non-cardiac(K)
NME8	Non-cardiac(P)
ESCO2	Cardiac(P)
NPHP4	Cardiac(P)
KIF7	Non-cardiac(P)
INTU	Cardiac(K)
NEK1	Cardiac(P)
DYNC2LI1	Cardiac(K)
MEGF8	Cardiac(K)
SPAG1	Cardiac(P)
DNAI1	Non-cardiac(K)
CFAP53	Non-cardiac(P)
PKD1L1	Non-cardiac(K)
LZTR1	Non-cardiac(P)
B3GAT3	Non-cardiac(P)
HOXA1	Non-cardiac(K)
TGDS	Non-cardiac(P)
MMP21	Non-cardiac(P)
PLD1	Non-cardiac(K)
TMEM260	Non-cardiac(K)
ATIC	Cardiac(P)
B3GALT6	Non-cardiac(P)
CHST3	Non-cardiac(K)
COL1A2	Cardiac(R)
DDX11	Cardiac(P)
FIG4	Cardiac(P)
FTO	Non-cardiac(K)
IRX5	Non-cardiac(K)
LTBP4	Cardiac(P)
MGP	Cardiac(K)
RBM8A	Non-cardiac(P)
SH3PXD2B	Non-cardiac(K)
STRA6	Cardiac(K)
THOC6	Cardiac(P)
HAAO	Non-cardiac(K)
KYNU	Cardiac(P)
TMEM94	Non-cardiac(K)
NADSYN1	Non-cardiac(P)
WASHC5	Non-cardiac(K)
SMG9	Non-cardiac(P)
PIGL	Non-cardiac(P)
TKT	Cardiac(K)
ADAMTSL2	Non-cardiac(K)
SMN1	Non-cardiac(K)
DNAH9	Non-cardiac(P)
TRIP4	Cardiac(P)
XYLT2	Non-cardiac(K)
LRRC56	Non-cardiac(P)
HPGD	Cardiac(P)
TALDO1	Non-cardiac(K)
VPS33A	Cardiac(P)
CTU2	Non-cardiac(K)
G6PC3	Non-cardiac(K)
ATP6V1A	Cardiac(P)
CHST14	Non-cardiac(K)
TXNL4A	Cardiac(P)
PIGN	Cardiac(P)
CCDC174	Non-cardiac(P)
GALNS	Cardiac(P)
SMPD4	Non-cardiac(P)
LTBP3	Non-cardiac(K)
DSE	Non-cardiac(K)
PEX2	Cardiac(P)
LRP2	Cardiac(P)
C2CD3	Non-cardiac(P)
WDPCP	Cardiac(K)
ADAMTS10	Cardiac(P)
CEP57	Non-cardiac(P)
GPC6	Non-cardiac(K)
HYLS1	Non-cardiac(P)
(P)
Yang A et al., CHDgene: A Curated Database for Congenital Heart Disease Genes. Circ Genom Precis Med. 2022;15:e003539.
Gene Name	Class
ABL1	Cardiac(K)
ACTC1	Cardiac(K)
ACVR1	Cardiac(K)
ACVR2B	Cardiac(K)
ADAMTS10	Cardiac(P)
ADAMTS19	Cardiac(P)
AFF4	Cardiac(P)
ALDH1A2	Cardiac(K)
AMOTL1	Cardiac(P)
ANKRD11	Cardiac(P)
ARID1A	Non-cardiac(K)
ARID1B	Cardiac(P)
B3GAT3	Non-cardiac(P)
BCOR	Cardiac(P)
BMP2	Cardiac(K)
BMPR2	Cardiac(K)
BRAF	Cardiac(K)
CCDC22	Cardiac(P)
CDK13	Cardiac(K)
CFAP53	Non-cardiac(P)
CFC1	Cardiac(K)
CHD4	Cardiac(P)
CHD7	Cardiac(P)
CHST14	Cardiac(P)
CITED2	Cardiac(K)
CREBBP	Cardiac(K)
CRELD1	Cardiac(K)
CTNNB1	Cardiac(K)
CTNND1	Cardiac(P)
CUL3	Non-cardiac(P)
DLG5	Non-cardiac(K)
DLL4	Cardiac(K)
DNAH11	Cardiac(K)
DNAH5	Non-cardiac(K)
DNAH9	Non-cardiac(P)
DOCK6	Non-cardiac(P)
DOHH	Non-cardiac(K)
EFTUD2	Cardiac(P)
EHMT1	Cardiac(P)
ELN	Cardiac(K)
EP300	Cardiac(K)
ESCO2	Cardiac(P)
EVC	Non-cardiac(K)
EVC2	Non-cardiac(K)
FBN1	Cardiac(K)
FGFR2	Cardiac(K)
FLNA	Cardiac(K)
FLT4	Cardiac(P)
FOXC1	Cardiac(P)
FOXC2	Cardiac(K)
FOXH1	Cardiac(K)
FOXP1	Cardiac(K)
FRYL	Cardiac(P)
GATA4	Cardiac(K)
GATA5	Cardiac(K)
GATA6	Non-cardiac(K)
GDF1	Cardiac(K)
GJA1	Cardiac(K)
GLI3	Non-cardiac(K)
GPC3	Cardiac(K)
HAAO	Non-cardiac(K)
HAND1	Cardiac(K)
HAND2	Cardiac(K)
HDAC8	Cardiac(K)
HNRNPK	Cardiac(P)
HRAS	Cardiac(P)
HSPA9	Cardiac(P)
HYAL2	Non-cardiac(K)
IFT74	Non-cardiac(K)
IGF2	Cardiac(K)
INVS	Cardiac(P)
JAG1	Cardiac(K)
KANSL1	Cardiac(P)
KAT6A	Cardiac(K)
KAT6B	Cardiac(P)
KDM2B	Cardiac(P)
KDM6A	Cardiac(K)
KDR	Cardiac(P)
KMT2A	Cardiac(K)
KMT2D	Cardiac(P)
KRAS	Cardiac(K)
KYNU	Cardiac(P)
LTBP2	Cardiac(P)
LZTR1	Cardiac(P)
MAP2K1	Cardiac(K)
MAP2K2	Non-cardiac(K)
MAP3K7	Cardiac(K)
MAP4K4	Cardiac(P)
MAPK1	Cardiac(K)
MAPKAPK5	Non-cardiac(K)
MED12	Cardiac(P)
MED13L	Cardiac(P)
MEIS2	Cardiac(K)
MESP1	Cardiac(K)
MMP21	Non-cardiac(P)
MYBPC3	Cardiac(K)
MYH11	Non-cardiac(K)
MYH6	Cardiac(K)
MYH7	Cardiac(P)
NAA15	Cardiac(P)
NADSYN1	Cardiac(P)
NF1	Cardiac(K)
NIPBL	Cardiac(P)
NKX2-5	Cardiac(K)
NKX2-6	Cardiac(P)
NODAL	Cardiac(K)
NONO	Cardiac(P)
NOTCH1	Cardiac(K)
NOTCH2	Cardiac(K)
NPHP3	Cardiac(P)
NPHP4	Cardiac(P)
NR2F2	Cardiac(K)
NRAS	Cardiac(P)
NSD1	Cardiac(P)
NUP188	Cardiac(P)
ODAD4	Non-cardiac(P)
PAN2	Cardiac(P)
PBX1	Cardiac(K)
PIGL	Non-cardiac(P)
PIGV	Non-cardiac(P)
PITX2	Cardiac(K)
PKD1L1	Non-cardiac(K)
PLD1	Non-cardiac(K)
PLXND1	Cardiac(K)
POLR1A	Cardiac(P)
PRDM6	Cardiac(K)
PRKACA	Cardiac(P)
PRKACB	Non-cardiac(K)
PRKD1	Non-cardiac(K)
PTPN11	Cardiac(K)
RAB23	Non-cardiac(K)
RAD21	Cardiac(P)
RAF1	Cardiac(K)
RBFOX2	Cardiac(P)
RERE	Cardiac(P)
RIT1	Cardiac(P)
ROBO1	Cardiac(P)
SALL1	Cardiac(P)
SALL4	Cardiac(K)
SEMA3A	Cardiac(K)
SETD5	Cardiac(P)
SF3B4	Cardiac(P)
SHOC2	Cardiac(K)
SLC37A4	Non-cardiac(K)
SMAD2	Cardiac(K)
SMAD3	Cardiac(K)
SMAD4	Cardiac(P)
SMAD6	Cardiac(P)
SMARCA4	Cardiac(P)
SMARCB1	Cardiac(K)
SMARCE1	Non-cardiac(K)
SMC1A	Cardiac(P)
SMC3	Cardiac(P)
SMG9	Cardiac(P)
SMO	Cardiac(K)
SMPD4	Cardiac(P)
SON	Cardiac(P)
SOS1	Cardiac(P)
SPEN	Cardiac(K)
SPRED2	Cardiac(P)
STK4	Cardiac(P)
STRA6	Cardiac(K)
TAB2	Cardiac(K)
TBX1	Cardiac(K)
TBX20	Cardiac(K)
TBX3	Cardiac(K)
TBX5	Cardiac(K)
TFAP2B	Non-cardiac(K)
TGFBR1	Cardiac(K)
TGFBR2	Cardiac(K)
THOC6	Cardiac(P)
TLL1	Cardiac(K)
TMEM260	Non-cardiac(K)
TMEM94	Non-cardiac(K)
TRAF7	Non-cardiac(P)
TXNL4A	Cardiac(P)
UBR1	Non-cardiac(P)
UBR7	Non-cardiac(P)
WASHC5	Non-cardiac(K)
WBP11	Cardiac(P)
WLS	Cardiac(P)
ZEB2	Cardiac(P)
ZFPM2	Cardiac(K)
ZIC3	Cardiac(K)
ZMYM2	Cardiac(P)
ZMYND10	Non-cardiac(K)
ZMYND8	Non-cardiac(K)
(Q)
Predictions for novel candidate CHD genes identified from the UK100KG cohort.
Gene Name	Class
ABCF3	Cardiac(P)
AC008755.1 (ZC3H4)	Cardiac(P)
ACSF2	Non-cardiac(K)
AHNAK2	Non-cardiac(P)
AKAP13	Cardiac(K)
AKNA	Non-cardiac(K)
APLP2	Non-cardiac(K)
ATG16L1	Cardiac(P)
BCAR1	Cardiac(K)
BRSK1	Cardiac(P)
C1orf111	Cardiac(P)
CACNA2D3	Non-cardiac(K)
CBLB	Cardiac(P)
CCDC73	Cardiac(P)
CCT2	Cardiac(P)
CDC5L	Cardiac(P)
CGAS	Non-cardiac(K)
COMMD8	Non-cardiac(P)
CSTF3	Cardiac(P)
DRC7	Non-cardiac(K)
EPS8L1	Non-cardiac(K)
ERC1	Cardiac(P)
FAM57A (TLCD3A)	Non-cardiac(P)
FILIP1L	Cardiac(P)
FNDC1	Cardiac(P)
GINS4	Non-cardiac(K)
GNA14	Non-cardiac(P)
GRM8	Non-cardiac(K)
HMCN1	Cardiac(P)
IER3	Cardiac(K)
INSM1	Non-cardiac(K)
ITIH2	Cardiac(P)
JADE2	Non-cardiac(P)
KIAA0100	Cardiac(P)
KRT40	Cardiac(P)
KRTAP5-3	Cardiac(P)
MMP24OS	Cardiac(P)
MXD1	Non-cardiac(K)
NR4A1	Cardiac(P)
NUMB	Cardiac(K)
NUP98	Non-cardiac(K)
PCOLCE2	Cardiac(P)
PFKFB2	Cardiac(P)
PHF2	Non-cardiac(K)
PIWIL2	Non-cardiac(K)
POLQ	Non-cardiac(K)
PPIL2	Cardiac(P)
PYGB	Cardiac(P)
RASSF7	Non-cardiac(P)
RHNO1	Non-cardiac(P)
RPUSD4	Non-cardiac(P)
S100A7	Non-cardiac(P)
SETDB1	Non-cardiac(K)
SIPA1L1	Non-cardiac(K)
SSH1	Non-cardiac(P)
SVEP1	Cardiac(P)
TAS1R2	Non-cardiac(K)
TCP11	Non-cardiac(P)
TDRD6	Non-cardiac(K)
TEX9	Non-cardiac(P)
TFAP2C	Cardiac(P)
TLR6	Non-cardiac(K)
TROAP	Non-cardiac(P)
UBR2	Cardiac(P)
WDHD1	Cardiac(P)
WDR55	Non-cardiac(K)
ZGRF1	Non-cardiac(P)
ZNF318	Non-cardiac(K)
ZNF765	Cardiac(P)
