# Supplementary material for: A machine learning classifier to identify and prioritise genes associated with murine cardiac development
Source: PLoS Genet. 2026 Feb 10;22(2):e1011489. doi: 10.1371/journal.pgen.1011489 (PMC12919933; doi:10.1371/journal.pgen.1011489)
Supplement: S17 Table — (XLSX) [file pgen.1011489.s017.xlsx]

## Sheet: S17 RT-PCR primers-top 15 genes
Table S17: RT-PCR primers - Top 15 genes.
1	Epn2	GAACATTACTGACCCGTGGC
		GTGTTTTCCTGGCACTGCTA
2	Gne	TCTCTATGTGCGAGGACCAC
		TTGACTGCACGGAAATTGGG
3	Sp3	GTTCAGACACTCACGCTTGG
		CCTCTCCCACCACCTTCTTT
4	Cdk2	TGCACCAGGACCTCAAGAAA
		CTCCAGATATCCACGGCTGT
5	Bmi1	TCACTGAGCTAAATCCCCACT
		TGCAACTTCTCCTCGGTCTT
6	Ccne1	TGGACCCCTGCTCTTTCATC
		TCCTGTGCCAAGTAGAACGT
7	Dvl1	AAGTTGCCCTGCTTCAATGG				s
		TGCTCAGTACAGTGGATGCA
8	Qk1	GCTGAAGAGAGCGGTTGAAG
		GGACTATTGCAGCAGTTGGG
9	Dpysl2	ATCGAAGCCCACTCCAGAAT
		AGGAAGGAGTTTACCCCGTG
10	Cenpc1	CACGTTACAGAAAGCCGCTT
		AGGAGGCGGAGAAAATGGAA
11	Gna12	CACTCCCCACGGTAGAGAAG
		GCAGTCGAGGCAAGAAGATG
12	Dnmt1	TGTGAACGAGACCCTGTACC
		TAGGTCTTCCCCGTACTCCA
13	Atf7ip	CGAAGCACAGTCTCCTCAGA
		AGTGAACAAAACGGCTGGTG
14	Vps26a	GCCTTTAAGCAGCCTGGAAA
		GCAGACAGTCTTCAATGCCC
15	Enah	GCTAAGGCCCCATCAACAAG
		AGATTCAAGTCCTGCCCCTC
16	Letm1	TGCATGGCCGTTCTTAGTTG
		AACGCCACTTGTCCCTCTAA
